# Supplementary material for: Long Non-Coding RNA and mRNA Profiling in Early-Stage Bovine Embryos Treated with Glutathione
Source: Antioxidants (Basel). 2020 May 8;9(5):402. doi: 10.3390/antiox9050402 (PMC7278749; doi:10.3390/antiox9050402)
Supplement: Supplementary file 1 [file antioxidants-09-00402-s001.zip › Table S1.xlsx]

## Sheet: Sheet1
Table S1. Summary of sequence read alignments to the reference genome
Stage	Total reads	Total mapped reads	Mapped reads (%)	Unmapped reads
ML_T1	73901844	66819837	90.42	7082007
ML_T2	53679306	50072665	93.28	3606641
ML_C1	71934810	66336917	92.22	5597893
ML_C2	60933720	56190974	92.22	4742746
C8C16_T1	57664706	53749946	93.21	3914760
C8C16_T2	79515862	74315002	93.46	5200860
C8C16_C1	58480724	54619977	93.4	3860747
C8C16_C2	54576754	49781935	91.21	4794819
Total	510687726	471887253	92.43	38800473
Abbreviations: C8C16_C1, 8-16-cell Control #1; C8C16_C2, 8-16-cell Control #2; C8C16_T1, 8-16-cell+GSH #1; C8C16_T2, 8-16-cell+GSH #2; ML_C1, Morula Control #1; ML_C2, Morula Control #2; ML_T1, Morula +GSH #1; ML_T2, Morula +GSH #2.
