# Supplementary material for: Long Non-Coding RNA and mRNA Profiling in Early-Stage Bovine Embryos Treated with Glutathione
Source: Antioxidants (Basel). 2020 May 8;9(5):402. doi: 10.3390/antiox9050402 (PMC7278749; doi:10.3390/antiox9050402)
Supplement: Supplementary file 1 [file antioxidants-09-00402-s001.zip › Table S10.xlsx]

## Sheet: co-expressed DEGs
Table S11. Co-expressed differentially expressed genes with 23 LncRNAs in GSH-treated embryos.
Spreadsheet 1. All co-expressed differentially expressed genes.
LncRNA	Gene	Cor
CUFF.10166.1	ENSBTAG00000002999	0.805356
CUFF.10166.1	ENSBTAG00000003328	0.764028
CUFF.10166.1	Novel01319	0.809245
CUFF.10166.1	Novel01638	0.814933
CUFF.10166.1	Novel05525	0.843355
CUFF.10166.1	ENSBTAG00000025183	0.806663
CUFF.10166.1	ENSBTAG00000018280	0.778083
CUFF.10166.1	Novel03063	0.816287
CUFF.10166.1	ENSBTAG00000019009	0.760787
CUFF.10166.1	Novel00545	0.824866
CUFF.10166.1	Novel01436	0.807709
CUFF.10166.1	Novel05692	0.754287
CUFF.10166.1	ENSBTAG00000023283	0.728189
CUFF.10166.1	Novel03230	0.758576
CUFF.10166.1	Novel06772	0.746316
CUFF.10166.1	ENSBTAG00000006546	0.824373
CUFF.10166.1	ENSBTAG00000006031	0.874079
CUFF.10166.1	Novel03622	0.729531
CUFF.10166.1	Novel00910	0.827266
CUFF.10166.1	Novel09016	0.779767
CUFF.10166.1	Novel06804	0.907079
CUFF.10166.1	ENSBTAG00000005209	0.84306
CUFF.10166.1	Novel07282	0.843265
CUFF.10166.1	Novel06993	0.787556
CUFF.10166.1	ENSBTAG00000003130	0.757129
CUFF.10166.1	ENSBTAG00000014205	0.77686
CUFF.10166.1	ENSBTAG00000004190	0.75365
CUFF.10166.1	Novel04465	0.712964
CUFF.10166.1	Novel08975	0.81054
CUFF.10166.1	ENSBTAG00000020243	0.709536
CUFF.10166.1	ENSBTAG00000002081	0.7223
CUFF.10166.1	ENSBTAG00000007767	0.711202
CUFF.10166.1	ENSBTAG00000013937	0.792551
CUFF.10166.1	ENSBTAG00000044012	0.777523
CUFF.10166.1	Novel02621	0.793136
CUFF.10166.1	ENSBTAG00000014319	0.827185
CUFF.10166.1	ENSBTAG00000006686	0.798828
CUFF.10166.1	Novel06801	0.871593
CUFF.10166.1	ENSBTAG00000004658	0.753932
CUFF.10166.1	ENSBTAG00000003137	0.748181
CUFF.10166.1	Novel00352	0.777375
CUFF.10166.1	Novel00434	0.736608
CUFF.10166.1	Novel09059	0.783017
CUFF.10166.1	ENSBTAG00000002594	0.771496
CUFF.10166.1	Novel02626	0.840485
CUFF.10166.1	Novel05993	0.773449
CUFF.10166.1	Novel07454	0.790506
CUFF.10166.1	ENSBTAG00000005574	0.74805
CUFF.10166.1	Novel01802	0.703464
CUFF.10166.1	Novel06040	0.794154
CUFF.10166.1	ENSBTAG00000020201	0.736223
CUFF.10166.1	Novel03962	0.862659
CUFF.10166.1	Novel01536	0.902544
CUFF.10166.1	ENSBTAG00000006200	0.80356
CUFF.10166.1	Novel08993	0.764744
CUFF.10166.1	ENSBTAG00000011836	-0.7446
CUFF.10166.1	ENSBTAG00000006729	0.753545
CUFF.10166.1	ENSBTAG00000018909	0.70916
CUFF.10166.1	ENSBTAG00000012558	0.802004
CUFF.10166.1	Novel04567	0.798495
CUFF.10166.1	Novel00909	0.760351
CUFF.10166.1	ENSBTAG00000018282	0.719267
CUFF.10166.1	Novel00470	0.774846
CUFF.10166.1	ENSBTAG00000011266	0.800161
CUFF.10166.1	Novel04225	0.821229
CUFF.10166.1	ENSBTAG00000011953	0.777121
CUFF.10166.1	Novel04070	0.782962
CUFF.10166.1	Novel03100	0.808448
CUFF.10166.1	ENSBTAG00000044166	0.765243
CUFF.10166.1	Novel01103	0.808753
CUFF.10166.1	Novel06210	0.713893
CUFF.10166.1	Novel09087	0.784252
CUFF.10166.1	Novel07182	0.790016
CUFF.10166.1	ENSBTAG00000024476	0.783049
CUFF.10166.1	ENSBTAG00000021772	0.793682
CUFF.10166.1	Novel07822	0.900366
CUFF.10166.1	Novel05317	-0.781981
CUFF.10166.1	ENSBTAG00000016250	0.726722
CUFF.10166.1	Novel06054	0.914854
CUFF.10166.1	ENSBTAG00000017540	0.768428
CUFF.10166.1	ENSBTAG00000019581	0.766179
CUFF.10166.1	ENSBTAG00000011379	0.790266
CUFF.10166.1	Novel04792	0.875905
CUFF.10166.1	Novel07525	0.748772
CUFF.10166.1	ENSBTAG00000012712	-0.771829
CUFF.10166.1	ENSBTAG00000017263	0.743464
CUFF.10166.1	Novel07423	0.80333
CUFF.10166.1	ENSBTAG00000010171	0.810666
CUFF.10166.1	ENSBTAG00000013029	0.771775
CUFF.10166.1	Novel03210	0.832507
CUFF.10166.1	ENSBTAG00000039628	0.853157
CUFF.10166.1	Novel02020	0.844057
CUFF.10166.1	Novel06761	0.700406
CUFF.10166.1	ENSBTAG00000000819	0.815536
CUFF.10166.1	Novel01473	0.796963
CUFF.10166.1	ENSBTAG00000020376	0.804626
CUFF.10166.1	Novel08826	0.725307
CUFF.10166.1	Novel10002	0.770214
CUFF.10166.1	ENSBTAG00000017478	0.859432
CUFF.10166.1	Novel09019	0.826178
CUFF.10166.1	Novel06530	0.807823
CUFF.10166.1	Novel07926	0.892841
CUFF.10166.1	Novel07240	0.753896
CUFF.10166.1	ENSBTAG00000014501	0.760588
CUFF.10166.1	Novel09755	0.764107
CUFF.10166.1	Novel02457	0.723236
CUFF.10166.1	Novel07922	0.725457
CUFF.10166.1	ENSBTAG00000002284	0.786505
CUFF.10166.1	Novel01926	0.796157
CUFF.10166.1	ENSBTAG00000015737	0.74595
CUFF.10166.1	Novel04973	0.83125
CUFF.10166.1	Novel07675	0.774716
CUFF.10166.1	Novel08827	0.728127
CUFF.10166.1	Novel05932	0.91205
CUFF.10166.1	Novel01276	0.745881
CUFF.10166.1	ENSBTAG00000005738	0.756292
CUFF.10166.1	Novel03987	0.80606
CUFF.10166.1	ENSBTAG00000008363	0.819735
CUFF.10166.1	Novel05144	0.765373
CUFF.10166.1	ENSBTAG00000009197	0.83594
CUFF.10166.1	ENSBTAG00000005096	-0.758602
CUFF.10166.1	ENSBTAG00000009073	0.773098
CUFF.10166.1	ENSBTAG00000002408	0.78432
CUFF.10166.1	Novel06358	0.84865
CUFF.10166.1	Novel07116	0.817609
CUFF.10166.1	Novel05779	0.852747
CUFF.10166.1	ENSBTAG00000019187	0.73313
CUFF.10166.1	Novel05262	0.787327
CUFF.10166.1	ENSBTAG00000018133	0.840711
CUFF.10166.1	Novel03188	0.744231
CUFF.10166.1	Novel05813	0.847429
CUFF.10166.1	ENSBTAG00000011733	0.808996
CUFF.10166.1	ENSBTAG00000030425	0.842178
CUFF.10166.1	ENSBTAG00000007073	0.751971
CUFF.10166.1	ENSBTAG00000016981	0.810626
CUFF.10166.1	ENSBTAG00000011540	0.766379
CUFF.10166.1	Novel09848	0.799846
CUFF.10166.1	ENSBTAG00000014612	0.762736
CUFF.10166.1	Novel09408	0.820729
CUFF.10166.1	Novel07333	0.74718
CUFF.10166.1	Novel06442	0.764118
CUFF.10166.1	Novel09140	0.702686
CUFF.10166.1	ENSBTAG00000010392	0.800051
CUFF.10166.1	Novel02525	0.882322
CUFF.10166.1	Novel00839	0.787948
CUFF.10166.1	ENSBTAG00000005165	0.750259
CUFF.10166.1	ENSBTAG00000008966	0.771437
CUFF.10166.1	ENSBTAG00000017452	0.793108
CUFF.10166.1	ENSBTAG00000003687	0.815719
CUFF.10166.1	ENSBTAG00000003667	0.788462
CUFF.10166.1	Novel04574	0.842723
CUFF.10166.1	ENSBTAG00000001274	0.831307
CUFF.10166.1	ENSBTAG00000013274	0.776241
CUFF.10166.1	ENSBTAG00000003325	0.735636
CUFF.10166.1	Novel02580	0.795191
CUFF.10166.1	Novel07088	0.716492
CUFF.10166.1	Novel03298	0.880016
CUFF.10166.1	ENSBTAG00000013175	0.741718
CUFF.10166.1	Novel02588	0.705208
CUFF.10166.1	ENSBTAG00000011111	0.709427
CUFF.10166.1	ENSBTAG00000004275	0.816319
CUFF.10166.1	Novel09778	0.772413
CUFF.10166.1	ENSBTAG00000024426	0.711827
CUFF.10166.1	ENSBTAG00000000561	0.786553
CUFF.10166.1	ENSBTAG00000011831	-0.722176
CUFF.10166.1	Novel07266	0.777727
CUFF.10166.1	ENSBTAG00000023697	0.87451
CUFF.10166.1	ENSBTAG00000027348	0.809875
CUFF.10166.1	Novel02413	0.788363
CUFF.10166.1	ENSBTAG00000044033	0.840687
CUFF.10166.1	ENSBTAG00000038497	-0.797012
CUFF.10166.1	ENSBTAG00000000473	0.817118
CUFF.10166.1	Novel00727	0.7951
CUFF.10166.1	ENSBTAG00000034064	0.728609
CUFF.10166.1	ENSBTAG00000012976	0.77781
CUFF.10166.1	ENSBTAG00000033322	-0.704556
CUFF.10166.1	ENSBTAG00000019052	0.76661
CUFF.10166.1	Novel03577	0.782089
CUFF.10166.1	ENSBTAG00000006965	0.748734
CUFF.10166.1	Novel04997	0.780913
CUFF.10166.1	Novel09309	0.846221
CUFF.10166.1	ENSBTAG00000019287	0.811965
CUFF.10166.1	Novel05396	0.793903
CUFF.10166.1	ENSBTAG00000038169	0.772927
CUFF.10166.1	Novel08494	0.857534
CUFF.10166.1	Novel00192	0.731791
CUFF.10166.1	Novel06756	0.762558
CUFF.10166.1	Novel07759	0.754894
CUFF.10166.1	ENSBTAG00000019457	-0.728292
CUFF.10166.1	ENSBTAG00000016360	0.7186
CUFF.10166.1	ENSBTAG00000002822	0.718049
CUFF.10166.1	Novel04743	0.746228
CUFF.10166.1	Novel00889	0.796104
CUFF.10166.1	Novel05272	0.757579
CUFF.10166.1	Novel04738	0.81283
CUFF.10166.1	ENSBTAG00000038700	0.913083
CUFF.10166.1	ENSBTAG00000015467	0.754938
CUFF.10166.1	ENSBTAG00000003527	0.802305
CUFF.10166.1	ENSBTAG00000017370	0.773949
CUFF.10166.1	Novel05344	0.723664
CUFF.10166.1	ENSBTAG00000002214	0.79029
CUFF.10166.1	ENSBTAG00000015483	0.74608
CUFF.10166.1	Novel01057	0.836558
CUFF.10166.1	Novel04927	0.702714
CUFF.10166.1	ENSBTAG00000016723	0.740613
CUFF.10166.1	Novel05717	0.780368
CUFF.10166.1	Novel08039	0.892167
CUFF.10166.1	ENSBTAG00000014752	0.706479
CUFF.10166.1	ENSBTAG00000018747	0.803368
CUFF.10166.1	ENSBTAG00000015036	0.760945
CUFF.10166.1	Novel07507	0.700248
CUFF.10166.1	Novel08419	0.71731
CUFF.10166.1	Novel02777	0.787724
CUFF.10166.1	Novel08481	0.841881
CUFF.10166.1	Novel05020	0.750281
CUFF.10166.1	ENSBTAG00000004024	0.722716
CUFF.10166.1	Novel01171	0.745929
CUFF.10166.1	ENSBTAG00000001333	0.749159
CUFF.10166.1	Novel01450	0.891889
CUFF.10166.1	ENSBTAG00000037508	0.78352
CUFF.10166.1	Novel02072	0.76762
CUFF.10166.1	ENSBTAG00000004540	0.805899
CUFF.10166.1	ENSBTAG00000006689	0.809267
CUFF.10166.1	ENSBTAG00000047205	0.792158
CUFF.10166.1	Novel09834	0.843884
CUFF.10166.1	ENSBTAG00000027867	0.805326
CUFF.10166.1	ENSBTAG00000000905	0.720319
CUFF.10166.1	ENSBTAG00000009675	0.757969
CUFF.10166.1	Novel08397	0.759704
CUFF.10166.1	ENSBTAG00000013366	0.821436
CUFF.10166.1	Novel04258	0.795985
CUFF.10166.1	Novel01888	0.84657
CUFF.10166.1	ENSBTAG00000015692	0.757231
CUFF.10166.1	Novel04612	0.812655
CUFF.10166.1	ENSBTAG00000022360	0.860433
CUFF.10166.1	Novel01044	0.783757
CUFF.10166.1	Novel01514	0.753018
CUFF.10166.1	Novel09306	0.890423
CUFF.10166.1	Novel08092	0.70698
CUFF.10166.1	Novel04001	0.754851
CUFF.10166.1	Novel00440	0.858432
CUFF.10166.1	Novel02357	0.835191
CUFF.10166.1	ENSBTAG00000017844	0.732497
CUFF.10166.1	Novel04599	0.765102
CUFF.10166.1	Novel09308	0.759786
CUFF.10166.1	ENSBTAG00000022450	0.802622
CUFF.10166.1	Novel00932	0.750166
CUFF.10166.1	ENSBTAG00000005495	-0.729851
CUFF.10166.1	ENSBTAG00000011932	0.743241
CUFF.10166.1	ENSBTAG00000010597	0.757324
CUFF.10166.1	Novel03289	0.759433
CUFF.10166.1	ENSBTAG00000013879	0.767437
CUFF.10166.1	ENSBTAG00000008016	0.824945
CUFF.10166.1	ENSBTAG00000033642	-0.733737
CUFF.10166.1	Novel08673	0.845991
CUFF.10166.1	ENSBTAG00000016070	0.839195
CUFF.10166.1	ENSBTAG00000004115	0.733429
CUFF.10166.1	Novel09398	0.787424
CUFF.10166.1	ENSBTAG00000031564	-0.796188
CUFF.10166.1	Novel08446	0.784551
CUFF.10166.1	Novel04970	0.801948
CUFF.10166.1	ENSBTAG00000033726	0.721828
CUFF.10166.1	Novel05298	0.708253
CUFF.10166.1	Novel08189	0.752235
CUFF.10166.1	ENSBTAG00000001010	0.702527
CUFF.10166.1	Novel02039	0.911573
CUFF.10166.1	Novel06788	0.83849
CUFF.10166.1	ENSBTAG00000026885	0.807619
CUFF.10166.1	ENSBTAG00000016991	0.709105
CUFF.10166.1	ENSBTAG00000034776	0.762777
CUFF.10166.1	ENSBTAG00000000782	0.790825
CUFF.10166.1	ENSBTAG00000015376	0.776538
CUFF.10166.1	ENSBTAG00000002289	0.77663
CUFF.10166.1	Novel08589	0.886785
CUFF.10166.1	ENSBTAG00000009611	0.751253
CUFF.10166.1	ENSBTAG00000015170	0.72786
CUFF.10166.1	Novel01661	0.800996
CUFF.10166.1	ENSBTAG00000005562	0.778591
CUFF.10166.1	Novel05919	0.792821
CUFF.10166.1	Novel07170	0.840238
CUFF.10166.1	ENSBTAG00000020348	0.730025
CUFF.10166.1	ENSBTAG00000004126	0.808707
CUFF.10166.1	Novel01054	0.768836
CUFF.10166.1	Novel05579	0.885625
CUFF.10166.1	Novel05127	0.785682
CUFF.10166.1	Novel05794	0.704829
CUFF.10166.1	ENSBTAG00000004964	0.808397
CUFF.10166.1	ENSBTAG00000006844	0.820163
CUFF.10166.1	ENSBTAG00000002110	0.819349
CUFF.10166.1	ENSBTAG00000012413	0.719017
CUFF.10166.1	Novel09661	0.745097
CUFF.10166.1	ENSBTAG00000017936	0.869679
CUFF.10166.1	ENSBTAG00000025853	0.708802
CUFF.10166.1	ENSBTAG00000018877	0.745011
CUFF.10166.1	ENSBTAG00000002242	0.776835
CUFF.10166.1	ENSBTAG00000039720	0.766875
CUFF.10166.1	ENSBTAG00000017448	0.894254
CUFF.10166.1	ENSBTAG00000003103	0.739209
CUFF.10166.1	Novel03892	0.760712
CUFF.10166.1	ENSBTAG00000047502	0.75252
CUFF.10166.1	ENSBTAG00000018041	0.753453
CUFF.10166.1	Novel02505	0.782896
CUFF.10166.1	Novel10039	0.845811
CUFF.10166.1	Novel06517	0.798155
CUFF.10166.1	Novel01525	0.875509
CUFF.10166.1	Novel01639	0.76443
CUFF.10166.1	Novel00583	0.81885
CUFF.10166.1	ENSBTAG00000006823	0.792348
CUFF.10166.1	Novel00779	0.761215
CUFF.10166.1	Novel03610	0.701901
CUFF.10166.1	ENSBTAG00000040202	0.884116
CUFF.10166.1	Novel02973	0.849673
CUFF.10166.1	ENSBTAG00000019265	0.741483
CUFF.10166.1	Novel09506	0.78171
CUFF.10166.1	ENSBTAG00000047473	0.771922
CUFF.10166.1	ENSBTAG00000021339	0.810016
CUFF.10166.1	Novel01341	0.805373
CUFF.10166.1	Novel06823	0.759839
CUFF.10166.1	Novel06135	0.730712
CUFF.10166.1	Novel02548	0.817738
CUFF.10166.1	Novel01367	0.780688
CUFF.10166.1	Novel08709	0.717303
CUFF.10166.1	ENSBTAG00000004167	0.843935
CUFF.10166.1	ENSBTAG00000002278	0.797597
CUFF.10166.1	ENSBTAG00000006326	0.911698
CUFF.10166.1	Novel09312	0.708594
CUFF.10166.1	ENSBTAG00000001002	0.78303
CUFF.10166.1	ENSBTAG00000019028	0.770028
CUFF.10166.1	ENSBTAG00000001210	0.777658
CUFF.10166.1	ENSBTAG00000011298	0.77486
CUFF.10166.1	Novel00870	0.833562
CUFF.10166.1	Novel08765	0.78833
CUFF.10166.1	Novel06417	0.803069
CUFF.10166.1	ENSBTAG00000007680	0.734726
CUFF.10166.1	Novel02121	0.748627
CUFF.10166.1	Novel01462	-0.797655
CUFF.10166.1	ENSBTAG00000000189	0.804832
CUFF.10166.1	ENSBTAG00000046914	0.765769
CUFF.10166.1	Novel04580	0.70574
CUFF.10166.1	ENSBTAG00000012139	0.793052
CUFF.10166.1	Novel05824	0.749865
CUFF.10166.1	ENSBTAG00000019980	0.782267
CUFF.10166.1	ENSBTAG00000020796	0.754141
CUFF.10166.1	ENSBTAG00000013806	0.849142
CUFF.10166.1	ENSBTAG00000014020	0.766821
CUFF.10166.1	Novel02890	0.740635
CUFF.10166.1	ENSBTAG00000001003	0.714497
CUFF.10166.1	Novel02562	0.811968
CUFF.10166.1	Novel06684	0.750761
CUFF.10166.1	Novel04113	0.768977
CUFF.10166.1	Novel06879	0.777638
CUFF.10166.1	Novel06466	0.717668
CUFF.10166.1	ENSBTAG00000014326	0.757846
CUFF.10166.1	Novel07939	0.705837
CUFF.10166.1	Novel05644	0.762695
CUFF.10166.1	Novel08833	0.795634
CUFF.10166.1	Novel03994	0.763467
CUFF.10166.1	ENSBTAG00000034332	0.850373
CUFF.10166.1	ENSBTAG00000020141	0.85682
CUFF.10166.1	ENSBTAG00000014602	0.761464
CUFF.10166.1	ENSBTAG00000044070	0.808143
CUFF.10166.1	Novel00019	0.791903
CUFF.10166.1	Novel08372	0.795981
CUFF.10166.1	ENSBTAG00000009412	0.918306
CUFF.10166.1	ENSBTAG00000010192	0.710897
CUFF.10166.1	Novel09841	0.712051
CUFF.10166.1	Novel08720	0.815301
CUFF.10166.1	Novel09942	0.829124
CUFF.10166.1	Novel04136	0.711113
CUFF.10166.1	Novel01245	0.740401
CUFF.10166.1	Novel02308	0.754652
CUFF.10166.1	ENSBTAG00000003752	0.743322
CUFF.10166.1	Novel02827	0.719182
CUFF.10166.1	Novel04005	0.853598
CUFF.10166.1	Novel03623	0.759506
CUFF.10166.1	Novel05952	0.712494
CUFF.10166.1	ENSBTAG00000008091	0.754651
CUFF.10166.1	ENSBTAG00000001654	0.777125
CUFF.10166.1	ENSBTAG00000004725	0.815298
CUFF.10166.1	Novel07603	0.74108
CUFF.10166.1	ENSBTAG00000027444	0.798254
CUFF.10166.1	Novel08161	0.783762
CUFF.10166.1	ENSBTAG00000001686	0.793179
CUFF.10166.1	ENSBTAG00000021245	0.744328
CUFF.10166.1	Novel04134	0.760219
CUFF.10166.1	ENSBTAG00000011041	0.741686
CUFF.10166.1	ENSBTAG00000004939	0.79777
CUFF.10166.1	ENSBTAG00000009679	0.787754
CUFF.10166.1	ENSBTAG00000004288	0.897121
CUFF.10166.1	Novel02473	0.707356
CUFF.10166.1	ENSBTAG00000010166	0.771654
CUFF.10166.1	ENSBTAG00000019600	0.757713
CUFF.10166.1	Novel05550	0.731161
CUFF.10166.1	Novel07180	-0.712895
CUFF.10166.1	Novel00246	0.744655
CUFF.10166.1	Novel01184	0.902444
CUFF.10166.1	Novel00665	-0.715887
CUFF.10166.1	Novel00608	0.792448
CUFF.10166.1	Novel06440	0.897208
CUFF.10166.1	Novel06562	0.817217
CUFF.10166.1	Novel07220	0.710533
CUFF.10166.1	Novel04251	0.705801
CUFF.10166.1	Novel08678	0.867284
CUFF.10166.1	ENSBTAG00000033727	0.780407
CUFF.10166.1	ENSBTAG00000006974	0.749595
CUFF.10166.1	ENSBTAG00000044046	0.777598
CUFF.10166.1	ENSBTAG00000010091	0.711681
CUFF.10166.1	ENSBTAG00000011246	0.793185
CUFF.10166.1	ENSBTAG00000019026	0.756464
CUFF.10166.1	Novel09096	0.702487
CUFF.10166.1	Novel06568	0.725086
CUFF.10166.1	Novel06175	0.877281
CUFF.10166.1	ENSBTAG00000009851	0.750557
CUFF.10166.1	Novel06480	0.722859
CUFF.10166.1	ENSBTAG00000018263	0.763205
CUFF.10166.1	Novel07187	0.908594
CUFF.10166.1	Novel06594	0.784251
CUFF.10166.1	ENSBTAG00000013009	0.774784
CUFF.10166.1	Novel03363	0.757946
CUFF.10166.1	Novel03123	0.7778
CUFF.10166.1	Novel04560	0.773441
CUFF.10166.1	Novel03960	0.82637
CUFF.10166.1	Novel07004	0.753665
CUFF.10166.1	ENSBTAG00000006293	0.90663
CUFF.10166.1	Novel08614	0.787907
CUFF.10166.1	ENSBTAG00000006691	0.755936
CUFF.10166.1	Novel09227	0.771082
CUFF.10166.1	ENSBTAG00000008005	0.746709
CUFF.10166.1	Novel06081	0.832547
CUFF.10166.1	ENSBTAG00000012463	0.83604
CUFF.10166.1	ENSBTAG00000019615	0.735841
CUFF.10166.1	ENSBTAG00000012210	0.766132
CUFF.10166.1	Novel03800	0.811558
CUFF.10166.1	ENSBTAG00000016891	0.779419
CUFF.10166.1	ENSBTAG00000012939	0.799811
CUFF.10166.1	Novel01595	0.765869
CUFF.10166.1	ENSBTAG00000002392	0.880339
CUFF.10166.1	ENSBTAG00000033384	0.743064
CUFF.10166.1	Novel02003	0.926134
CUFF.10166.1	Novel00353	0.744447
CUFF.10166.1	Novel08470	0.746518
CUFF.10166.1	Novel05112	0.87699
CUFF.10166.1	Novel08210	0.792204
CUFF.10166.1	ENSBTAG00000013525	0.734015
CUFF.10166.1	Novel01309	0.828628
CUFF.10166.1	Novel00609	0.711898
CUFF.10166.1	Novel00172	0.745221
CUFF.10166.1	ENSBTAG00000001150	0.910402
CUFF.10166.1	ENSBTAG00000021905	0.777588
CUFF.10166.1	ENSBTAG00000046202	0.780298
CUFF.10166.1	ENSBTAG00000038235	0.887721
CUFF.10166.1	ENSBTAG00000021565	0.746999
CUFF.10166.1	Novel02235	0.816502
CUFF.10166.1	ENSBTAG00000014455	0.739628
CUFF.10166.1	ENSBTAG00000002997	0.842632
CUFF.10166.1	ENSBTAG00000034192	0.853804
CUFF.10166.1	Novel05961	0.869703
CUFF.10166.1	Novel08650	0.758785
CUFF.10166.1	Novel06516	0.744287
CUFF.10166.1	Novel07413	0.736462
CUFF.10166.1	ENSBTAG00000020212	0.771028
CUFF.10166.1	Novel03105	0.734824
CUFF.10166.1	ENSBTAG00000035370	0.753007
CUFF.10166.1	ENSBTAG00000021208	0.753047
CUFF.10166.1	ENSBTAG00000012878	-0.7192
CUFF.10166.1	Novel06566	0.716827
CUFF.10166.1	ENSBTAG00000020689	0.800822
CUFF.10166.1	Novel04760	0.745088
CUFF.10166.1	ENSBTAG00000010309	0.845978
CUFF.10166.1	Novel04378	0.822714
CUFF.10166.1	ENSBTAG00000000074	0.71783
CUFF.10166.1	ENSBTAG00000018397	0.749851
CUFF.10166.1	ENSBTAG00000017824	0.771747
CUFF.10166.1	ENSBTAG00000003438	0.803382
CUFF.10166.1	Novel06383	0.717844
CUFF.10166.1	ENSBTAG00000013994	0.737989
CUFF.10166.1	Novel08697	0.945213
CUFF.10166.1	Novel01600	0.79023
CUFF.10166.1	ENSBTAG00000005370	0.752119
CUFF.10166.1	ENSBTAG00000004940	0.755758
CUFF.10166.1	Novel06581	0.710558
CUFF.10166.1	Novel05775	0.77691
CUFF.10166.1	Novel01652	0.91512
CUFF.10166.1	ENSBTAG00000021787	0.761559
CUFF.10166.1	Novel08146	0.812821
CUFF.10166.1	ENSBTAG00000006338	0.783971
CUFF.10166.1	Novel04487	0.904488
CUFF.10166.1	Novel09024	0.707893
CUFF.10166.1	ENSBTAG00000027126	0.752935
CUFF.10166.1	Novel00412	0.766627
CUFF.10166.1	Novel00488	0.701778
CUFF.10166.1	Novel04420	0.818357
CUFF.10166.1	ENSBTAG00000017053	0.732562
CUFF.10166.1	ENSBTAG00000011587	0.764992
CUFF.10166.1	Novel01924	0.867926
CUFF.10166.1	ENSBTAG00000003443	0.784684
CUFF.10166.1	Novel07954	0.714479
CUFF.10166.1	ENSBTAG00000009216	0.822762
CUFF.10166.1	Novel06070	0.852398
CUFF.10166.1	Novel04450	0.745023
CUFF.10166.1	Novel06474	0.730849
CUFF.10166.1	Novel04555	0.847205
CUFF.10166.1	ENSBTAG00000045731	0.917366
CUFF.10166.1	Novel00741	0.728293
CUFF.10166.1	Novel02004	0.899303
CUFF.10166.1	Novel01743	0.75955
CUFF.10166.1	ENSBTAG00000001510	0.764561
CUFF.10166.1	Novel02569	0.751489
CUFF.10166.1	ENSBTAG00000047752	0.815118
CUFF.10166.1	ENSBTAG00000045860	0.891158
CUFF.10166.1	ENSBTAG00000002733	0.733785
CUFF.10166.1	Novel06565	0.780867
CUFF.10166.1	Novel06140	0.777022
CUFF.10166.1	Novel08685	0.761135
CUFF.10166.1	Novel01388	0.864565
CUFF.10166.1	Novel08923	0.888382
CUFF.10166.1	ENSBTAG00000009350	0.75348
CUFF.10166.1	ENSBTAG00000009112	0.768044
CUFF.10166.1	ENSBTAG00000045556	0.747382
CUFF.10166.1	ENSBTAG00000018313	0.774966
CUFF.10166.1	Novel03621	0.79742
CUFF.10166.1	Novel06131	0.72313
CUFF.10166.1	ENSBTAG00000003386	0.789446
CUFF.10166.1	ENSBTAG00000047919	0.899365
CUFF.10166.1	Novel04169	0.72372
CUFF.10166.1	Novel02041	0.795107
CUFF.10166.1	ENSBTAG00000040419	0.771746
CUFF.10166.1	Novel00261	0.77376
CUFF.10166.1	Novel08788	0.76717
CUFF.10166.1	ENSBTAG00000003719	0.795164
CUFF.10166.1	ENSBTAG00000027134	0.815353
CUFF.10166.1	ENSBTAG00000044111	0.832631
CUFF.10166.1	Novel02970	0.795645
CUFF.10166.1	ENSBTAG00000007909	0.715702
CUFF.10166.1	Novel03640	0.812384
CUFF.10166.1	ENSBTAG00000000920	0.752205
CUFF.10166.1	ENSBTAG00000012969	0.757797
CUFF.10166.1	Novel09995	0.737833
CUFF.10166.1	Novel02772	0.725485
CUFF.10166.1	Novel09805	0.707811
CUFF.10166.1	Novel08784	0.748969
CUFF.10166.1	Novel04111	0.823092
CUFF.10166.1	ENSBTAG00000001179	-0.75263
CUFF.10166.1	Novel08609	0.743496
CUFF.10166.1	Novel02647	0.765022
CUFF.10166.1	ENSBTAG00000011439	0.867579
CUFF.10166.1	ENSBTAG00000018060	0.772923
CUFF.10166.1	ENSBTAG00000014711	-0.70468
CUFF.10166.1	ENSBTAG00000009478	0.734266
CUFF.10166.1	Novel02293	0.724085
CUFF.10166.1	ENSBTAG00000033748	0.830205
CUFF.10166.1	Novel07533	0.810708
CUFF.10166.1	ENSBTAG00000047612	0.80817
CUFF.10166.1	Novel07617	0.780565
CUFF.10166.1	ENSBTAG00000003172	0.760138
CUFF.10166.1	ENSBTAG00000001322	0.756875
CUFF.10166.1	Novel00089	0.827025
CUFF.10166.1	ENSBTAG00000005633	0.720573
CUFF.10166.1	Novel09762	0.765529
CUFF.10166.1	ENSBTAG00000032481	0.70905
CUFF.10166.1	ENSBTAG00000010351	0.793699
CUFF.10166.1	ENSBTAG00000027312	0.744491
CUFF.10166.1	ENSBTAG00000015338	0.782889
CUFF.10166.1	Novel00282	0.772397
CUFF.10166.1	Novel05126	0.885111
CUFF.10166.1	ENSBTAG00000014137	0.76076
CUFF.10166.1	Novel07863	0.711857
CUFF.10166.1	Novel02249	0.703469
CUFF.10166.1	ENSBTAG00000008916	0.729884
CUFF.10166.1	Novel09682	0.776261
CUFF.10166.1	Novel04050	0.723726
CUFF.10166.1	ENSBTAG00000000926	0.844347
CUFF.10166.1	Novel05822	0.846293
CUFF.10166.1	ENSBTAG00000000830	0.774764
CUFF.10166.1	Novel02421	0.724738
CUFF.10166.1	ENSBTAG00000006667	0.785598
CUFF.10166.1	Novel02906	0.807249
CUFF.10166.1	ENSBTAG00000015821	0.804162
CUFF.10166.1	Novel01471	0.875772
CUFF.10166.1	Novel07302	0.767291
CUFF.10166.1	Novel01380	0.815554
CUFF.10166.1	ENSBTAG00000005110	0.755504
CUFF.10166.1	ENSBTAG00000008721	0.726989
CUFF.10166.1	Novel05388	0.870811
CUFF.10166.1	ENSBTAG00000020264	0.745491
CUFF.10166.1	Novel04241	0.788315
CUFF.10166.1	Novel03859	0.810796
CUFF.10166.1	Novel08632	0.708839
CUFF.10166.1	Novel01235	0.798389
CUFF.10166.1	ENSBTAG00000047749	0.841137
CUFF.10166.1	ENSBTAG00000046790	0.718824
CUFF.10166.1	Novel01053	0.713205
CUFF.10166.1	Novel04708	0.79142
CUFF.10166.1	Novel01018	0.759267
CUFF.10166.1	ENSBTAG00000046838	0.847959
CUFF.10166.1	ENSBTAG00000040490	0.894566
CUFF.10166.1	Novel08471	0.949915
CUFF.10166.1	ENSBTAG00000020636	0.848306
CUFF.10166.1	Novel09694	0.775652
CUFF.10166.1	Novel09685	0.776695
CUFF.10166.1	ENSBTAG00000009784	0.761364
CUFF.10166.1	ENSBTAG00000046348	0.764803
CUFF.10166.1	ENSBTAG00000004383	0.756178
CUFF.10166.1	Novel00986	0.799023
CUFF.10166.1	ENSBTAG00000040021	0.919448
CUFF.10166.1	Novel00402	0.882106
CUFF.10166.1	Novel07441	0.758928
CUFF.10166.1	ENSBTAG00000046218	0.81253
CUFF.10166.1	Novel00255	0.850561
CUFF.10166.1	ENSBTAG00000008844	0.706218
CUFF.10166.1	ENSBTAG00000014605	0.769134
CUFF.10166.1	ENSBTAG00000046430	0.779032
CUFF.10166.1	Novel08125	0.714865
CUFF.10166.1	Novel01635	0.795726
CUFF.10166.1	Novel07403	0.809546
CUFF.10166.1	Novel04960	0.796927
CUFF.10166.1	ENSBTAG00000021911	0.818868
CUFF.10166.1	Novel08834	0.80889
CUFF.10166.1	ENSBTAG00000021773	0.781758
CUFF.10166.1	Novel02645	0.774454
CUFF.10166.1	Novel06771	0.820409
CUFF.10166.1	Novel03295	0.785668
CUFF.10166.1	Novel01709	0.779696
CUFF.10166.1	ENSBTAG00000016164	0.792876
CUFF.10166.1	ENSBTAG00000046621	0.767499
CUFF.10166.1	ENSBTAG00000007859	0.724689
CUFF.10166.1	ENSBTAG00000008832	0.774335
CUFF.10166.1	ENSBTAG00000007652	0.899282
CUFF.10166.1	ENSBTAG00000007268	-0.720142
CUFF.10166.1	Novel07356	0.713878
CUFF.10166.1	Novel03124	0.70946
CUFF.10166.1	ENSBTAG00000033345	0.725292
CUFF.10166.1	Novel09185	0.713578
CUFF.10166.1	Novel09152	0.813752
CUFF.10166.1	Novel04912	0.737352
CUFF.10166.1	Novel03021	0.87181
CUFF.10166.1	Novel07039	0.723404
CUFF.10166.1	Novel09605	0.711603
CUFF.10166.1	ENSBTAG00000013081	0.770541
CUFF.10166.1	ENSBTAG00000011822	0.767788
CUFF.10166.1	ENSBTAG00000002744	0.874609
CUFF.10166.1	ENSBTAG00000003865	0.732359
CUFF.10166.1	Novel07800	0.780713
CUFF.10166.1	ENSBTAG00000017318	0.837369
CUFF.10166.1	Novel02053	0.715424
CUFF.10166.1	ENSBTAG00000020887	0.808736
CUFF.10166.1	Novel05009	0.729219
CUFF.10166.1	Novel05940	0.835068
CUFF.10166.1	ENSBTAG00000009512	0.710098
CUFF.10166.1	Novel01949	0.799936
CUFF.10166.1	Novel05729	0.811008
CUFF.10166.1	ENSBTAG00000018784	0.748763
CUFF.10166.1	Novel04453	0.891076
CUFF.10166.1	ENSBTAG00000046602	0.875593
CUFF.10166.1	ENSBTAG00000010868	0.800801
CUFF.10166.1	ENSBTAG00000014855	0.712813
CUFF.10166.1	ENSBTAG00000013920	0.806182
CUFF.10166.1	Novel00626	0.713317
CUFF.10166.1	Novel07348	0.76255
CUFF.10166.1	Novel09533	0.783339
CUFF.10166.1	ENSBTAG00000009257	0.867334
CUFF.10166.1	ENSBTAG00000033346	0.760345
CUFF.10166.1	ENSBTAG00000047030	0.873677
CUFF.10166.1	ENSBTAG00000027151	0.794402
CUFF.10166.1	Novel09894	0.851665
CUFF.10166.1	Novel09566	0.788125
CUFF.10166.1	Novel06425	0.88356
CUFF.10166.1	Novel08836	0.781522
CUFF.10166.1	ENSBTAG00000011742	0.750517
CUFF.10166.1	ENSBTAG00000009852	0.758858
CUFF.10166.1	ENSBTAG00000000687	0.780513
CUFF.10166.1	ENSBTAG00000000750	0.724606
CUFF.10166.1	ENSBTAG00000023192	0.753795
CUFF.10166.1	Novel03134	0.782206
CUFF.10166.1	ENSBTAG00000009917	0.83468
CUFF.10166.1	ENSBTAG00000012014	0.744415
CUFF.10166.1	ENSBTAG00000044078	0.780849
CUFF.10166.1	ENSBTAG00000037710	0.812989
CUFF.10166.1	Novel08202	0.723037
CUFF.10166.1	Novel00685	0.700117
CUFF.10166.1	Novel01756	0.85622
CUFF.10166.1	Novel07860	0.815444
CUFF.10166.1	ENSBTAG00000014574	0.876679
CUFF.10166.1	Novel08010	0.859556
CUFF.10166.1	ENSBTAG00000012929	0.71213
CUFF.10166.1	ENSBTAG00000020406	0.800275
CUFF.10166.1	Novel07099	0.719643
CUFF.10166.1	Novel08199	0.711812
CUFF.10166.1	Novel00941	0.851566
CUFF.10166.1	ENSBTAG00000005960	0.737584
CUFF.10166.1	Novel06748	0.761066
CUFF.10166.1	ENSBTAG00000006188	0.805534
CUFF.10166.1	Novel07451	0.799859
CUFF.10166.1	Novel07380	0.758777
CUFF.10166.1	Novel07082	0.731203
CUFF.10166.1	ENSBTAG00000002647	0.855676
CUFF.10166.1	ENSBTAG00000009891	0.732053
CUFF.10166.1	ENSBTAG00000014011	0.756986
CUFF.10166.1	ENSBTAG00000002076	0.783285
CUFF.10166.1	ENSBTAG00000008098	0.736366
CUFF.10166.1	ENSBTAG00000019138	0.763213
CUFF.10166.1	ENSBTAG00000008895	0.74611
CUFF.10166.1	Novel08633	0.718899
CUFF.10166.1	Novel06899	0.724462
CUFF.10166.1	ENSBTAG00000022779	0.777166
CUFF.10166.1	Novel04554	0.711836
CUFF.10166.1	ENSBTAG00000017679	0.729366
CUFF.10166.1	Novel08733	0.71142
CUFF.10166.1	ENSBTAG00000015607	0.776962
CUFF.10166.1	ENSBTAG00000017719	0.834257
CUFF.10166.1	ENSBTAG00000039714	0.70705
CUFF.10166.1	Novel03894	0.741207
CUFF.10166.1	ENSBTAG00000015296	0.821458
CUFF.10166.1	Novel07917	0.723987
CUFF.10166.1	Novel04257	0.947
CUFF.10166.1	Novel07651	0.775999
CUFF.10166.1	Novel02385	0.783357
CUFF.10166.1	Novel03249	0.858551
CUFF.10166.1	ENSBTAG00000033656	0.826412
CUFF.10166.1	Novel09441	0.790452
CUFF.10166.1	ENSBTAG00000011504	0.804213
CUFF.10166.1	ENSBTAG00000020202	0.764931
CUFF.10166.1	ENSBTAG00000001094	0.753321
CUFF.10166.1	Novel01016	0.738779
CUFF.10166.1	ENSBTAG00000002253	0.723112
CUFF.10166.1	Novel07801	0.738656
CUFF.10166.1	ENSBTAG00000038264	0.811004
CUFF.10166.1	ENSBTAG00000000183	0.727615
CUFF.10166.1	ENSBTAG00000003751	0.71998
CUFF.10166.1	ENSBTAG00000032982	-0.747577
CUFF.10166.1	Novel04561	0.761132
CUFF.10166.1	Novel00224	0.857244
CUFF.10166.1	ENSBTAG00000002488	0.792843
CUFF.10166.1	Novel08575	0.822023
CUFF.10166.1	ENSBTAG00000014138	0.738327
CUFF.10166.1	Novel08915	0.782571
CUFF.10166.1	ENSBTAG00000038541	0.830831
CUFF.10166.1	ENSBTAG00000023976	0.711869
CUFF.10166.1	ENSBTAG00000002471	0.77809
CUFF.10166.1	Novel01705	0.811213
CUFF.10166.1	ENSBTAG00000006941	0.777178
CUFF.10166.1	Novel09961	0.755725
CUFF.10166.1	Novel03014	0.761998
CUFF.10166.1	ENSBTAG00000016645	0.774621
CUFF.10166.1	ENSBTAG00000016747	0.784132
CUFF.10166.1	Novel04606	0.747602
CUFF.10166.1	Novel01885	0.831045
CUFF.10166.1	Novel04232	0.788331
CUFF.10166.1	Novel06282	0.811882
CUFF.10166.1	ENSBTAG00000009834	0.793932
CUFF.10166.1	Novel08018	0.728815
CUFF.10166.1	ENSBTAG00000008063	0.775422
CUFF.10166.1	Novel01274	0.773823
CUFF.10166.1	ENSBTAG00000025898	0.816241
CUFF.10166.1	Novel07449	0.896912
CUFF.10166.1	Novel07991	0.70032
CUFF.10166.1	ENSBTAG00000007778	0.803795
CUFF.10166.1	Novel08672	0.715728
CUFF.10166.1	ENSBTAG00000019406	0.767388
CUFF.10166.1	ENSBTAG00000030440	0.838554
CUFF.10166.1	Novel00393	0.831879
CUFF.10166.1	Novel05310	0.850795
CUFF.10166.1	ENSBTAG00000020495	0.791572
CUFF.10166.1	Novel08452	0.768475
CUFF.10166.1	Novel03464	0.722356
CUFF.10166.1	Novel01442	0.706129
CUFF.10166.1	ENSBTAG00000013187	0.783671
CUFF.10166.1	Novel04117	0.71382
CUFF.10166.1	Novel09941	0.83486
CUFF.10166.1	Novel02177	0.849524
CUFF.10166.1	ENSBTAG00000001558	0.813468
CUFF.10166.1	ENSBTAG00000002255	0.813019
CUFF.10166.1	Novel04102	0.832262
CUFF.10166.1	ENSBTAG00000008505	0.922037
CUFF.10166.1	Novel02478	0.823097
CUFF.10166.1	ENSBTAG00000019497	0.800075
CUFF.10166.1	Novel09346	0.844742
CUFF.10166.1	ENSBTAG00000024021	0.73916
CUFF.10166.1	ENSBTAG00000000719	0.794839
CUFF.10166.1	Novel04762	0.741406
CUFF.10166.1	ENSBTAG00000007520	0.768462
CUFF.10166.1	ENSBTAG00000003261	0.746644
CUFF.10166.1	Novel01940	0.809755
CUFF.10166.1	Novel05941	0.863219
CUFF.10166.1	Novel00811	0.878256
CUFF.10166.1	ENSBTAG00000038103	-0.789619
CUFF.10166.1	ENSBTAG00000014288	0.842984
CUFF.10166.1	Novel09671	0.875702
CUFF.10166.1	Novel02402	0.747936
CUFF.10166.1	Novel06622	0.845854
CUFF.10166.1	Novel07806	0.826552
CUFF.10166.1	Novel08167	0.754262
CUFF.10166.1	ENSBTAG00000044055	0.854064
CUFF.10166.1	ENSBTAG00000011539	0.73669
CUFF.10166.1	Novel07469	0.756642
CUFF.10166.1	ENSBTAG00000039819	0.807097
CUFF.10166.1	ENSBTAG00000008849	0.883883
CUFF.10166.1	ENSBTAG00000021975	0.780254
CUFF.10166.1	ENSBTAG00000005871	0.712695
CUFF.10166.1	ENSBTAG00000040014	0.745456
CUFF.10166.1	Novel05109	0.737306
CUFF.10166.1	Novel08058	0.847191
CUFF.10166.1	Novel04090	0.846082
CUFF.10166.1	Novel07387	0.898841
CUFF.10166.1	Novel00341	0.832286
CUFF.10166.1	Novel06787	0.872019
CUFF.10166.1	ENSBTAG00000001143	0.806118
CUFF.10166.1	Novel04164	0.701896
CUFF.10166.1	Novel02758	0.720389
CUFF.10166.1	ENSBTAG00000020657	0.74135
CUFF.10166.1	ENSBTAG00000031246	0.723136
CUFF.10166.1	ENSBTAG00000001704	0.780522
CUFF.10166.1	Novel04234	0.775085
CUFF.10166.1	Novel00354	0.800239
CUFF.10166.1	ENSBTAG00000000623	0.793845
CUFF.10166.1	Novel04700	0.744839
CUFF.10166.1	Novel07003	0.740992
CUFF.10166.1	ENSBTAG00000010542	0.757441
CUFF.10166.1	Novel01539	0.741179
CUFF.10166.1	Novel00305	0.7385
CUFF.10166.1	Novel01499	0.815205
CUFF.10166.1	ENSBTAG00000003762	0.78209
CUFF.10166.1	Novel08304	0.760389
CUFF.10166.1	ENSBTAG00000020643	0.849859
CUFF.10166.1	Novel08152	0.790776
CUFF.10166.1	Novel04716	0.789253
CUFF.10166.1	Novel07872	0.767463
CUFF.10166.1	Novel04180	0.752535
CUFF.10166.1	ENSBTAG00000002062	0.892615
CUFF.10166.1	Novel06299	0.752577
CUFF.10166.1	Novel09037	0.741015
CUFF.10166.1	Novel04528	0.714122
CUFF.10166.1	ENSBTAG00000014003	0.805859
CUFF.10166.1	Novel09601	0.772551
CUFF.10166.1	ENSBTAG00000006801	0.769767
CUFF.10166.1	Novel09935	0.793857
CUFF.10166.1	Novel01125	0.785498
CUFF.10166.1	Novel02974	0.947591
CUFF.10166.1	Novel00724	0.710864
CUFF.10166.1	Novel07076	0.822102
CUFF.10166.1	Novel08825	0.815042
CUFF.10166.1	ENSBTAG00000018097	0.752914
CUFF.10166.1	ENSBTAG00000024394	0.716475
CUFF.10166.1	Novel05425	0.798428
CUFF.10166.1	ENSBTAG00000008946	0.874515
CUFF.10166.1	ENSBTAG00000000245	0.735658
CUFF.10166.1	Novel02126	0.81194
CUFF.10166.1	ENSBTAG00000005377	0.742828
CUFF.10166.1	ENSBTAG00000027832	0.786569
CUFF.10166.1	Novel01239	0.771547
CUFF.10166.1	Novel00621	0.782444
CUFF.10166.1	ENSBTAG00000014523	0.795934
CUFF.10166.1	Novel06413	0.762772
CUFF.10166.1	ENSBTAG00000006573	0.821761
CUFF.10166.1	Novel05207	0.85246
CUFF.10166.1	ENSBTAG00000037560	0.743935
CUFF.10166.1	Novel09782	0.763446
CUFF.10166.1	ENSBTAG00000008661	0.769739
CUFF.10166.1	ENSBTAG00000011397	0.801237
CUFF.10166.1	ENSBTAG00000012111	0.821853
CUFF.10166.1	ENSBTAG00000012120	0.770191
CUFF.10166.1	Novel03760	0.757236
CUFF.10166.1	ENSBTAG00000013159	0.792341
CUFF.10166.1	Novel02175	0.753571
CUFF.10166.1	Novel08360	0.812055
CUFF.10166.1	Novel08063	0.918399
CUFF.10166.1	ENSBTAG00000003531	0.712086
CUFF.10166.1	ENSBTAG00000015449	0.759857
CUFF.10166.1	Novel08468	0.812089
CUFF.10166.1	Novel01976	0.771646
CUFF.10166.1	ENSBTAG00000019041	0.736742
CUFF.10166.1	Novel08631	0.773515
CUFF.10166.1	Novel03270	0.745636
CUFF.10166.1	ENSBTAG00000020644	0.791883
CUFF.10166.1	ENSBTAG00000019675	0.817931
CUFF.10166.1	ENSBTAG00000003256	0.785385
CUFF.10166.1	ENSBTAG00000006894	0.864482
CUFF.10166.1	ENSBTAG00000026637	0.81734
CUFF.10166.1	Novel07442	0.765093
CUFF.10166.1	ENSBTAG00000013429	0.769418
CUFF.10166.1	Novel03160	0.842868
CUFF.10166.1	Novel09849	0.821624
CUFF.10166.1	ENSBTAG00000015710	0.827575
CUFF.10166.1	Novel06532	0.748102
CUFF.10166.1	ENSBTAG00000017527	0.711719
CUFF.10166.1	Novel08513	0.731213
CUFF.10166.1	Novel04051	0.827508
CUFF.10166.1	ENSBTAG00000004899	0.79814
CUFF.10166.1	Novel08157	0.791183
CUFF.10166.1	Novel07830	0.719283
CUFF.10166.1	Novel07421	0.829479
CUFF.10166.1	ENSBTAG00000017017	0.800151
CUFF.10166.1	ENSBTAG00000027442	0.868895
CUFF.10166.1	ENSBTAG00000007494	0.796595
CUFF.10166.1	Novel05103	0.783505
CUFF.10166.1	Novel01485	0.797788
CUFF.10166.1	Novel01305	0.809641
CUFF.10166.1	Novel09210	0.856308
CUFF.10166.1	Novel08240	0.730542
CUFF.10166.1	ENSBTAG00000016544	0.845838
CUFF.10166.1	ENSBTAG00000008078	0.76044
CUFF.10166.1	Novel01210	0.749798
CUFF.10166.1	Novel01433	0.841538
CUFF.10166.1	ENSBTAG00000016359	0.791359
CUFF.10166.1	ENSBTAG00000010959	-0.719529
CUFF.10166.1	ENSBTAG00000017162	0.770729
CUFF.10166.1	ENSBTAG00000014906	0.857064
CUFF.10166.1	ENSBTAG00000000919	0.74397
CUFF.10166.1	ENSBTAG00000010939	0.815167
CUFF.10166.1	ENSBTAG00000005681	0.766673
CUFF.10166.1	ENSBTAG00000004184	0.821427
CUFF.10166.1	Novel07984	0.845888
CUFF.10166.1	Novel03169	0.838519
CUFF.10166.1	ENSBTAG00000012692	0.905552
CUFF.10166.1	ENSBTAG00000022292	-0.910573
CUFF.10166.1	Novel08432	0.82134
CUFF.10166.1	ENSBTAG00000004780	0.775839
CUFF.10166.1	ENSBTAG00000037988	0.774372
CUFF.10166.1	Novel09797	0.739488
CUFF.10166.1	Novel07519	0.734643
CUFF.10166.1	Novel08367	0.784185
CUFF.10166.1	Novel06112	0.778884
CUFF.10166.1	ENSBTAG00000021779	0.772821
CUFF.10166.1	Novel00844	0.705621
CUFF.10166.1	ENSBTAG00000003827	0.784025
CUFF.10166.1	Novel07458	0.803538
CUFF.10166.1	Novel08523	0.811254
CUFF.10166.1	ENSBTAG00000046425	0.754098
CUFF.10166.1	Novel07723	0.711472
CUFF.10166.1	Novel07283	0.730234
CUFF.10166.1	ENSBTAG00000009314	0.774592
CUFF.10166.1	ENSBTAG00000023752	0.811492
CUFF.10166.1	ENSBTAG00000005094	0.748787
CUFF.10166.1	ENSBTAG00000009142	-0.859337
CUFF.10166.1	Novel06889	0.70113
CUFF.10166.1	Novel09425	0.735165
CUFF.10166.1	Novel08086	0.754731
CUFF.10166.1	ENSBTAG00000024132	0.747305
CUFF.10166.1	ENSBTAG00000014699	0.770224
CUFF.10166.1	Novel10018	0.782986
CUFF.10166.1	Novel04765	0.778512
CUFF.10166.1	Novel09562	0.762897
CUFF.10166.1	ENSBTAG00000013096	0.739931
CUFF.10166.1	ENSBTAG00000013706	0.732234
CUFF.10166.1	Novel06285	0.741969
CUFF.10166.1	Novel05767	0.759052
CUFF.10166.1	Novel08817	0.734137
CUFF.10166.1	Novel00210	0.831414
CUFF.10166.1	ENSBTAG00000039195	0.708404
CUFF.10166.1	Novel07854	0.756113
CUFF.10166.1	Novel09857	0.714289
CUFF.10166.1	ENSBTAG00000006409	0.746071
CUFF.10166.1	Novel00622	0.720633
CUFF.10166.1	ENSBTAG00000009290	0.789739
CUFF.10166.1	ENSBTAG00000044169	0.75801
CUFF.10166.1	ENSBTAG00000023963	0.747068
CUFF.10166.1	Novel00448	0.853435
CUFF.10166.1	ENSBTAG00000013861	0.727956
CUFF.10166.1	ENSBTAG00000003610	0.723937
CUFF.10166.1	ENSBTAG00000002908	0.785434
CUFF.10166.1	Novel08293	0.777605
CUFF.10166.1	Novel01339	0.71551
CUFF.10166.1	ENSBTAG00000046033	0.792968
CUFF.10166.1	Novel04961	-0.765023
CUFF.10166.1	ENSBTAG00000001514	0.747543
CUFF.10166.1	Novel08659	0.808722
CUFF.10166.1	Novel06118	0.816986
CUFF.10166.1	ENSBTAG00000035697	0.739566
CUFF.10166.1	Novel01457	0.797743
CUFF.10166.1	Novel07598	0.892445
CUFF.10166.1	ENSBTAG00000014807	0.797424
CUFF.10166.1	Novel00799	0.879318
CUFF.10166.1	ENSBTAG00000010248	0.712919
CUFF.10166.1	ENSBTAG00000023216	0.742646
CUFF.10166.1	ENSBTAG00000011647	0.869695
CUFF.10166.1	Novel01429	0.839834
CUFF.10166.1	Novel06060	0.867119
CUFF.10166.1	Novel10016	0.770743
CUFF.10166.1	Novel00116	0.967891
CUFF.10166.1	Novel05937	0.801538
CUFF.10166.1	ENSBTAG00000048157	0.783441
CUFF.10166.1	Novel05655	0.725776
CUFF.10166.1	Novel04735	0.778018
CUFF.10166.1	Novel01464	0.727078
CUFF.10166.1	Novel05907	0.834688
CUFF.10166.1	ENSBTAG00000015251	0.747158
CUFF.10166.1	Novel06287	0.849821
CUFF.10166.1	ENSBTAG00000015887	0.756828
CUFF.10166.1	Novel08592	0.794413
CUFF.10166.1	Novel02367	0.789688
CUFF.10166.1	ENSBTAG00000020381	-0.727188
CUFF.10166.1	ENSBTAG00000030994	0.821829
CUFF.10166.1	Novel04850	0.812803
CUFF.10166.1	ENSBTAG00000034391	0.750712
CUFF.10166.1	Novel02861	0.883828
CUFF.10166.1	Novel09051	0.774335
CUFF.10166.1	ENSBTAG00000005026	0.801793
CUFF.10166.1	Novel00725	0.758207
CUFF.10166.1	Novel01619	0.742423
CUFF.10166.1	Novel03444	0.774478
CUFF.10166.1	ENSBTAG00000024204	0.757299
CUFF.10166.1	ENSBTAG00000013837	0.792016
CUFF.10166.1	Novel04183	0.866861
CUFF.10166.1	Novel06798	0.789622
CUFF.10166.1	Novel03868	0.846761
CUFF.10166.1	ENSBTAG00000034393	0.818729
CUFF.10166.1	ENSBTAG00000033759	0.797487
CUFF.10166.1	ENSBTAG00000047203	0.777143
CUFF.10166.1	ENSBTAG00000005614	0.765791
CUFF.10166.1	Novel02563	0.762053
CUFF.10166.1	Novel00963	0.71079
CUFF.10166.1	ENSBTAG00000002988	0.793984
CUFF.10166.1	ENSBTAG00000004305	0.722294
CUFF.10166.1	Novel00585	0.845745
CUFF.10166.1	Novel09706	0.915186
CUFF.10166.1	Novel05682	0.86341
CUFF.10166.1	Novel07859	0.781328
CUFF.10166.1	Novel09281	0.745145
CUFF.10166.1	ENSBTAG00000001439	0.885283
CUFF.10166.1	Novel07195	0.750515
CUFF.10166.1	Novel04731	0.764273
CUFF.10166.1	Novel08440	0.70416
CUFF.10166.1	ENSBTAG00000013541	0.791642
CUFF.10166.1	Novel03115	0.828548
CUFF.10166.1	Novel06476	0.730957
CUFF.10166.1	Novel04343	0.801614
CUFF.10166.1	Novel04757	0.745211
CUFF.10166.1	ENSBTAG00000020151	0.792647
CUFF.10166.1	ENSBTAG00000010875	0.71245
CUFF.10166.1	ENSBTAG00000047595	0.719199
CUFF.10166.1	ENSBTAG00000007732	0.710461
CUFF.10166.1	ENSBTAG00000009129	0.818404
CUFF.10166.1	ENSBTAG00000025242	0.973104
CUFF.10166.1	Novel09221	0.806701
CUFF.10166.1	Novel05122	0.797134
CUFF.10166.1	ENSBTAG00000021554	-0.785105
CUFF.10166.1	Novel08757	0.724434
CUFF.10166.1	Novel05917	0.836533
CUFF.10166.1	Novel04030	0.832433
CUFF.10166.1	ENSBTAG00000017354	0.772139
CUFF.10166.1	ENSBTAG00000009180	0.865959
CUFF.10166.1	Novel05472	0.714941
CUFF.10166.1	Novel01672	0.880844
CUFF.10166.1	ENSBTAG00000005238	0.759065
CUFF.10166.1	Novel00257	0.829718
CUFF.10166.1	ENSBTAG00000047000	0.700265
CUFF.10166.1	ENSBTAG00000016813	0.753418
CUFF.10166.1	Novel08658	0.921941
CUFF.10166.1	ENSBTAG00000030523	0.762538
CUFF.10166.1	ENSBTAG00000020425	0.820796
CUFF.10166.1	ENSBTAG00000005259	0.7643
CUFF.10166.1	ENSBTAG00000001842	0.772492
CUFF.10166.1	ENSBTAG00000030168	0.834407
CUFF.10166.1	ENSBTAG00000019795	0.824645
CUFF.10166.1	ENSBTAG00000007898	0.768237
CUFF.10166.1	ENSBTAG00000014418	0.727051
CUFF.10166.1	Novel02140	0.764916
CUFF.10166.1	ENSBTAG00000026085	0.766521
CUFF.10166.1	ENSBTAG00000000470	0.748474
CUFF.10166.1	ENSBTAG00000014324	0.776664
CUFF.10166.1	Novel06746	-0.711439
CUFF.10166.1	ENSBTAG00000016692	0.759636
CUFF.10166.1	ENSBTAG00000014169	0.737796
CUFF.10166.1	ENSBTAG00000018416	0.801153
CUFF.10166.1	ENSBTAG00000001258	0.782799
CUFF.10166.1	ENSBTAG00000018420	0.767088
CUFF.10166.1	ENSBTAG00000013314	0.731695
CUFF.10166.1	ENSBTAG00000001919	0.80516
CUFF.10166.1	Novel08846	0.744578
CUFF.10166.1	ENSBTAG00000004888	0.783341
CUFF.10166.1	Novel04543	0.826189
CUFF.10166.1	Novel05101	0.964075
CUFF.10166.1	Novel06280	0.767557
CUFF.10166.1	Novel01304	0.739369
CUFF.10166.1	ENSBTAG00000000436	0.79466
CUFF.10166.1	ENSBTAG00000001572	0.788968
CUFF.10166.1	ENSBTAG00000015232	0.823287
CUFF.10166.1	ENSBTAG00000016758	0.762556
CUFF.10166.1	ENSBTAG00000005581	0.759042
CUFF.10166.1	Novel09348	0.837842
CUFF.10166.1	ENSBTAG00000044159	0.802349
CUFF.10166.1	Novel05686	0.913652
CUFF.10166.1	ENSBTAG00000040061	0.787252
CUFF.10166.1	ENSBTAG00000012343	0.720442
CUFF.10166.1	Novel09423	0.817247
CUFF.10166.1	ENSBTAG00000016662	0.851215
CUFF.10166.1	ENSBTAG00000020542	0.89741
CUFF.10166.1	Novel02189	0.728641
CUFF.10166.1	Novel08429	0.754225
CUFF.10166.1	Novel07374	0.753727
CUFF.10166.1	Novel01490	0.714047
CUFF.10166.1	Novel08488	0.811942
CUFF.10166.1	Novel00436	0.912552
CUFF.10166.1	Novel00903	0.783652
CUFF.10166.1	Novel01776	0.882763
CUFF.10166.1	Novel03373	0.866344
CUFF.10166.1	Novel02766	0.75605
CUFF.10166.1	ENSBTAG00000005439	0.781097
CUFF.10166.1	ENSBTAG00000003959	0.803841
CUFF.10166.1	Novel05335	0.805659
CUFF.10166.1	Novel04549	0.797231
CUFF.10166.1	Novel06059	0.85197
CUFF.10166.1	ENSBTAG00000031507	0.86181
CUFF.10166.1	ENSBTAG00000011851	0.8555
CUFF.10166.1	ENSBTAG00000002699	0.759702
CUFF.10166.1	ENSBTAG00000032178	0.786886
CUFF.10166.1	Novel09310	-0.759775
CUFF.10166.1	ENSBTAG00000015678	0.721293
CUFF.10166.1	Novel02771	0.726965
CUFF.10166.1	Novel00518	-0.828829
CUFF.10166.1	ENSBTAG00000010704	0.787258
CUFF.10166.1	Novel04852	0.855086
CUFF.10166.1	ENSBTAG00000000260	0.718985
CUFF.10166.1	ENSBTAG00000018864	0.7552
CUFF.10166.1	Novel01221	0.731309
CUFF.10166.1	Novel08184	0.746569
CUFF.10166.1	ENSBTAG00000010958	0.804284
CUFF.10166.1	Novel04857	0.742485
CUFF.10166.1	Novel04281	0.705412
CUFF.10166.1	ENSBTAG00000035286	0.783665
CUFF.10166.1	ENSBTAG00000016255	0.781408
CUFF.10166.1	Novel09244	0.802464
CUFF.10166.1	ENSBTAG00000021344	0.735848
CUFF.10166.1	ENSBTAG00000047658	0.802249
CUFF.10166.1	ENSBTAG00000009760	0.711452
CUFF.10166.1	ENSBTAG00000003892	0.855459
CUFF.10166.1	ENSBTAG00000017823	0.708015
CUFF.10166.1	ENSBTAG00000045696	0.862162
CUFF.10166.1	ENSBTAG00000004769	0.743729
CUFF.10166.1	ENSBTAG00000017465	0.806057
CUFF.10166.1	Novel08310	0.751067
CUFF.10166.1	ENSBTAG00000014354	0.835635
CUFF.10166.1	ENSBTAG00000014038	0.757926
CUFF.10166.1	Novel05188	0.784235
CUFF.10166.1	ENSBTAG00000002640	0.833945
CUFF.10166.1	ENSBTAG00000034346	0.810532
CUFF.10166.1	ENSBTAG00000003894	0.791541
CUFF.10166.1	ENSBTAG00000019123	0.757425
CUFF.10166.1	Novel06504	0.864166
CUFF.10166.1	ENSBTAG00000001342	-0.735928
CUFF.10166.1	Novel00735	0.929757
CUFF.10166.1	ENSBTAG00000009443	0.727336
CUFF.10166.1	ENSBTAG00000040570	0.857026
CUFF.10166.1	ENSBTAG00000017919	0.776342
CUFF.10166.1	Novel09021	0.826661
CUFF.10166.1	Novel01954	0.794014
CUFF.10166.1	Novel03520	0.776575
CUFF.10166.1	ENSBTAG00000018277	0.777805
CUFF.10166.1	ENSBTAG00000017024	0.717593
CUFF.10166.1	ENSBTAG00000004023	0.78005
CUFF.10166.1	ENSBTAG00000026384	0.732114
CUFF.10166.1	ENSBTAG00000018709	0.865744
CUFF.10166.1	ENSBTAG00000006492	0.729896
CUFF.10166.1	ENSBTAG00000020214	0.704605
CUFF.10166.1	Novel01846	0.763183
CUFF.10166.1	ENSBTAG00000039825	0.879371
CUFF.10166.1	ENSBTAG00000020193	0.757111
CUFF.10166.1	ENSBTAG00000012012	0.749725
CUFF.10166.1	ENSBTAG00000032933	0.799924
CUFF.10166.1	ENSBTAG00000017733	0.743177
CUFF.10166.1	ENSBTAG00000007160	-0.71198
CUFF.10166.1	ENSBTAG00000006870	0.842151
CUFF.10166.1	Novel02474	0.777766
CUFF.10166.1	Novel00611	0.737047
CUFF.10166.1	ENSBTAG00000004283	0.74873
CUFF.10166.1	Novel08421	0.732062
CUFF.10166.1	ENSBTAG00000005365	0.712201
CUFF.10166.1	ENSBTAG00000013995	0.78114
CUFF.10166.1	ENSBTAG00000024605	0.741602
CUFF.10166.1	Novel01987	0.806254
CUFF.10166.1	Novel06278	0.757012
CUFF.10166.1	ENSBTAG00000010947	0.77743
CUFF.10166.1	ENSBTAG00000022917	0.722316
CUFF.10166.1	ENSBTAG00000019975	0.901184
CUFF.10166.1	Novel02902	0.740493
CUFF.10166.1	ENSBTAG00000011011	0.778111
CUFF.10166.1	ENSBTAG00000016017	0.87058
CUFF.10166.1	ENSBTAG00000006044	0.700299
CUFF.10166.1	Novel09919	-0.760031
CUFF.10166.1	Novel07381	0.736463
CUFF.10166.1	ENSBTAG00000024027	-0.703402
CUFF.10166.1	ENSBTAG00000018446	0.759809
CUFF.10166.1	ENSBTAG00000026836	0.791807
CUFF.10166.1	Novel04253	0.837818
CUFF.10166.1	Novel00707	0.819735
CUFF.10166.1	ENSBTAG00000033319	0.835989
CUFF.10166.1	Novel07953	0.797216
CUFF.10166.1	Novel04370	0.741963
CUFF.10166.1	Novel07325	0.771481
CUFF.10166.1	ENSBTAG00000045782	0.753838
CUFF.10166.1	ENSBTAG00000015444	0.780948
CUFF.10166.1	Novel06789	0.788083
CUFF.10166.1	Novel10015	0.721853
CUFF.10166.1	Novel02010	0.766809
CUFF.10166.1	Novel09858	0.706085
CUFF.10166.1	ENSBTAG00000011892	0.786127
CUFF.10166.1	ENSBTAG00000012629	0.849097
CUFF.10166.1	ENSBTAG00000000965	0.878307
CUFF.10166.1	Novel00840	0.934453
CUFF.10166.1	ENSBTAG00000002478	0.775471
CUFF.10166.1	Novel08791	0.777701
CUFF.10166.1	ENSBTAG00000037921	0.840064
CUFF.10166.1	Novel01161	0.845141
CUFF.10166.1	Novel02798	0.902702
CUFF.10166.1	ENSBTAG00000002764	0.744849
CUFF.10166.1	ENSBTAG00000001096	0.810816
CUFF.10166.1	Novel04715	0.812359
CUFF.10166.1	ENSBTAG00000010299	0.791952
CUFF.10166.1	ENSBTAG00000018453	0.767377
CUFF.10166.1	ENSBTAG00000016014	0.704037
CUFF.10166.1	Novel08447	0.787388
CUFF.10166.1	ENSBTAG00000043950	0.841646
CUFF.10166.1	Novel06984	0.715261
CUFF.10166.1	Novel00652	0.772779
CUFF.10166.1	Novel01873	0.758381
CUFF.10166.1	Novel02068	0.854183
CUFF.10166.1	Novel07434	0.808378
CUFF.10166.1	Novel01832	0.74722
CUFF.10166.1	Novel07178	0.762152
CUFF.10166.1	ENSBTAG00000047532	0.772161
CUFF.10166.1	Novel02107	0.782962
CUFF.10166.1	Novel08205	0.771458
CUFF.10166.1	Novel08350	0.715628
CUFF.10166.1	ENSBTAG00000021508	0.740037
CUFF.10166.1	ENSBTAG00000047003	0.764513
CUFF.10166.1	ENSBTAG00000007243	0.808188
CUFF.10166.1	ENSBTAG00000007952	0.776455
CUFF.10166.1	Novel03843	0.829173
CUFF.10166.1	Novel09798	0.711774
CUFF.10166.1	ENSBTAG00000018753	0.778771
CUFF.10166.1	ENSBTAG00000008877	0.760167
CUFF.10166.1	ENSBTAG00000005301	0.738679
CUFF.10166.1	Novel00478	-0.833114
CUFF.10166.1	Novel03485	0.895636
CUFF.10166.1	Novel02139	0.782587
CUFF.10166.1	ENSBTAG00000020048	0.767786
CUFF.10166.1	Novel00414	0.784471
CUFF.10166.1	Novel08737	0.746673
CUFF.10166.1	ENSBTAG00000014636	0.730993
CUFF.10166.1	ENSBTAG00000019946	0.718146
CUFF.10166.1	ENSBTAG00000017735	0.807885
CUFF.10166.1	ENSBTAG00000000502	0.702667
CUFF.10166.1	ENSBTAG00000033961	0.718724
CUFF.10166.1	Novel02536	0.939679
CUFF.10166.1	Novel02618	0.735584
CUFF.10166.1	Novel08171	0.732258
CUFF.10166.1	ENSBTAG00000010693	0.751968
CUFF.10166.1	Novel03220	0.884953
CUFF.10166.1	Novel01243	0.722987
CUFF.10166.1	Novel03988	0.752232
CUFF.10166.1	ENSBTAG00000012053	0.758488
CUFF.10166.1	ENSBTAG00000005946	0.73932
CUFF.10166.1	ENSBTAG00000010365	0.850145
CUFF.10166.1	ENSBTAG00000004081	0.770095
CUFF.10166.1	ENSBTAG00000009744	0.797303
CUFF.10166.1	ENSBTAG00000000295	0.745438
CUFF.10166.1	Novel06834	0.714171
CUFF.10166.1	Novel01723	0.770017
CUFF.10166.1	Novel03958	0.741029
CUFF.10166.1	ENSBTAG00000046981	0.829373
CUFF.10166.1	Novel08831	0.854278
CUFF.10166.1	Novel08666	0.91607
CUFF.10166.1	Novel03368	0.74975
CUFF.10166.1	Novel08334	0.744556
CUFF.10166.1	ENSBTAG00000010251	0.763903
CUFF.10166.1	ENSBTAG00000017833	0.800556
CUFF.10166.1	ENSBTAG00000004280	0.785404
CUFF.10166.1	ENSBTAG00000046071	0.818767
CUFF.10166.1	Novel00633	0.88029
CUFF.10166.1	ENSBTAG00000017031	0.820037
CUFF.10166.1	ENSBTAG00000014758	0.759828
CUFF.10166.1	ENSBTAG00000047953	0.786113
CUFF.10166.1	ENSBTAG00000006557	0.819679
CUFF.10166.1	ENSBTAG00000015513	0.770416
CUFF.10166.1	ENSBTAG00000013125	0.797735
CUFF.10166.1	ENSBTAG00000013715	0.823842
CUFF.10166.1	Novel05491	0.740121
CUFF.10166.1	Novel03505	0.72619
CUFF.10166.1	Novel09239	0.766414
CUFF.10166.1	ENSBTAG00000009749	0.802726
CUFF.10166.1	ENSBTAG00000020344	0.775084
CUFF.10166.1	Novel06477	0.798907
CUFF.10166.1	ENSBTAG00000011017	0.909242
CUFF.10166.1	Novel09693	0.73878
CUFF.10166.1	ENSBTAG00000016625	0.76163
CUFF.10166.1	ENSBTAG00000002121	0.771252
CUFF.10166.1	ENSBTAG00000000152	-0.769046
CUFF.10166.1	ENSBTAG00000040435	-0.73237
CUFF.10166.1	ENSBTAG00000001817	0.787782
CUFF.10166.1	ENSBTAG00000000418	0.766582
CUFF.10166.1	Novel09488	0.71679
CUFF.10166.1	ENSBTAG00000009950	0.812621
CUFF.10166.1	Novel02312	0.908432
CUFF.10166.1	ENSBTAG00000004361	0.942507
CUFF.10166.1	Novel02380	0.794849
CUFF.10166.1	Novel03564	0.868173
CUFF.10166.1	Novel09751	0.705864
CUFF.10166.1	ENSBTAG00000046609	0.761154
CUFF.10166.1	Novel07812	0.87121
CUFF.10166.1	ENSBTAG00000014083	0.83979
CUFF.10166.1	ENSBTAG00000002407	0.829027
CUFF.10166.1	Novel08337	0.802107
CUFF.10166.1	ENSBTAG00000019711	0.755783
CUFF.10166.1	ENSBTAG00000015670	0.715459
CUFF.10166.1	ENSBTAG00000017063	0.748314
CUFF.10166.1	ENSBTAG00000021313	0.819417
CUFF.10166.1	Novel07622	0.828484
CUFF.10166.1	Novel04039	0.753147
CUFF.10166.1	Novel03738	0.732669
CUFF.10166.1	Novel05464	0.822651
CUFF.10166.1	Novel00304	0.878821
CUFF.10166.1	Novel07104	0.92443
CUFF.10166.1	ENSBTAG00000014926	0.703504
CUFF.10166.1	Novel01912	0.748621
CUFF.10166.1	Novel02966	0.728325
CUFF.10166.1	ENSBTAG00000022777	0.852088
CUFF.10166.1	ENSBTAG00000002020	0.772345
CUFF.10166.1	ENSBTAG00000018926	0.899952
CUFF.10166.1	ENSBTAG00000018819	0.805189
CUFF.10166.1	ENSBTAG00000033015	0.786297
CUFF.10166.1	Novel00215	0.738378
CUFF.10166.1	ENSBTAG00000004588	0.916795
CUFF.10166.1	ENSBTAG00000015526	0.844427
CUFF.10166.1	Novel06122	0.738278
CUFF.10166.1	ENSBTAG00000026851	0.783647
CUFF.10166.1	ENSBTAG00000017832	0.778623
CUFF.10166.1	Novel04104	0.768857
CUFF.10166.1	ENSBTAG00000014375	0.744322
CUFF.10166.1	Novel07625	-0.751131
CUFF.10166.1	Novel04771	0.808731
CUFF.10166.1	Novel04893	0.735014
CUFF.10166.1	Novel05185	0.842858
CUFF.10166.1	Novel00547	0.716754
CUFF.10166.1	ENSBTAG00000019373	0.829716
CUFF.10166.1	Novel07007	0.778588
CUFF.10166.1	Novel00884	0.731646
CUFF.10166.1	ENSBTAG00000018402	0.739207
CUFF.10166.1	ENSBTAG00000016910	0.885215
CUFF.10166.1	ENSBTAG00000008713	0.821413
CUFF.10166.1	Novel09952	0.82954
CUFF.10166.1	Novel02797	0.870298
CUFF.10166.1	Novel02305	0.823987
CUFF.10166.1	Novel04437	0.860305
CUFF.10166.1	Novel09617	0.767093
CUFF.10166.1	Novel05640	0.788425
CUFF.10166.1	ENSBTAG00000020390	0.757491
CUFF.10166.1	Novel06570	0.849516
CUFF.10166.1	Novel01786	0.711763
CUFF.10166.1	Novel09796	0.75687
CUFF.10166.1	Novel02644	0.756372
CUFF.10166.1	Novel02732	0.703012
CUFF.10166.1	Novel06590	0.852562
CUFF.10166.1	Novel08208	0.862072
CUFF.10166.1	ENSBTAG00000000801	0.8292
CUFF.10166.1	ENSBTAG00000013013	0.812156
CUFF.10166.1	Novel07756	0.793938
CUFF.10166.1	Novel08156	0.885191
CUFF.10166.1	ENSBTAG00000000285	-0.764742
CUFF.10166.1	ENSBTAG00000003276	0.808548
CUFF.10166.1	Novel08082	0.782873
CUFF.10166.1	ENSBTAG00000016293	0.816026
CUFF.10166.1	ENSBTAG00000012801	0.755854
CUFF.10166.1	Novel09933	0.78097
CUFF.10166.1	Novel04781	0.825805
CUFF.10166.1	Novel09754	0.844392
CUFF.10166.1	ENSBTAG00000034366	0.767328
CUFF.10166.1	ENSBTAG00000015525	0.740257
CUFF.10166.1	Novel03985	0.838346
CUFF.10166.1	Novel06226	0.791492
CUFF.10166.1	Novel07526	0.700145
CUFF.10166.1	Novel00965	0.786762
CUFF.10166.1	Novel05566	0.897779
CUFF.10166.1	Novel03002	0.930722
CUFF.10166.1	Novel01724	0.722886
CUFF.10166.1	Novel09450	0.771675
CUFF.10166.1	Novel02907	0.713016
CUFF.10166.1	Novel01615	0.774446
CUFF.10166.1	ENSBTAG00000044007	0.777343
CUFF.10166.1	ENSBTAG00000009686	0.703032
CUFF.10166.1	ENSBTAG00000036087	0.764792
CUFF.10166.1	Novel02985	0.791596
CUFF.10166.1	ENSBTAG00000048011	0.734779
CUFF.10166.1	Novel04911	0.749445
CUFF.10166.1	Novel03560	0.760311
CUFF.10166.1	Novel02125	0.737261
CUFF.10166.1	Novel04495	0.839584
CUFF.10166.1	Novel01967	0.758276
CUFF.10166.1	ENSBTAG00000010998	0.71786
CUFF.10166.1	Novel08418	0.753472
CUFF.10166.1	Novel09275	0.858382
CUFF.10166.1	ENSBTAG00000001243	0.754013
CUFF.10166.1	Novel03725	0.734388
CUFF.10166.1	Novel06478	0.74213
CUFF.10166.1	ENSBTAG00000047860	0.859345
CUFF.10166.1	Novel06541	0.722085
CUFF.10166.1	Novel02150	0.886672
CUFF.10166.1	ENSBTAG00000046943	0.756057
CUFF.10166.1	ENSBTAG00000018513	0.8215
CUFF.10166.1	Novel04867	0.779547
CUFF.10166.1	ENSBTAG00000001464	0.861043
CUFF.10166.1	ENSBTAG00000046789	0.798829
CUFF.10166.1	ENSBTAG00000010178	0.727412
CUFF.10166.1	ENSBTAG00000021971	0.752274
CUFF.10166.1	ENSBTAG00000032264	0.86927
CUFF.10166.1	ENSBTAG00000021343	0.728056
CUFF.10166.1	ENSBTAG00000014831	0.735875
CUFF.10166.1	Novel03397	0.708659
CUFF.10166.1	ENSBTAG00000017509	0.802067
CUFF.10166.1	Novel04265	0.785684
CUFF.10166.1	ENSBTAG00000009256	0.746601
CUFF.10166.1	ENSBTAG00000020634	0.833722
CUFF.10166.1	ENSBTAG00000022161	0.820019
CUFF.10166.1	ENSBTAG00000020984	0.793647
CUFF.10166.1	Novel03591	0.778468
CUFF.10166.1	Novel08671	0.837327
CUFF.10166.1	ENSBTAG00000007306	0.760619
CUFF.10166.1	ENSBTAG00000037881	0.839692
CUFF.10166.1	Novel09453	0.711367
CUFF.10166.1	ENSBTAG00000002688	0.730787
CUFF.10166.1	ENSBTAG00000012368	0.897515
CUFF.10166.1	ENSBTAG00000018708	0.739374
CUFF.10166.1	ENSBTAG00000021072	0.774774
CUFF.10166.1	ENSBTAG00000032021	0.745689
CUFF.10166.1	ENSBTAG00000007796	0.706222
CUFF.10166.1	ENSBTAG00000024470	0.739007
CUFF.10166.1	ENSBTAG00000038195	0.772069
CUFF.10166.1	Novel09199	0.750114
CUFF.10166.1	ENSBTAG00000017021	0.888978
CUFF.10166.1	Novel03392	0.772617
CUFF.10166.1	Novel07120	0.844911
CUFF.10166.1	Novel00666	0.832036
CUFF.10166.1	ENSBTAG00000010103	0.707084
CUFF.10166.1	Novel04293	0.831014
CUFF.10166.1	Novel01465	0.784777
CUFF.10166.1	ENSBTAG00000005824	0.746572
CUFF.10166.1	Novel07985	0.714143
CUFF.10166.1	Novel02403	0.840399
CUFF.10166.1	Novel07231	0.782946
CUFF.10166.1	ENSBTAG00000008538	0.890322
CUFF.10166.1	Novel01798	0.845865
CUFF.10166.1	Novel02306	0.840569
CUFF.10166.1	ENSBTAG00000032132	0.706423
CUFF.10166.1	Novel09286	0.812692
CUFF.10166.1	ENSBTAG00000001080	0.792517
CUFF.10166.1	ENSBTAG00000005378	0.837884
CUFF.10166.1	Novel00290	0.729382
CUFF.10166.1	Novel09618	0.744492
CUFF.10166.1	ENSBTAG00000018084	0.777839
CUFF.10166.1	ENSBTAG00000007705	0.833894
CUFF.10166.1	ENSBTAG00000019839	0.853915
CUFF.10166.1	ENSBTAG00000036287	0.775372
CUFF.10166.1	ENSBTAG00000012798	0.891335
CUFF.10166.1	ENSBTAG00000008100	0.783429
CUFF.10166.1	Novel08528	0.753475
CUFF.10166.1	Novel03013	0.782498
CUFF.10166.1	Novel01200	0.782297
CUFF.10166.1	ENSBTAG00000010042	0.792542
CUFF.10166.1	Novel02111	0.816026
CUFF.10166.1	ENSBTAG00000008150	0.867944
CUFF.10166.1	Novel02108	0.822711
CUFF.10166.1	Novel06091	0.965331
CUFF.10166.1	ENSBTAG00000038000	0.780696
CUFF.10166.1	Novel04112	0.842934
CUFF.10166.1	Novel09112	0.835474
CUFF.10166.1	ENSBTAG00000026842	0.738191
CUFF.10166.1	ENSBTAG00000002297	0.751553
CUFF.10166.1	Novel04061	0.800024
CUFF.10166.1	ENSBTAG00000010977	0.750176
CUFF.10166.1	Novel09176	0.740646
CUFF.10166.1	Novel08423	0.765716
CUFF.10166.1	ENSBTAG00000030198	0.801883
CUFF.10166.1	ENSBTAG00000043972	0.900841
CUFF.10166.1	ENSBTAG00000010136	0.798259
CUFF.10166.1	Novel01019	0.741607
CUFF.10166.1	Novel05938	0.861362
CUFF.10166.1	ENSBTAG00000017442	0.77079
CUFF.10166.1	ENSBTAG00000007444	0.720726
CUFF.10166.1	ENSBTAG00000007403	0.78885
CUFF.10166.1	ENSBTAG00000002675	0.765001
CUFF.10166.1	Novel07670	0.844171
CUFF.10166.1	Novel01677	0.75353
CUFF.10166.1	Novel03573	0.840374
CUFF.10166.1	ENSBTAG00000015330	0.781071
CUFF.10166.1	ENSBTAG00000024888	0.786813
CUFF.10166.1	ENSBTAG00000023377	0.722475
CUFF.10166.1	Novel00661	0.787992
CUFF.10166.1	Novel00457	0.729596
CUFF.10166.1	Novel00295	0.837136
CUFF.10166.1	Novel05003	0.747103
CUFF.10166.1	Novel04608	0.713737
CUFF.10166.1	Novel09372	0.816537
CUFF.10166.1	Novel08525	0.718201
CUFF.10166.1	ENSBTAG00000015600	0.881069
CUFF.10166.1	ENSBTAG00000014376	0.845907
CUFF.10166.1	Novel00456	0.801035
CUFF.10166.1	ENSBTAG00000011860	0.766268
CUFF.10166.1	Novel09454	0.750189
CUFF.10166.1	ENSBTAG00000037804	0.710324
CUFF.10166.1	ENSBTAG00000002460	-0.718592
CUFF.10166.1	Novel01920	0.880834
CUFF.10166.1	ENSBTAG00000001529	0.764615
CUFF.10166.1	Novel08790	0.852006
CUFF.10166.1	Novel08748	0.799234
CUFF.10166.1	ENSBTAG00000039081	0.91562
CUFF.10166.1	ENSBTAG00000007584	0.778159
CUFF.10166.1	Novel02863	0.763771
CUFF.10166.1	Novel05669	0.937096
CUFF.10166.1	Novel02294	0.750734
CUFF.10166.1	ENSBTAG00000017116	0.750176
CUFF.10166.1	Novel09827	0.854243
CUFF.10166.1	ENSBTAG00000039374	-0.738443
CUFF.10166.1	Novel03633	0.743536
CUFF.10166.1	Novel07296	0.7588
CUFF.10166.1	ENSBTAG00000000172	0.738007
CUFF.10166.1	Novel01977	0.907868
CUFF.10166.1	ENSBTAG00000033344	0.743753
CUFF.10166.1	Novel04725	0.770694
CUFF.10166.1	Novel09813	0.768163
CUFF.10166.1	ENSBTAG00000012470	0.823468
CUFF.10166.1	Novel06378	0.812956
CUFF.10166.1	ENSBTAG00000038209	0.750759
CUFF.10166.1	Novel05943	0.853629
CUFF.10166.1	ENSBTAG00000011178	0.814787
CUFF.10166.1	Novel06893	0.823424
CUFF.10166.1	Novel03114	0.824449
CUFF.10166.1	ENSBTAG00000009021	0.788478
CUFF.10166.1	ENSBTAG00000019164	0.767652
CUFF.10166.1	Novel08015	0.862763
CUFF.10166.1	ENSBTAG00000006343	0.77136
CUFF.10166.1	ENSBTAG00000007428	0.893755
CUFF.10166.1	ENSBTAG00000017741	0.784418
CUFF.10166.1	Novel05249	0.811335
CUFF.10166.1	Novel00632	0.903959
CUFF.10166.1	ENSBTAG00000001068	0.82312
CUFF.10166.1	Novel02603	0.713669
CUFF.10166.1	ENSBTAG00000006589	0.790173
CUFF.10166.1	ENSBTAG00000015355	0.706821
CUFF.10166.1	ENSBTAG00000004641	0.788824
CUFF.10166.1	Novel06571	0.747265
CUFF.10166.1	Novel04845	0.723093
CUFF.10166.1	ENSBTAG00000019892	0.758882
CUFF.10166.1	Novel07168	0.812057
CUFF.10166.1	ENSBTAG00000004886	0.783985
CUFF.10166.1	ENSBTAG00000012389	0.73761
CUFF.10166.1	ENSBTAG00000004705	0.775665
CUFF.10166.1	ENSBTAG00000035007	0.778864
CUFF.10166.1	ENSBTAG00000019314	0.783084
CUFF.10166.1	Novel03245	0.814771
CUFF.10166.1	Novel02229	0.804009
CUFF.10166.1	Novel02333	0.748939
CUFF.10166.1	ENSBTAG00000000460	0.741581
CUFF.10166.1	Novel03303	0.917639
CUFF.10166.1	Novel05544	0.737508
CUFF.10166.1	Novel05290	0.70133
CUFF.10166.1	Novel04162	0.791129
CUFF.10166.1	ENSBTAG00000006561	0.853887
CUFF.10166.1	ENSBTAG00000024107	0.82653
CUFF.10166.1	Novel04761	0.879358
CUFF.10166.1	Novel07510	0.700401
CUFF.10166.1	Novel06505	0.836295
CUFF.10166.1	Novel09383	0.740953
CUFF.10166.1	Novel09564	0.852083
CUFF.10166.1	Novel01419	0.808534
CUFF.10166.1	Novel00075	0.717804
CUFF.10166.1	ENSBTAG00000007090	0.804717
CUFF.10166.1	ENSBTAG00000007139	0.744173
CUFF.10166.1	ENSBTAG00000017245	0.771346
CUFF.10166.1	ENSBTAG00000043996	0.797894
CUFF.10166.1	ENSBTAG00000008494	0.772975
CUFF.10166.1	Novel00189	0.760138
CUFF.10166.1	Novel07669	0.827055
CUFF.10166.1	ENSBTAG00000003455	0.748514
CUFF.10166.1	Novel08497	0.747841
CUFF.10166.1	Novel00911	0.872501
CUFF.10166.1	Novel09165	0.729464
CUFF.10166.1	ENSBTAG00000022167	-0.737076
CUFF.10166.1	ENSBTAG00000017694	0.80849
CUFF.10166.1	ENSBTAG00000046630	0.720015
CUFF.10166.1	ENSBTAG00000010362	0.797306
CUFF.10166.1	ENSBTAG00000014315	0.907004
CUFF.10166.1	ENSBTAG00000031793	0.766137
CUFF.10166.1	ENSBTAG00000003051	0.77719
CUFF.10166.1	Novel00922	0.766581
CUFF.10166.1	ENSBTAG00000019376	0.798761
CUFF.10166.1	Novel07314	0.841384
CUFF.10166.1	Novel04433	0.738233
CUFF.10166.1	ENSBTAG00000014779	0.70854
CUFF.10166.1	Novel02831	0.733001
CUFF.10166.1	Novel07149	0.701582
CUFF.10166.1	Novel06192	0.703227
CUFF.10166.1	Novel05356	0.763883
CUFF.10166.1	Novel06727	0.743185
CUFF.10166.1	ENSBTAG00000006761	0.859475
CUFF.10166.1	Novel05492	0.864567
CUFF.10166.1	Novel08724	0.710375
CUFF.10166.1	ENSBTAG00000000401	0.812274
CUFF.10166.1	Novel09862	0.757317
CUFF.10166.1	Novel06987	0.90493
CUFF.10166.1	Novel09102	0.789151
CUFF.10166.1	ENSBTAG00000018493	-0.796626
CUFF.10166.1	Novel04773	0.881498
CUFF.10166.1	ENSBTAG00000016377	0.765885
CUFF.10166.1	ENSBTAG00000023666	0.838842
CUFF.10166.1	ENSBTAG00000021747	0.789202
CUFF.10166.1	ENSBTAG00000031029	0.744811
CUFF.10166.1	ENSBTAG00000024379	0.738364
CUFF.10166.1	Novel05886	0.721721
CUFF.10166.1	ENSBTAG00000005257	-0.713925
CUFF.10166.1	ENSBTAG00000010388	0.782774
CUFF.10166.1	ENSBTAG00000017123	0.749211
CUFF.10166.1	Novel05282	0.885673
CUFF.10166.1	ENSBTAG00000002097	0.944343
CUFF.10166.1	ENSBTAG00000004266	0.783128
CUFF.10166.1	Novel08094	0.878957
CUFF.10166.1	Novel02640	0.890259
CUFF.10166.1	Novel00033	0.748029
CUFF.10166.1	Novel04448	0.803122
CUFF.10166.1	ENSBTAG00000019455	0.761946
CUFF.10166.1	ENSBTAG00000009341	0.784432
CUFF.10166.1	ENSBTAG00000033248	0.847213
CUFF.10166.1	ENSBTAG00000003797	0.826255
CUFF.10166.1	ENSBTAG00000005122	0.803973
CUFF.10166.1	Novel04763	0.916784
CUFF.10166.1	Novel05198	0.708504
CUFF.10166.1	Novel04161	0.81858
CUFF.10166.1	ENSBTAG00000010119	0.721901
CUFF.10166.1	ENSBTAG00000019429	0.87198
CUFF.10166.1	ENSBTAG00000020426	0.731693
CUFF.10166.1	Novel06979	0.960786
CUFF.10166.1	Novel01417	0.815841
CUFF.10166.1	Novel08619	0.783014
CUFF.10166.1	ENSBTAG00000026383	0.792296
CUFF.10166.1	ENSBTAG00000007823	0.803345
CUFF.10166.1	Novel03394	0.823611
CUFF.10166.1	Novel06000	0.758238
CUFF.10166.1	Novel09763	0.801711
CUFF.10166.1	Novel08716	0.726864
CUFF.10166.1	Novel01947	0.853824
CUFF.10166.1	Novel08758	0.761507
CUFF.10166.1	Novel04469	0.733856
CUFF.10166.1	Novel03400	0.731175
CUFF.10166.1	Novel06102	0.823773
CUFF.10166.1	ENSBTAG00000027182	0.82585
CUFF.10166.1	ENSBTAG00000005273	0.843794
CUFF.10166.1	ENSBTAG00000017083	-0.701341
CUFF.10166.1	Novel05468	0.712315
CUFF.10166.1	ENSBTAG00000016805	0.742899
CUFF.10166.1	Novel01223	0.893295
CUFF.10166.1	Novel05622	0.760261
CUFF.10166.1	Novel04876	0.794212
CUFF.10166.1	Novel07711	0.819545
CUFF.10166.1	ENSBTAG00000004131	0.761004
CUFF.10166.1	ENSBTAG00000005795	0.770341
CUFF.10166.1	Novel00129	0.731582
CUFF.10166.1	Novel09262	0.926252
CUFF.10166.1	Novel00549	0.884749
CUFF.10166.1	ENSBTAG00000047643	-0.730312
CUFF.10166.1	Novel06373	0.933613
CUFF.10166.1	Novel01607	0.747461
CUFF.10166.1	Novel07067	0.873451
CUFF.10166.1	ENSBTAG00000009587	0.78797
CUFF.10166.1	Novel08233	0.803161
CUFF.10166.1	Novel02317	0.762166
CUFF.10166.1	Novel05082	0.78237
CUFF.10166.1	Novel08912	0.833175
CUFF.10166.1	ENSBTAG00000007719	0.822983
CUFF.10166.1	ENSBTAG00000001729	0.75987
CUFF.10166.1	ENSBTAG00000007007	0.707895
CUFF.10166.1	Novel06699	0.796327
CUFF.10166.1	Novel09815	0.915568
CUFF.10166.1	Novel10004	0.796156
CUFF.10166.1	ENSBTAG00000011350	0.764193
CUFF.10166.1	ENSBTAG00000047452	0.744264
CUFF.10166.1	ENSBTAG00000020148	0.891492
CUFF.10166.1	Novel00487	0.940339
CUFF.10166.1	ENSBTAG00000002689	0.750624
CUFF.10166.1	ENSBTAG00000013057	0.815365
CUFF.10166.1	Novel01232	0.756842
CUFF.10166.1	Novel05489	0.757761
CUFF.10166.1	ENSBTAG00000020084	0.820811
CUFF.10166.1	ENSBTAG00000025762	0.736133
CUFF.10166.1	ENSBTAG00000010462	0.721113
CUFF.10166.1	Novel08135	0.841863
CUFF.10166.1	ENSBTAG00000015592	0.828667
CUFF.10166.1	Novel00679	0.783049
CUFF.10166.1	ENSBTAG00000007970	0.738697
CUFF.10166.1	Novel05825	0.756635
CUFF.10166.1	ENSBTAG00000005884	0.899045
CUFF.10166.1	ENSBTAG00000045794	0.734531
CUFF.10166.1	Novel09022	0.838026
CUFF.10166.1	Novel04764	0.762301
CUFF.10166.1	ENSBTAG00000032613	0.738511
CUFF.10166.1	Novel05143	0.708548
CUFF.10166.1	ENSBTAG00000000688	0.844805
CUFF.10166.1	ENSBTAG00000006415	0.854739
CUFF.10166.1	ENSBTAG00000010694	0.803024
CUFF.10166.1	ENSBTAG00000002417	0.76009
CUFF.10166.1	ENSBTAG00000048053	0.728139
CUFF.10166.1	Novel06567	0.769561
CUFF.10166.1	Novel09364	0.769474
CUFF.10166.1	ENSBTAG00000048279	0.77177
CUFF.10166.1	ENSBTAG00000008004	0.802885
CUFF.10166.1	ENSBTAG00000014791	0.725795
CUFF.10166.1	Novel00612	0.798928
CUFF.10166.1	Novel06044	0.700942
CUFF.10166.1	Novel03997	0.801215
CUFF.10166.1	ENSBTAG00000015475	0.76401
CUFF.10166.1	ENSBTAG00000001446	0.774282
CUFF.10166.1	Novel08489	0.796544
CUFF.10166.1	ENSBTAG00000023941	0.741804
CUFF.10166.1	Novel00846	0.740465
CUFF.10166.1	Novel07571	0.784274
CUFF.10166.1	ENSBTAG00000019814	0.769235
CUFF.10166.1	ENSBTAG00000001326	0.83031
CUFF.10166.1	Novel06599	0.797551
CUFF.10166.1	Novel01923	0.783688
CUFF.10166.1	Novel07130	0.736682
CUFF.10166.1	ENSBTAG00000002348	0.803536
CUFF.10166.1	Novel06751	0.833621
CUFF.10166.1	Novel09056	0.734868
CUFF.10166.1	Novel09161	0.759967
CUFF.10166.1	Novel02671	0.740042
CUFF.10166.1	Novel07974	0.799492
CUFF.10166.1	ENSBTAG00000004442	0.715589
CUFF.10166.1	Novel03362	0.906432
CUFF.10166.1	Novel06026	0.713397
CUFF.10166.1	ENSBTAG00000039172	0.78912
CUFF.10166.1	ENSBTAG00000016324	0.73695
CUFF.10166.1	Novel02358	0.836128
CUFF.10166.1	Novel03076	0.821504
CUFF.10166.1	Novel03019	0.708906
CUFF.10166.1	Novel08752	0.731789
CUFF.10166.1	ENSBTAG00000012048	0.747529
CUFF.10166.1	ENSBTAG00000008683	0.731662
CUFF.10166.1	Novel08178	0.733018
CUFF.10166.1	ENSBTAG00000002306	-0.784561
CUFF.10166.1	ENSBTAG00000039509	0.736706
CUFF.10166.1	ENSBTAG00000000842	0.744731
CUFF.10166.1	ENSBTAG00000017205	0.755032
CUFF.10166.1	Novel08172	0.937994
CUFF.10166.1	Novel00935	0.855851
CUFF.10166.1	ENSBTAG00000017223	0.762009
CUFF.10166.1	Novel01711	0.741708
CUFF.10166.1	ENSBTAG00000004694	0.808381
CUFF.10166.1	ENSBTAG00000018902	0.767306
CUFF.10166.1	ENSBTAG00000002044	0.794106
CUFF.10166.1	ENSBTAG00000014300	0.793873
CUFF.10166.1	Novel09936	0.742085
CUFF.10166.1	Novel09549	0.929864
CUFF.10166.1	Novel08900	0.92743
CUFF.10166.1	ENSBTAG00000021497	0.857767
CUFF.10166.1	Novel07373	0.836747
CUFF.10166.1	Novel06446	0.86639
CUFF.10166.1	Novel02383	0.888146
CUFF.10166.1	ENSBTAG00000007624	0.751374
CUFF.10166.1	Novel07068	0.783526
CUFF.10166.1	Novel00398	0.82563
CUFF.10166.1	Novel07605	0.744244
CUFF.10166.1	ENSBTAG00000006824	0.828239
CUFF.10166.1	Novel07292	0.916288
CUFF.10166.1	Novel00209	0.843013
CUFF.10166.1	ENSBTAG00000038281	0.763497
CUFF.10166.1	Novel08398	0.922022
CUFF.10166.1	Novel03768	0.7436
CUFF.10166.1	ENSBTAG00000019044	0.745537
CUFF.10166.1	Novel09149	0.856497
CUFF.10166.1	ENSBTAG00000006010	0.786647
CUFF.10166.1	ENSBTAG00000003833	0.816633
CUFF.10166.1	ENSBTAG00000005412	0.881839
CUFF.10166.1	ENSBTAG00000031919	0.774632
CUFF.10166.1	Novel00125	0.75362
CUFF.10166.1	Novel07087	0.848807
CUFF.10166.1	Novel00784	0.704164
CUFF.10166.1	Novel02872	0.883587
CUFF.10166.1	Novel08808	0.707261
CUFF.10166.1	ENSBTAG00000027446	0.783202
CUFF.10166.1	ENSBTAG00000021492	0.743952
CUFF.10166.1	ENSBTAG00000004036	0.748844
CUFF.10166.1	ENSBTAG00000002978	0.791932
CUFF.10166.1	Novel09697	0.73999
CUFF.10166.1	Novel00328	0.929599
CUFF.10166.1	Novel08756	0.72919
CUFF.10166.1	ENSBTAG00000020266	0.820337
CUFF.10166.1	ENSBTAG00000034069	0.836946
CUFF.10166.1	Novel04786	0.856486
CUFF.10166.1	ENSBTAG00000012380	0.791523
CUFF.10166.1	Novel09627	0.794023
CUFF.10166.1	Novel06924	0.785126
CUFF.10166.1	ENSBTAG00000046918	0.760669
CUFF.10166.1	Novel06111	0.763854
CUFF.10166.1	ENSBTAG00000008160	0.757458
CUFF.10166.1	Novel03967	0.774607
CUFF.10166.1	Novel09695	0.816885
CUFF.10166.1	ENSBTAG00000019024	0.726012
CUFF.10166.1	ENSBTAG00000021252	0.86124
CUFF.10166.1	Novel01228	0.74682
CUFF.10166.1	Novel00379	0.817713
CUFF.10166.1	ENSBTAG00000018053	0.802823
CUFF.10166.1	Novel00336	0.826857
CUFF.10166.1	Novel09856	0.827663
CUFF.10166.1	Novel01704	0.729941
CUFF.10166.1	Novel05603	0.721576
CUFF.10166.1	Novel05281	0.754327
CUFF.10166.1	ENSBTAG00000000379	0.767628
CUFF.10166.1	Novel00731	0.794628
CUFF.10166.1	ENSBTAG00000012350	0.748526
CUFF.10166.1	ENSBTAG00000030347	0.808853
CUFF.10166.1	Novel00853	0.833197
CUFF.10166.1	ENSBTAG00000011044	0.757995
CUFF.10166.1	ENSBTAG00000009833	0.808322
CUFF.10166.1	Novel04120	0.750351
CUFF.10166.1	ENSBTAG00000010581	0.726898
CUFF.10166.1	ENSBTAG00000005729	0.749175
CUFF.10166.1	ENSBTAG00000010285	0.944892
CUFF.10166.1	Novel04908	0.723933
CUFF.10166.1	ENSBTAG00000020930	0.718538
CUFF.10166.1	Novel01948	0.871064
CUFF.10166.1	Novel01500	0.770538
CUFF.10166.1	ENSBTAG00000047600	0.836089
CUFF.10166.1	Novel04040	0.793239
CUFF.10166.1	Novel07141	0.800581
CUFF.10166.1	ENSBTAG00000000257	0.705799
CUFF.10166.1	ENSBTAG00000014059	0.917649
CUFF.10166.1	ENSBTAG00000003474	0.734685
CUFF.10166.1	ENSBTAG00000008523	0.785559
CUFF.10166.1	ENSBTAG00000023073	-0.836634
CUFF.10166.1	ENSBTAG00000019145	0.721776
CUFF.10166.1	Novel01734	0.807011
CUFF.10166.1	ENSBTAG00000018863	0.763799
CUFF.10166.1	ENSBTAG00000010423	0.725065
CUFF.10166.1	ENSBTAG00000048020	0.738422
CUFF.10166.1	Novel03931	0.759793
CUFF.10166.1	Novel06608	0.752451
CUFF.10166.1	ENSBTAG00000001509	0.765411
CUFF.10166.1	Novel04680	0.713043
CUFF.10166.1	ENSBTAG00000040268	0.801781
CUFF.10166.1	Novel03616
CUFF.102243.3	ENSBTAG00000002999	0.755071
CUFF.102243.3	ENSBTAG00000003328	0.917674
CUFF.102243.3	Novel01319	0.767088
CUFF.102243.3	Novel01638	0.851313
CUFF.102243.3	ENSBTAG00000025183	0.813566
CUFF.102243.3	ENSBTAG00000018280	0.907569
CUFF.102243.3	Novel03063	0.780756
CUFF.102243.3	ENSBTAG00000019009	0.87115
CUFF.102243.3	Novel01436	0.843856
CUFF.102243.3	Novel05692	0.939656
CUFF.102243.3	ENSBTAG00000023283	0.94958
CUFF.102243.3	Novel03230	0.931579
CUFF.102243.3	Novel06772	0.835083
CUFF.102243.3	ENSBTAG00000006546	0.725191
CUFF.102243.3	ENSBTAG00000006031	0.738624
CUFF.102243.3	Novel03622	0.7715
CUFF.102243.3	Novel00910	0.731702
CUFF.102243.3	Novel08480	0.950102
CUFF.102243.3	Novel09016	0.887238
CUFF.102243.3	Novel06117	0.885596
CUFF.102243.3	ENSBTAG00000005209	0.862679
CUFF.102243.3	Novel07282	0.912535
CUFF.102243.3	Novel06993	0.821216
CUFF.102243.3	ENSBTAG00000003130	0.825638
CUFF.102243.3	ENSBTAG00000014205	0.929934
CUFF.102243.3	ENSBTAG00000004190	0.921406
CUFF.102243.3	Novel01571	0.892976
CUFF.102243.3	Novel04465	0.900545
CUFF.102243.3	ENSBTAG00000020243	0.831508
CUFF.102243.3	ENSBTAG00000002081	0.950029
CUFF.102243.3	ENSBTAG00000007767	0.858346
CUFF.102243.3	ENSBTAG00000013937	0.828828
CUFF.102243.3	ENSBTAG00000044012	0.912196
CUFF.102243.3	Novel08011	0.717986
CUFF.102243.3	Novel02621	0.821489
CUFF.102243.3	ENSBTAG00000014319	0.890686
CUFF.102243.3	ENSBTAG00000006686	0.858624
CUFF.102243.3	Novel06801	0.824731
CUFF.102243.3	ENSBTAG00000004658	0.904548
CUFF.102243.3	ENSBTAG00000003137	0.869343
CUFF.102243.3	Novel00352	0.925415
CUFF.102243.3	Novel00434	0.886847
CUFF.102243.3	Novel09059	0.947424
CUFF.102243.3	ENSBTAG00000002594	0.921708
CUFF.102243.3	Novel02626	0.806294
CUFF.102243.3	Novel07454	0.76802
CUFF.102243.3	Novel06040	0.798116
CUFF.102243.3	Novel10019	0.95216
CUFF.102243.3	ENSBTAG00000020201	0.700481
CUFF.102243.3	Novel03962	0.7345
CUFF.102243.3	Novel01536	0.882221
CUFF.102243.3	ENSBTAG00000006200	0.926804
CUFF.102243.3	Novel08993	0.834579
CUFF.102243.3	ENSBTAG00000006729	0.938315
CUFF.102243.3	ENSBTAG00000018909	0.733007
CUFF.102243.3	ENSBTAG00000012558	0.861294
CUFF.102243.3	Novel00909	0.889437
CUFF.102243.3	ENSBTAG00000018282	0.732493
CUFF.102243.3	Novel04466	0.90084
CUFF.102243.3	Novel00470	0.885811
CUFF.102243.3	ENSBTAG00000011266	0.915542
CUFF.102243.3	Novel04225	0.83215
CUFF.102243.3	ENSBTAG00000011953	0.796738
CUFF.102243.3	Novel04070	0.776948
CUFF.102243.3	Novel06303	0.759889
CUFF.102243.3	Novel03100	0.760073
CUFF.102243.3	ENSBTAG00000044166	0.841115
CUFF.102243.3	Novel01103	0.85512
CUFF.102243.3	Novel06210	0.804076
CUFF.102243.3	Novel02253	0.941548
CUFF.102243.3	Novel09087	0.842452
CUFF.102243.3	Novel07182	0.770014
CUFF.102243.3	ENSBTAG00000024476	0.822103
CUFF.102243.3	ENSBTAG00000021772	0.879852
CUFF.102243.3	Novel06743	0.871251
CUFF.102243.3	Novel06054	0.705484
CUFF.102243.3	ENSBTAG00000017540	0.811126
CUFF.102243.3	ENSBTAG00000019581	0.757697
CUFF.102243.3	ENSBTAG00000011379	0.810866
CUFF.102243.3	Novel07525	0.736524
CUFF.102243.3	ENSBTAG00000012712	-0.737602
CUFF.102243.3	ENSBTAG00000013047	0.978474
CUFF.102243.3	ENSBTAG00000017263	0.767131
CUFF.102243.3	Novel00637	0.937487
CUFF.102243.3	ENSBTAG00000006323	0.846664
CUFF.102243.3	Novel07423	0.910695
CUFF.102243.3	ENSBTAG00000010171	0.89109
CUFF.102243.3	Novel00032	0.880104
CUFF.102243.3	ENSBTAG00000013029	0.90559
CUFF.102243.3	Novel03210	0.775178
CUFF.102243.3	ENSBTAG00000039628	0.931363
CUFF.102243.3	Novel02388	0.760065
CUFF.102243.3	Novel02020	0.737767
CUFF.102243.3	Novel01473	0.965434
CUFF.102243.3	ENSBTAG00000020376	0.871933
CUFF.102243.3	Novel08826	0.866185
CUFF.102243.3	ENSBTAG00000000564	0.719818
CUFF.102243.3	Novel10002	0.859543
CUFF.102243.3	ENSBTAG00000017478	0.921328
CUFF.102243.3	Novel09019	0.936892
CUFF.102243.3	Novel06530	0.908617
CUFF.102243.3	Novel07240	0.888922
CUFF.102243.3	ENSBTAG00000014501	0.918024
CUFF.102243.3	Novel09755	0.922891
CUFF.102243.3	Novel02457	0.865501
CUFF.102243.3	ENSBTAG00000002284	0.869764
CUFF.102243.3	Novel09335	0.813004
CUFF.102243.3	ENSBTAG00000015737	0.885112
CUFF.102243.3	Novel04973	0.859665
CUFF.102243.3	Novel07675	0.714079
CUFF.102243.3	Novel08827	0.955964
CUFF.102243.3	Novel05932	0.809783
CUFF.102243.3	Novel01276	0.903697
CUFF.102243.3	ENSBTAG00000005738	0.913722
CUFF.102243.3	Novel03987	0.703649
CUFF.102243.3	Novel05144	0.962402
CUFF.102243.3	ENSBTAG00000009197	0.901444
CUFF.102243.3	ENSBTAG00000009073	0.912984
CUFF.102243.3	ENSBTAG00000002408	0.8089
CUFF.102243.3	Novel06358	0.804703
CUFF.102243.3	Novel07116	0.754273
CUFF.102243.3	Novel05779	0.92401
CUFF.102243.3	ENSBTAG00000035710	0.936675
CUFF.102243.3	ENSBTAG00000019187	0.818171
CUFF.102243.3	ENSBTAG00000018133	0.830898
CUFF.102243.3	Novel03188	0.958381
CUFF.102243.3	Novel05813	0.907499
CUFF.102243.3	ENSBTAG00000011733	0.819354
CUFF.102243.3	ENSBTAG00000031717	0.793606
CUFF.102243.3	ENSBTAG00000030425	0.792207
CUFF.102243.3	ENSBTAG00000016981	0.91854
CUFF.102243.3	ENSBTAG00000011540	0.831887
CUFF.102243.3	Novel09848	0.809261
CUFF.102243.3	ENSBTAG00000014612	0.842855
CUFF.102243.3	Novel04076	0.90693
CUFF.102243.3	Novel06569	0.942678
CUFF.102243.3	Novel07333	0.777285
CUFF.102243.3	Novel06442	0.873956
CUFF.102243.3	Novel09140	0.891687
CUFF.102243.3	ENSBTAG00000010392	0.843902
CUFF.102243.3	Novel02525	0.891538
CUFF.102243.3	Novel00839	0.837314
CUFF.102243.3	ENSBTAG00000005165	0.859491
CUFF.102243.3	ENSBTAG00000008966	0.80311
CUFF.102243.3	ENSBTAG00000017452	0.850361
CUFF.102243.3	ENSBTAG00000003687	0.910218
CUFF.102243.3	ENSBTAG00000003667	0.950897
CUFF.102243.3	ENSBTAG00000001274	0.879399
CUFF.102243.3	ENSBTAG00000013274	0.881846
CUFF.102243.3	ENSBTAG00000012920	-0.745156
CUFF.102243.3	Novel07088	0.780547
CUFF.102243.3	Novel03298	0.843541
CUFF.102243.3	ENSBTAG00000013175	0.875478
CUFF.102243.3	Novel02588	0.881044
CUFF.102243.3	ENSBTAG00000011111	0.884742
CUFF.102243.3	ENSBTAG00000000662	0.848139
CUFF.102243.3	Novel09778	0.852826
CUFF.102243.3	ENSBTAG00000024426	0.858279
CUFF.102243.3	Novel07266	0.794978
CUFF.102243.3	ENSBTAG00000023697	0.823417
[truncated: 16,348 more rows]

## Sheet: GO
Table S10. Co-expressed differentially expressed genes with 23 lncRNAs in GSH- treated embryos.
Spreadsheet 2. GO analysis of all co-expressed differentially expressed genes.
GO.ID	Term	Term_Type	P Value	Genes
GO:0032553	ribonucleotide binding	molecular_function	0.000566544	ENSBTAG00000018928, ENSBTAG00000020148, ENSBTAG00000014712, ENSBTAG00000000285, ENSBTAG00000004024, ENSBTAG00000020048, ENSBTAG00000007306, ENSBTAG00000018420, ENSBTAG00000014059, ENSBTAG00000015036, ENSBTAG00000019810, ENSBTAG00000000639, ENSBTAG00000000965, ENSBTAG00000003051, ENSBTAG00000031564, ENSBTAG00000014297, ENSBTAG00000019145, ENSBTAG00000006589, ENSBTAG00000016365, ENSBTAG00000032021,…
GO:0032555	purine ribonucleotide binding	molecular_function	0.000566544	ENSBTAG00000018928, ENSBTAG00000020148, ENSBTAG00000014712, ENSBTAG00000000285, ENSBTAG00000004024, ENSBTAG00000020048, ENSBTAG00000007306, ENSBTAG00000018420, ENSBTAG00000014059, ENSBTAG00000015036, ENSBTAG00000019810, ENSBTAG00000000639, ENSBTAG00000000965, ENSBTAG00000003051, ENSBTAG00000031564, ENSBTAG00000014297, ENSBTAG00000019145, ENSBTAG00000006589, ENSBTAG00000016365, ENSBTAG00000032021,…
GO:0000166	nucleotide binding	molecular_function	0.000706091	ENSBTAG00000020148, ENSBTAG00000018928, ENSBTAG00000017755, ENSBTAG00000007306, ENSBTAG00000014059, ENSBTAG00000018420, ENSBTAG00000015036, ENSBTAG00000000639, ENSBTAG00000000965, ENSBTAG00000003051, ENSBTAG00000005681, ENSBTAG00000009826, ENSBTAG00000019182, ENSBTAG00000016365, ENSBTAG00000010042, ENSBTAG00000016013, ENSBTAG00000016366, ENSBTAG00000005795, ENSBTAG00000004780, ENSBTAG00000003109,…
GO:0017076	purine nucleotide binding	molecular_function	0.00115412	ENSBTAG00000018928, ENSBTAG00000020148, ENSBTAG00000014712, ENSBTAG00000000285, ENSBTAG00000004024, ENSBTAG00000020048, ENSBTAG00000007306, ENSBTAG00000018420, ENSBTAG00000014059, ENSBTAG00000015036, ENSBTAG00000019810, ENSBTAG00000000639, ENSBTAG00000000965, ENSBTAG00000003051, ENSBTAG00000031564, ENSBTAG00000014297, ENSBTAG00000019145, ENSBTAG00000006589, ENSBTAG00000016365, ENSBTAG00000032021,…
GO:0045177	apical part of cell	cellular_component	0.00134732	ENSBTAG00000008332, ENSBTAG00000003418, ENSBTAG00000005260, ENSBTAG00000015330, ENSBTAG00000021092, ENSBTAG00000019600, ENSBTAG00000016365, ENSBTAG00000008300, ENSBTAG00000017733, ENSBTAG00000001150, ENSBTAG00000016366
GO:0003700	transcription factor activity	molecular_function	0.00147102	ENSBTAG00000015981, ENSBTAG00000016581, ENSBTAG00000018909, ENSBTAG00000002733, ENSBTAG00000021772, ENSBTAG00000015887, ENSBTAG00000044166, ENSBTAG00000017824, ENSBTAG00000020426, ENSBTAG00000013314, ENSBTAG00000008523, ENSBTAG00000010649, ENSBTAG00000013499, ENSBTAG00000027442, ENSBTAG00000020916, ENSBTAG00000030956, ENSBTAG00000020643, ENSBTAG00000009950, ENSBTAG00000017694, ENSBTAG00000021111,…
GO:0043565	sequence-specific DNA binding	molecular_function	0.00154157	ENSBTAG00000015981, ENSBTAG00000018909, ENSBTAG00000002733, ENSBTAG00000015887, ENSBTAG00000044166, ENSBTAG00000013314, ENSBTAG00000008523, ENSBTAG00000010649, ENSBTAG00000013499, ENSBTAG00000020916, ENSBTAG00000020643, ENSBTAG00000009950, ENSBTAG00000017694, ENSBTAG00000021111, ENSBTAG00000003172, ENSBTAG00000008063, ENSBTAG00000004710, ENSBTAG00000001509, ENSBTAG00000027182, ENSBTAG00000012285,…
GO:0010628	positive regulation of gene expression	biological_process	0.00212794	ENSBTAG00000015981, ENSBTAG00000022360, ENSBTAG00000021772, ENSBTAG00000018282, ENSBTAG00000012139, ENSBTAG00000001333, ENSBTAG00000003386, ENSBTAG00000008523, ENSBTAG00000014003, ENSBTAG00000012014, ENSBTAG00000010649, ENSBTAG00000000074, ENSBTAG00000027442, ENSBTAG00000030956, ENSBTAG00000032132, ENSBTAG00000020643, ENSBTAG00000009950, ENSBTAG00000004322, ENSBTAG00000003172, ENSBTAG00000002699,…
GO:0007281	germ cell development	biological_process	0.00240247	ENSBTAG00000011266, ENSBTAG00000004266, ENSBTAG00000035370, ENSBTAG00000021772, ENSBTAG00000003719, ENSBTAG00000002699, ENSBTAG00000000502, ENSBTAG00000009478
GO:0010557	positive regulation of macromolecule biosynthetic process	biological_process	0.0028381	ENSBTAG00000015981, ENSBTAG00000021772, ENSBTAG00000003386, ENSBTAG00000008523, ENSBTAG00000010649, ENSBTAG00000027442, ENSBTAG00000030956, ENSBTAG00000009950, ENSBTAG00000020643, ENSBTAG00000003172, ENSBTAG00000008063, ENSBTAG00000004710, ENSBTAG00000022360, ENSBTAG00000018282, ENSBTAG00000012139, ENSBTAG00000001333, ENSBTAG00000000502, ENSBTAG00000012014, ENSBTAG00000014003, ENSBTAG00000022161,…
GO:0007264	small GTPase mediated signal transduction	biological_process	0.00308943	ENSBTAG00000017116, ENSBTAG00000019115, ENSBTAG00000007306, ENSBTAG00000002417, ENSBTAG00000014523, ENSBTAG00000027446, ENSBTAG00000006557, ENSBTAG00000003474, ENSBTAG00000004131, ENSBTAG00000006870, ENSBTAG00000006561, ENSBTAG00000000905, ENSBTAG00000000105, ENSBTAG00000019164, ENSBTAG00000018053, ENSBTAG00000015232, ENSBTAG00000032021, ENSBTAG00000002788, ENSBTAG00000007497, ENSBTAG00000010091
GO:0016324	apical plasma membrane	cellular_component	0.00337526	ENSBTAG00000008332, ENSBTAG00000003418, ENSBTAG00000015330, ENSBTAG00000021092, ENSBTAG00000016365, ENSBTAG00000008300, ENSBTAG00000001150, ENSBTAG00000016366
GO:0010604	positive regulation of macromolecule metabolic process	biological_process	0.00365381	ENSBTAG00000015981, ENSBTAG00000021772, ENSBTAG00000003386, ENSBTAG00000008523, ENSBTAG00000010649, ENSBTAG00000027442, ENSBTAG00000020796, ENSBTAG00000030956, ENSBTAG00000020643, ENSBTAG00000009950, ENSBTAG00000003172, ENSBTAG00000016981, ENSBTAG00000002699, ENSBTAG00000008063, ENSBTAG00000004710, ENSBTAG00000022360, ENSBTAG00000018282, ENSBTAG00000012139, ENSBTAG00000001333, ENSBTAG00000014003,…
GO:0004672	protein kinase activity	molecular_function	0.00404524	ENSBTAG00000020148, ENSBTAG00000011851, ENSBTAG00000020048, ENSBTAG00000017162, ENSBTAG00000015670, ENSBTAG00000001510, ENSBTAG00000013009, ENSBTAG00000011379, ENSBTAG00000000582, ENSBTAG00000000965, ENSBTAG00000018747, ENSBTAG00000003051, ENSBTAG00000017679, ENSBTAG00000003276, ENSBTAG00000019145, ENSBTAG00000002699, ENSBTAG00000031061, ENSBTAG00000004658, ENSBTAG00000010042, ENSBTAG00000027326,…
GO:0001822	kidney development	biological_process	0.00480958	ENSBTAG00000021245, ENSBTAG00000011266, ENSBTAG00000012139, ENSBTAG00000014960, ENSBTAG00000020426, ENSBTAG00000020406, ENSBTAG00000010462, ENSBTAG00000004710, ENSBTAG00000019928
GO:0031328	positive regulation of cellular biosynthetic process	biological_process	0.00503349	ENSBTAG00000015981, ENSBTAG00000021772, ENSBTAG00000003386, ENSBTAG00000008523, ENSBTAG00000010649, ENSBTAG00000027442, ENSBTAG00000030956, ENSBTAG00000009950, ENSBTAG00000020643, ENSBTAG00000003172, ENSBTAG00000008063, ENSBTAG00000004710, ENSBTAG00000022360, ENSBTAG00000018282, ENSBTAG00000012139, ENSBTAG00000001333, ENSBTAG00000000502, ENSBTAG00000012014, ENSBTAG00000014003, ENSBTAG00000022161,…
GO:0048610	reproductive cellular process	biological_process	0.00524175	ENSBTAG00000011266, ENSBTAG00000004266, ENSBTAG00000035370, ENSBTAG00000021772, ENSBTAG00000003719, ENSBTAG00000002699, ENSBTAG00000011504, ENSBTAG00000030523, ENSBTAG00000000502, ENSBTAG00000009478
GO:0045941	positive regulation of transcription	biological_process	0.00541541	ENSBTAG00000015981, ENSBTAG00000022360, ENSBTAG00000018282, ENSBTAG00000021772, ENSBTAG00000012139, ENSBTAG00000001333, ENSBTAG00000003386, ENSBTAG00000008523, ENSBTAG00000014003, ENSBTAG00000012014, ENSBTAG00000010649, ENSBTAG00000000074, ENSBTAG00000027442, ENSBTAG00000030956, ENSBTAG00000032132, ENSBTAG00000020643, ENSBTAG00000009950, ENSBTAG00000004322, ENSBTAG00000003172, ENSBTAG00000017024,…
GO:0009891	positive regulation of biosynthetic process	biological_process	0.00584778	ENSBTAG00000015981, ENSBTAG00000021772, ENSBTAG00000003386, ENSBTAG00000008523, ENSBTAG00000010649, ENSBTAG00000027442, ENSBTAG00000030956, ENSBTAG00000009950, ENSBTAG00000020643, ENSBTAG00000003172, ENSBTAG00000008063, ENSBTAG00000004710, ENSBTAG00000022360, ENSBTAG00000018282, ENSBTAG00000012139, ENSBTAG00000001333, ENSBTAG00000000502, ENSBTAG00000012014, ENSBTAG00000014003, ENSBTAG00000022161,…
GO:0001501	skeletal system development	biological_process	0.00714913	ENSBTAG00000003865, ENSBTAG00000005260, ENSBTAG00000020048, ENSBTAG00000022360, ENSBTAG00000001096, ENSBTAG00000021772, ENSBTAG00000012139, ENSBTAG00000014960, ENSBTAG00000007767, ENSBTAG00000002081, ENSBTAG00000011266, ENSBTAG00000020643, ENSBTAG00000000522, ENSBTAG00000000470, ENSBTAG00000006367
GO:0032559	adenyl ribonucleotide binding	molecular_function	0.00773307	ENSBTAG00000020148, ENSBTAG00000018928, ENSBTAG00000014712, ENSBTAG00000004024, ENSBTAG00000020048, ENSBTAG00000014059, ENSBTAG00000018420, ENSBTAG00000015036, ENSBTAG00000000639, ENSBTAG00000019810, ENSBTAG00000000965, ENSBTAG00000003051, ENSBTAG00000014297, ENSBTAG00000019145, ENSBTAG00000006589, ENSBTAG00000016365, ENSBTAG00000010042, ENSBTAG00000027326, ENSBTAG00000016013, ENSBTAG00000007160,…
GO:0045893	positive regulation of transcription, DNA-dependent	biological_process	0.00777551	ENSBTAG00000022360, ENSBTAG00000018282, ENSBTAG00000021772, ENSBTAG00000012139, ENSBTAG00000001333, ENSBTAG00000003386, ENSBTAG00000008523, ENSBTAG00000012014, ENSBTAG00000000074, ENSBTAG00000027442, ENSBTAG00000030956, ENSBTAG00000032132, ENSBTAG00000020643, ENSBTAG00000009950, ENSBTAG00000004322, ENSBTAG00000003172, ENSBTAG00000017024, ENSBTAG00000008063, ENSBTAG00000004710
GO:0051254	positive regulation of RNA metabolic process	biological_process	0.00777551	ENSBTAG00000022360, ENSBTAG00000018282, ENSBTAG00000021772, ENSBTAG00000012139, ENSBTAG00000001333, ENSBTAG00000003386, ENSBTAG00000008523, ENSBTAG00000012014, ENSBTAG00000000074, ENSBTAG00000027442, ENSBTAG00000030956, ENSBTAG00000032132, ENSBTAG00000020643, ENSBTAG00000009950, ENSBTAG00000004322, ENSBTAG00000003172, ENSBTAG00000017024, ENSBTAG00000008063, ENSBTAG00000004710
GO:0001883	purine nucleoside binding	molecular_function	0.00779929	ENSBTAG00000020148, ENSBTAG00000018928, ENSBTAG00000014712, ENSBTAG00000004024, ENSBTAG00000020048, ENSBTAG00000014059, ENSBTAG00000018420, ENSBTAG00000015036, ENSBTAG00000000639, ENSBTAG00000019810, ENSBTAG00000000965, ENSBTAG00000003051, ENSBTAG00000014297, ENSBTAG00000019145, ENSBTAG00000006589, ENSBTAG00000016365, ENSBTAG00000010042, ENSBTAG00000027326, ENSBTAG00000016013, ENSBTAG00000007160,…
GO:0001655	urogenital system development	biological_process	0.00788682	ENSBTAG00000021245, ENSBTAG00000011266, ENSBTAG00000012139, ENSBTAG00000014960, ENSBTAG00000020426, ENSBTAG00000020406, ENSBTAG00000010462, ENSBTAG00000004710, ENSBTAG00000019928
GO:0045944	positive regulation of transcription from RNA polymerase II promoter	biological_process	0.00816137	ENSBTAG00000022360, ENSBTAG00000021772, ENSBTAG00000012139, ENSBTAG00000001333, ENSBTAG00000003386, ENSBTAG00000008523, ENSBTAG00000012014, ENSBTAG00000000074, ENSBTAG00000027442, ENSBTAG00000032132, ENSBTAG00000009950, ENSBTAG00000020643, ENSBTAG00000004322, ENSBTAG00000003172, ENSBTAG00000017024, ENSBTAG00000008063, ENSBTAG00000004710
GO:0006928	cell motion	biological_process	0.00869326	ENSBTAG00000009256, ENSBTAG00000015981, ENSBTAG00000011017, ENSBTAG00000003418, ENSBTAG00000011851, ENSBTAG00000012139, ENSBTAG00000014960, ENSBTAG00000010462, ENSBTAG00000005257, ENSBTAG00000002081, ENSBTAG00000008332, ENSBTAG00000039046, ENSBTAG00000005581, ENSBTAG00000009950, ENSBTAG00000000782, ENSBTAG00000002699, ENSBTAG00000006367
GO:0001882	nucleoside binding	molecular_function	0.00922327	ENSBTAG00000020148, ENSBTAG00000018928, ENSBTAG00000014712, ENSBTAG00000004024, ENSBTAG00000020048, ENSBTAG00000014059, ENSBTAG00000018420, ENSBTAG00000015036, ENSBTAG00000000639, ENSBTAG00000019810, ENSBTAG00000000965, ENSBTAG00000003051, ENSBTAG00000014297, ENSBTAG00000019145, ENSBTAG00000006589, ENSBTAG00000016365, ENSBTAG00000010042, ENSBTAG00000027326, ENSBTAG00000016013, ENSBTAG00000007160,…
GO:0004713	protein tyrosine kinase activity	molecular_function	0.00936458	ENSBTAG00000044111, ENSBTAG00000020148, ENSBTAG00000002744, ENSBTAG00000011851, ENSBTAG00000000782, ENSBTAG00000002699, ENSBTAG00000004658, ENSBTAG00000027326, ENSBTAG00000014758, ENSBTAG00000000965, ENSBTAG00000003051, ENSBTAG00000006161, ENSBTAG00000002081
GO:0019953	sexual reproduction	biological_process	0.00983991	ENSBTAG00000034366, ENSBTAG00000035370, ENSBTAG00000021772, ENSBTAG00000011504, ENSBTAG00000012656, ENSBTAG00000030523, ENSBTAG00000000502, ENSBTAG00000002081, ENSBTAG00000011266, ENSBTAG00000004266, ENSBTAG00000026085, ENSBTAG00000014443, ENSBTAG00000016758, ENSBTAG00000003719, ENSBTAG00000002699, ENSBTAG00000019600, ENSBTAG00000009478
GO:0016477	cell migration	biological_process	0.0112456	ENSBTAG00000009256, ENSBTAG00000011017, ENSBTAG00000003418, ENSBTAG00000011851, ENSBTAG00000012139, ENSBTAG00000014960, ENSBTAG00000005257, ENSBTAG00000008332, ENSBTAG00000039046, ENSBTAG00000005581, ENSBTAG00000009950, ENSBTAG00000000782, ENSBTAG00000002699, ENSBTAG00000006367
GO:0010959	regulation of metal ion transport	biological_process	0.0113794	ENSBTAG00000002297, ENSBTAG00000013861, ENSBTAG00000003865, ENSBTAG00000025853, ENSBTAG00000005412, ENSBTAG00000007553
GO:0007242	intracellular signaling cascade	biological_process	0.0128895	ENSBTAG00000003865, ENSBTAG00000019115, ENSBTAG00000020048, ENSBTAG00000007139, ENSBTAG00000002417, ENSBTAG00000007306, ENSBTAG00000005633, ENSBTAG00000027446, ENSBTAG00000001514, ENSBTAG00000006870, ENSBTAG00000006561, ENSBTAG00000003276, ENSBTAG00000000905, ENSBTAG00000014091, ENSBTAG00000019164, ENSBTAG00000018053, ENSBTAG00000002699, ENSBTAG00000015232, ENSBTAG00000032021, ENSBTAG00000004007,…
GO:0030554	adenyl nucleotide binding	molecular_function	0.0130633	ENSBTAG00000020148, ENSBTAG00000018928, ENSBTAG00000014712, ENSBTAG00000004024, ENSBTAG00000020048, ENSBTAG00000014059, ENSBTAG00000018420, ENSBTAG00000015036, ENSBTAG00000000639, ENSBTAG00000019810, ENSBTAG00000000965, ENSBTAG00000003051, ENSBTAG00000014297, ENSBTAG00000019145, ENSBTAG00000006589, ENSBTAG00000016365, ENSBTAG00000010042, ENSBTAG00000027326, ENSBTAG00000016013, ENSBTAG00000007160,…
GO:0005524	ATP binding	molecular_function	0.0135283	ENSBTAG00000020148, ENSBTAG00000018928, ENSBTAG00000014712, ENSBTAG00000004024, ENSBTAG00000020048, ENSBTAG00000014059, ENSBTAG00000018420, ENSBTAG00000015036, ENSBTAG00000019810, ENSBTAG00000000965, ENSBTAG00000003051, ENSBTAG00000014297, ENSBTAG00000019145, ENSBTAG00000006589, ENSBTAG00000016365, ENSBTAG00000010042, ENSBTAG00000027326, ENSBTAG00000016013, ENSBTAG00000007160, ENSBTAG00000016366,…
GO:0003677	DNA binding	molecular_function	0.013977	ENSBTAG00000015981, ENSBTAG00000002733, ENSBTAG00000018420, ENSBTAG00000015036, ENSBTAG00000030503, ENSBTAG00000015887, ENSBTAG00000025391, ENSBTAG00000020426, ENSBTAG00000010649, ENSBTAG00000004126, ENSBTAG00000018277, ENSBTAG00000030956, ENSBTAG00000021471, ENSBTAG00000032451, ENSBTAG00000017694, ENSBTAG00000031061, ENSBTAG00000009129, ENSBTAG00000011664, ENSBTAG00000001812, ENSBTAG00000027182,…
GO:0004457	lactate dehydrogenase activity	molecular_function	0.0172236	ENSBTAG00000008683, ENSBTAG00000019603, ENSBTAG00000002488
GO:0004459	L-lactate dehydrogenase activity	molecular_function	0.0172236	ENSBTAG00000008683, ENSBTAG00000019603, ENSBTAG00000002488
GO:0045935	positive regulation of nucleobase, nucleoside, nucleotide and nucleic acid metabolic process	biological_process	0.0178934	ENSBTAG00000015981, ENSBTAG00000022360, ENSBTAG00000018282, ENSBTAG00000021772, ENSBTAG00000012139, ENSBTAG00000001333, ENSBTAG00000003386, ENSBTAG00000008523, ENSBTAG00000014003, ENSBTAG00000012014, ENSBTAG00000010649, ENSBTAG00000000074, ENSBTAG00000027442, ENSBTAG00000030956, ENSBTAG00000032132, ENSBTAG00000020643, ENSBTAG00000009950, ENSBTAG00000004322, ENSBTAG00000003172, ENSBTAG00000017024,…
GO:0006796	phosphate metabolic process	biological_process	0.0179146	ENSBTAG00000021911, ENSBTAG00000020148, ENSBTAG00000020048, ENSBTAG00000000965, ENSBTAG00000003051, ENSBTAG00000009826, ENSBTAG00000019145, ENSBTAG00000010042, ENSBTAG00000027326, ENSBTAG00000007160, ENSBTAG00000002744, ENSBTAG00000019096, ENSBTAG00000020073, ENSBTAG00000001096, ENSBTAG00000010178, ENSBTAG00000021092, ENSBTAG00000000913, ENSBTAG00000004780, ENSBTAG00000006161, ENSBTAG00000002081,…
GO:0006793	phosphorus metabolic process	biological_process	0.0179146	ENSBTAG00000021911, ENSBTAG00000020148, ENSBTAG00000020048, ENSBTAG00000000965, ENSBTAG00000003051, ENSBTAG00000009826, ENSBTAG00000019145, ENSBTAG00000010042, ENSBTAG00000027326, ENSBTAG00000007160, ENSBTAG00000002744, ENSBTAG00000019096, ENSBTAG00000020073, ENSBTAG00000001096, ENSBTAG00000010178, ENSBTAG00000021092, ENSBTAG00000000913, ENSBTAG00000004780, ENSBTAG00000006161, ENSBTAG00000002081,…
GO:0045165	cell fate commitment	biological_process	0.0181682	ENSBTAG00000021245, ENSBTAG00000009950, ENSBTAG00000002733, ENSBTAG00000022360, ENSBTAG00000000782, ENSBTAG00000021772, ENSBTAG00000012139, ENSBTAG00000001333, ENSBTAG00000020916
GO:0030528	transcription regulator activity	molecular_function	0.0184867	ENSBTAG00000015981, ENSBTAG00000002733, ENSBTAG00000015887, ENSBTAG00000020426, ENSBTAG00000010649, ENSBTAG00000018277, ENSBTAG00000030956, ENSBTAG00000011266, ENSBTAG00000017694, ENSBTAG00000011664, ENSBTAG00000027182, ENSBTAG00000012139, ENSBTAG00000007767, ENSBTAG00000019788, ENSBTAG00000015717, ENSBTAG00000004322, ENSBTAG00000010875, ENSBTAG00000017024, ENSBTAG00000006987, ENSBTAG00000020701,…
GO:0043269	regulation of ion transport	biological_process	0.0211672	ENSBTAG00000002297, ENSBTAG00000013861, ENSBTAG00000003865, ENSBTAG00000025853, ENSBTAG00000005412, ENSBTAG00000007553
GO:0006357	regulation of transcription from RNA polymerase II promoter	biological_process	0.0213011	ENSBTAG00000008150, ENSBTAG00000022360, ENSBTAG00000021772, ENSBTAG00000012139, ENSBTAG00000001333, ENSBTAG00000003386, ENSBTAG00000008523, ENSBTAG00000012014, ENSBTAG00000012656, ENSBTAG00000000074, ENSBTAG00000027442, ENSBTAG00000020916, ENSBTAG00000032132, ENSBTAG00000020643, ENSBTAG00000009950, ENSBTAG00000004322, ENSBTAG00000003172, ENSBTAG00000010875, ENSBTAG00000030425, ENSBTAG00000017024,…
GO:0048870	cell motility	biological_process	0.0214953	ENSBTAG00000009256, ENSBTAG00000011017, ENSBTAG00000003418, ENSBTAG00000011851, ENSBTAG00000012139, ENSBTAG00000014960, ENSBTAG00000005257, ENSBTAG00000008332, ENSBTAG00000039046, ENSBTAG00000005581, ENSBTAG00000009950, ENSBTAG00000000782, ENSBTAG00000002699, ENSBTAG00000006367
GO:0051674	localization of cell	biological_process	0.0214953	ENSBTAG00000009256, ENSBTAG00000011017, ENSBTAG00000003418, ENSBTAG00000011851, ENSBTAG00000012139, ENSBTAG00000014960, ENSBTAG00000005257, ENSBTAG00000008332, ENSBTAG00000039046, ENSBTAG00000005581, ENSBTAG00000009950, ENSBTAG00000000782, ENSBTAG00000002699, ENSBTAG00000006367
GO:0007517	muscle organ development	biological_process	0.0217017	ENSBTAG00000015981, ENSBTAG00000002297, ENSBTAG00000002744, ENSBTAG00000009950, ENSBTAG00000010875, ENSBTAG00000012139, ENSBTAG00000014960, ENSBTAG00000025853, ENSBTAG00000014003, ENSBTAG00000006161, ENSBTAG00000004036
GO:0004364	glutathione transferase activity	molecular_function	0.0225813	ENSBTAG00000001842, ENSBTAG00000008541, ENSBTAG00000004288, ENSBTAG00000006546, ENSBTAG00000021779
GO:0051173	positive regulation of nitrogen compound metabolic process	biological_process	0.0243365	ENSBTAG00000015981, ENSBTAG00000022360, ENSBTAG00000018282, ENSBTAG00000021772, ENSBTAG00000012139, ENSBTAG00000001333, ENSBTAG00000003386, ENSBTAG00000008523, ENSBTAG00000014003, ENSBTAG00000012014, ENSBTAG00000010649, ENSBTAG00000000074, ENSBTAG00000027442, ENSBTAG00000030956, ENSBTAG00000032132, ENSBTAG00000020643, ENSBTAG00000009950, ENSBTAG00000004322, ENSBTAG00000003172, ENSBTAG00000017024,…
GO:0000122	negative regulation of transcription from RNA polymerase II promoter	biological_process	0.0250648	ENSBTAG00000008150, ENSBTAG00000020643, ENSBTAG00000009950, ENSBTAG00000010875, ENSBTAG00000001333, ENSBTAG00000003386, ENSBTAG00000030425, ENSBTAG00000012656, ENSBTAG00000008063, ENSBTAG00000020916, ENSBTAG00000020701
GO:0016775	phosphotransferase activity, nitrogenous group as acceptor	molecular_function	0.0259007	ENSBTAG00000035998, ENSBTAG00000017832, ENSBTAG00000001003, ENSBTAG00000011379
GO:0007214	gamma-aminobutyric acid signaling pathway	biological_process	0.0264317	ENSBTAG00000002297, ENSBTAG00000006691, ENSBTAG00000010251, ENSBTAG00000016645
GO:0006869	lipid transport	biological_process	0.0277805	ENSBTAG00000004588, ENSBTAG00000000667, ENSBTAG00000010964, ENSBTAG00000006589, ENSBTAG00000001333, ENSBTAG00000016365, ENSBTAG00000000473, ENSBTAG00000014653, ENSBTAG00000033345, ENSBTAG00000016366
GO:0009116	nucleoside metabolic process	biological_process	0.028496	ENSBTAG00000005270, ENSBTAG00000030172, ENSBTAG00000022167, ENSBTAG00000035370, ENSBTAG00000002689, ENSBTAG00000012801, ENSBTAG00000000639
GO:0010629	negative regulation of gene expression	biological_process	0.029048	ENSBTAG00000008150, ENSBTAG00000001096, ENSBTAG00000003386, ENSBTAG00000001333, ENSBTAG00000014003, ENSBTAG00000012656, ENSBTAG00000020916, ENSBTAG00000011266, ENSBTAG00000014297, ENSBTAG00000020643, ENSBTAG00000009950, ENSBTAG00000010875, ENSBTAG00000030425, ENSBTAG00000010681, ENSBTAG00000010362, ENSBTAG00000008063, ENSBTAG00000020701
GO:0006366	transcription from RNA polymerase II promoter	biological_process	0.0316067	ENSBTAG00000032132, ENSBTAG00000035370, ENSBTAG00000005446, ENSBTAG00000034332, ENSBTAG00000003386, ENSBTAG00000031061, ENSBTAG00000018277
GO:0005578	proteinaceous extracellular matrix	cellular_component	0.0320886	ENSBTAG00000009051, ENSBTAG00000011836, ENSBTAG00000014906, ENSBTAG00000011504, ENSBTAG00000009513, ENSBTAG00000020406, ENSBTAG00000020644, ENSBTAG00000019839, ENSBTAG00000026085, ENSBTAG00000014835, ENSBTAG00000026836, ENSBTAG00000004094, ENSBTAG00000008300, ENSBTAG00000005043, ENSBTAG00000002278, ENSBTAG00000006367
GO:0007276	gamete generation	biological_process	0.0345532	ENSBTAG00000034366, ENSBTAG00000035370, ENSBTAG00000021772, ENSBTAG00000012656, ENSBTAG00000000502, ENSBTAG00000002081, ENSBTAG00000011266, ENSBTAG00000004266, ENSBTAG00000014443, ENSBTAG00000016758, ENSBTAG00000003719, ENSBTAG00000002699, ENSBTAG00000009478
GO:0019898	extrinsic to membrane	cellular_component	0.0355959	ENSBTAG00000003418, ENSBTAG00000003328, ENSBTAG00000000460, ENSBTAG00000002908, ENSBTAG00000008541, ENSBTAG00000013606, ENSBTAG00000035697, ENSBTAG00000021245, ENSBTAG00000013173, ENSBTAG00000006667, ENSBTAG00000017354, ENSBTAG00000017063, ENSBTAG00000008361, ENSBTAG00000019044, ENSBTAG00000008091
GO:0045892	negative regulation of transcription, DNA-dependent	biological_process	0.0365272	ENSBTAG00000008150, ENSBTAG00000003386, ENSBTAG00000001333, ENSBTAG00000012656, ENSBTAG00000020916, ENSBTAG00000011266, ENSBTAG00000009950, ENSBTAG00000020643, ENSBTAG00000010875, ENSBTAG00000030425, ENSBTAG00000010362, ENSBTAG00000008063, ENSBTAG00000020701
GO:0044459	plasma membrane part	cellular_component	0.0382808	ENSBTAG00000020148, ENSBTAG00000006010, ENSBTAG00000007306, ENSBTAG00000017245, ENSBTAG00000021339, ENSBTAG00000017846, ENSBTAG00000035697, ENSBTAG00000016365, ENSBTAG00000008300, ENSBTAG00000016366, ENSBTAG00000016645, ENSBTAG00000002744, ENSBTAG00000002908, ENSBTAG00000021092, ENSBTAG00000003474, ENSBTAG00000010462, ENSBTAG00000007553, ENSBTAG00000001150, ENSBTAG00000008332, ENSBTAG00000013173,…
GO:0016310	phosphorylation	biological_process	0.0383867	ENSBTAG00000020148, ENSBTAG00000011851, ENSBTAG00000020048, ENSBTAG00000017162, ENSBTAG00000015670, ENSBTAG00000001510, ENSBTAG00000013009, ENSBTAG00000018747, ENSBTAG00000000965, ENSBTAG00000003051, ENSBTAG00000017679, ENSBTAG00000003276, ENSBTAG00000019145, ENSBTAG00000014964, ENSBTAG00000002699, ENSBTAG00000019600, ENSBTAG00000004658, ENSBTAG00000010042, ENSBTAG00000027326, ENSBTAG00000007160,…
GO:0051253	negative regulation of RNA metabolic process	biological_process	0.0385798	ENSBTAG00000008150, ENSBTAG00000003386, ENSBTAG00000001333, ENSBTAG00000012656, ENSBTAG00000020916, ENSBTAG00000011266, ENSBTAG00000009950, ENSBTAG00000020643, ENSBTAG00000010875, ENSBTAG00000030425, ENSBTAG00000010362, ENSBTAG00000008063, ENSBTAG00000020701
GO:0044257	cellular protein catabolic process	biological_process	0.0389138	ENSBTAG00000005729, ENSBTAG00000005824, ENSBTAG00000009749, ENSBTAG00000004024, ENSBTAG00000007139, ENSBTAG00000013367, ENSBTAG00000009686, ENSBTAG00000005412, ENSBTAG00000001514, ENSBTAG00000020796, ENSBTAG00000003443, ENSBTAG00000021565, ENSBTAG00000020538, ENSBTAG00000020634, ENSBTAG00000016981, ENSBTAG00000040268, ENSBTAG00000005085, ENSBTAG00000019314, ENSBTAG00000003836, ENSBTAG00000005946,…
GO:0030534	adult behavior	biological_process	0.0422335	ENSBTAG00000002297, ENSBTAG00000003130, ENSBTAG00000010251, ENSBTAG00000025762, ENSBTAG00000013367, ENSBTAG00000004038, ENSBTAG00000006161
GO:0003006	reproductive developmental process	biological_process	0.0422779	ENSBTAG00000011266, ENSBTAG00000004266, ENSBTAG00000035370, ENSBTAG00000000782, ENSBTAG00000021772, ENSBTAG00000003719, ENSBTAG00000002699, ENSBTAG00000000502, ENSBTAG00000009478, ENSBTAG00000002081, ENSBTAG00000020916
GO:0046907	intracellular transport	biological_process	0.0441086	ENSBTAG00000002769, ENSBTAG00000011133, ENSBTAG00000003328, ENSBTAG00000011826, ENSBTAG00000000460, ENSBTAG00000001585, ENSBTAG00000017245, ENSBTAG00000002014, ENSBTAG00000006693, ENSBTAG00000005257, ENSBTAG00000020458, ENSBTAG00000005259, ENSBTAG00000039819, ENSBTAG00000010898, ENSBTAG00000039046, ENSBTAG00000004266, ENSBTAG00000004791, ENSBTAG00000039374, ENSBTAG00000010309, ENSBTAG00000032613,…
GO:0015031	protein transport	biological_process	0.0453465	ENSBTAG00000007306, ENSBTAG00000002417, ENSBTAG00000000460, ENSBTAG00000017245, ENSBTAG00000002014, ENSBTAG00000005257, ENSBTAG00000000905, ENSBTAG00000018053, ENSBTAG00000018322, ENSBTAG00000022292, ENSBTAG00000000152, ENSBTAG00000008091, ENSBTAG00000002769, ENSBTAG00000011133, ENSBTAG00000003328, ENSBTAG00000011826, ENSBTAG00000013367, ENSBTAG00000001333, ENSBTAG00000008600, ENSBTAG00000006693,…
GO:0045934	negative regulation of nucleobase, nucleoside, nucleotide and nucleic acid metabolic process	biological_process	0.045882	ENSBTAG00000008150, ENSBTAG00000003386, ENSBTAG00000001333, ENSBTAG00000012656, ENSBTAG00000014003, ENSBTAG00000020916, ENSBTAG00000011266, ENSBTAG00000020643, ENSBTAG00000009950, ENSBTAG00000010875, ENSBTAG00000016758, ENSBTAG00000030425, ENSBTAG00000010681, ENSBTAG00000010362, ENSBTAG00000008063, ENSBTAG00000020701
GO:0045184	establishment of protein localization	biological_process	0.0467052	ENSBTAG00000007306, ENSBTAG00000002417, ENSBTAG00000000460, ENSBTAG00000017245, ENSBTAG00000002014, ENSBTAG00000005257, ENSBTAG00000000905, ENSBTAG00000018053, ENSBTAG00000018322, ENSBTAG00000022292, ENSBTAG00000000152, ENSBTAG00000008091, ENSBTAG00000002769, ENSBTAG00000011133, ENSBTAG00000003328, ENSBTAG00000011826, ENSBTAG00000013367, ENSBTAG00000001333, ENSBTAG00000008600, ENSBTAG00000006693,…

## Sheet: KEGG
Table S11. Co-expressed differentially expressed genes with 23 lncRNAs in GSH treatment group.
Spreadsheet 3. KEGG analysis of all co-expressed differentially expressed genes.
Term	Database	ID	P Value	Genes
Huntington's disease	KEGG PATHWAY	bta05016	0.0278266	ENSBTAG00000018909, ENSBTAG00000019096, ENSBTAG00000035370, ENSBTAG00000005446, ENSBTAG00000001333, ENSBTAG00000000913, ENSBTAG00000018277, ENSBTAG00000012232, ENSBTAG00000008538, ENSBTAG00000008314, ENSBTAG00000014273, ENSBTAG00000005096, ENSBTAG00000017024, ENSBTAG00000031061, ENSBTAG00000037415, ENSBTAG00000018483, ENSBTAG00000009479
Cysteine and methionine metabolism	KEGG PATHWAY	bta00270	0.030995	ENSBTAG00000008683, ENSBTAG00000017442, ENSBTAG00000012350, ENSBTAG00000002214, ENSBTAG00000019603, ENSBTAG00000002255
Adherens junction	KEGG PATHWAY	bta04520	0.0324452	ENSBTAG00000011851, ENSBTAG00000001002, ENSBTAG00000014619, ENSBTAG00000006844, ENSBTAG00000015296, ENSBTAG00000024715, ENSBTAG00000019044, ENSBTAG00000010693, ENSBTAG00000006161
Cardiac muscle contraction	KEGG PATHWAY	bta04260	0.0350574	ENSBTAG00000005373, ENSBTAG00000002297, ENSBTAG00000019096, ENSBTAG00000002688, ENSBTAG00000005096, ENSBTAG00000000913, ENSBTAG00000037415, ENSBTAG00000009479, ENSBTAG00000012232
Glutathione metabolism	KEGG PATHWAY	bta00480	0.0380209	ENSBTAG00000021208, ENSBTAG00000001842, ENSBTAG00000010597, ENSBTAG00000008541, ENSBTAG00000004288, ENSBTAG00000006546, ENSBTAG00000021779
Axon guidance	KEGG PATHWAY	bta04360	0.0534529	ENSBTAG00000044111, ENSBTAG00000011851, ENSBTAG00000018133, ENSBTAG00000024394, ENSBTAG00000009851, ENSBTAG00000021343, ENSBTAG00000015670, ENSBTAG00000011892, ENSBTAG00000010462, ENSBTAG00000006161, ENSBTAG00000016991, ENSBTAG00000017679
ABC transporters	KEGG PATHWAY	bta02010	0.0589766	ENSBTAG00000014633, ENSBTAG00000017053, ENSBTAG00000006589, ENSBTAG00000026885, ENSBTAG00000016365, ENSBTAG00000016366
Hematopoietic cell lineage	KEGG PATHWAY	bta04640	0.0691739	ENSBTAG00000009256, ENSBTAG00000018474, ENSBTAG00000039046, ENSBTAG00000005273, ENSBTAG00000015710, ENSBTAG00000006984, ENSBTAG00000002699, ENSBTAG00000019975, ENSBTAG00000006343
