# Supplementary material for: Long Non-Coding RNA and mRNA Profiling in Early-Stage Bovine Embryos Treated with Glutathione
Source: Antioxidants (Basel). 2020 May 8;9(5):402. doi: 10.3390/antiox9050402 (PMC7278749; doi:10.3390/antiox9050402)
Supplement: Supplementary file 1 [file antioxidants-09-00402-s001.zip › Table S11.xlsx]

## Sheet: co-expressed DEGs
Table S11. Co-expressed differentially expressed genes with 36 lncRNAs in untreated embryos.
Spreadsheet 1.All co-expressed differentially expressed genes.
LncRNA	Gene	Cor
CUFF.152963.1	Novel01319	-0.725681
CUFF.152963.1	ENSBTAG00000025183	0.767709
CUFF.152963.1	ENSBTAG00000038067	-0.703059
CUFF.152963.1	Novel06588	-0.769754
CUFF.152963.1	Novel05692	-0.726519
CUFF.152963.1	ENSBTAG00000023283	-0.716354
CUFF.152963.1	Novel03230	0.737189
CUFF.152963.1	ENSBTAG00000026181	-0.774049
CUFF.152963.1	Novel01981	0.716648
CUFF.152963.1	ENSBTAG00000000585	0.731071
CUFF.152963.1	Novel08019	-0.726408
CUFF.152963.1	ENSBTAG00000003137	-0.754191
CUFF.152963.1	Novel01654	-0.764534
CUFF.152963.1	Novel00434	-0.742514
CUFF.152963.1	ENSBTAG00000013957	0.7222
CUFF.152963.1	ENSBTAG00000020201	0.755901
CUFF.152963.1	Novel04466	0.746386
CUFF.152963.1	ENSBTAG00000010336	-0.753747
CUFF.152963.1	ENSBTAG00000013745	0.740758
CUFF.152963.1	ENSBTAG00000018278	-0.767004
CUFF.152963.1	Novel06761	-0.755505
CUFF.152963.1	Novel02352	-0.722294
CUFF.152963.1	Novel09755	-0.711415
CUFF.152963.1	ENSBTAG00000015737	-0.713929
CUFF.152963.1	Novel07945	0.74597
CUFF.152963.1	Novel07363	-0.74071
CUFF.152963.1	ENSBTAG00000014886	-0.719359
CUFF.152963.1	ENSBTAG00000020554	-0.76106
CUFF.152963.1	Novel09140	0.734831
CUFF.152963.1	ENSBTAG00000008203	0.764587
CUFF.152963.1	Novel02299	-0.733151
CUFF.152963.1	ENSBTAG00000004587	-0.727592
CUFF.152963.1	ENSBTAG00000015104	0.718485
CUFF.152963.1	ENSBTAG00000021744	-0.735178
CUFF.152963.1	Novel02218	-0.767126
CUFF.152963.1	ENSBTAG00000027348	-0.765466
CUFF.152963.1	ENSBTAG00000006965	-0.735676
CUFF.152963.1	ENSBTAG00000033170	-0.727727
CUFF.152963.1	ENSBTAG00000002822	-0.70494
CUFF.152963.1	ENSBTAG00000018937	-0.726383
CUFF.152963.1	Novel08357	-0.723147
CUFF.152963.1	Novel05856	-0.761502
CUFF.152963.1	ENSBTAG00000010681	0.759881
CUFF.152963.1	ENSBTAG00000012818	-0.780598
CUFF.152963.1	ENSBTAG00000047205	-0.720031
CUFF.152963.1	ENSBTAG00000009675	-0.714962
CUFF.152963.1	Novel02607	0.769142
CUFF.152963.1	Novel08092	-0.705356
CUFF.152963.1	Novel04001	0.773778
CUFF.152963.1	Novel09308	-0.726787
CUFF.152963.1	ENSBTAG00000020729	-0.712785
CUFF.152963.1	ENSBTAG00000008124	-0.722203
CUFF.152963.1	ENSBTAG00000002289	0.734127
CUFF.152963.1	ENSBTAG00000003043	0.745111
CUFF.152963.1	Novel04795	-0.74147
CUFF.152963.1	Novel01639	-0.71633
CUFF.152963.1	Novel03866	-0.764948
CUFF.152963.1	ENSBTAG00000025571	-0.715868
CUFF.152963.1	ENSBTAG00000047473	-0.731503
CUFF.152963.1	Novel08709	-0.76784
CUFF.152963.1	Novel01488	0.723957
CUFF.152963.1	Novel07995	-0.762371
CUFF.152963.1	Novel06417	-0.744622
CUFF.152963.1	ENSBTAG00000000189	-0.742364
CUFF.152963.1	Novel05824	-0.716222
CUFF.152963.1	Novel00912	-0.70422
CUFF.152963.1	Novel06879	0.74948
CUFF.152963.1	Novel05644	-0.774931
CUFF.152963.1	ENSBTAG00000012072	-0.71216
CUFF.152963.1	ENSBTAG00000045762	-0.795645
CUFF.152963.1	Novel02827	-0.742369
CUFF.152963.1	ENSBTAG00000004725	-0.71498
CUFF.152963.1	ENSBTAG00000014840	-0.752493
CUFF.152963.1	Novel04490	-0.701854
CUFF.152963.1	Novel00510	-0.72868
CUFF.152963.1	ENSBTAG00000044046	-0.793141
CUFF.152963.1	Novel06175	0.722717
CUFF.152963.1	Novel03123	0.742129
CUFF.152963.1	Novel05397	-0.700155
CUFF.152963.1	ENSBTAG00000008005	0.767166
CUFF.152963.1	ENSBTAG00000014332	-0.780608
CUFF.152963.1	Novel00353	-0.740047
CUFF.152963.1	Novel00172	-0.752778
CUFF.152963.1	ENSBTAG00000021565	-0.775125
CUFF.152963.1	Novel05790	-0.73849
CUFF.152963.1	Novel02465	0.764752
CUFF.152963.1	Novel03151	-0.764919
CUFF.152963.1	ENSBTAG00000001782	-0.756378
CUFF.152963.1	ENSBTAG00000027126	-0.792462
CUFF.152963.1	Novel06704	-0.799504
CUFF.152963.1	Novel06070	0.704725
CUFF.152963.1	Novel06474	-0.705615
CUFF.152963.1	ENSBTAG00000020561	-0.746652
CUFF.152963.1	ENSBTAG00000001823	-0.764777
CUFF.152963.1	ENSBTAG00000018358	0.704277
CUFF.152963.1	Novel08344	-0.773658
CUFF.152963.1	ENSBTAG00000014775	-0.716677
CUFF.152963.1	Novel07533	-0.765675
CUFF.152963.1	ENSBTAG00000009649	-0.711174
CUFF.152963.1	ENSBTAG00000015436	-0.717333
CUFF.152963.1	Novel09682	-0.772034
CUFF.152963.1	Novel05822	-0.709151
CUFF.152963.1	ENSBTAG00000018655	-0.782166
CUFF.152963.1	Novel05388	-0.757761
CUFF.152963.1	Novel00162	-0.72585
CUFF.152963.1	ENSBTAG00000005330	-0.752971
CUFF.152963.1	Novel03295	0.724583
CUFF.152963.1	Novel03089	-0.724614
CUFF.152963.1	ENSBTAG00000027930	0.758872
CUFF.152963.1	Novel07061	-0.72136
CUFF.152963.1	Novel05009	-0.738039
CUFF.152963.1	Novel00135	0.70559
CUFF.152963.1	ENSBTAG00000014921	0.715776
CUFF.152963.1	Novel01851	-0.771667
CUFF.152963.1	ENSBTAG00000002788	0.767418
CUFF.152963.1	ENSBTAG00000020406	-0.787362
CUFF.152963.1	Novel02385	-0.769161
CUFF.152963.1	Novel01943	-0.740317
CUFF.152963.1	ENSBTAG00000014643	-0.751601
CUFF.152963.1	ENSBTAG00000023976	-0.741534
CUFF.152963.1	Novel03014	-0.777233
CUFF.152963.1	ENSBTAG00000016645	-0.735111
CUFF.152963.1	Novel02151	0.727955
CUFF.152963.1	Novel00445	-0.724096
CUFF.152963.1	ENSBTAG00000005695	0.755371
CUFF.152963.1	Novel08672	-0.700359
CUFF.152963.1	Novel00393	-0.740811
CUFF.152963.1	Novel01442	-0.73106
CUFF.152963.1	ENSBTAG00000004108	-0.739867
CUFF.152963.1	ENSBTAG00000024021	-0.746038
CUFF.152963.1	Novel09518	-0.742618
CUFF.152963.1	Novel00860	-0.709583
CUFF.152963.1	Novel09708	0.763745
CUFF.152963.1	Novel08773	0.710505
CUFF.152963.1	ENSBTAG00000009580	-0.757585
CUFF.152963.1	ENSBTAG00000019672	-0.713313
CUFF.152963.1	Novel01120	-0.729529
CUFF.152963.1	ENSBTAG00000019025	-0.740562
CUFF.152963.1	Novel07524	0.765292
CUFF.152963.1	ENSBTAG00000037644	-0.749272
CUFF.152963.1	Novel00529	-0.731542
CUFF.152963.1	Novel08803	-0.732139
CUFF.152963.1	Novel02175	-0.742246
CUFF.152963.1	ENSBTAG00000019041	-0.774387
CUFF.152963.1	ENSBTAG00000000639	-0.738695
CUFF.152963.1	ENSBTAG00000026637	0.703336
CUFF.152963.1	ENSBTAG00000003548	-0.796706
CUFF.152963.1	Novel05103	0.708199
CUFF.152963.1	Novel01558	-0.749015
CUFF.152963.1	ENSBTAG00000000936	-0.724192
CUFF.152963.1	Novel04601	0.714189
CUFF.152963.1	ENSBTAG00000021651	-0.711323
CUFF.152963.1	Novel07519	-0.732705
CUFF.152963.1	Novel09737	-0.741182
CUFF.152963.1	Novel08008	-0.70471
CUFF.152963.1	Novel04285	-0.751245
CUFF.152963.1	Novel09857	-0.749821
CUFF.152963.1	Novel00622	-0.743485
CUFF.152963.1	ENSBTAG00000010248	-0.762006
CUFF.152963.1	Novel00899	-0.726019
CUFF.152963.1	Novel08592	-0.707825
CUFF.152963.1	Novel08381	-0.754623
CUFF.152963.1	ENSBTAG00000020449	-0.743386
CUFF.152963.1	ENSBTAG00000011864	0.710055
CUFF.152963.1	Novel01985	-0.741695
CUFF.152963.1	Novel07859	-0.720519
CUFF.152963.1	ENSBTAG00000021813	-0.725576
CUFF.152963.1	ENSBTAG00000005530	-0.742203
CUFF.152963.1	ENSBTAG00000019589	-0.701466
CUFF.152963.1	Novel04990	-0.7318
CUFF.152963.1	Novel06669	-0.712634
CUFF.152963.1	Novel05918	0.754718
CUFF.152963.1	ENSBTAG00000014607	-0.712169
CUFF.152963.1	Novel03882	-0.723159
CUFF.152963.1	Novel03340	-0.700728
CUFF.152963.1	ENSBTAG00000019984	-0.701797
CUFF.152963.1	ENSBTAG00000005581	-0.756022
CUFF.152963.1	ENSBTAG00000011338	0.767689
CUFF.152963.1	ENSBTAG00000016045	-0.75677
CUFF.152963.1	Novel09423	-0.756302
CUFF.152963.1	ENSBTAG00000000644	-0.704275
CUFF.152963.1	Novel07217	-0.776216
CUFF.152963.1	ENSBTAG00000018796	0.743682
CUFF.152963.1	ENSBTAG00000044183	-0.76133
CUFF.152963.1	Novel02771	-0.736699
CUFF.152963.1	Novel07576	-0.70883
CUFF.152963.1	Novel02288	-0.78671
CUFF.152963.1	ENSBTAG00000045696	-0.77157
CUFF.152963.1	ENSBTAG00000020580	-0.72784
CUFF.152963.1	Novel03511	-0.793745
CUFF.152963.1	ENSBTAG00000018277	-0.756026
CUFF.152963.1	ENSBTAG00000017024	-0.715025
CUFF.152963.1	ENSBTAG00000005043	-0.779473
CUFF.152963.1	ENSBTAG00000018770	-0.733529
CUFF.152963.1	ENSBTAG00000022917	0.717817
CUFF.152963.1	ENSBTAG00000026836	-0.727095
CUFF.152963.1	ENSBTAG00000002224	-0.710746
CUFF.152963.1	ENSBTAG00000016748	-0.753219
CUFF.152963.1	Novel01758	0.749667
CUFF.152963.1	ENSBTAG00000014599	-0.736718
CUFF.152963.1	Novel08447	0.750997
CUFF.152963.1	Novel02602	-0.727624
CUFF.152963.1	ENSBTAG00000033077	-0.725291
CUFF.152963.1	Novel02107	-0.760633
CUFF.152963.1	Novel01066	-0.774273
CUFF.152963.1	Novel00300	-0.73725
CUFF.152963.1	Novel05084	-0.76849
CUFF.152963.1	Novel02618	-0.707286
CUFF.152963.1	Novel00767	-0.734456
CUFF.152963.1	Novel01243	-0.721445
CUFF.152963.1	Novel00419	-0.747551
CUFF.152963.1	Novel02394	-0.730318
CUFF.152963.1	ENSBTAG00000046071	-0.70673
CUFF.152963.1	Novel01127	-0.77665
CUFF.152963.1	Novel09970	0.731446
CUFF.152963.1	Novel05076	-0.739915
CUFF.152963.1	Novel06477	-0.707168
CUFF.152963.1	Novel09693	-0.762093
CUFF.152963.1	Novel09539	0.760621
CUFF.152963.1	Novel04893	-0.749574
CUFF.152963.1	ENSBTAG00000039904	-0.727654
CUFF.152963.1	Novel06341	-0.762821
CUFF.152963.1	ENSBTAG00000002845	-0.78261
CUFF.152963.1	Novel09333	-0.741119
CUFF.152963.1	ENSBTAG00000003161	-0.702783
CUFF.152963.1	Novel07934	-0.741243
CUFF.152963.1	ENSBTAG00000015525	-0.749063
CUFF.152963.1	Novel08418	0.722696
CUFF.152963.1	Novel00405	0.76338
CUFF.152963.1	Novel08271	-0.740217
CUFF.152963.1	ENSBTAG00000046943	-0.764553
CUFF.152963.1	Novel09430	-0.733336
CUFF.152963.1	Novel08472	-0.787694
CUFF.152963.1	Novel09453	-0.784233
CUFF.152963.1	Novel00312	-0.777868
CUFF.152963.1	Novel03392	-0.77236
CUFF.152963.1	Novel07120	-0.805646
CUFF.152963.1	Novel00666	-0.706333
CUFF.152963.1	ENSBTAG00000032132	-0.727044
CUFF.152963.1	Novel00290	-0.710805
CUFF.152963.1	Novel09618	-0.784241
CUFF.152963.1	Novel06978	-0.724071
CUFF.152963.1	ENSBTAG00000038000	-0.751787
CUFF.152963.1	Novel06540	-0.772337
CUFF.152963.1	Novel01019	-0.771199
CUFF.152963.1	ENSBTAG00000007403	-0.762477
CUFF.152963.1	Novel05989	-0.755576
CUFF.152963.1	Novel07670	-0.727679
CUFF.152963.1	Novel01677	-0.751558
CUFF.152963.1	Novel03573	-0.753001
CUFF.152963.1	ENSBTAG00000011214	-0.782273
CUFF.152963.1	ENSBTAG00000007584	0.759761
CUFF.152963.1	Novel08242	-0.720645
CUFF.152963.1	Novel05690	-0.716135
CUFF.152963.1	Novel09813	0.706434
CUFF.152963.1	ENSBTAG00000034785	0.74155
CUFF.152963.1	ENSBTAG00000002712	-0.768235
CUFF.152963.1	ENSBTAG00000006343	-0.724489
CUFF.152963.1	ENSBTAG00000017741	0.762239
CUFF.152963.1	ENSBTAG00000009534	-0.755739
CUFF.152963.1	Novel02951	-0.706462
CUFF.152963.1	Novel07510	-0.779338
CUFF.152963.1	Novel09564	-0.702651
CUFF.152963.1	Novel00075	-0.744246
CUFF.152963.1	ENSBTAG00000043996	-0.70576
CUFF.152963.1	Novel07669	0.752634
CUFF.152963.1	Novel00922	0.715307
CUFF.152963.1	Novel02329	-0.734885
CUFF.152963.1	Novel00154	-0.757393
CUFF.152963.1	Novel00101	-0.727081
CUFF.152963.1	ENSBTAG00000010119	-0.725116
CUFF.152963.1	ENSBTAG00000015187	-0.740972
CUFF.152963.1	ENSBTAG00000026383	-0.773636
CUFF.152963.1	Novel08716	0.775336
CUFF.152963.1	Novel07395	-0.744701
CUFF.152963.1	Novel06102	-0.710122
CUFF.152963.1	ENSBTAG00000012262	-0.736559
CUFF.152963.1	Novel02149	0.728962
CUFF.152963.1	Novel03976	-0.740359
CUFF.152963.1	Novel06699	-0.743339
CUFF.152963.1	ENSBTAG00000008600	-0.715703
CUFF.152963.1	Novel04748	-0.787944
CUFF.152963.1	ENSBTAG00000047827	-0.729021
CUFF.152963.1	Novel05825	-0.727585
CUFF.152963.1	ENSBTAG00000000417	0.782928
CUFF.152963.1	Novel06133	0.744878
CUFF.152963.1	ENSBTAG00000021421	-0.713962
CUFF.152963.1	ENSBTAG00000048279	-0.737718
CUFF.152963.1	ENSBTAG00000008004	-0.719489
CUFF.152963.1	ENSBTAG00000002113	-0.749575
CUFF.152963.1	ENSBTAG00000003001	-0.739068
CUFF.152963.1	Novel03019	-0.705126
CUFF.152963.1	ENSBTAG00000008683	-0.719857
CUFF.152963.1	Novel00420	-0.74179
CUFF.152963.1	Novel08160	-0.731295
CUFF.152963.1	Novel09455	-0.745898
CUFF.152963.1	ENSBTAG00000016920	0.730281
CUFF.152963.1	Novel02378	-0.732893
CUFF.152963.1	ENSBTAG00000017689	-0.792874
CUFF.152963.1	Novel08808	-0.706581
CUFF.152963.1	Novel08756	-0.754898
CUFF.152963.1	Novel06924	-0.733076
CUFF.152963.1	Novel05603	-0.753247
CUFF.152963.1	ENSBTAG00000004836	-0.774135
CUFF.152963.1	ENSBTAG00000037608	-0.770842
CUFF.152963.1	ENSBTAG00000031941	-0.792943
CUFF.152963.1	Novel04680	-0.752966
CUFF.152963.1	Novel01381	0.778775
CUFF.38204.3	ENSBTAG00000025183	0.998194
CUFF.38204.3	Novel03230	0.936208
CUFF.38204.3	Novel09768	0.823257
CUFF.38204.3	Novel01981	0.914677
CUFF.38204.3	ENSBTAG00000000585	0.916715
CUFF.38204.3	ENSBTAG00000027337	0.899599
CUFF.38204.3	ENSBTAG00000037558	0.806052
CUFF.38204.3	ENSBTAG00000013957	0.902924
CUFF.38204.3	ENSBTAG00000002545	0.792475
CUFF.38204.3	ENSBTAG00000020201	0.96473
CUFF.38204.3	ENSBTAG00000016913	0.799699
CUFF.38204.3	Novel04466	0.939105
CUFF.38204.3	Novel06303	0.728658
CUFF.38204.3	ENSBTAG00000009304	0.790508
CUFF.38204.3	ENSBTAG00000013745	0.902945
CUFF.38204.3	Novel07945	0.967127
CUFF.38204.3	Novel09140	0.93394
CUFF.38204.3	ENSBTAG00000008203	0.968759
CUFF.38204.3	ENSBTAG00000013274	0.753688
CUFF.38204.3	ENSBTAG00000015104	0.913809
CUFF.38204.3	Novel07507	0.851759
CUFF.38204.3	ENSBTAG00000010681	0.972265
CUFF.38204.3	Novel08529	0.781157
CUFF.38204.3	Novel02607	0.958647
CUFF.38204.3	Novel04001	0.990864
CUFF.38204.3	Novel05494	0.721159
CUFF.38204.3	ENSBTAG00000002289	0.896202
CUFF.38204.3	ENSBTAG00000016295	0.884504
CUFF.38204.3	ENSBTAG00000003043	0.900856
CUFF.38204.3	ENSBTAG00000018267	0.765553
CUFF.38204.3	Novel00334	0.807758
CUFF.38204.3	ENSBTAG00000021199	0.865877
CUFF.38204.3	Novel01488	0.921979
CUFF.38204.3	Novel06879	0.93979
CUFF.38204.3	Novel08354	0.784782
CUFF.38204.3	Novel06175	0.913222
CUFF.38204.3	Novel03123	0.927929
CUFF.38204.3	ENSBTAG00000008005	0.987873
CUFF.38204.3	ENSBTAG00000030503	0.773815
CUFF.38204.3	Novel03888	0.795006
CUFF.38204.3	Novel02465	0.97992
CUFF.38204.3	Novel00412	0.878679
CUFF.38204.3	Novel06070	0.846077
CUFF.38204.3	ENSBTAG00000018358	0.881921
CUFF.38204.3	ENSBTAG00000011837	0.766086
CUFF.38204.3	ENSBTAG00000001117	0.80043
CUFF.38204.3	Novel03295	0.940598
CUFF.38204.3	ENSBTAG00000027930	0.92989
CUFF.38204.3	Novel00135	0.878849
CUFF.38204.3	ENSBTAG00000014921	0.881593
CUFF.38204.3	ENSBTAG00000002788	0.938715
CUFF.38204.3	ENSBTAG00000002467	0.714198
CUFF.38204.3	Novel08915	0.767189
CUFF.38204.3	Novel02151	0.867041
CUFF.38204.3	ENSBTAG00000005695	0.955366
CUFF.38204.3	Novel08167	0.70185
CUFF.38204.3	Novel09708	0.964924
CUFF.38204.3	Novel08773	0.891498
CUFF.38204.3	Novel00373	0.745568
CUFF.38204.3	Novel07524	0.980541
CUFF.38204.3	Novel00791	0.806821
CUFF.38204.3	Novel08631	0.753527
CUFF.38204.3	ENSBTAG00000026637	0.86594
CUFF.38204.3	Novel05103	0.878956
CUFF.38204.3	Novel04601	0.88235
CUFF.38204.3	Novel08963	0.833709
CUFF.38204.3	Novel04850	0.84779
CUFF.38204.3	ENSBTAG00000023659	0.712895
CUFF.38204.3	ENSBTAG00000047203	0.741891
CUFF.38204.3	ENSBTAG00000011864	0.891817
CUFF.38204.3	Novel03918	0.724652
CUFF.38204.3	Novel04343	0.783285
CUFF.38204.3	Novel05122	0.734796
CUFF.38204.3	Novel05918	0.934633
CUFF.38204.3	Novel10007	0.74924
CUFF.38204.3	Novel00350	0.706518
CUFF.38204.3	ENSBTAG00000011338	0.983821
CUFF.38204.3	Novel02189	0.774885
CUFF.38204.3	ENSBTAG00000018796	0.861574
CUFF.38204.3	ENSBTAG00000021876	0.744909
CUFF.38204.3	ENSBTAG00000022917	0.874558
CUFF.38204.3	Novel01758	0.949388
CUFF.38204.3	Novel08447	0.944493
CUFF.38204.3	ENSBTAG00000008114	0.820484
CUFF.38204.3	Novel08334	0.842643
CUFF.38204.3	Novel09970	0.865474
CUFF.38204.3	Novel09539	0.971107
CUFF.38204.3	ENSBTAG00000005973	0.880837
CUFF.38204.3	Novel08418	0.899325
CUFF.38204.3	Novel00405	0.968259
CUFF.38204.3	ENSBTAG00000007584	0.989366
CUFF.38204.3	Novel09813	0.88927
CUFF.38204.3	ENSBTAG00000034785	0.939707
CUFF.38204.3	ENSBTAG00000017741	0.982133
CUFF.38204.3	ENSBTAG00000014669	0.760937
CUFF.38204.3	Novel07669	0.956427
CUFF.38204.3	Novel03739	0.750781
CUFF.38204.3	Novel00922	0.91185
CUFF.38204.3	Novel08716	0.982373
CUFF.38204.3	ENSBTAG00000016805	0.832168
CUFF.38204.3	Novel02149	0.913172
CUFF.38204.3	ENSBTAG00000046340	0.715489
CUFF.38204.3	ENSBTAG00000000417	0.95565
CUFF.38204.3	ENSBTAG00000021752	0.713575
CUFF.38204.3	Novel06133	0.914411
CUFF.38204.3	ENSBTAG00000016920	0.961965
CUFF.38204.3	Novel02530	0.769072
CUFF.38204.3	Novel07141	0.709168
CUFF.62541.1	ENSBTAG00000025183	0.98183
CUFF.62541.1	Novel03230	0.920522
CUFF.62541.1	Novel09768	0.817143
CUFF.62541.1	Novel01981	0.897486
CUFF.62541.1	ENSBTAG00000000585	0.902829
CUFF.62541.1	ENSBTAG00000027337	0.879026
CUFF.62541.1	ENSBTAG00000037558	0.79648
CUFF.62541.1	ENSBTAG00000013957	0.889216
CUFF.62541.1	ENSBTAG00000002545	0.777701
CUFF.62541.1	ENSBTAG00000020201	0.949171
CUFF.62541.1	ENSBTAG00000016913	0.788412
CUFF.62541.1	Novel04466	0.925267
CUFF.62541.1	Novel06303	0.716951
CUFF.62541.1	ENSBTAG00000009304	0.784291
CUFF.62541.1	ENSBTAG00000013745	0.893974
CUFF.62541.1	Novel07945	0.9487
CUFF.62541.1	Novel09140	0.918039
CUFF.62541.1	ENSBTAG00000008203	0.954796
CUFF.62541.1	ENSBTAG00000013274	0.750093
CUFF.62541.1	ENSBTAG00000015104	0.897235
CUFF.62541.1	Novel07507	0.838686
CUFF.62541.1	ENSBTAG00000010681	0.956592
CUFF.62541.1	Novel08529	0.765035
CUFF.62541.1	Novel02607	0.94741
CUFF.62541.1	Novel04001	0.976357
CUFF.62541.1	Novel05494	0.709979
CUFF.62541.1	ENSBTAG00000002289	0.886745
CUFF.62541.1	ENSBTAG00000016295	0.863125
CUFF.62541.1	ENSBTAG00000003043	0.893377
CUFF.62541.1	ENSBTAG00000018267	0.754973
CUFF.62541.1	Novel00334	0.796301
CUFF.62541.1	ENSBTAG00000021199	0.847769
CUFF.62541.1	Novel01488	0.90537
CUFF.62541.1	Novel06879	0.926625
CUFF.62541.1	Novel08354	0.773806
CUFF.62541.1	Novel06175	0.897825
CUFF.62541.1	Novel03123	0.914911
CUFF.62541.1	ENSBTAG00000008005	0.972003
CUFF.62541.1	ENSBTAG00000030503	0.765301
CUFF.62541.1	Novel03888	0.78402
CUFF.62541.1	Novel02465	0.964414
CUFF.62541.1	Novel00412	0.863074
CUFF.62541.1	Novel06070	0.838324
CUFF.62541.1	ENSBTAG00000018358	0.867434
CUFF.62541.1	ENSBTAG00000011837	0.767531
CUFF.62541.1	ENSBTAG00000001117	0.796844
CUFF.62541.1	Novel03295	0.920993
CUFF.62541.1	ENSBTAG00000027930	0.920814
CUFF.62541.1	Novel00135	0.865254
CUFF.62541.1	ENSBTAG00000014921	0.870095
CUFF.62541.1	ENSBTAG00000002788	0.930322
CUFF.62541.1	ENSBTAG00000002467	0.716355
CUFF.62541.1	Novel08915	0.750195
CUFF.62541.1	Novel02151	0.861339
CUFF.62541.1	ENSBTAG00000005695	0.94114
CUFF.62541.1	Novel09708	0.951328
CUFF.62541.1	Novel08773	0.876862
CUFF.62541.1	Novel00373	0.742672
CUFF.62541.1	Novel07524	0.965089
CUFF.62541.1	Novel00791	0.794489
CUFF.62541.1	Novel08631	0.743192
CUFF.62541.1	ENSBTAG00000026637	0.854138
CUFF.62541.1	Novel05103	0.866006
CUFF.62541.1	Novel04601	0.870309
CUFF.62541.1	Novel08963	0.819902
CUFF.62541.1	Novel04850	0.835763
CUFF.62541.1	ENSBTAG00000023659	0.704898
CUFF.62541.1	ENSBTAG00000047203	0.731791
CUFF.62541.1	ENSBTAG00000011864	0.87701
CUFF.62541.1	Novel03918	0.714899
CUFF.62541.1	Novel04343	0.778361
CUFF.62541.1	Novel05122	0.72484
CUFF.62541.1	Novel05918	0.923679
CUFF.62541.1	Novel10007	0.738992
CUFF.62541.1	ENSBTAG00000011338	0.968557
CUFF.62541.1	Novel02189	0.764112
CUFF.62541.1	ENSBTAG00000018796	0.860947
CUFF.62541.1	ENSBTAG00000021876	0.735549
CUFF.62541.1	ENSBTAG00000022917	0.864869
CUFF.62541.1	Novel01758	0.93468
CUFF.62541.1	Novel08447	0.930928
CUFF.62541.1	ENSBTAG00000008114	0.808298
CUFF.62541.1	Novel08334	0.820928
CUFF.62541.1	Novel09970	0.860962
CUFF.62541.1	Novel09539	0.95579
CUFF.62541.1	ENSBTAG00000005973	0.865216
CUFF.62541.1	Novel08418	0.886386
CUFF.62541.1	Novel00405	0.954064
CUFF.62541.1	ENSBTAG00000007584	0.971482
CUFF.62541.1	Novel09813	0.874002
CUFF.62541.1	ENSBTAG00000034785	0.92454
CUFF.62541.1	ENSBTAG00000017741	0.965704
CUFF.62541.1	ENSBTAG00000014669	0.759531
CUFF.62541.1	Novel07669	0.941337
CUFF.62541.1	Novel03739	0.732697
CUFF.62541.1	Novel00922	0.894815
CUFF.62541.1	Novel08716	0.969233
CUFF.62541.1	ENSBTAG00000016805	0.819142
CUFF.62541.1	Novel02149	0.899371
CUFF.62541.1	ENSBTAG00000046340	0.712199
CUFF.62541.1	ENSBTAG00000000417	0.948436
CUFF.62541.1	ENSBTAG00000021752	0.701593
CUFF.62541.1	Novel06133	0.904454
CUFF.62541.1	ENSBTAG00000016920	0.940382
CUFF.62541.1	Novel02530	0.763459
CUFF.32687.1	ENSBTAG00000025183	0.994654
CUFF.32687.1	Novel03230	0.927659
CUFF.32687.1	Novel09768	0.813746
CUFF.32687.1	Novel01981	0.904702
CUFF.32687.1	ENSBTAG00000000585	0.907854
CUFF.32687.1	ENSBTAG00000027337	0.88799
CUFF.32687.1	ENSBTAG00000037558	0.794971
CUFF.32687.1	ENSBTAG00000013957	0.893564
CUFF.32687.1	ENSBTAG00000002545	0.779407
CUFF.32687.1	ENSBTAG00000020201	0.957809
CUFF.32687.1	ENSBTAG00000016913	0.78791
CUFF.32687.1	Novel04466	0.931275
CUFF.32687.1	Novel06303	0.715103
CUFF.32687.1	ENSBTAG00000009304	0.780108
CUFF.32687.1	ENSBTAG00000013745	0.895093
CUFF.32687.1	Novel07945	0.959491
CUFF.32687.1	Novel09140	0.925216
CUFF.32687.1	ENSBTAG00000008203	0.962607
CUFF.32687.1	ENSBTAG00000013274	0.743267
CUFF.32687.1	ENSBTAG00000015104	0.903989
CUFF.32687.1	Novel07507	0.840852
CUFF.32687.1	ENSBTAG00000010681	0.965833
CUFF.32687.1	Novel08529	0.767392
CUFF.32687.1	Novel02607	0.952706
CUFF.32687.1	Novel04001	0.986542
CUFF.32687.1	Novel05494	0.707616
CUFF.32687.1	ENSBTAG00000002289	0.887938
CUFF.32687.1	ENSBTAG00000016295	0.872098
CUFF.32687.1	ENSBTAG00000003043	0.893406
CUFF.32687.1	ENSBTAG00000018267	0.753162
CUFF.32687.1	Novel00334	0.796122
CUFF.32687.1	ENSBTAG00000021199	0.853843
CUFF.32687.1	Novel01488	0.912493
CUFF.32687.1	Novel06879	0.932207
CUFF.32687.1	Novel08354	0.77272
CUFF.32687.1	Novel06175	0.903743
CUFF.32687.1	Novel03123	0.91983
CUFF.32687.1	ENSBTAG00000008005	0.982775
CUFF.32687.1	ENSBTAG00000030503	0.762274
CUFF.32687.1	Novel03888	0.783194
CUFF.32687.1	Novel02465	0.974153
CUFF.32687.1	Novel00412	0.867846
CUFF.32687.1	Novel06070	0.836693
CUFF.32687.1	ENSBTAG00000018358	0.871549
CUFF.32687.1	ENSBTAG00000011837	0.757596
CUFF.32687.1	ENSBTAG00000001117	0.791132
CUFF.32687.1	Novel03295	0.931064
CUFF.32687.1	ENSBTAG00000027930	0.923138
CUFF.32687.1	Novel00135	0.868651
CUFF.32687.1	ENSBTAG00000014921	0.872152
CUFF.32687.1	ENSBTAG00000002788	0.932607
CUFF.32687.1	ENSBTAG00000002467	0.704813
CUFF.32687.1	Novel08915	0.752824
CUFF.32687.1	Novel02151	0.858974
CUFF.32687.1	ENSBTAG00000005695	0.948283
CUFF.32687.1	Novel09708	0.958628
CUFF.32687.1	Novel08773	0.881419
CUFF.32687.1	Novel00373	0.735194
CUFF.32687.1	Novel07524	0.974844
CUFF.32687.1	Novel00791	0.794884
CUFF.32687.1	Novel08631	0.740942
CUFF.32687.1	ENSBTAG00000026637	0.855879
CUFF.32687.1	Novel05103	0.868965
CUFF.32687.1	Novel04601	0.872763
CUFF.32687.1	Novel08963	0.82204
CUFF.32687.1	Novel04850	0.837093
CUFF.32687.1	ENSBTAG00000023659	0.700195
CUFF.32687.1	ENSBTAG00000047203	0.729125
CUFF.32687.1	ENSBTAG00000011864	0.881696
CUFF.32687.1	Novel03918	0.711632
CUFF.32687.1	Novel04343	0.773124
CUFF.32687.1	Novel05122	0.721924
CUFF.32687.1	Novel05918	0.9275
CUFF.32687.1	Novel10007	0.736587
CUFF.32687.1	ENSBTAG00000011338	0.978486
CUFF.32687.1	Novel02189	0.76265
CUFF.32687.1	ENSBTAG00000018796	0.854998
CUFF.32687.1	ENSBTAG00000021876	0.732443
CUFF.32687.1	ENSBTAG00000022917	0.865454
CUFF.32687.1	Novel01758	0.941819
CUFF.32687.1	Novel08447	0.937022
CUFF.32687.1	ENSBTAG00000008114	0.808957
CUFF.32687.1	Novel08334	0.828788
CUFF.32687.1	Novel09970	0.857744
CUFF.32687.1	Novel09539	0.9647
CUFF.32687.1	ENSBTAG00000005973	0.870073
CUFF.32687.1	Novel08418	0.890069
CUFF.32687.1	Novel00405	0.962
CUFF.32687.1	ENSBTAG00000007584	0.983842
CUFF.32687.1	Novel09813	0.878913
CUFF.32687.1	ENSBTAG00000034785	0.931492
CUFF.32687.1	ENSBTAG00000017741	0.976282
CUFF.32687.1	ENSBTAG00000014669	0.751392
CUFF.32687.1	Novel07669	0.949137
CUFF.32687.1	Novel03739	0.735708
CUFF.32687.1	Novel00922	0.901806
CUFF.32687.1	Novel08716	0.977563
CUFF.32687.1	ENSBTAG00000016805	0.8207
CUFF.32687.1	Novel02149	0.90419
CUFF.32687.1	ENSBTAG00000046340	0.704353
CUFF.32687.1	ENSBTAG00000000417	0.950837
CUFF.32687.1	Novel06133	0.906701
CUFF.32687.1	ENSBTAG00000016920	0.953048
CUFF.32687.1	Novel02530	0.75835
CUFF.17837.1	ENSBTAG00000025183	0.996435
CUFF.17837.1	Novel03230	0.926383
CUFF.17837.1	Novel09768	0.807187
CUFF.17837.1	Novel01981	0.903513
CUFF.17837.1	ENSBTAG00000000585	0.905496
CUFF.17837.1	ENSBTAG00000027337	0.887768
CUFF.17837.1	ENSBTAG00000037558	0.78947
CUFF.17837.1	ENSBTAG00000013957	0.89088
CUFF.17837.1	ENSBTAG00000002545	0.775659
CUFF.17837.1	ENSBTAG00000020201	0.957291
CUFF.17837.1	ENSBTAG00000016913	0.782964
CUFF.17837.1	Novel04466	0.929394
CUFF.17837.1	Novel06303	0.709696
CUFF.17837.1	ENSBTAG00000009304	0.773241
CUFF.17837.1	ENSBTAG00000013745	0.890696
CUFF.17837.1	Novel07945	0.960116
CUFF.17837.1	Novel09140	0.923965
CUFF.17837.1	ENSBTAG00000008203	0.961648
CUFF.17837.1	ENSBTAG00000013274	0.735129
CUFF.17837.1	ENSBTAG00000015104	0.902556
CUFF.17837.1	Novel07507	0.837154
CUFF.17837.1	ENSBTAG00000010681	0.965632
CUFF.17837.1	Novel08529	0.764028
CUFF.17837.1	Novel02607	0.950419
CUFF.17837.1	Novel04001	0.986867
CUFF.17837.1	Novel05494	0.701964
CUFF.17837.1	ENSBTAG00000002289	0.883597
CUFF.17837.1	ENSBTAG00000016295	0.871921
CUFF.17837.1	ENSBTAG00000003043	0.888436
CUFF.17837.1	ENSBTAG00000018267	0.747641
CUFF.17837.1	Novel00334	0.791321
CUFF.17837.1	ENSBTAG00000021199	0.852179
CUFF.17837.1	Novel01488	0.911238
CUFF.17837.1	Novel06879	0.930097
CUFF.17837.1	Novel08354	0.767517
CUFF.17837.1	Novel06175	0.901868
CUFF.17837.1	Novel03123	0.917391
CUFF.17837.1	ENSBTAG00000008005	0.983403
CUFF.17837.1	ENSBTAG00000030503	0.756078
CUFF.17837.1	Novel03888	0.778092
CUFF.17837.1	Novel02465	0.974219
CUFF.17837.1	Novel00412	0.865452
CUFF.17837.1	Novel06070	0.830997
CUFF.17837.1	ENSBTAG00000018358	0.868797
CUFF.17837.1	ENSBTAG00000011837	0.747768
CUFF.17837.1	ENSBTAG00000001117	0.783421
CUFF.17837.1	Novel03295	0.93134
CUFF.17837.1	ENSBTAG00000027930	0.91932
CUFF.17837.1	Novel00135	0.865526
CUFF.17837.1	ENSBTAG00000014921	0.868309
CUFF.17837.1	ENSBTAG00000002788	0.928751
CUFF.17837.1	Novel08915	0.749655
CUFF.17837.1	Novel02151	0.852827
CUFF.17837.1	ENSBTAG00000005695	0.946981
CUFF.17837.1	Novel09708	0.9574
CUFF.17837.1	Novel08773	0.878876
CUFF.17837.1	Novel00373	0.726739
CUFF.17837.1	Novel07524	0.97492
CUFF.17837.1	Novel00791	0.790391
CUFF.17837.1	Novel08631	0.735231
CUFF.17837.1	ENSBTAG00000026637	0.851913
CUFF.17837.1	Novel05103	0.865607
CUFF.17837.1	Novel04601	0.869128
CUFF.17837.1	Novel08963	0.818383
CUFF.17837.1	Novel04850	0.832964
CUFF.17837.1	ENSBTAG00000047203	0.723235
CUFF.17837.1	ENSBTAG00000011864	0.879221
CUFF.17837.1	Novel03918	0.705488
CUFF.17837.1	Novel04343	0.765724
CUFF.17837.1	Novel05122	0.715928
CUFF.17837.1	Novel05918	0.924467
CUFF.17837.1	Novel10007	0.73081
CUFF.17837.1	ENSBTAG00000011338	0.978658
CUFF.17837.1	Novel02189	0.757281
CUFF.17837.1	ENSBTAG00000018796	0.846969
CUFF.17837.1	ENSBTAG00000021876	0.72631
CUFF.17837.1	ENSBTAG00000022917	0.860849
CUFF.17837.1	Novel01758	0.940522
CUFF.17837.1	Novel08447	0.935177
CUFF.17837.1	ENSBTAG00000008114	0.804559
CUFF.17837.1	Novel08334	0.828145
CUFF.17837.1	Novel09970	0.85115
CUFF.17837.1	Novel09539	0.964324
CUFF.17837.1	ENSBTAG00000005973	0.867718
CUFF.17837.1	Novel08418	0.887042
CUFF.17837.1	Novel00405	0.961108
CUFF.17837.1	ENSBTAG00000007584	0.98532
CUFF.17837.1	Novel09813	0.876564
CUFF.17837.1	ENSBTAG00000034785	0.930111
CUFF.17837.1	ENSBTAG00000017741	0.976797
CUFF.17837.1	ENSBTAG00000014669	0.742533
CUFF.17837.1	Novel07669	0.948182
CUFF.17837.1	Novel03739	0.732801
CUFF.17837.1	Novel00922	0.900505
CUFF.17837.1	Novel08716	0.976883
CUFF.17837.1	ENSBTAG00000016805	0.816741
CUFF.17837.1	Novel02149	0.901732
CUFF.17837.1	ENSBTAG00000000417	0.947018
CUFF.17837.1	Novel06133	0.902875
CUFF.17837.1	ENSBTAG00000016920	0.954675
CUFF.17837.1	Novel02530	0.751067
CUFF.107122.1	ENSBTAG00000025183	0.98751
CUFF.107122.1	Novel09768	0.790418
CUFF.107122.1	Novel01981	0.884573
CUFF.107122.1	ENSBTAG00000000585	0.888682
CUFF.107122.1	ENSBTAG00000027337	0.865901
CUFF.107122.1	ENSBTAG00000037558	0.769866
CUFF.107122.1	ENSBTAG00000013957	0.87333
CUFF.107122.1	ENSBTAG00000002545	0.752359
CUFF.107122.1	ENSBTAG00000020201	0.943237
CUFF.107122.1	ENSBTAG00000016913	0.762062
CUFF.107122.1	Novel04466	0.914163
CUFF.107122.1	ENSBTAG00000009304	0.75512
CUFF.107122.1	ENSBTAG00000013745	0.876059
CUFF.107122.1	Novel07945	0.944602
CUFF.107122.1	Novel09140	0.907103
CUFF.107122.1	ENSBTAG00000008203	0.948976
CUFF.107122.1	ENSBTAG00000013274	0.717341
CUFF.107122.1	ENSBTAG00000015104	0.883932
CUFF.107122.1	Novel07507	0.81734
CUFF.107122.1	ENSBTAG00000010681	0.952316
CUFF.107122.1	Novel08529	0.739498
CUFF.107122.1	Novel02607	0.938413
CUFF.107122.1	Novel04001	0.976954
CUFF.107122.1	ENSBTAG00000002289	0.868269
CUFF.107122.1	ENSBTAG00000016295	0.848737
CUFF.107122.1	ENSBTAG00000003043	0.874605
CUFF.107122.1	ENSBTAG00000018267	0.725934
CUFF.107122.1	Novel00334	0.770628
CUFF.107122.1	ENSBTAG00000021199	0.82999
CUFF.107122.1	Novel01488	0.89312
CUFF.107122.1	Novel06879	0.915329
CUFF.107122.1	Novel08354	0.746248
CUFF.107122.1	Novel06175	0.883917
CUFF.107122.1	Novel03123	0.901852
CUFF.107122.1	ENSBTAG00000008005	0.972122
CUFF.107122.1	ENSBTAG00000030503	0.73593
CUFF.107122.1	Novel03888	0.757197
CUFF.107122.1	Novel02465	0.961947
CUFF.107122.1	Novel00412	0.845414
CUFF.107122.1	Novel06070	0.814198
CUFF.107122.1	ENSBTAG00000018358	0.849606
CUFF.107122.1	ENSBTAG00000011837	0.733572
CUFF.107122.1	ENSBTAG00000001117	0.767317
CUFF.107122.1	Novel03295	0.912765
CUFF.107122.1	ENSBTAG00000027930	0.90635
CUFF.107122.1	Novel00135	0.846718
CUFF.107122.1	ENSBTAG00000014921	0.850925
CUFF.107122.1	ENSBTAG00000002788	0.91685
CUFF.107122.1	Novel08915	0.724106
CUFF.107122.1	Novel02151	0.838296
CUFF.107122.1	ENSBTAG00000005695	0.932846
CUFF.107122.1	Novel09708	0.944553
CUFF.107122.1	Novel08773	0.860111
CUFF.107122.1	Novel00373	0.709119
CUFF.107122.1	Novel07524	0.962765
CUFF.107122.1	Novel00791	0.769126
CUFF.107122.1	Novel08631	0.713267
CUFF.107122.1	ENSBTAG00000026637	0.83355
CUFF.107122.1	Novel05103	0.847197
CUFF.107122.1	Novel04601	0.851452
CUFF.107122.1	Novel08963	0.79732
CUFF.107122.1	Novel04850	0.813608
CUFF.107122.1	ENSBTAG00000047203	0.701036
CUFF.107122.1	ENSBTAG00000011864	0.860369
CUFF.107122.1	Novel04343	0.748141
CUFF.107122.1	Novel05918	0.910672
CUFF.107122.1	Novel10007	0.708758
CUFF.107122.1	ENSBTAG00000011338	0.967085
CUFF.107122.1	Novel02189	0.735782
CUFF.107122.1	ENSBTAG00000018796	0.835372
CUFF.107122.1	ENSBTAG00000021876	0.704662
CUFF.107122.1	ENSBTAG00000022917	0.844216
CUFF.107122.1	Novel01758	0.925579
CUFF.107122.1	Novel08447	0.920531
CUFF.107122.1	ENSBTAG00000008114	0.783929
CUFF.107122.1	Novel08334	0.802722
CUFF.107122.1	Novel09970	0.837288
CUFF.107122.1	Novel09539	0.951091
CUFF.107122.1	ENSBTAG00000005973	0.847784
CUFF.107122.1	Novel08418	0.869751
CUFF.107122.1	Novel00405	0.948242
CUFF.107122.1	ENSBTAG00000007584	0.973134
CUFF.107122.1	Novel09813	0.857293
CUFF.107122.1	ENSBTAG00000034785	0.914119
CUFF.107122.1	ENSBTAG00000017741	0.964283
CUFF.107122.1	ENSBTAG00000014669	0.726361
CUFF.107122.1	Novel07669	0.933619
CUFF.107122.1	Novel03739	0.706043
CUFF.107122.1	Novel00922	0.881481
CUFF.107122.1	Novel08716	0.966382
CUFF.107122.1	ENSBTAG00000016805	0.796088
CUFF.107122.1	Novel02149	0.884746
CUFF.107122.1	ENSBTAG00000000417	0.937255
CUFF.107122.1	Novel06133	0.888326
CUFF.107122.1	ENSBTAG00000016920	0.936796
CUFF.107122.1	Novel02530	0.732549
CUFF.42178.2	ENSBTAG00000045786	-0.828262
CUFF.42178.2	ENSBTAG00000015254	-0.771546
CUFF.42178.2	ENSBTAG00000004658	0.745492
CUFF.42178.2	ENSBTAG00000011379	0.723715
CUFF.42178.2	Novel02388	-0.763259
CUFF.42178.2	ENSBTAG00000006528	-0.707029
CUFF.42178.2	ENSBTAG00000007073	-0.715331
CUFF.42178.2	Novel03602	-0.75285
CUFF.42178.2	ENSBTAG00000000582	-0.720134
CUFF.42178.2	Novel04924	-0.73846
CUFF.42178.2	Novel05162	-0.833253
CUFF.42178.2	Novel06359	-0.736612
CUFF.42178.2	Novel04997	-0.855645
CUFF.42178.2	Novel04738	-0.884778
CUFF.42178.2	Novel04927	0.728667
CUFF.42178.2	Novel03853	0.740231
CUFF.42178.2	Novel08446	0.72266
CUFF.42178.2	Novel00651	0.735148
CUFF.42178.2	ENSBTAG00000026320	-0.836968
CUFF.42178.2	ENSBTAG00000047356	-0.778112
CUFF.42178.2	Novel01209	0.723663
CUFF.42178.2	ENSBTAG00000012630	-0.882773
CUFF.42178.2	ENSBTAG00000033384	-0.751186
CUFF.42178.2	ENSBTAG00000004829	-0.892337
CUFF.42178.2	Novel08511	-0.769653
CUFF.42178.2	Novel09316	-0.711796
CUFF.42178.2	Novel00492	0.759245
CUFF.42178.2	Novel07432	-0.848313
CUFF.42178.2	Novel06140	0.724503
CUFF.42178.2	Novel06131	0.726257
CUFF.42178.2	Novel02041	0.734659
CUFF.42178.2	Novel07612	-0.780103
CUFF.42178.2	ENSBTAG00000045538	0.725834
CUFF.42178.2	Novel02772	0.723601
CUFF.42178.2	ENSBTAG00000009478	-0.873247
CUFF.42178.2	ENSBTAG00000047612	-0.76722
CUFF.42178.2	ENSBTAG00000018918	0.750218
CUFF.42178.2	Novel09762	-0.877638
CUFF.42178.2	Novel02906	-0.861008
CUFF.42178.2	ENSBTAG00000019801	-0.708096
CUFF.42178.2	Novel03859	0.721946
CUFF.42178.2	Novel09730	0.704181
CUFF.42178.2	Novel04960	-0.71588
CUFF.42178.2	Novel04912	-0.803684
CUFF.42178.2	Novel09605	-0.844137
CUFF.42178.2	ENSBTAG00000000183	-0.809871
CUFF.42178.2	Novel07014	-0.753432
CUFF.42178.2	ENSBTAG00000014523	0.742544
CUFF.42178.2	Novel06652	-0.83268
CUFF.42178.2	Novel08240	0.711429
CUFF.42178.2	Novel08651	0.703949
CUFF.42178.2	Novel06285	-0.762741
CUFF.42178.2	Novel07207	-0.872733
CUFF.42178.2	Novel09641	0.759595
CUFF.42178.2	ENSBTAG00000018069	-0.730302
CUFF.42178.2	ENSBTAG00000008964	-0.806398
CUFF.42178.2	ENSBTAG00000013541	-0.781251
CUFF.42178.2	Novel05917	-0.879986
CUFF.42178.2	ENSBTAG00000019867	-0.720578
CUFF.42178.2	Novel04549	-0.876904
CUFF.42178.2	Novel07377	-0.861486
CUFF.42178.2	ENSBTAG00000023472	0.715338
CUFF.42178.2	ENSBTAG00000034346	0.76448
CUFF.42178.2	ENSBTAG00000002888	0.763797
CUFF.42178.2	ENSBTAG00000026384	-0.828597
CUFF.42178.2	ENSBTAG00000020214	-0.828947
CUFF.42178.2	ENSBTAG00000047076	0.735952
CUFF.42178.2	ENSBTAG00000005365	-0.806762
CUFF.42178.2	Novel00236	-0.760985
CUFF.42178.2	ENSBTAG00000002478	0.719183
CUFF.42178.2	Novel08205	-0.800729
CUFF.42178.2	ENSBTAG00000018753	0.743105
CUFF.42178.2	ENSBTAG00000021549	0.732688
CUFF.42178.2	Novel05668	-0.771061
CUFF.42178.2	ENSBTAG00000012584	-0.760962
CUFF.42178.2	Novel09933	0.740091
CUFF.42178.2	Novel03492	-0.767625
CUFF.42178.2	Novel02005	-0.808401
CUFF.42178.2	Novel03633	0.740503
CUFF.42178.2	ENSBTAG00000015193	-0.837022
CUFF.42178.2	ENSBTAG00000008692	-0.75809
CUFF.42178.2	Novel00892	-0.808864
CUFF.42178.2	Novel01928	0.721627
CUFF.42178.2	ENSBTAG00000005465	-0.840952
CUFF.42178.2	ENSBTAG00000002735	-0.700185
CUFF.42178.2	Novel07992	-0.735233
CUFF.42178.2	ENSBTAG00000020426	-0.863283
CUFF.42178.2	ENSBTAG00000009587	0.72149
CUFF.42178.2	ENSBTAG00000048053	0.703419
CUFF.42178.2	Novel00846	-0.856839
CUFF.42178.2	Novel04034	0.892149
CUFF.42178.2	Novel08178	0.706601
CUFF.42178.2	ENSBTAG00000020856	-0.713549
CUFF.42178.2	ENSBTAG00000040268	0.862212
CUFF.22893.1	ENSBTAG00000030302	0.754407
CUFF.22893.1	ENSBTAG00000004658	0.924082
CUFF.22893.1	ENSBTAG00000046319	0.783988
CUFF.22893.1	ENSBTAG00000011379	0.862805
CUFF.22893.1	Novel00409	0.78411
CUFF.22893.1	ENSBTAG00000000561	0.813704
CUFF.22893.1	Novel00192	0.71792
CUFF.22893.1	Novel04927	0.881706
CUFF.22893.1	Novel03853	0.878525
CUFF.22893.1	Novel08446	0.834647
CUFF.22893.1	Novel00651	0.886546
CUFF.22893.1	Novel01209	0.862692
CUFF.22893.1	ENSBTAG00000012630	-0.701855
CUFF.22893.1	Novel03800	0.719275
CUFF.22893.1	ENSBTAG00000004829	-0.726817
CUFF.22893.1	Novel00492	0.883857
CUFF.22893.1	Novel07432	-0.702516
CUFF.22893.1	Novel06140	0.818373
CUFF.22893.1	Novel06131	0.859016
CUFF.22893.1	Novel02041	0.888099
CUFF.22893.1	Novel07612	-0.720949
CUFF.22893.1	ENSBTAG00000045538	0.867421
CUFF.22893.1	Novel02772	0.841408
CUFF.22893.1	ENSBTAG00000009478	-0.715011
CUFF.22893.1	ENSBTAG00000018918	0.802439
CUFF.22893.1	Novel03859	0.837614
CUFF.22893.1	ENSBTAG00000038639	0.731764
CUFF.22893.1	Novel09730	0.823598
CUFF.22893.1	Novel04912	-0.705172
CUFF.22893.1	Novel09605	-0.7005
CUFF.22893.1	Novel00897	0.729826
CUFF.22893.1	ENSBTAG00000000183	-0.70925
CUFF.22893.1	Novel06282	0.786368
CUFF.22893.1	Novel07014	-0.702697
CUFF.22893.1	ENSBTAG00000020701	0.730338
CUFF.22893.1	ENSBTAG00000014523	0.910409
CUFF.22893.1	Novel08240	0.752842
CUFF.22893.1	Novel00999	0.758152
CUFF.22893.1	Novel08651	0.823158
CUFF.22893.1	Novel09641	0.924994
CUFF.22893.1	Novel05937	0.733509
CUFF.22893.1	Novel10030	0.789908
CUFF.22893.1	ENSBTAG00000023472	0.84538
CUFF.22893.1	ENSBTAG00000034346	0.937412
CUFF.22893.1	ENSBTAG00000002888	0.870778
CUFF.22893.1	Novel04512	0.805463
CUFF.22893.1	ENSBTAG00000047076	0.848199
CUFF.22893.1	Novel00236	-0.733627
CUFF.22893.1	ENSBTAG00000011602	0.785834
CUFF.22893.1	ENSBTAG00000002478	0.833501
CUFF.22893.1	ENSBTAG00000018753	0.912973
CUFF.22893.1	Novel06757	0.793433
CUFF.22893.1	Novel04357	0.801945
CUFF.22893.1	ENSBTAG00000021549	0.946468
CUFF.22893.1	Novel05668	-0.708171
CUFF.22893.1	Novel00541	0.74601
CUFF.22893.1	Novel09933	0.902957
CUFF.22893.1	ENSBTAG00000047860	0.765173
CUFF.22893.1	Novel07092	0.735995
CUFF.22893.1	Novel00457	0.786487
CUFF.22893.1	Novel03633	0.907762
CUFF.22893.1	Novel05290	0.767959
CUFF.22893.1	Novel01928	0.858348
CUFF.22893.1	Novel07992	-0.704379
CUFF.22893.1	Novel00267	0.785298
CUFF.22893.1	ENSBTAG00000020426	-0.721239
CUFF.22893.1	ENSBTAG00000027182	0.734259
CUFF.22893.1	ENSBTAG00000009587	0.855644
CUFF.22893.1	ENSBTAG00000023997	0.797238
CUFF.22893.1	ENSBTAG00000047452	0.723625
CUFF.22893.1	Novel00775	0.751283
CUFF.22893.1	ENSBTAG00000004379	0.756724
CUFF.22893.1	ENSBTAG00000048053	0.822306
CUFF.22893.1	Novel06800	0.77892
CUFF.22893.1	Novel06044	0.732795
CUFF.22893.1	Novel00846	-0.726542
CUFF.22893.1	Novel04034	0.991002
CUFF.22893.1	Novel08178	0.81805
CUFF.22893.1	ENSBTAG00000018189	0.706881
CUFF.22893.1	ENSBTAG00000040268	0.993632
CUFF.31912.1	ENSBTAG00000025183	0.974322
CUFF.31912.1	Novel03230	0.866146
CUFF.31912.1	Novel09768	0.722776
CUFF.31912.1	Novel01981	0.836089
CUFF.31912.1	ENSBTAG00000000585	0.839647
CUFF.31912.1	ENSBTAG00000027337	0.815317
CUFF.31912.1	ENSBTAG00000037558	0.70074
CUFF.31912.1	ENSBTAG00000013957	0.821226
CUFF.31912.1	ENSBTAG00000020201	0.908471
CUFF.31912.1	Novel04466	0.870725
CUFF.31912.1	ENSBTAG00000013745	0.822702
CUFF.31912.1	Novel07945	0.911737
CUFF.31912.1	Novel09140	0.862898
CUFF.31912.1	ENSBTAG00000008203	0.915276
CUFF.31912.1	ENSBTAG00000015104	0.835054
CUFF.31912.1	Novel07507	0.755769
CUFF.31912.1	ENSBTAG00000010681	0.92059
CUFF.31912.1	Novel02607	0.900241
CUFF.31912.1	Novel04001	0.955066
CUFF.31912.1	ENSBTAG00000002289	0.813648
CUFF.31912.1	ENSBTAG00000016295	0.795471
CUFF.31912.1	ENSBTAG00000003043	0.820461
CUFF.31912.1	Novel00334	0.702233
CUFF.31912.1	ENSBTAG00000021199	0.772275
CUFF.31912.1	Novel01488	0.846145
CUFF.31912.1	Novel06879	0.871888
CUFF.31912.1	Novel06175	0.83454
CUFF.31912.1	Novel03123	0.855251
CUFF.31912.1	ENSBTAG00000008005	0.94858
CUFF.31912.1	Novel02465	0.933712
CUFF.31912.1	Novel00412	0.789159
CUFF.31912.1	Novel06070	0.750329
CUFF.31912.1	ENSBTAG00000018358	0.793608
CUFF.31912.1	Novel03295	0.871619
CUFF.31912.1	ENSBTAG00000027930	0.859225
CUFF.31912.1	Novel00135	0.789896
CUFF.31912.1	ENSBTAG00000014921	0.794021
CUFF.31912.1	ENSBTAG00000002788	0.871906
CUFF.31912.1	Novel02151	0.777377
CUFF.31912.1	ENSBTAG00000005695	0.894396
CUFF.31912.1	Novel09708	0.909264
CUFF.31912.1	Novel08773	0.805973
CUFF.31912.1	Novel07524	0.934829
CUFF.31912.1	Novel00791	0.700851
CUFF.31912.1	ENSBTAG00000026637	0.773956
CUFF.31912.1	Novel05103	0.790211
CUFF.31912.1	Novel04601	0.794836
CUFF.31912.1	Novel08963	0.733203
CUFF.31912.1	Novel04850	0.751117
CUFF.31912.1	ENSBTAG00000011864	0.806345
CUFF.31912.1	Novel05918	0.865239
CUFF.31912.1	ENSBTAG00000011338	0.940858
CUFF.31912.1	ENSBTAG00000018796	0.772495
CUFF.31912.1	ENSBTAG00000022917	0.785563
CUFF.31912.1	Novel01758	0.885381
CUFF.31912.1	Novel08447	0.878537
CUFF.31912.1	ENSBTAG00000008114	0.717462
CUFF.31912.1	Novel08334	0.742486
CUFF.31912.1	Novel09970	0.775841
CUFF.31912.1	Novel09539	0.918763
CUFF.31912.1	ENSBTAG00000005973	0.791927
CUFF.31912.1	Novel08418	0.816685
CUFF.31912.1	Novel00405	0.914412
CUFF.31912.1	ENSBTAG00000007584	0.951403
CUFF.31912.1	Novel09813	0.802914
CUFF.31912.1	ENSBTAG00000034785	0.871243
CUFF.31912.1	ENSBTAG00000017741	0.937521
CUFF.31912.1	Novel07669	0.895781
CUFF.31912.1	Novel00922	0.832313
CUFF.31912.1	Novel08716	0.938705
CUFF.31912.1	ENSBTAG00000016805	0.731521
CUFF.31912.1	Novel02149	0.834883
CUFF.31912.1	ENSBTAG00000000417	0.897168
CUFF.31912.1	Novel06133	0.837706
CUFF.31912.1	ENSBTAG00000016920	0.903214
CUFF.9179.1	Novel06588	-0.72642
CUFF.9179.1	ENSBTAG00000026181	-0.730637
CUFF.9179.1	Novel01654	-0.720997
CUFF.9179.1	ENSBTAG00000018278	-0.715576
CUFF.9179.1	Novel02218	-0.714516
CUFF.9179.1	Novel05856	-0.705034
CUFF.9179.1	ENSBTAG00000012818	-0.759285
CUFF.9179.1	Novel03866	-0.710993
CUFF.9179.1	Novel08709	-0.736133
CUFF.9179.1	Novel07995	-0.704299
CUFF.9179.1	Novel05644	-0.742937
CUFF.9179.1	ENSBTAG00000045762	-0.812484
CUFF.9179.1	ENSBTAG00000044046	-0.802448
CUFF.9179.1	ENSBTAG00000014332	-0.779707
CUFF.9179.1	ENSBTAG00000021565	-0.764764
CUFF.9179.1	Novel03151	-0.719781
CUFF.9179.1	ENSBTAG00000027126	-0.790629
CUFF.9179.1	Novel06704	-0.830132
CUFF.9179.1	ENSBTAG00000001823	-0.70841
CUFF.9179.1	Novel07533	-0.717455
CUFF.9179.1	Novel09682	-0.736295
CUFF.9179.1	ENSBTAG00000018655	-0.764228
CUFF.9179.1	Novel05388	-0.701196
CUFF.9179.1	Novel01851	-0.732751
CUFF.9179.1	ENSBTAG00000020406	-0.788996
CUFF.9179.1	Novel02385	-0.72332
CUFF.9179.1	Novel03014	-0.733802
CUFF.9179.1	ENSBTAG00000004108	-0.721665
CUFF.9179.1	Novel01120	-0.707966
CUFF.9179.1	ENSBTAG00000019041	-0.740577
CUFF.9179.1	ENSBTAG00000003548	-0.81445
CUFF.9179.1	ENSBTAG00000010248	-0.700704
CUFF.9179.1	ENSBTAG00000005581	-0.745976
CUFF.9179.1	ENSBTAG00000016045	-0.700234
CUFF.9179.1	Novel07217	-0.752135
CUFF.9179.1	ENSBTAG00000044183	-0.740893
CUFF.9179.1	Novel02288	-0.769198
CUFF.9179.1	ENSBTAG00000045696	-0.736645
CUFF.9179.1	Novel03511	-0.804809
CUFF.9179.1	ENSBTAG00000005043	-0.753846
CUFF.9179.1	Novel02107	-0.702761
CUFF.9179.1	Novel01066	-0.745086
CUFF.9179.1	Novel01127	-0.747246
CUFF.9179.1	Novel09693	-0.706589
CUFF.9179.1	Novel06341	-0.720608
CUFF.9179.1	ENSBTAG00000002845	-0.781454
CUFF.9179.1	ENSBTAG00000046943	-0.741285
CUFF.9179.1	Novel08472	-0.800446
CUFF.9179.1	Novel09453	-0.770903
CUFF.9179.1	Novel00312	-0.750903
CUFF.9179.1	Novel03392	-0.737366
CUFF.9179.1	Novel07120	-0.856452
CUFF.9179.1	Novel09618	-0.781243
CUFF.9179.1	ENSBTAG00000038000	-0.708437
CUFF.9179.1	Novel06540	-0.724294
CUFF.9179.1	Novel01019	-0.742106
CUFF.9179.1	ENSBTAG00000007403	-0.774319
CUFF.9179.1	ENSBTAG00000011214	-0.774706
CUFF.9179.1	ENSBTAG00000002712	-0.723143
CUFF.9179.1	Novel07510	-0.745449
CUFF.9179.1	ENSBTAG00000026383	-0.738396
CUFF.9179.1	Novel07395	-0.702551
CUFF.9179.1	Novel04748	-0.739496
CUFF.9179.1	Novel02378	-0.707643
CUFF.9179.1	ENSBTAG00000017689	-0.806465
CUFF.9179.1	Novel08756	-0.721511
CUFF.9179.1	Novel05603	-0.769336
CUFF.9179.1	ENSBTAG00000004836	-0.739843
CUFF.9179.1	ENSBTAG00000037608	-0.751372
CUFF.9179.1	ENSBTAG00000031941	-0.796809
CUFF.9179.1	Novel01381	0.993776
CUFF.46501.1	ENSBTAG00000030302	0.73913
CUFF.46501.1	ENSBTAG00000004658	0.95142
CUFF.46501.1	ENSBTAG00000046319	0.773685
CUFF.46501.1	ENSBTAG00000011379	0.869799
CUFF.46501.1	Novel00409	0.772205
CUFF.46501.1	ENSBTAG00000000561	0.810525
CUFF.46501.1	Novel04927	0.896393
CUFF.46501.1	Novel03853	0.882746
CUFF.46501.1	Novel08446	0.82535
CUFF.46501.1	Novel00651	0.899339
CUFF.46501.1	Novel01209	0.869657
CUFF.46501.1	Novel00492	0.877179
CUFF.46501.1	Novel06140	0.797758
CUFF.46501.1	Novel06131	0.861837
CUFF.46501.1	Novel02041	0.902182
CUFF.46501.1	ENSBTAG00000045538	0.875627
CUFF.46501.1	Novel02772	0.835526
CUFF.46501.1	ENSBTAG00000018918	0.752756
CUFF.46501.1	Novel03859	0.830655
CUFF.46501.1	ENSBTAG00000038639	0.712203
CUFF.46501.1	Novel09730	0.821328
CUFF.46501.1	Novel00897	0.715794
CUFF.46501.1	Novel06282	0.776879
CUFF.46501.1	ENSBTAG00000014523	0.931916
CUFF.46501.1	Novel08240	0.701635
CUFF.46501.1	Novel00999	0.743111
CUFF.46501.1	Novel08651	0.820793
CUFF.46501.1	Novel09641	0.942544
CUFF.46501.1	Novel05937	0.714238
CUFF.46501.1	Novel10030	0.780741
CUFF.46501.1	ENSBTAG00000023472	0.848054
CUFF.46501.1	ENSBTAG00000034346	0.958589
CUFF.46501.1	ENSBTAG00000002888	0.852796
CUFF.46501.1	Novel04512	0.799383
CUFF.46501.1	ENSBTAG00000047076	0.837249
CUFF.46501.1	ENSBTAG00000011602	0.776978
CUFF.46501.1	ENSBTAG00000002478	0.826096
CUFF.46501.1	ENSBTAG00000018753	0.935576
CUFF.46501.1	Novel06757	0.784953
CUFF.46501.1	Novel04357	0.790543
CUFF.46501.1	ENSBTAG00000021549	0.995262
CUFF.46501.1	Novel00541	0.728852
CUFF.46501.1	Novel09933	0.921871
CUFF.46501.1	ENSBTAG00000047860	0.751386
CUFF.46501.1	Novel07092	0.712403
CUFF.46501.1	Novel00457	0.776661
CUFF.46501.1	Novel03633	0.929211
CUFF.46501.1	Novel05290	0.754677
CUFF.46501.1	Novel01928	0.8642
CUFF.46501.1	Novel00267	0.775244
CUFF.46501.1	ENSBTAG00000027182	0.714912
CUFF.46501.1	ENSBTAG00000009587	0.859964
CUFF.46501.1	ENSBTAG00000023997	0.789507
CUFF.46501.1	ENSBTAG00000047452	0.701353
CUFF.46501.1	Novel00775	0.730495
CUFF.46501.1	ENSBTAG00000004379	0.725337
CUFF.46501.1	ENSBTAG00000048053	0.819815
CUFF.46501.1	Novel06800	0.763461
CUFF.46501.1	Novel06044	0.700644
CUFF.46501.1	Novel04034	0.948662
CUFF.46501.1	Novel08178	0.810594
CUFF.46501.1	ENSBTAG00000040268	0.973255
CUFF.21976.3	ENSBTAG00000004658	0.838625
CUFF.21976.3	ENSBTAG00000011379	0.77303
CUFF.21976.3	ENSBTAG00000000561	0.722577
CUFF.21976.3	Novel04997	-0.708992
CUFF.21976.3	Novel04738	-0.735878
CUFF.21976.3	Novel04927	0.791702
CUFF.21976.3	Novel03853	0.792196
CUFF.21976.3	Novel08446	0.748537
CUFF.21976.3	Novel00651	0.798077
CUFF.21976.3	ENSBTAG00000026320	-0.707643
CUFF.21976.3	Novel01209	0.772913
CUFF.21976.3	ENSBTAG00000012630	-0.740341
CUFF.21976.3	ENSBTAG00000004829	-0.759802
CUFF.21976.3	Novel00492	0.802986
CUFF.21976.3	Novel07432	-0.717122
CUFF.21976.3	Novel06140	0.735915
CUFF.21976.3	Novel06131	0.770484
CUFF.21976.3	Novel02041	0.799401
CUFF.21976.3	ENSBTAG00000045538	0.777798
CUFF.21976.3	Novel02772	0.754509
CUFF.21976.3	ENSBTAG00000009478	-0.740243
CUFF.21976.3	ENSBTAG00000018918	0.733385
CUFF.21976.3	Novel09762	-0.707788
CUFF.21976.3	Novel02906	-0.717924
CUFF.21976.3	Novel03859	0.750766
CUFF.21976.3	Novel09730	0.733082
CUFF.21976.3	Novel09605	-0.713375
CUFF.21976.3	ENSBTAG00000014523	0.823387
CUFF.21976.3	Novel08651	0.732639
CUFF.21976.3	Novel07207	-0.719042
CUFF.21976.3	Novel09641	0.84269
CUFF.21976.3	Novel05917	-0.723998
CUFF.21976.3	Novel04549	-0.713469
CUFF.21976.3	Novel07377	-0.712714
CUFF.21976.3	ENSBTAG00000023472	0.755167
CUFF.21976.3	ENSBTAG00000034346	0.857495
CUFF.21976.3	ENSBTAG00000002888	0.793144
CUFF.21976.3	Novel04512	0.714861
CUFF.21976.3	ENSBTAG00000047076	0.764416
CUFF.21976.3	ENSBTAG00000002478	0.746395
CUFF.21976.3	ENSBTAG00000018753	0.826169
CUFF.21976.3	Novel06757	0.702842
CUFF.21976.3	Novel04357	0.7135
CUFF.21976.3	ENSBTAG00000021549	0.868992
CUFF.21976.3	Novel09933	0.815251
CUFF.21976.3	Novel03633	0.820185
CUFF.21976.3	Novel01928	0.768441
CUFF.21976.3	ENSBTAG00000020426	-0.737037
CUFF.21976.3	ENSBTAG00000009587	0.766027
CUFF.21976.3	ENSBTAG00000023997	0.706638
CUFF.21976.3	ENSBTAG00000048053	0.731753
CUFF.21976.3	Novel00846	-0.735964
CUFF.21976.3	Novel04034	0.955697
CUFF.21976.3	Novel08178	0.729323
CUFF.21976.3	ENSBTAG00000040268	0.965842
CUFF.137141.1	ENSBTAG00000030302	0.714282
CUFF.137141.1	ENSBTAG00000004658	0.938082
CUFF.137141.1	ENSBTAG00000046319	0.750118
CUFF.137141.1	ENSBTAG00000011379	0.850569
CUFF.137141.1	Novel00409	0.748839
CUFF.137141.1	ENSBTAG00000000561	0.788242
CUFF.137141.1	Novel04927	0.878385
CUFF.137141.1	Novel03853	0.865288
CUFF.137141.1	Novel08446	0.80537
CUFF.137141.1	Novel00651	0.881992
CUFF.137141.1	Novel01209	0.850418
CUFF.137141.1	Novel00492	0.861305
CUFF.137141.1	Novel06140	0.777876
CUFF.137141.1	Novel06131	0.842652
CUFF.137141.1	Novel02041	0.884905
CUFF.137141.1	ENSBTAG00000045538	0.856723
CUFF.137141.1	Novel02772	0.815716
CUFF.137141.1	ENSBTAG00000018918	0.735743
CUFF.137141.1	Novel03859	0.810653
CUFF.137141.1	Novel09730	0.7997
CUFF.137141.1	Novel06282	0.753376
CUFF.137141.1	ENSBTAG00000014523	0.916837
CUFF.137141.1	Novel00999	0.718463
CUFF.137141.1	Novel08651	0.799141
CUFF.137141.1	Novel09641	0.929688
CUFF.137141.1	Novel10030	0.757441
CUFF.137141.1	ENSBTAG00000023472	0.827683
CUFF.137141.1	ENSBTAG00000034346	0.947599
CUFF.137141.1	ENSBTAG00000002888	0.836907
CUFF.137141.1	Novel04512	0.776819
CUFF.137141.1	ENSBTAG00000047076	0.818569
CUFF.137141.1	ENSBTAG00000011602	0.753364
CUFF.137141.1	ENSBTAG00000002478	0.805812
CUFF.137141.1	ENSBTAG00000018753	0.920788
CUFF.137141.1	Novel06757	0.761814
CUFF.137141.1	Novel04357	0.768346
CUFF.137141.1	ENSBTAG00000021549	0.988655
CUFF.137141.1	Novel00541	0.703737
CUFF.137141.1	Novel09933	0.905986
CUFF.137141.1	ENSBTAG00000047860	0.72702
CUFF.137141.1	Novel00457	0.753206
CUFF.137141.1	Novel03633	0.913789
CUFF.137141.1	Novel05290	0.730425
CUFF.137141.1	Novel01928	0.844665
CUFF.137141.1	Novel00267	0.751736
CUFF.137141.1	ENSBTAG00000009587	0.84033
CUFF.137141.1	ENSBTAG00000023997	0.766546
CUFF.137141.1	Novel00775	0.706164
CUFF.137141.1	ENSBTAG00000004379	0.702752
CUFF.137141.1	ENSBTAG00000048053	0.798111
CUFF.137141.1	Novel06800	0.740187
CUFF.137141.1	Novel04034	0.953642
CUFF.137141.1	Novel08178	0.789116
CUFF.137141.1	ENSBTAG00000040268	0.984269
CUFF.151973.1	ENSBTAG00000004658	0.926254
CUFF.151973.1	ENSBTAG00000046319	0.72486
CUFF.151973.1	ENSBTAG00000011379	0.831103
CUFF.151973.1	Novel00409	0.723151
CUFF.151973.1	ENSBTAG00000000561	0.765222
CUFF.151973.1	Novel04927	0.861493
CUFF.151973.1	Novel03853	0.845367
CUFF.151973.1	Novel08446	0.78096
CUFF.151973.1	Novel00651	0.864677
CUFF.151973.1	Novel01209	0.830942
CUFF.151973.1	Novel00492	0.838473
CUFF.151973.1	Novel06140	0.750213
CUFF.151973.1	Novel06131	0.821954
CUFF.151973.1	Novel02041	0.867997
CUFF.151973.1	ENSBTAG00000045538	0.837687
CUFF.151973.1	Novel02772	0.792333
CUFF.151973.1	ENSBTAG00000018918	0.700298
CUFF.151973.1	Novel03859	0.786921
CUFF.151973.1	Novel09730	0.777052
CUFF.151973.1	Novel06282	0.728358
CUFF.151973.1	ENSBTAG00000014523	0.902736
CUFF.151973.1	Novel08651	0.776462
CUFF.151973.1	Novel09641	0.91495
CUFF.151973.1	Novel10030	0.732543
CUFF.151973.1	ENSBTAG00000023472	0.806711
CUFF.151973.1	ENSBTAG00000034346	0.934511
CUFF.151973.1	ENSBTAG00000002888	0.810731
CUFF.151973.1	Novel04512	0.752916
CUFF.151973.1	ENSBTAG00000047076	0.793911
CUFF.151973.1	ENSBTAG00000011602	0.728511
CUFF.151973.1	ENSBTAG00000002478	0.7819
CUFF.151973.1	ENSBTAG00000018753	0.9071
CUFF.151973.1	Novel06757	0.737136
CUFF.151973.1	Novel04357	0.742968
CUFF.151973.1	ENSBTAG00000021549	0.985781
CUFF.151973.1	Novel09933	0.890883
CUFF.151973.1	ENSBTAG00000047860	0.700672
CUFF.151973.1	Novel00457	0.728099
CUFF.151973.1	Novel03633	0.899582
CUFF.151973.1	Novel05290	0.704233
CUFF.151973.1	Novel01928	0.824797
CUFF.151973.1	Novel00267	0.726556
CUFF.151973.1	ENSBTAG00000009587	0.819988
CUFF.151973.1	ENSBTAG00000023997	0.742108
CUFF.151973.1	ENSBTAG00000048053	0.775386
CUFF.151973.1	Novel06800	0.713502
CUFF.151973.1	Novel04034	0.925794
CUFF.151973.1	Novel08178	0.764987
CUFF.151973.1	ENSBTAG00000040268	0.965595
CUFF.36333.1	ENSBTAG00000004658	0.929102
CUFF.36333.1	ENSBTAG00000046319	0.730601
CUFF.36333.1	ENSBTAG00000011379	0.835601
CUFF.36333.1	Novel00409	0.72906
CUFF.36333.1	ENSBTAG00000000561	0.77043
CUFF.36333.1	Novel04927	0.86533
CUFF.36333.1	Novel03853	0.850267
CUFF.36333.1	Novel08446	0.786951
CUFF.36333.1	Novel00651	0.868746
CUFF.36333.1	Novel01209	0.835443
CUFF.36333.1	Novel00492	0.844544
CUFF.36333.1	Novel06140	0.757268
CUFF.36333.1	Novel06131	0.826858
CUFF.36333.1	Novel02041	0.871944
CUFF.36333.1	ENSBTAG00000045538	0.842093
CUFF.36333.1	Novel02772	0.798017
CUFF.36333.1	ENSBTAG00000018918	0.710273
CUFF.36333.1	Novel03859	0.79269
CUFF.36333.1	Novel09730	0.782235
CUFF.36333.1	Novel06282	0.734031
CUFF.36333.1	ENSBTAG00000014523	0.90608
CUFF.36333.1	Novel08651	0.781651
CUFF.36333.1	Novel09641	0.918816
CUFF.36333.1	Novel10030	0.738207
CUFF.36333.1	ENSBTAG00000023472	0.811534
CUFF.36333.1	ENSBTAG00000034346	0.938099
CUFF.36333.1	ENSBTAG00000002888	0.817884
CUFF.36333.1	Novel04512	0.758368
CUFF.36333.1	ENSBTAG00000047076	0.800171
CUFF.36333.1	ENSBTAG00000011602	0.734115
CUFF.36333.1	ENSBTAG00000002478	0.787686
CUFF.36333.1	ENSBTAG00000018753	0.910351
CUFF.36333.1	Novel06757	0.742754
CUFF.36333.1	Novel04357	0.748949
CUFF.36333.1	ENSBTAG00000021549	0.986627
CUFF.36333.1	Novel09933	0.89444
CUFF.36333.1	ENSBTAG00000047860	0.706646
CUFF.36333.1	Novel00457	0.733808
CUFF.36333.1	Novel03633	0.902912
CUFF.36333.1	Novel05290	0.710174
CUFF.36333.1	Novel01928	0.829382
CUFF.36333.1	Novel00267	0.732281
CUFF.36333.1	ENSBTAG00000009587	0.824713
CUFF.36333.1	ENSBTAG00000023997	0.747674
CUFF.36333.1	ENSBTAG00000048053	0.780583
CUFF.36333.1	Novel06800	0.719745
CUFF.36333.1	Novel04034	0.936413
CUFF.36333.1	Novel08178	0.77067
CUFF.36333.1	ENSBTAG00000040268	0.97403
CUFF.52282.1	ENSBTAG00000025183	0.916815
CUFF.52282.1	Novel03230	0.770199
CUFF.52282.1	Novel01981	0.732522
CUFF.52282.1	ENSBTAG00000000585	0.738999
CUFF.52282.1	ENSBTAG00000027337	0.7055
CUFF.52282.1	ENSBTAG00000013957	0.716996
CUFF.52282.1	ENSBTAG00000020201	0.823891
CUFF.52282.1	Novel04466	0.77709
CUFF.52282.1	ENSBTAG00000013745	0.722103
CUFF.52282.1	Novel07945	0.826425
CUFF.52282.1	Novel09140	0.766048
CUFF.52282.1	ENSBTAG00000008203	0.83381
CUFF.52282.1	ENSBTAG00000015104	0.731672
CUFF.52282.1	ENSBTAG00000010681	0.839762
CUFF.52282.1	Novel02607	0.816097
CUFF.52282.1	Novel04001	0.888223
CUFF.52282.1	ENSBTAG00000002289	0.71097
CUFF.52282.1	ENSBTAG00000003043	0.72053
CUFF.52282.1	Novel01488	0.745078
CUFF.52282.1	Novel06879	0.778987
CUFF.52282.1	Novel06175	0.731825
CUFF.52282.1	Novel03123	0.75857
CUFF.52282.1	ENSBTAG00000008005	0.878076
CUFF.52282.1	Novel02465	0.857547
CUFF.52282.1	Novel03295	0.774548
CUFF.52282.1	ENSBTAG00000027930	0.766214
CUFF.52282.1	ENSBTAG00000002788	0.782367
CUFF.52282.1	ENSBTAG00000005695	0.806609
CUFF.52282.1	Novel09708	0.826179
CUFF.52282.1	Novel07524	0.859109
CUFF.52282.1	Novel05918	0.772276
CUFF.52282.1	ENSBTAG00000011338	0.86755
CUFF.52282.1	Novel01758	0.794858
CUFF.52282.1	Novel08447	0.787013
CUFF.52282.1	Novel09539	0.837556
CUFF.52282.1	Novel08418	0.712113
CUFF.52282.1	Novel00405	0.832525
CUFF.52282.1	ENSBTAG00000007584	0.881025
CUFF.52282.1	ENSBTAG00000034785	0.776857
CUFF.52282.1	ENSBTAG00000017741	0.862236
CUFF.52282.1	Novel07669	0.807819
CUFF.52282.1	Novel00922	0.728072
CUFF.52282.1	Novel08716	0.865874
CUFF.52282.1	Novel02149	0.733308
CUFF.52282.1	ENSBTAG00000000417	0.815044
CUFF.52282.1	Novel06133	0.739396
CUFF.52282.1	ENSBTAG00000016920	0.81353
CUFF.142510.1	ENSBTAG00000004658	0.893339
CUFF.142510.1	ENSBTAG00000011379	0.788253
CUFF.142510.1	ENSBTAG00000000561	0.717284
CUFF.142510.1	Novel04927	0.820425
CUFF.142510.1	Novel03853	0.806151
CUFF.142510.1	Novel08446	0.737925
CUFF.142510.1	Novel00651	0.825031
CUFF.142510.1	Novel01209	0.788079
CUFF.142510.1	Novel00492	0.803151
CUFF.142510.1	Novel06140	0.708258
CUFF.142510.1	Novel06131	0.77951
CUFF.142510.1	Novel02041	0.828391
CUFF.142510.1	ENSBTAG00000045538	0.795375
CUFF.142510.1	Novel02772	0.749359
CUFF.142510.1	Novel03859	0.743659
CUFF.142510.1	Novel09730	0.7303
CUFF.142510.1	ENSBTAG00000014523	0.86685
CUFF.142510.1	Novel08651	0.72967
CUFF.142510.1	Novel09641	0.883685
CUFF.142510.1	ENSBTAG00000023472	0.761993
CUFF.142510.1	ENSBTAG00000034346	0.906625
CUFF.142510.1	ENSBTAG00000002888	0.776252
CUFF.142510.1	Novel04512	0.704668
CUFF.142510.1	ENSBTAG00000047076	0.753504
CUFF.142510.1	ENSBTAG00000002478	0.738132
CUFF.142510.1	ENSBTAG00000018753	0.8717
CUFF.142510.1	ENSBTAG00000021549	0.964572
CUFF.142510.1	Novel09933	0.853621
CUFF.142510.1	Novel03633	0.863033
CUFF.142510.1	Novel01928	0.781446
CUFF.142510.1	ENSBTAG00000009587	0.776563
CUFF.142510.1	ENSBTAG00000048053	0.728504
CUFF.142510.1	Novel04034	0.933844
CUFF.142510.1	Novel08178	0.718931
CUFF.142510.1	ENSBTAG00000040268	0.984032
CUFF.142510.1	Novel01381	0.723201
CUFF.87588.1	ENSBTAG00000025183	0.848475
CUFF.87588.1	Novel03230	0.715877
CUFF.87588.1	ENSBTAG00000020201	0.765415
CUFF.87588.1	Novel04466	0.725149
CUFF.87588.1	Novel07945	0.763171
CUFF.87588.1	Novel09140	0.711712
CUFF.87588.1	ENSBTAG00000008203	0.777029
CUFF.87588.1	ENSBTAG00000010681	0.779754
CUFF.87588.1	Novel02607	0.765117
CUFF.87588.1	Novel04001	0.825708
CUFF.87588.1	Novel06879	0.727959
CUFF.87588.1	Novel03123	0.709372
CUFF.87588.1	ENSBTAG00000008005	0.814335
CUFF.87588.1	Novel02465	0.79625
CUFF.87588.1	Novel03295	0.713668
CUFF.87588.1	ENSBTAG00000027930	0.722637
CUFF.87588.1	ENSBTAG00000002788	0.738597
CUFF.87588.1	ENSBTAG00000005695	0.751679
CUFF.87588.1	Novel09708	0.770625
CUFF.87588.1	Novel07524	0.79776
CUFF.87588.1	Novel05918	0.725267
CUFF.87588.1	ENSBTAG00000011338	0.805741
CUFF.87588.1	Novel01758	0.740118
CUFF.87588.1	Novel08447	0.734715
CUFF.87588.1	Novel09539	0.778304
CUFF.87588.1	Novel00405	0.775485
CUFF.87588.1	ENSBTAG00000007584	0.813783
CUFF.87588.1	ENSBTAG00000034785	0.72283
CUFF.87588.1	ENSBTAG00000017741	0.799048
CUFF.87588.1	Novel07669	0.751419
CUFF.87588.1	Novel08716	0.807601
CUFF.87588.1	ENSBTAG00000000417	0.770501
CUFF.87588.1	ENSBTAG00000016920	0.746328
CUFF.149189.2	ENSBTAG00000045786	-0.7895
CUFF.149189.2	Novel05162	-0.787929
CUFF.149189.2	Novel04997	-0.841067
CUFF.149189.2	Novel04738	-0.881049
CUFF.149189.2	ENSBTAG00000026320	-0.774839
CUFF.149189.2	ENSBTAG00000047356	-0.70835
CUFF.149189.2	ENSBTAG00000012630	-0.859174
CUFF.149189.2	ENSBTAG00000004829	-0.841778
CUFF.149189.2	Novel07432	-0.791059
CUFF.149189.2	ENSBTAG00000009478	-0.821881
CUFF.149189.2	Novel09762	-0.946468
CUFF.149189.2	Novel02906	-0.836729
CUFF.149189.2	Novel09605	-0.78573
CUFF.149189.2	ENSBTAG00000000183	-0.703721
CUFF.149189.2	Novel06652	-0.785795
CUFF.149189.2	Novel07207	-0.881202
CUFF.149189.2	ENSBTAG00000008964	-0.714705
CUFF.149189.2	Novel05917	-0.89756
CUFF.149189.2	Novel04549	-0.918983
CUFF.149189.2	Novel07377	-0.853531
CUFF.149189.2	ENSBTAG00000026384	-0.850439
CUFF.149189.2	ENSBTAG00000020214	-0.77863
CUFF.149189.2	ENSBTAG00000005365	-0.73372
CUFF.149189.2	Novel08205	-0.722174
CUFF.149189.2	Novel02005	-0.727207
CUFF.149189.2	ENSBTAG00000015193	-0.803043
CUFF.149189.2	Novel00892	-0.757777
CUFF.149189.2	ENSBTAG00000005465	-0.813926
CUFF.149189.2	ENSBTAG00000020426	-0.793216
CUFF.149189.2	Novel00846	-0.772608
CUFF.107704.1	ENSBTAG00000004658	0.76063
CUFF.107704.1	Novel04738	-0.7217
CUFF.107704.1	Novel04927	0.70563
CUFF.107704.1	Novel03853	0.706943
CUFF.107704.1	Novel00651	0.713031
CUFF.107704.1	ENSBTAG00000012630	-0.720478
CUFF.107704.1	ENSBTAG00000004829	-0.736773
CUFF.107704.1	Novel00492	0.720233
CUFF.107704.1	Novel02041	0.714481
CUFF.107704.1	ENSBTAG00000009478	-0.71143
CUFF.107704.1	Novel09762	-0.7149
CUFF.107704.1	ENSBTAG00000014523	0.742207
CUFF.107704.1	Novel07207	-0.704019
CUFF.107704.1	Novel09641	0.765178
CUFF.107704.1	Novel05917	-0.714055
CUFF.107704.1	Novel04549	-0.71001
CUFF.107704.1	ENSBTAG00000034346	0.783391
CUFF.107704.1	ENSBTAG00000002888	0.710536
CUFF.107704.1	ENSBTAG00000018753	0.745511
CUFF.107704.1	ENSBTAG00000021549	0.804941
CUFF.107704.1	Novel09933	0.732665
CUFF.107704.1	Novel03633	0.73843
CUFF.107704.1	ENSBTAG00000020426	-0.701961
CUFF.107704.1	Novel04034	0.909059
CUFF.107704.1	ENSBTAG00000040268	0.932808
CUFF.91156.1	ENSBTAG00000004658	0.862284
CUFF.91156.1	ENSBTAG00000011379	0.742648
CUFF.91156.1	Novel04927	0.779321
CUFF.91156.1	Novel03853	0.760708
CUFF.91156.1	Novel00651	0.783605
CUFF.91156.1	Novel01209	0.742454
CUFF.91156.1	Novel00492	0.754058
CUFF.91156.1	Novel06131	0.732058
CUFF.91156.1	Novel02041	0.787618
CUFF.91156.1	ENSBTAG00000045538	0.750579
CUFF.91156.1	ENSBTAG00000014523	0.831442
CUFF.91156.1	Novel09641	0.848412
CUFF.91156.1	ENSBTAG00000023472	0.713563
CUFF.91156.1	ENSBTAG00000034346	0.874819
CUFF.91156.1	ENSBTAG00000002888	0.722091
CUFF.91156.1	ENSBTAG00000047076	0.700306
CUFF.91156.1	ENSBTAG00000018753	0.837069
CUFF.91156.1	ENSBTAG00000021549	0.95078
CUFF.91156.1	Novel09933	0.816285
CUFF.91156.1	Novel03633	0.827294
CUFF.91156.1	Novel01928	0.735085
CUFF.91156.1	ENSBTAG00000009587	0.729436
CUFF.91156.1	Novel04034	0.88766
CUFF.91156.1	ENSBTAG00000040268	0.955194
CUFF.91156.1	Novel01381	0.778689
CUFF.52142.1	ENSBTAG00000045786	-0.739754
CUFF.52142.1	Novel05162	-0.742929
CUFF.52142.1	Novel04997	-0.794438
CUFF.52142.1	Novel04738	-0.847284
CUFF.52142.1	ENSBTAG00000026320	-0.738439
CUFF.52142.1	ENSBTAG00000012630	-0.830032
CUFF.52142.1	ENSBTAG00000004829	-0.827178
CUFF.52142.1	Novel07432	-0.757365
CUFF.52142.1	ENSBTAG00000009478	-0.797415
CUFF.52142.1	Novel09762	-0.896977
CUFF.52142.1	Novel02906	-0.796166
CUFF.52142.1	Novel09605	-0.750729
CUFF.52142.1	Novel06652	-0.741204
CUFF.52142.1	Novel07207	-0.836734
CUFF.52142.1	Novel05917	-0.85548
CUFF.52142.1	Novel04549	-0.870292
CUFF.52142.1	Novel07377	-0.807652
CUFF.52142.1	ENSBTAG00000026384	-0.778574
CUFF.52142.1	ENSBTAG00000020214	-0.733956
CUFF.52142.1	ENSBTAG00000015193	-0.755049
CUFF.52142.1	Novel00892	-0.705683
CUFF.52142.1	ENSBTAG00000005465	-0.764948
CUFF.52142.1	ENSBTAG00000020426	-0.771507
CUFF.52142.1	Novel00846	-0.754145
CUFF.25225.1	Novel04997	-0.722244
CUFF.25225.1	Novel04738	-0.782378
CUFF.25225.1	ENSBTAG00000012630	-0.754554
CUFF.25225.1	ENSBTAG00000004829	-0.738344
CUFF.25225.1	ENSBTAG00000009478	-0.707206
CUFF.25225.1	Novel09762	-0.87183
CUFF.25225.1	Novel02906	-0.719224
CUFF.25225.1	Novel07207	-0.777477
CUFF.25225.1	Novel05917	-0.801629
CUFF.25225.1	Novel04549	-0.829634
CUFF.25225.1	Novel07377	-0.739145
CUFF.25225.1	ENSBTAG00000026384	-0.724119
CUFF.152937.1	ENSBTAG00000004658	0.773188
CUFF.152937.1	ENSBTAG00000014523	0.739201
CUFF.152937.1	Novel09641	0.763599
CUFF.152937.1	ENSBTAG00000034346	0.794226
CUFF.152937.1	ENSBTAG00000018753	0.745306
CUFF.152937.1	ENSBTAG00000021549	0.875453
CUFF.152937.1	Novel09933	0.722608
CUFF.152937.1	Novel03633	0.734118
CUFF.152937.1	Novel04034	0.872737
CUFF.152937.1	ENSBTAG00000040268	0.952581
CUFF.152937.1	Novel01381	0.811598
CUFF.39414.1	ENSBTAG00000004658	0.771236
CUFF.39414.1	ENSBTAG00000014523	0.740203
CUFF.39414.1	Novel09641	0.765049
CUFF.39414.1	ENSBTAG00000034346	0.793478
CUFF.39414.1	ENSBTAG00000018753	0.74577
CUFF.39414.1	ENSBTAG00000021549	0.862424
CUFF.39414.1	Novel09933	0.724935
CUFF.39414.1	Novel03633	0.735297
CUFF.39414.1	Novel04034	0.888108
CUFF.39414.1	ENSBTAG00000040268	0.956974
CUFF.39414.1	Novel01381	0.767501
CUFF.3150.1	ENSBTAG00000004658	0.736873
CUFF.3150.1	ENSBTAG00000014523	0.70648
CUFF.3150.1	Novel09641	0.732711
CUFF.3150.1	ENSBTAG00000034346	0.760998
CUFF.3150.1	ENSBTAG00000018753	0.71191
CUFF.3150.1	ENSBTAG00000021549	0.826553
CUFF.3150.1	Novel03633	0.701496
CUFF.3150.1	Novel04034	0.873408
CUFF.3150.1	ENSBTAG00000040268	0.94085
CUFF.3150.1	Novel01381	0.74942
CUFF.93930.1	ENSBTAG00000025183	0.804502
CUFF.93930.1	Novel04001	0.764037
CUFF.93930.1	ENSBTAG00000008005	0.749905
CUFF.93930.1	Novel02465	0.722579
CUFF.93930.1	Novel07524	0.724649
CUFF.93930.1	ENSBTAG00000011338	0.735882
CUFF.93930.1	ENSBTAG00000007584	0.753579
CUFF.93930.1	ENSBTAG00000017741	0.728553
CUFF.93930.1	Novel08716	0.734193
CUFF.84308.1	ENSBTAG00000025183	0.746275
CUFF.84308.1	Novel04001	0.720975
CUFF.84308.1	ENSBTAG00000008005	0.707574
CUFF.84308.1	ENSBTAG00000007584	0.705969
CUFF.84308.1	Novel08716	0.701594
CUFF.9224.1	ENSBTAG00000021549	0.738137
CUFF.9224.1	Novel04034	0.809275
CUFF.9224.1	ENSBTAG00000040268	0.885602
CUFF.9224.1	Novel01381	0.748165
CUFF.130948.1	ENSBTAG00000021549	0.74241
CUFF.130948.1	Novel01381	0.894583
CUFF.20082.2	ENSBTAG00000040268	0.750749
CUFF.20082.2	Novel01381	0.710898
CUFF.72813.2	Novel04034	0.791297
CUFF.72813.2	ENSBTAG00000040268	0.842282
CUFF.44297.2	ENSBTAG00000040268	0.744515

## Sheet: GO
Table S11. Co-expressed differentially expressed genes with 36 lncRNAs in untreated embryos.
Spreadsheet 2. GO analysis of all co-expressed differentially expressed genes.
GO.ID	Term	Term_Type	P Value	Genes
GO:0022900	electron transport chain	biological_process	2.45497e-06	ENSBTAG00000005465, ENSBTAG00000014669, ENSBTAG00000008692, ENSBTAG00000009534, ENSBTAG00000020449, ENSBTAG00000012072, ENSBTAG00000017024, ENSBTAG00000019025, ENSBTAG00000021651
GO:0070469	respiratory chain	cellular_component	3.34228e-05	ENSBTAG00000005465, ENSBTAG00000014669, ENSBTAG00000008692, ENSBTAG00000009534, ENSBTAG00000012072, ENSBTAG00000019025, ENSBTAG00000021651
GO:0006091	generation of precursor metabolites and energy	biological_process	5.01703e-05	ENSBTAG00000008683, ENSBTAG00000005465, ENSBTAG00000014669, ENSBTAG00000008692, ENSBTAG00000009534, ENSBTAG00000020449, ENSBTAG00000012072, ENSBTAG00000017024, ENSBTAG00000019025, ENSBTAG00000018278, ENSBTAG00000021651
GO:0005739	mitochondrion	cellular_component	0.000102296	ENSBTAG00000008124, ENSBTAG00000014840, ENSBTAG00000005465, ENSBTAG00000018918, ENSBTAG00000021813, ENSBTAG00000020449, ENSBTAG00000009534, ENSBTAG00000021199, ENSBTAG00000025571, ENSBTAG00000012072, ENSBTAG00000018278, ENSBTAG00000001782, ENSBTAG00000021651, ENSBTAG00000014669, ENSBTAG00000008692, ENSBTAG00000000417, ENSBTAG00000004379, ENSBTAG00000019025, ENSBTAG00000027337
GO:0044429	mitochondrial part	cellular_component	0.000818469	ENSBTAG00000008124, ENSBTAG00000005465, ENSBTAG00000014840, ENSBTAG00000014669, ENSBTAG00000018918, ENSBTAG00000008692, ENSBTAG00000009534, ENSBTAG00000020449, ENSBTAG00000004379, ENSBTAG00000019025, ENSBTAG00000018278, ENSBTAG00000021651
GO:0031966	mitochondrial membrane	cellular_component	0.00107483	ENSBTAG00000008124, ENSBTAG00000005465, ENSBTAG00000014840, ENSBTAG00000014669, ENSBTAG00000018918, ENSBTAG00000008692, ENSBTAG00000009534, ENSBTAG00000019025, ENSBTAG00000018278, ENSBTAG00000021651
GO:0005740	mitochondrial envelope	cellular_component	0.00148462	ENSBTAG00000008124, ENSBTAG00000005465, ENSBTAG00000014840, ENSBTAG00000014669, ENSBTAG00000018918, ENSBTAG00000008692, ENSBTAG00000009534, ENSBTAG00000019025, ENSBTAG00000018278, ENSBTAG00000021651
GO:0005743	mitochondrial inner membrane	cellular_component	0.00162134	ENSBTAG00000005465, ENSBTAG00000014840, ENSBTAG00000014669, ENSBTAG00000018918, ENSBTAG00000008692, ENSBTAG00000009534, ENSBTAG00000019025, ENSBTAG00000018278, ENSBTAG00000021651
GO:0019866	organelle inner membrane	cellular_component	0.0018518	ENSBTAG00000005465, ENSBTAG00000014840, ENSBTAG00000014669, ENSBTAG00000018918, ENSBTAG00000008692, ENSBTAG00000009534, ENSBTAG00000019025, ENSBTAG00000018278, ENSBTAG00000021651
GO:0055114	oxidation reduction	biological_process	0.00186105	ENSBTAG00000005465, ENSBTAG00000018937, ENSBTAG00000020449, ENSBTAG00000009534, ENSBTAG00000012072, ENSBTAG00000021651, ENSBTAG00000008683, ENSBTAG00000018770, ENSBTAG00000014669, ENSBTAG00000008692, ENSBTAG00000020729, ENSBTAG00000017024, ENSBTAG00000019025, ENSBTAG00000010119
GO:0031967	organelle envelope	cellular_component	0.00865923	ENSBTAG00000008124, ENSBTAG00000005465, ENSBTAG00000014840, ENSBTAG00000014669, ENSBTAG00000018918, ENSBTAG00000008692, ENSBTAG00000009534, ENSBTAG00000019025, ENSBTAG00000018278, ENSBTAG00000021651
GO:0031975	envelope	cellular_component	0.00880429	ENSBTAG00000008124, ENSBTAG00000005465, ENSBTAG00000014840, ENSBTAG00000014669, ENSBTAG00000018918, ENSBTAG00000008692, ENSBTAG00000009534, ENSBTAG00000019025, ENSBTAG00000018278, ENSBTAG00000021651
GO:0005125	cytokine activity	molecular_function	0.0152169	ENSBTAG00000005581, ENSBTAG00000038639, ENSBTAG00000009478, ENSBTAG00000014921, ENSBTAG00000037558
GO:0009055	electron carrier activity	molecular_function	0.0152839	ENSBTAG00000014669, ENSBTAG00000008692, ENSBTAG00000018937, ENSBTAG00000020449, ENSBTAG00000012072, ENSBTAG00000009580
GO:0001824	blastocyst development	biological_process	0.0461755	ENSBTAG00000016920, ENSBTAG00000019984, ENSBTAG00000021744
GO:0008009	chemokine activity	molecular_function	0.0473486	ENSBTAG00000005581, ENSBTAG00000038639, ENSBTAG00000037558
GO:0042379	chemokine receptor binding	molecular_function	0.0473486	ENSBTAG00000005581, ENSBTAG00000038639, ENSBTAG00000037558
GO:0044421	extracellular region part	cellular_component	0.0473698	ENSBTAG00000021565, ENSBTAG00000005581, ENSBTAG00000038639, ENSBTAG00000026836, ENSBTAG00000020406, ENSBTAG00000005043, ENSBTAG00000009478, ENSBTAG00000014921, ENSBTAG00000037558

## Sheet: KEGG
Table S11. Co-expressed differentially expressed genes with 36 lncRNAs in untreated embryos.
Spreadsheet 3. KEGG analysis of all co-expressed differentially expressed genes.
Term	Database	ID	P Value	Genes
Huntington's disease	KEGG PATHWAY	bta05016	0.000577741	ENSBTAG00000005465, ENSBTAG00000008692, ENSBTAG00000009534, ENSBTAG00000012072, ENSBTAG00000017024, ENSBTAG00000002545, ENSBTAG00000018278, ENSBTAG00000018277, ENSBTAG00000021651
Oxidative phosphorylation	KEGG PATHWAY	bta00190	0.00326672	ENSBTAG00000005465, ENSBTAG00000008692, ENSBTAG00000009534, ENSBTAG00000012072, ENSBTAG00000019025, ENSBTAG00000018278, ENSBTAG00000021651
Parkinson's disease	KEGG PATHWAY	bta05012	0.0139067	ENSBTAG00000005465, ENSBTAG00000008692, ENSBTAG00000009534, ENSBTAG00000012072, ENSBTAG00000018278, ENSBTAG00000021651
Alzheimer's disease	KEGG PATHWAY	bta05010	0.0315897	ENSBTAG00000005465, ENSBTAG00000008692, ENSBTAG00000009534, ENSBTAG00000012072, ENSBTAG00000018278, ENSBTAG00000021651
Sphingolipid metabolism	KEGG PATHWAY	bta00600	0.0622142	ENSBTAG00000015254, ENSBTAG00000026383, ENSBTAG00000016805
