# Supplementary material for: Long Non-Coding RNA and mRNA Profiling in Early-Stage Bovine Embryos Treated with Glutathione
Source: Antioxidants (Basel). 2020 May 8;9(5):402. doi: 10.3390/antiox9050402 (PMC7278749; doi:10.3390/antiox9050402)
Supplement: Supplementary file 1 [file antioxidants-09-00402-s001.zip › Table S12.xlsx]

## Sheet: co-expressed DEGs
Table S12. Co-expressed differentially expressed genes with 36 lncRNAs in GSH-treated embryos.
Spreadsheet 1.All co-expressed differentially expressed genes.
LncRNA	Gene	Cor
CUFF.107122.1	ENSBTAG00000016239	0.889042
CUFF.107122.1	ENSBTAG00000025183	0.98751
CUFF.107122.1	ENSBTAG00000038067	0.983141
CUFF.107122.1	ENSBTAG00000011059	0.983951
CUFF.107122.1	ENSBTAG00000013196	0.776471
CUFF.107122.1	Novel03230	0.909816
CUFF.107122.1	Novel09768	0.770487
CUFF.107122.1	Novel00910	0.790418
CUFF.107122.1	ENSBTAG00000026181	0.961463
CUFF.107122.1	Novel08480	0.853352
CUFF.107122.1	Novel06578	0.876561
CUFF.107122.1	ENSBTAG00000038783	0.884573
CUFF.107122.1	ENSBTAG00000013112	0.888682
CUFF.107122.1	ENSBTAG00000005209	0.75213
CUFF.107122.1	ENSBTAG00000020480	0.728943
CUFF.107122.1	ENSBTAG00000003130	0.909856
CUFF.107122.1	Novel07028	0.904881
CUFF.107122.1	ENSBTAG00000021325	0.858963
CUFF.107122.1	ENSBTAG00000044012	0.865901
CUFF.107122.1	Novel08019	0.810723
CUFF.107122.1	Novel05993	0.973243
CUFF.107122.1	Novel07454	0.982531
CUFF.107122.1	ENSBTAG00000037558	0.924657
CUFF.107122.1	ENSBTAG00000005574	0.949107
CUFF.107122.1	ENSBTAG00000048286	0.769866
CUFF.107122.1	ENSBTAG00000013957	0.909435
CUFF.107122.1	Novel07930	0.87333
CUFF.107122.1	ENSBTAG00000014447	0.919965
CUFF.107122.1	Novel10019	0.752359
CUFF.107122.1	Novel08693	0.761745
CUFF.107122.1	ENSBTAG00000019238	0.989456
CUFF.107122.1	ENSBTAG00000006200	0.943237
CUFF.107122.1	ENSBTAG00000016913	0.850397
CUFF.107122.1	Novel04567	0.800518
CUFF.107122.1	Novel04225	0.914163
CUFF.107122.1	Novel04070	0.982187
CUFF.107122.1	ENSBTAG00000033268	0.964368
CUFF.107122.1	ENSBTAG00000001520	0.731433
CUFF.107122.1	Novel04142	0.805281
CUFF.107122.1	Novel09087	0.75512
CUFF.107122.1	ENSBTAG00000015962	0.817267
CUFF.107122.1	ENSBTAG00000036102	0.746327
CUFF.107122.1	ENSBTAG00000003316	0.851091
CUFF.107122.1	Novel07685	0.93593
CUFF.107122.1	Novel06054	0.741558
CUFF.107122.1	ENSBTAG00000031797	0.732451
CUFF.107122.1	Novel00637	-0.955411
CUFF.107122.1	ENSBTAG00000013745	0.876059
CUFF.107122.1	Novel09019	0.705692
CUFF.107122.1	Novel06530	0.990783
CUFF.107122.1	Novel09335	0.929683
CUFF.107122.1	Novel01926	0.976154
CUFF.107122.1	ENSBTAG00000006655	0.954816
CUFF.107122.1	ENSBTAG00000048159	0.998834
CUFF.107122.1	ENSBTAG00000005738	0.89432
CUFF.107122.1	ENSBTAG00000006528	0.927175
CUFF.107122.1	ENSBTAG00000002408	0.831298
CUFF.107122.1	Novel05779	0.824036
CUFF.107122.1	Novel05262	0.860608
CUFF.107122.1	ENSBTAG00000016013	0.972643
CUFF.107122.1	ENSBTAG00000004376	0.939636
CUFF.107122.1	ENSBTAG00000011733	0.99998
CUFF.107122.1	ENSBTAG00000031717	0.796399
CUFF.107122.1	ENSBTAG00000030425	0.919415
CUFF.107122.1	ENSBTAG00000015829	0.991145
CUFF.107122.1	Novel05925	0.768339
CUFF.107122.1	ENSBTAG00000003454	0.951074
CUFF.107122.1	Novel00279	0.966702
CUFF.107122.1	ENSBTAG00000011633	0.897644
CUFF.107122.1	Novel09656	0.946801
CUFF.107122.1	Novel09848	0.907501
CUFF.107122.1	Novel05070	0.922557
CUFF.107122.1	Novel00490	0.901787
CUFF.107122.1	ENSBTAG00000010392	0.711838
CUFF.107122.1	ENSBTAG00000019010	0.883191
CUFF.107122.1	ENSBTAG00000003547	0.816692
CUFF.107122.1	ENSBTAG00000017452	0.948976
CUFF.107122.1	Novel02299	-0.712473
CUFF.107122.1	ENSBTAG00000003667	0.804243
CUFF.107122.1	Novel09700	0.831722
CUFF.107122.1	ENSBTAG00000013274	0.741949
CUFF.107122.1	Novel02580	0.922184
CUFF.107122.1	ENSBTAG00000012163	0.749902
CUFF.107122.1	ENSBTAG00000002012	0.883932
CUFF.107122.1	ENSBTAG00000013175	0.968466
CUFF.107122.1	ENSBTAG00000000561	0.771338
CUFF.107122.1	ENSBTAG00000011831	-0.871885
CUFF.107122.1	Novel03577	0.750508
CUFF.107122.1	Novel04997	0.707559
CUFF.107122.1	Novel01942	0.809721
CUFF.107122.1	ENSBTAG00000007258	0.82077
CUFF.107122.1	ENSBTAG00000010085	0.900899
CUFF.107122.1	Novel00192	0.765433
CUFF.107122.1	ENSBTAG00000016744	0.865219
CUFF.107122.1	Novel07759	0.824109
CUFF.107122.1	Novel02769	0.97662
CUFF.107122.1	ENSBTAG00000006846	0.989492
CUFF.107122.1	Novel04991	0.747263
CUFF.107122.1	ENSBTAG00000002822	0.992588
CUFF.107122.1	ENSBTAG00000009034	0.878196
CUFF.107122.1	Novel00889	0.875733
CUFF.107122.1	Novel05344	0.826062
CUFF.107122.1	ENSBTAG00000015483	0.976198
CUFF.107122.1	Novel05717	0.848816
CUFF.107122.1	Novel07507	0.810818
CUFF.107122.1	Novel06932	0.891274
CUFF.107122.1	Novel02777	0.81734
CUFF.107122.1	ENSBTAG00000010681	0.952316
CUFF.107122.1	ENSBTAG00000001333	0.975627
CUFF.107122.1	Novel05959	0.772828
CUFF.107122.1	Novel05371	0.99749
CUFF.107122.1	ENSBTAG00000000905	0.749276
CUFF.107122.1	Novel08397	-0.724657
CUFF.107122.1	ENSBTAG00000013366	-0.839413
CUFF.107122.1	Novel04258	0.765404
CUFF.107122.1	Novel08118	0.879852
CUFF.107122.1	ENSBTAG00000016581	0.739498
CUFF.107122.1	Novel01044	0.938413
CUFF.107122.1	ENSBTAG00000006795	0.981741
CUFF.107122.1	Novel06098	0.763903
CUFF.107122.1	ENSBTAG00000005385	0.990913
CUFF.107122.1	Novel09270	0.757375
CUFF.107122.1	ENSBTAG00000039046	0.976954
CUFF.107122.1	Novel03853	0.845275
CUFF.107122.1	Novel06546	0.969948
CUFF.107122.1	ENSBTAG00000022450	0.958487
CUFF.107122.1	ENSBTAG00000013879	0.922567
CUFF.107122.1	ENSBTAG00000014297	0.830571
CUFF.107122.1	ENSBTAG00000016070	0.988546
CUFF.107122.1	Novel04970	0.994904
CUFF.107122.1	Novel01023	-0.859794
CUFF.107122.1	ENSBTAG00000003919	0.810203
CUFF.107122.1	ENSBTAG00000008332	0.942029
CUFF.107122.1	ENSBTAG00000005668	0.858117
CUFF.107122.1	ENSBTAG00000008124	0.984266
CUFF.107122.1	ENSBTAG00000027654	0.932325
CUFF.107122.1	ENSBTAG00000002289	0.89731
CUFF.107122.1	ENSBTAG00000017077	0.868269
CUFF.107122.1	ENSBTAG00000005622	0.985196
CUFF.107122.1	ENSBTAG00000031785	0.803115
CUFF.107122.1	ENSBTAG00000015170	0.987099
CUFF.107122.1	Novel05919	0.961113
CUFF.107122.1	Novel05579	0.848737
CUFF.107122.1	Novel05794	0.874605
CUFF.107122.1	ENSBTAG00000047356	0.908719
CUFF.107122.1	ENSBTAG00000004964	0.725934
CUFF.107122.1	Novel00334	0.953924
CUFF.107122.1	ENSBTAG00000006844	0.770628
CUFF.107122.1	ENSBTAG00000017936	0.929391
CUFF.107122.1	ENSBTAG00000009155	0.773745
CUFF.107122.1	ENSBTAG00000047502	0.953329
CUFF.107122.1	ENSBTAG00000016708	0.884258
CUFF.107122.1	Novel01525	0.940832
CUFF.107122.1	ENSBTAG00000021199	0.82999
CUFF.107122.1	Novel02973	-0.836961
CUFF.107122.1	ENSBTAG00000019265	0.886833
CUFF.107122.1	ENSBTAG00000038979	0.928091
CUFF.107122.1	Novel06135	0.965636
CUFF.107122.1	ENSBTAG00000015200	0.877197
CUFF.107122.1	ENSBTAG00000019028	-0.90829
CUFF.107122.1	Novel09020	0.968164
CUFF.107122.1	Novel07995	0.827007
CUFF.107122.1	Novel03367	0.989689
CUFF.107122.1	Novel02121	0.963693
CUFF.107122.1	ENSBTAG00000014533	0.908426
CUFF.107122.1	Novel05824	0.948447
CUFF.107122.1	ENSBTAG00000020796	0.946957
CUFF.107122.1	Novel05302	0.915329
CUFF.107122.1	Novel07939	0.982656
CUFF.107122.1	Novel08833	0.840602
CUFF.107122.1	ENSBTAG00000009412	-0.817319
CUFF.107122.1	Novel09841	0.994922
CUFF.107122.1	ENSBTAG00000003550	0.998052
CUFF.107122.1	Novel09942	0.886744
CUFF.107122.1	ENSBTAG00000001686	-0.966506
CUFF.107122.1	ENSBTAG00000021245	0.943455
CUFF.107122.1	ENSBTAG00000010460	0.917787
CUFF.107122.1	ENSBTAG00000020173	0.717166
CUFF.107122.1	Novel04490	0.943318
CUFF.107122.1	ENSBTAG00000019918	0.771321
CUFF.107122.1	ENSBTAG00000004072	0.934127
CUFF.107122.1	Novel05550	0.967398
CUFF.107122.1	ENSBTAG00000006919	0.740244
CUFF.107704.1	ENSBTAG00000013029	0.925879
CUFF.107704.1	ENSBTAG00000038169	0.726777
CUFF.107704.1	Novel08039	0.70563
CUFF.107704.1	ENSBTAG00000021663	-0.88203
CUFF.107704.1	Novel08092	0.756113
CUFF.107704.1	Novel04001	-0.795431
CUFF.107704.1	ENSBTAG00000002273	-0.711534
CUFF.107704.1	ENSBTAG00000031564	0.713609
CUFF.107704.1	ENSBTAG00000003919	0.771493
CUFF.107704.1	ENSBTAG00000014619	0.713031
CUFF.107704.1	ENSBTAG00000006831	-0.700567
CUFF.107704.1	Novel01639	-0.701329
CUFF.107704.1	Novel09264	0.71024
CUFF.107704.1	Novel02973	-0.807032
CUFF.107704.1	Novel06466	0.959342
CUFF.107704.1	ENSBTAG00000009412	-0.785562
CUFF.128322.2	ENSBTAG00000016239	0.887582
CUFF.128322.2	ENSBTAG00000025183	0.997919
CUFF.128322.2	ENSBTAG00000038067	0.994641
CUFF.128322.2	ENSBTAG00000011059	0.992558
CUFF.128322.2	ENSBTAG00000013196	0.877032
CUFF.128322.2	Novel03230	0.971745
CUFF.128322.2	Novel09768	0.868415
CUFF.128322.2	Novel00910	0.88443
CUFF.128322.2	ENSBTAG00000026181	0.995976
CUFF.128322.2	Novel08480	0.91637
CUFF.128322.2	Novel06578	0.950153
CUFF.128322.2	ENSBTAG00000038783	0.956845
CUFF.128322.2	ENSBTAG00000000585	0.707879
CUFF.128322.2	ENSBTAG00000013112	0.958011
CUFF.128322.2	ENSBTAG00000005209	0.846203
CUFF.128322.2	ENSBTAG00000020480	0.830822
CUFF.128322.2	ENSBTAG00000002026	0.701162
CUFF.128322.2	ENSBTAG00000002742	-0.733365
CUFF.128322.2	ENSBTAG00000003130	0.940019
CUFF.128322.2	Novel07028	0.963517
CUFF.128322.2	ENSBTAG00000007767	0.712415
CUFF.128322.2	ENSBTAG00000021325	0.942555
CUFF.128322.2	ENSBTAG00000044012	0.945987
CUFF.128322.2	Novel08011	0.782535
CUFF.128322.2	Novel08019	0.911415
CUFF.128322.2	Novel09059	0.796426
CUFF.128322.2	Novel05993	0.915521
CUFF.128322.2	Novel07454	0.999686
CUFF.128322.2	ENSBTAG00000037558	0.980691
CUFF.128322.2	ENSBTAG00000005574	0.990157
CUFF.128322.2	ENSBTAG00000048286	0.870824
CUFF.128322.2	ENSBTAG00000013957	0.936882
CUFF.128322.2	Novel07930	0.947947
CUFF.128322.2	ENSBTAG00000014447	0.957068
CUFF.128322.2	ENSBTAG00000026886	0.76382
CUFF.128322.2	ENSBTAG00000016874	-0.750039
CUFF.128322.2	Novel10019	0.860157
CUFF.128322.2	Novel08693	0.866706
CUFF.128322.2	ENSBTAG00000019238	0.988744
CUFF.128322.2	ENSBTAG00000006200	0.989428
CUFF.128322.2	ENSBTAG00000016913	0.913464
CUFF.128322.2	Novel04567	0.889381
CUFF.128322.2	Novel04225	0.973501
CUFF.128322.2	Novel04070	0.975519
CUFF.128322.2	ENSBTAG00000033268	0.960999
CUFF.128322.2	ENSBTAG00000001520	0.838181
CUFF.128322.2	Novel01103	0.777153
CUFF.128322.2	Novel04142	0.898995
CUFF.128322.2	Novel02253	0.805547
CUFF.128322.2	Novel09087	0.857379
CUFF.128322.2	ENSBTAG00000015962	0.916322
CUFF.128322.2	ENSBTAG00000036102	0.79696
CUFF.128322.2	ENSBTAG00000003316	0.845004
CUFF.128322.2	Novel01408	0.710216
CUFF.128322.2	Novel07685	0.968148
CUFF.128322.2	Novel06054	0.84373
CUFF.128322.2	ENSBTAG00000011379	0.776694
CUFF.128322.2	Novel05580	0.743966
CUFF.128322.2	ENSBTAG00000031797	0.826869
CUFF.128322.2	Novel07525	0.80441
CUFF.128322.2	ENSBTAG00000000078	0.785815
CUFF.128322.2	ENSBTAG00000013047	-0.71823
CUFF.128322.2	Novel00637	-0.874485
CUFF.128322.2	ENSBTAG00000013745	0.947311
CUFF.128322.2	Novel09019	0.815318
CUFF.128322.2	Novel06530	0.976818
CUFF.128322.2	Novel09335	0.982467
CUFF.128322.2	Novel01926	0.999931
CUFF.128322.2	ENSBTAG00000006655	0.975487
CUFF.128322.2	ENSBTAG00000048159	0.976647
CUFF.128322.2	ENSBTAG00000005738	0.9635
CUFF.128322.2	ENSBTAG00000006528	0.859371
CUFF.128322.2	ENSBTAG00000009197	0.790197
CUFF.128322.2	ENSBTAG00000005096	0.754772
CUFF.128322.2	ENSBTAG00000002408	0.904343
CUFF.128322.2	Novel06358	0.775348
CUFF.128322.2	Novel05779	0.853103
CUFF.128322.2	ENSBTAG00000006287	-0.742062
CUFF.128322.2	Novel05262	0.939182
CUFF.128322.2	Novel04086	0.74582
CUFF.128322.2	ENSBTAG00000016013	0.985431
CUFF.128322.2	ENSBTAG00000004376	0.950448
CUFF.128322.2	ENSBTAG00000011733	0.978306
CUFF.128322.2	ENSBTAG00000031717	0.89409
CUFF.128322.2	ENSBTAG00000030425	0.974134
CUFF.128322.2	ENSBTAG00000015829	0.944098
CUFF.128322.2	Novel05925	0.866006
CUFF.128322.2	ENSBTAG00000003454	0.994234
CUFF.128322.2	Novel00279	0.961587
CUFF.128322.2	ENSBTAG00000011633	0.955916
CUFF.128322.2	Novel09656	0.990919
CUFF.128322.2	Novel09848	0.831185
CUFF.128322.2	Novel05070	0.877541
CUFF.128322.2	Novel00490	0.966303
CUFF.128322.2	ENSBTAG00000010392	0.812963
CUFF.128322.2	ENSBTAG00000019010	0.916301
CUFF.128322.2	ENSBTAG00000003547	0.896938
CUFF.128322.2	Novel00839	-0.711655
CUFF.128322.2	ENSBTAG00000017452	0.991451
CUFF.128322.2	Novel02299	-0.730167
CUFF.128322.2	ENSBTAG00000003667	0.90916
CUFF.128322.2	Novel09700	0.911177
CUFF.128322.2	ENSBTAG00000013274	0.709154
CUFF.128322.2	ENSBTAG00000012920	-0.714838
CUFF.128322.2	Novel02580	0.976315
CUFF.128322.2	ENSBTAG00000012163	0.850518
CUFF.128322.2	ENSBTAG00000002012	0.956174
CUFF.128322.2	ENSBTAG00000013175	0.992298
CUFF.128322.2	Novel05162	-0.750715
CUFF.128322.2	ENSBTAG00000026232	-0.705897
CUFF.128322.2	ENSBTAG00000000561	0.843936
CUFF.128322.2	ENSBTAG00000011831	-0.924739
CUFF.128322.2	ENSBTAG00000044033	0.772375
CUFF.128322.2	ENSBTAG00000011383	-0.710908
CUFF.128322.2	Novel03577	0.851217
CUFF.128322.2	Novel04997	0.82031
CUFF.128322.2	Novel01942	0.905753
CUFF.128322.2	ENSBTAG00000007258	0.898783
CUFF.128322.2	ENSBTAG00000010085	0.970946
CUFF.128322.2	Novel00192	0.864203
CUFF.128322.2	ENSBTAG00000016744	0.938289
CUFF.128322.2	Novel07759	0.913078
CUFF.128322.2	Novel02769	0.999946
CUFF.128322.2	ENSBTAG00000006846	0.969948
CUFF.128322.2	Novel01510	0.736385
CUFF.128322.2	Novel04991	0.795834
CUFF.128322.2	ENSBTAG00000002822	0.993131
CUFF.128322.2	ENSBTAG00000009034	0.952341
CUFF.128322.2	Novel00889	0.942803
CUFF.128322.2	ENSBTAG00000038700	-0.794174
CUFF.128322.2	Novel05344	0.905045
CUFF.128322.2	ENSBTAG00000015483	0.993827
CUFF.128322.2	Novel05717	0.918044
CUFF.128322.2	Novel07507	0.898273
CUFF.128322.2	Novel06932	0.956707
CUFF.128322.2	Novel02777	0.908438
CUFF.128322.2	ENSBTAG00000010681	0.993382
CUFF.128322.2	ENSBTAG00000001333	0.998248
CUFF.128322.2	Novel05959	0.857218
CUFF.128322.2	Novel05371	0.990632
CUFF.128322.2	ENSBTAG00000000905	0.842931
CUFF.128322.2	Novel08397	-0.747998
CUFF.128322.2	ENSBTAG00000013366	-0.845406
CUFF.128322.2	Novel04258	0.867944
CUFF.128322.2	Novel08118	0.923482
CUFF.128322.2	Novel08529	0.750649
CUFF.128322.2	Novel01888	0.74658
CUFF.128322.2	ENSBTAG00000016581	0.850793
CUFF.128322.2	Novel01044	0.985461
CUFF.128322.2	ENSBTAG00000006795	0.995853
CUFF.128322.2	Novel06098	0.849477
CUFF.128322.2	ENSBTAG00000005385	0.994657
CUFF.128322.2	Novel09270	0.857886
CUFF.128322.2	Novel00440	0.773734
CUFF.128322.2	ENSBTAG00000039046	0.999845
CUFF.128322.2	Novel03853	0.926704
CUFF.128322.2	Novel06546	0.977332
CUFF.128322.2	ENSBTAG00000022450	0.994982
CUFF.128322.2	ENSBTAG00000013879	0.855128
CUFF.128322.2	ENSBTAG00000014297	0.840249
CUFF.128322.2	ENSBTAG00000033642	0.723509
CUFF.128322.2	ENSBTAG00000016070	0.994226
CUFF.128322.2	ENSBTAG00000004115	0.776106
CUFF.128322.2	Novel04970	0.992133
CUFF.128322.2	Novel01023	-0.872766
CUFF.128322.2	ENSBTAG00000008332	0.983465
CUFF.128322.2	Novel04362	-0.737453
CUFF.128322.2	Novel05494	0.798998
CUFF.128322.2	ENSBTAG00000005668	0.930095
CUFF.128322.2	Novel03412	0.763993
CUFF.128322.2	ENSBTAG00000008124	0.974328
CUFF.128322.2	ENSBTAG00000015376	0.710427
CUFF.128322.2	ENSBTAG00000027654	0.983634
CUFF.128322.2	ENSBTAG00000002289	0.961037
CUFF.128322.2	ENSBTAG00000017077	0.942374
CUFF.128322.2	ENSBTAG00000021092	0.703663
CUFF.128322.2	ENSBTAG00000005622	0.998277
CUFF.128322.2	ENSBTAG00000031785	0.884183
CUFF.128322.2	ENSBTAG00000003836	0.717341
CUFF.128322.2	ENSBTAG00000015170	0.993065
CUFF.128322.2	Novel05919	0.996564
CUFF.128322.2	Novel05579	0.934639
CUFF.128322.2	Novel05794	0.945509
CUFF.128322.2	ENSBTAG00000047356	0.961121
CUFF.128322.2	ENSBTAG00000004964	0.837001
CUFF.128322.2	Novel00334	0.943781
CUFF.128322.2	ENSBTAG00000006844	0.872488
CUFF.128322.2	ENSBTAG00000017936	0.981969
CUFF.128322.2	ENSBTAG00000020194	-0.712614
CUFF.128322.2	ENSBTAG00000009155	0.87588
CUFF.128322.2	ENSBTAG00000004791	0.722929
CUFF.128322.2	ENSBTAG00000047502	0.99444
CUFF.128322.2	ENSBTAG00000016708	0.941342
CUFF.128322.2	ENSBTAG00000019119	0.750282
CUFF.128322.2	Novel01525	0.979934
CUFF.128322.2	ENSBTAG00000018613	0.732682
CUFF.128322.2	ENSBTAG00000005009	-0.760154
CUFF.128322.2	ENSBTAG00000021199	0.92006
CUFF.128322.2	Novel02973	-0.708372
CUFF.128322.2	ENSBTAG00000019265	0.954058
CUFF.128322.2	ENSBTAG00000007367	0.772535
CUFF.128322.2	ENSBTAG00000038979	0.984583
CUFF.128322.2	Novel06135	0.991134
CUFF.128322.2	ENSBTAG00000015200	0.93984
CUFF.128322.2	ENSBTAG00000004167	-0.708435
CUFF.128322.2	ENSBTAG00000002278	-0.731723
CUFF.128322.2	ENSBTAG00000019028	-0.929886
CUFF.128322.2	Novel00870	-0.717958
CUFF.128322.2	Novel09020	0.994457
CUFF.128322.2	Novel04426	0.744187
CUFF.128322.2	Novel07995	0.907665
CUFF.128322.2	Novel03367	0.996188
CUFF.128322.2	Novel02121	0.977558
CUFF.128322.2	ENSBTAG00000014533	0.873745
CUFF.128322.2	Novel05824	0.991834
CUFF.128322.2	ENSBTAG00000046365	0.7401
CUFF.128322.2	ENSBTAG00000046174	0.726761
CUFF.128322.2	ENSBTAG00000019980	0.804538
CUFF.128322.2	ENSBTAG00000020796	0.991315
CUFF.128322.2	Novel04617	0.737409
CUFF.128322.2	ENSBTAG00000014326	0.721617
CUFF.128322.2	Novel05302	0.973878
CUFF.128322.2	Novel07939	0.999442
CUFF.128322.2	Novel08833	0.926888
CUFF.128322.2	ENSBTAG00000007415	-0.783419
CUFF.128322.2	Novel07059	0.763283
CUFF.128322.2	ENSBTAG00000009412	-0.701443
CUFF.128322.2	Novel09841	0.962051
CUFF.128322.2	ENSBTAG00000003550	0.967461
CUFF.128322.2	Novel08720	0.730791
CUFF.128322.2	Novel09942	0.949403
CUFF.128322.2	Novel07603	0.776845
CUFF.128322.2	ENSBTAG00000001686	-0.923611
CUFF.128322.2	ENSBTAG00000021245	0.989904
CUFF.128322.2	ENSBTAG00000010460	0.964127
CUFF.128322.2	ENSBTAG00000020173	0.820531
CUFF.128322.2	Novel04490	0.934835
CUFF.128322.2	ENSBTAG00000019918	0.865885
CUFF.128322.2	ENSBTAG00000004072	0.980288
CUFF.128322.2	ENSBTAG00000010166	0.774774
CUFF.128322.2	Novel05550	0.994556
CUFF.128322.2	ENSBTAG00000006919	0.83834
CUFF.130948.1	ENSBTAG00000019009	-0.732636
CUFF.130948.1	ENSBTAG00000012194	-0.717956
CUFF.130948.1	Novel01536	-0.706329
CUFF.130948.1	Novel08985	-0.752305
CUFF.130948.1	ENSBTAG00000005124	-0.768004
CUFF.130948.1	ENSBTAG00000013029	0.772317
CUFF.130948.1	ENSBTAG00000005416	-0.746274
CUFF.130948.1	Novel10002	-0.789139
CUFF.130948.1	ENSBTAG00000021102	-0.73057
CUFF.130948.1	ENSBTAG00000018103	-0.709843
CUFF.130948.1	Novel07266	-0.725961
CUFF.130948.1	Novel02413	-0.72508
CUFF.130948.1	Novel07634	0.762302
CUFF.130948.1	ENSBTAG00000046901	-0.738272
CUFF.130948.1	ENSBTAG00000034776	-0.742895
CUFF.130948.1	Novel05870	-0.717727
CUFF.130948.1	ENSBTAG00000011298	-0.741164
CUFF.130948.1	ENSBTAG00000012072	-0.76226
CUFF.130948.1	ENSBTAG00000014579	-0.75694
CUFF.130948.1	Novel00608	-0.76832
CUFF.137141.1	ENSBTAG00000010992	0.714282
CUFF.137141.1	Novel03777	0.750118
CUFF.137141.1	ENSBTAG00000020201	0.806382
CUFF.137141.1	ENSBTAG00000002075	0.741567
CUFF.137141.1	Novel10047	0.850569
CUFF.137141.1	ENSBTAG00000013029	0.904661
CUFF.137141.1	ENSBTAG00000014612	0.780068
CUFF.137141.1	ENSBTAG00000023697	0.788242
CUFF.137141.1	ENSBTAG00000025391	0.738329
CUFF.137141.1	ENSBTAG00000038169	0.886627
CUFF.137141.1	Novel08039	0.878385
CUFF.137141.1	Novel08481	0.702535
CUFF.137141.1	ENSBTAG00000014443	0.771835
CUFF.137141.1	Novel08092	0.92764
CUFF.137141.1	ENSBTAG00000031564	0.889742
CUFF.137141.1	Novel08189	0.80537
CUFF.137141.1	ENSBTAG00000014619	0.881992
CUFF.137141.1	Novel09264	0.884624
CUFF.137141.1	Novel06466	0.761672
CUFF.137141.1	ENSBTAG00000006771	0.76026
CUFF.142510.1	ENSBTAG00000020201	0.739831
CUFF.142510.1	Novel10047	0.788253
CUFF.142510.1	ENSBTAG00000013029	0.946974
CUFF.142510.1	ENSBTAG00000014612	0.707566
CUFF.142510.1	ENSBTAG00000023697	0.717284
CUFF.142510.1	ENSBTAG00000038169	0.83136
CUFF.142510.1	Novel08039	0.820425
CUFF.142510.1	Novel08092	0.880543
CUFF.142510.1	ENSBTAG00000031564	0.83374
CUFF.142510.1	Novel08189	0.737925
CUFF.142510.1	ENSBTAG00000014619	0.825031
CUFF.142510.1	Novel09264	0.82774
CUFF.142510.1	Novel06466	0.817919
CUFF.149189.2	ENSBTAG00000002999	-0.858787
CUFF.149189.2	ENSBTAG00000018951	-0.879834
CUFF.149189.2	Novel06253	-0.707458
CUFF.149189.2	Novel01418	-0.786226
CUFF.149189.2	Novel06040	-0.811676
CUFF.149189.2	ENSBTAG00000009304	-0.74996
CUFF.149189.2	Novel00637	-0.701268
CUFF.149189.2	ENSBTAG00000014741	-0.70187
CUFF.149189.2	ENSBTAG00000020792	-0.72499
CUFF.149189.2	ENSBTAG00000007073	-0.759562
CUFF.149189.2	ENSBTAG00000011111	-0.787929
CUFF.149189.2	ENSBTAG00000033322	-0.711711
CUFF.149189.2	ENSBTAG00000027867	-0.717574
CUFF.149189.2	ENSBTAG00000032637	-0.81374
CUFF.149189.2	Novel04656	-0.814268
CUFF.149189.2	ENSBTAG00000021663	-0.895818
CUFF.149189.2	Novel04001	-0.952506
CUFF.149189.2	ENSBTAG00000002376	-0.852993
CUFF.149189.2	Novel02357	-0.83751
CUFF.149189.2	ENSBTAG00000005683	-0.836103
CUFF.149189.2	ENSBTAG00000002273	-0.877906
CUFF.149189.2	ENSBTAG00000005085	-0.708133
CUFF.149189.2	Novel03130	-0.722454
CUFF.149189.2	Novel06788	-0.727269
CUFF.149189.2	ENSBTAG00000026320	-0.730884
CUFF.149189.2	ENSBTAG00000005562	-0.774839
CUFF.149189.2	ENSBTAG00000003043	-0.721963
CUFF.149189.2	Novel04396	-0.702959
CUFF.149189.2	ENSBTAG00000039138	-0.70835
CUFF.149189.2	ENSBTAG00000006831	-0.88841
CUFF.149189.2	Novel06517	-0.836155
CUFF.149189.2	Novel01639	-0.923087
CUFF.149189.2	ENSBTAG00000045714	-0.843294
CUFF.149189.2	Novel02973	-0.725437
CUFF.149189.2	Novel08765	-0.934996
CUFF.149189.2	Novel08694	-0.770448
CUFF.149189.2	ENSBTAG00000034332	-0.912292
CUFF.149189.2	ENSBTAG00000010668	-0.717942
CUFF.149189.2	ENSBTAG00000018852	-0.84635
CUFF.151973.1	Novel03777	0.72486
CUFF.151973.1	ENSBTAG00000020201	0.780845
CUFF.151973.1	ENSBTAG00000002075	0.7069
CUFF.151973.1	Novel10047	0.831103
CUFF.151973.1	ENSBTAG00000013029	0.892658
CUFF.151973.1	ENSBTAG00000014612	0.757659
CUFF.151973.1	ENSBTAG00000023697	0.765222
CUFF.151973.1	ENSBTAG00000025391	0.712505
CUFF.151973.1	ENSBTAG00000038169	0.868101
CUFF.151973.1	Novel08039	0.861493
CUFF.151973.1	ENSBTAG00000014443	0.751318
CUFF.151973.1	Novel08092	0.913884
CUFF.151973.1	ENSBTAG00000031564	0.874064
CUFF.151973.1	Novel08189	0.78096
CUFF.151973.1	ENSBTAG00000014619	0.864677
CUFF.151973.1	Novel09264	0.868353
CUFF.151973.1	Novel06466	0.724667
CUFF.151973.1	ENSBTAG00000006771	0.736611
CUFF.152937.1	Novel00545	-0.724657
CUFF.152937.1	ENSBTAG00000013029	0.996321
CUFF.152937.1	Novel08092	0.757728
CUFF.152937.1	ENSBTAG00000003919	0.743471
CUFF.152937.1	Novel06466	0.918791
CUFF.152937.1	ENSBTAG00000009412	-0.738139
CUFF.152963.1	ENSBTAG00000016239	0.952692
CUFF.152963.1	Novel09511	-0.746945
CUFF.152963.1	Novel01319	-0.732726
CUFF.152963.1	Novel01638	-0.766878
CUFF.152963.1	Novel05525	-0.725681
CUFF.152963.1	ENSBTAG00000025183	0.767709
CUFF.152963.1	ENSBTAG00000038067	0.829583
CUFF.152963.1	Novel03120	-0.717253
CUFF.152963.1	ENSBTAG00000018280	-0.770849
CUFF.152963.1	Novel03063	-0.709865
CUFF.152963.1	ENSBTAG00000011059	0.730914
CUFF.152963.1	Novel06612	-0.703059
CUFF.152963.1	ENSBTAG00000019009	-0.795007
CUFF.152963.1	Novel00545	-0.949947
CUFF.152963.1	Novel06588	-0.769754
CUFF.152963.1	Novel05692	-0.726519
CUFF.152963.1	ENSBTAG00000023283	-0.716354
CUFF.152963.1	Novel03230	0.737189
CUFF.152963.1	Novel04817	-0.79407
CUFF.152963.1	ENSBTAG00000006546	-0.703727
CUFF.152963.1	Novel03622	-0.779119
CUFF.152963.1	ENSBTAG00000026181	0.773778
CUFF.152963.1	ENSBTAG00000015612	-0.706427
CUFF.152963.1	Novel08480	0.801919
CUFF.152963.1	Novel06578	0.723685
CUFF.152963.1	ENSBTAG00000038783	0.716648
CUFF.152963.1	ENSBTAG00000013112	0.731071
CUFF.152963.1	ENSBTAG00000045786	-0.713698
CUFF.152963.1	Novel06117	-0.767463
CUFF.152963.1	ENSBTAG00000005209	0.711793
CUFF.152963.1	ENSBTAG00000002742	-0.74578
CUFF.152963.1	ENSBTAG00000000978	-0.789941
CUFF.152963.1	Novel07282	-0.772016
CUFF.152963.1	ENSBTAG00000003130	0.879285
CUFF.152963.1	ENSBTAG00000014205	-0.780236
CUFF.152963.1	ENSBTAG00000015254	-0.826312
CUFF.152963.1	Novel07028	0.771842
CUFF.152963.1	Novel08858	-0.729222
CUFF.152963.1	ENSBTAG00000003472	-0.737988
CUFF.152963.1	ENSBTAG00000012194	-0.817744
CUFF.152963.1	Novel08011	0.711053
CUFF.152963.1	Novel02621	-0.826783
CUFF.152963.1	ENSBTAG00000014319	-0.767941
CUFF.152963.1	ENSBTAG00000014053	-0.771582
CUFF.152963.1	Novel06801	-0.726408
CUFF.152963.1	ENSBTAG00000003137	-0.754191
CUFF.152963.1	Novel01654	-0.764534
CUFF.152963.1	Novel00434	-0.742514
CUFF.152963.1	ENSBTAG00000002594	-0.756496
CUFF.152963.1	ENSBTAG00000006645	-0.765205
CUFF.152963.1	Novel05993	0.918693
CUFF.152963.1	ENSBTAG00000039462	-0.73509
CUFF.152963.1	Novel07454	0.768396
CUFF.152963.1	ENSBTAG00000037558	0.739866
CUFF.152963.1	ENSBTAG00000005574	0.777344
CUFF.152963.1	ENSBTAG00000013957	0.886976
CUFF.152963.1	Novel07930	0.7222
CUFF.152963.1	ENSBTAG00000014447	0.849684
CUFF.152963.1	ENSBTAG00000012697	-0.740403
CUFF.152963.1	ENSBTAG00000016874	-0.741394
CUFF.152963.1	Novel06268	-0.724216
CUFF.152963.1	ENSBTAG00000019238	0.854026
CUFF.152963.1	ENSBTAG00000017808	-0.775233
CUFF.152963.1	Novel01536	-0.887786
CUFF.152963.1	ENSBTAG00000006200	0.755901
CUFF.152963.1	ENSBTAG00000016913	0.803324
CUFF.152963.1	Novel08993	0.963971
CUFF.152963.1	ENSBTAG00000008361	-0.742421
CUFF.152963.1	ENSBTAG00000012558	-0.755096
CUFF.152963.1	Novel04567	0.715653
CUFF.152963.1	ENSBTAG00000025028	-0.789514
CUFF.152963.1	Novel04466	-0.745454
CUFF.152963.1	Novel00470	-0.794667
CUFF.152963.1	ENSBTAG00000011266	-0.879591
CUFF.152963.1	Novel04225	0.746386
CUFF.152963.1	ENSBTAG00000010336	-0.753747
CUFF.152963.1	Novel04070	0.890128
CUFF.152963.1	ENSBTAG00000033268	0.912108
CUFF.152963.1	Novel06303	-0.708247
CUFF.152963.1	Novel03100	-0.780934
CUFF.152963.1	ENSBTAG00000044166	-0.714249
CUFF.152963.1	Novel08985	-0.797294
CUFF.152963.1	ENSBTAG00000006671	-0.701643
CUFF.152963.1	ENSBTAG00000036102	0.853342
CUFF.152963.1	ENSBTAG00000005124	-0.807222
CUFF.152963.1	ENSBTAG00000003316	0.964084
CUFF.152963.1	Novel07685	0.849672
CUFF.152963.1	Novel06743	-0.783496
CUFF.152963.1	Novel06129	-0.737632
CUFF.152963.1	Novel05580	0.700019
CUFF.152963.1	ENSBTAG00000031797	0.714641
CUFF.152963.1	ENSBTAG00000024233	-0.782449
CUFF.152963.1	Novel04792	-0.770548
CUFF.152963.1	ENSBTAG00000000078	0.746621
CUFF.152963.1	ENSBTAG00000013047	-0.826215
CUFF.152963.1	ENSBTAG00000017263	-0.836
CUFF.152963.1	Novel00637	-0.869292
CUFF.152963.1	ENSBTAG00000006323	-0.773321
CUFF.152963.1	Novel07423	-0.829826
CUFF.152963.1	Novel00032	-0.899543
CUFF.152963.1	ENSBTAG00000039504	-0.797727
CUFF.152963.1	Novel03210	-0.79059
CUFF.152963.1	Novel02388	-0.806378
CUFF.152963.1	ENSBTAG00000013745	0.740758
CUFF.152963.1	ENSBTAG00000018278	-0.767004
CUFF.152963.1	Novel06761	-0.743617
CUFF.152963.1	ENSBTAG00000005416	-0.807896
CUFF.152963.1	Novel01473	-0.755505
CUFF.152963.1	Novel02417	-0.781613
CUFF.152963.1	Novel10002	-0.782503
CUFF.152963.1	ENSBTAG00000017478	-0.879634
CUFF.152963.1	ENSBTAG00000011248	-0.732012
CUFF.152963.1	Novel06530	0.881759
CUFF.152963.1	Novel01876	-0.752708
CUFF.152963.1	Novel02352	-0.709798
CUFF.152963.1	ENSBTAG00000014501	-0.722294
CUFF.152963.1	Novel09335	0.751566
CUFF.152963.1	Novel08998	-0.711415
CUFF.152963.1	Novel01926	0.76247
CUFF.152963.1	ENSBTAG00000006655	0.864098
CUFF.152963.1	ENSBTAG00000048159	0.803642
CUFF.152963.1	ENSBTAG00000015737	-0.737434
CUFF.152963.1	Novel04973	-0.722273
CUFF.152963.1	Novel07675	-0.713929
CUFF.152963.1	Novel08827	-0.746618
CUFF.152963.1	Novel04483	-0.774414
CUFF.152963.1	ENSBTAG00000019331	-0.750869
CUFF.152963.1	Novel01276	-0.764875
CUFF.152963.1	ENSBTAG00000005738	0.717873
CUFF.152963.1	Novel03987	-0.747094
CUFF.152963.1	ENSBTAG00000009632	-0.82062
CUFF.152963.1	ENSBTAG00000006528	0.969341
CUFF.152963.1	ENSBTAG00000011796	-0.771302
CUFF.152963.1	Novel00409	-0.74071
CUFF.152963.1	Novel00526	-0.763208
CUFF.152963.1	ENSBTAG00000009073	-0.719359
CUFF.152963.1	ENSBTAG00000002408	0.772723
CUFF.152963.1	ENSBTAG00000002612	-0.729382
CUFF.152963.1	ENSBTAG00000004861	-0.780014
CUFF.152963.1	Novel07116	-0.795888
CUFF.152963.1	Novel05779	0.90538
CUFF.152963.1	Novel05262	0.715641
CUFF.152963.1	Novel04086	0.717632
CUFF.152963.1	ENSBTAG00000007784	-0.772336
CUFF.152963.1	ENSBTAG00000018133	-0.720131
CUFF.152963.1	Novel03188	-0.736128
CUFF.152963.1	ENSBTAG00000016013	0.857957
CUFF.152963.1	ENSBTAG00000004376	0.907174
CUFF.152963.1	ENSBTAG00000021102	-0.780421
CUFF.152963.1	Novel05813	-0.76106
CUFF.152963.1	ENSBTAG00000011733	0.825808
CUFF.152963.1	ENSBTAG00000018103	-0.821504
CUFF.152963.1	ENSBTAG00000030425	0.767364
CUFF.152963.1	ENSBTAG00000015829	0.870324
CUFF.152963.1	ENSBTAG00000003454	0.716124
CUFF.152963.1	Novel00279	0.91241
CUFF.152963.1	ENSBTAG00000011633	0.784719
CUFF.152963.1	Novel09656	0.758944
CUFF.152963.1	ENSBTAG00000004018	-0.721138
CUFF.152963.1	Novel09848	0.973995
CUFF.152963.1	Novel05070	0.980167
CUFF.152963.1	Novel00490	0.73794
CUFF.152963.1	ENSBTAG00000033835	-0.803366
CUFF.152963.1	ENSBTAG00000019010	0.884636
CUFF.152963.1	ENSBTAG00000003547	0.748538
CUFF.152963.1	ENSBTAG00000009509	-0.793497
CUFF.152963.1	Novel02525	-0.711903
CUFF.152963.1	Novel00839	-0.764558
CUFF.152963.1	ENSBTAG00000008966	-0.746012
CUFF.152963.1	ENSBTAG00000017452	0.764587
CUFF.152963.1	Novel02299	-0.912052
CUFF.152963.1	Novel09557	-0.752595
CUFF.152963.1	Novel09700	0.742511
CUFF.152963.1	Novel04659	-0.77042
CUFF.152963.1	Novel04574	-0.821305
CUFF.152963.1	ENSBTAG00000001274	-0.727592
CUFF.152963.1	ENSBTAG00000013274	0.977629
CUFF.152963.1	ENSBTAG00000012920	-0.760558
CUFF.152963.1	ENSBTAG00000003325	-0.749574
CUFF.152963.1	Novel02580	0.764546
CUFF.152963.1	ENSBTAG00000002012	0.718485
CUFF.152963.1	Novel07088	-0.793095
CUFF.152963.1	Novel03298	-0.75447
CUFF.152963.1	ENSBTAG00000013175	0.821638
CUFF.152963.1	ENSBTAG00000018975	-0.732261
CUFF.152963.1	ENSBTAG00000024426	-0.735178
CUFF.152963.1	ENSBTAG00000000561	0.791562
CUFF.152963.1	ENSBTAG00000011831	-0.829598
CUFF.152963.1	Novel07266	-0.779627
CUFF.152963.1	Novel02218	-0.767126
CUFF.152963.1	ENSBTAG00000027348	-0.765466
CUFF.152963.1	Novel02413	-0.806699
CUFF.152963.1	ENSBTAG00000034064	-0.795949
CUFF.152963.1	ENSBTAG00000011383	-0.859086
CUFF.152963.1	ENSBTAG00000019052	-0.791716
CUFF.152963.1	ENSBTAG00000006965	-0.735676
CUFF.152963.1	Novel09876	-0.740384
CUFF.152963.1	ENSBTAG00000007258	0.756527
CUFF.152963.1	Novel06328	-0.725016
CUFF.152963.1	Novel02509	-0.759315
CUFF.152963.1	ENSBTAG00000033170	-0.731427
CUFF.152963.1	Novel08494	-0.727727
CUFF.152963.1	ENSBTAG00000016744	0.744613
CUFF.152963.1	ENSBTAG00000044000	-0.778353
CUFF.152963.1	Novel02769	0.767208
CUFF.152963.1	ENSBTAG00000006846	0.893409
CUFF.152963.1	Novel01510	0.860148
CUFF.152963.1	Novel04991	0.858369
CUFF.152963.1	ENSBTAG00000018360	0.79809
CUFF.152963.1	ENSBTAG00000037813	-0.783262
CUFF.152963.1	ENSBTAG00000002822	0.769694
CUFF.152963.1	ENSBTAG00000009034	0.715935
CUFF.152963.1	ENSBTAG00000011946	-0.70494
CUFF.152963.1	Novel00889	0.765577
CUFF.152963.1	ENSBTAG00000024520	-0.796149
CUFF.152963.1	Novel04738	-0.80978
CUFF.152963.1	ENSBTAG00000038700	-0.702522
CUFF.152963.1	ENSBTAG00000047424	-0.726383
CUFF.152963.1	ENSBTAG00000007651	-0.755628
CUFF.152963.1	Novel05344	0.748834
CUFF.152963.1	ENSBTAG00000015483	0.827012
CUFF.152963.1	ENSBTAG00000048225	-0.761502
CUFF.152963.1	Novel04927	-0.705136
CUFF.152963.1	ENSBTAG00000016723	-0.791693
CUFF.152963.1	Novel05717	0.778825
CUFF.152963.1	ENSBTAG00000007363	-0.782944
CUFF.152963.1	ENSBTAG00000014752	-0.729257
CUFF.152963.1	Novel07507	0.716064
CUFF.152963.1	Novel06932	0.753312
CUFF.152963.1	Novel08419	-0.726444
CUFF.152963.1	ENSBTAG00000017790	-0.791796
CUFF.152963.1	ENSBTAG00000010681	0.759881
CUFF.152963.1	Novel06644	-0.701786
CUFF.152963.1	ENSBTAG00000001333	0.795208
CUFF.152963.1	Novel05959	0.747815
CUFF.152963.1	ENSBTAG00000010006	-0.783699
CUFF.152963.1	Novel01450	-0.710495
CUFF.152963.1	ENSBTAG00000012818	-0.83789
CUFF.152963.1	Novel05371	0.808675
CUFF.152963.1	Novel02181	-0.805901
CUFF.152963.1	Novel09634	-0.780598
CUFF.152963.1	ENSBTAG00000047205	-0.74342
CUFF.152963.1	ENSBTAG00000010786	-0.80296
CUFF.152963.1	ENSBTAG00000000905	0.714432
CUFF.152963.1	Novel05924	-0.720031
CUFF.152963.1	Novel08657	-0.714962
CUFF.152963.1	Novel08397	-0.905562
CUFF.152963.1	ENSBTAG00000013366	-0.947218
CUFF.152963.1	Novel08118	0.856063
CUFF.152963.1	ENSBTAG00000000899	-0.764871
CUFF.152963.1	ENSBTAG00000020172	-0.810516
CUFF.152963.1	Novel04612	-0.777396
CUFF.152963.1	Novel00605	-0.710664
CUFF.152963.1	Novel01044	0.769142
CUFF.152963.1	ENSBTAG00000006795	0.821755
CUFF.152963.1	Novel06098	0.745111
CUFF.152963.1	ENSBTAG00000005385	0.765864
CUFF.152963.1	Novel05597	-0.788081
CUFF.152963.1	ENSBTAG00000021844	-0.713638
CUFF.152963.1	Novel05588	-0.818487
CUFF.152963.1	Novel07790	-0.705356
CUFF.152963.1	ENSBTAG00000003904	-0.76357
CUFF.152963.1	ENSBTAG00000039046	0.773778
CUFF.152963.1	Novel03853	0.718204
CUFF.152963.1	Novel06546	0.879952
CUFF.152963.1	ENSBTAG00000000808	-0.784617
CUFF.152963.1	ENSBTAG00000017844	-0.732367
CUFF.152963.1	ENSBTAG00000010496	-0.726787
CUFF.152963.1	Novel03761	-0.738526
CUFF.152963.1	ENSBTAG00000022450	0.701627
CUFF.152963.1	ENSBTAG00000005495	-0.723665
CUFF.152963.1	ENSBTAG00000011932	-0.722151
CUFF.152963.1	ENSBTAG00000010597	-0.796781
CUFF.152963.1	Novel03289	-0.750215
CUFF.152963.1	ENSBTAG00000013879	0.973123
CUFF.152963.1	ENSBTAG00000014297	0.941458
CUFF.152963.1	Novel06290	-0.779735
CUFF.152963.1	Novel02690	-0.778441
CUFF.152963.1	Novel08673	-0.723491
CUFF.152963.1	ENSBTAG00000016070	0.752766
CUFF.152963.1	ENSBTAG00000006015	-0.772169
CUFF.152963.1	Novel01396	-0.73761
CUFF.152963.1	Novel09398	0.810357
CUFF.152963.1	Novel08446	-0.726019
CUFF.152963.1	Novel04970	0.829377
CUFF.152963.1	Novel01023	-0.934011
CUFF.152963.1	ENSBTAG00000033726	-0.785864
CUFF.152963.1	ENSBTAG00000003919	0.957755
CUFF.152963.1	ENSBTAG00000008332	0.7973
CUFF.152963.1	ENSBTAG00000004823	-0.791693
CUFF.152963.1	ENSBTAG00000046901	-0.877139
CUFF.152963.1	ENSBTAG00000004531	-0.803874
CUFF.152963.1	Novel02039	-0.800428
CUFF.152963.1	ENSBTAG00000005668	0.758329
CUFF.152963.1	ENSBTAG00000004651	-0.760895
CUFF.152963.1	ENSBTAG00000034776	-0.840356
CUFF.152963.1	Novel06471	-0.712785
CUFF.152963.1	ENSBTAG00000008124	0.891858
CUFF.152963.1	ENSBTAG00000027654	0.754938
CUFF.152963.1	ENSBTAG00000001927	-0.722203
CUFF.152963.1	ENSBTAG00000002289	0.75355
CUFF.152963.1	ENSBTAG00000010590	-0.740764
CUFF.152963.1	Novel08589	-0.723544
CUFF.152963.1	ENSBTAG00000017077	0.734127
CUFF.152963.1	ENSBTAG00000005622	0.804113
CUFF.152963.1	ENSBTAG00000031785	0.751565
CUFF.152963.1	ENSBTAG00000015170	0.743422
CUFF.152963.1	Novel07273	-0.753975
CUFF.152963.1	Novel01661	-0.739176
CUFF.152963.1	Novel05919	0.76416
CUFF.152963.1	ENSBTAG00000008792	-0.762278
CUFF.152963.1	Novel07170	-0.704526
CUFF.152963.1	ENSBTAG00000001288	-0.839361
CUFF.152963.1	ENSBTAG00000014170	-0.788014
CUFF.152963.1	Novel05794	0.745111
CUFF.152963.1	ENSBTAG00000047356	0.799407
CUFF.152963.1	ENSBTAG00000018267	-0.731134
CUFF.152963.1	Novel00334	0.933884
CUFF.152963.1	ENSBTAG00000008798	-0.768103
CUFF.152963.1	Novel04779	-0.932871
CUFF.152963.1	Novel09062	-0.810363
CUFF.152963.1	ENSBTAG00000017936	0.754589
CUFF.152963.1	ENSBTAG00000025853	-0.745164
CUFF.152963.1	ENSBTAG00000018877	-0.727643
CUFF.152963.1	ENSBTAG00000000711	-0.801787
CUFF.152963.1	ENSBTAG00000017448	-0.742618
CUFF.152963.1	Novel00891	-0.763098
CUFF.152963.1	ENSBTAG00000004791	0.794618
CUFF.152963.1	ENSBTAG00000047502	0.75022
CUFF.152963.1	Novel04654	-0.741405
CUFF.152963.1	ENSBTAG00000016708	0.804551
CUFF.152963.1	Novel03271	-0.74147
CUFF.152963.1	Novel10039	-0.718206
CUFF.152963.1	Novel09359	-0.780912
CUFF.152963.1	Novel01525	0.812803
CUFF.152963.1	ENSBTAG00000020759	-0.747431
CUFF.152963.1	Novel00583	-0.821698
CUFF.152963.1	Novel03866	-0.93727
CUFF.152963.1	ENSBTAG00000001182	-0.727754
CUFF.152963.1	Novel03610	-0.764948
CUFF.152963.1	ENSBTAG00000040202	-0.729321
CUFF.152963.1	Novel02973	-0.859203
CUFF.152963.1	ENSBTAG00000014267	-0.816019
CUFF.152963.1	ENSBTAG00000019265	0.749338
CUFF.152963.1	ENSBTAG00000025571	-0.715868
CUFF.152963.1	ENSBTAG00000047473	-0.779314
CUFF.152963.1	ENSBTAG00000021339	-0.784878
CUFF.152963.1	Novel01341	-0.754896
CUFF.152963.1	Novel06823	-0.734966
CUFF.152963.1	Novel06135	0.821828
CUFF.152963.1	ENSBTAG00000015200	0.786115
CUFF.152963.1	Novel02548	-0.805124
CUFF.152963.1	Novel01367	-0.731503
CUFF.152963.1	Novel08709	-0.76784
CUFF.152963.1	ENSBTAG00000004167	-0.810811
CUFF.152963.1	Novel05870	-0.814111
CUFF.152963.1	Novel09312	-0.722747
CUFF.152963.1	ENSBTAG00000001002	-0.715303
CUFF.152963.1	ENSBTAG00000019028	-0.902325
CUFF.152963.1	ENSBTAG00000011298	-0.807891
CUFF.152963.1	Novel09020	0.808041
CUFF.152963.1	Novel07995	0.739905
CUFF.152963.1	ENSBTAG00000003361	-0.762371
CUFF.152963.1	Novel03367	0.766767
CUFF.152963.1	Novel02121	0.871794
CUFF.152963.1	ENSBTAG00000014533	0.982004
CUFF.152963.1	Novel01462	-0.744622
CUFF.152963.1	ENSBTAG00000000189	-0.721195
CUFF.152963.1	Novel04580	-0.742364
CUFF.152963.1	Novel05824	0.757356
CUFF.152963.1	ENSBTAG00000034185	-0.814138
CUFF.152963.1	ENSBTAG00000020796	0.7551
CUFF.152963.1	ENSBTAG00000021587	-0.747953
CUFF.152963.1	Novel03871	-0.731394
CUFF.152963.1	Novel02562	-0.70422
CUFF.152963.1	Novel06684	-0.745313
CUFF.152963.1	Novel06466	0.785167
CUFF.152963.1	Novel05302	0.74948
CUFF.152963.1	Novel07939	0.763369
CUFF.152963.1	Novel05644	-0.804481
CUFF.152963.1	Novel03994	-0.774931
CUFF.152963.1	ENSBTAG00000012072	-0.787585
CUFF.152963.1	ENSBTAG00000012863	-0.776525
CUFF.152963.1	ENSBTAG00000044070	-0.864234
CUFF.152963.1	Novel04995	-0.71216
CUFF.152963.1	ENSBTAG00000008993	-0.762009
CUFF.152963.1	Novel08578	-0.790808
CUFF.152963.1	ENSBTAG00000009412	-0.94413
CUFF.152963.1	Novel09841	0.87968
CUFF.152963.1	ENSBTAG00000003550	0.813903
CUFF.152963.1	Novel09942	0.775778
CUFF.152963.1	Novel04136	-0.814728
CUFF.152963.1	Novel01245	-0.812822
CUFF.152963.1	ENSBTAG00000010550	-0.759795
CUFF.152963.1	Novel02827	-0.777291
CUFF.152963.1	Novel03623	-0.772193
CUFF.152963.1	Novel05952	-0.803306
CUFF.152963.1	ENSBTAG00000001654	-0.742369
CUFF.152963.1	ENSBTAG00000004725	-0.704443
CUFF.152963.1	Novel01523	-0.71498
CUFF.152963.1	Novel02435	-0.732468
CUFF.152963.1	ENSBTAG00000012280	-0.752493
CUFF.152963.1	Novel03143	-0.747318
CUFF.152963.1	ENSBTAG00000001686	-0.944455
CUFF.152963.1	ENSBTAG00000021245	0.751549
CUFF.152963.1	ENSBTAG00000001280	-0.781361
CUFF.152963.1	ENSBTAG00000010460	0.815679
CUFF.152963.1	ENSBTAG00000012970	-0.70561
CUFF.152963.1	ENSBTAG00000004939	-0.783306
CUFF.152963.1	ENSBTAG00000009679	-0.771223
CUFF.152963.1	ENSBTAG00000014579	-0.811838
CUFF.152963.1	Novel04490	0.939805
CUFF.152963.1	ENSBTAG00000019918	0.702374
CUFF.152963.1	ENSBTAG00000004072	0.787994
CUFF.152963.1	ENSBTAG00000002507	-0.874133
CUFF.152963.1	ENSBTAG00000019600	-0.777007
CUFF.152963.1	Novel05550	0.805477
CUFF.152963.1	ENSBTAG00000009908	0.779641
CUFF.152963.1	Novel07180	-0.701854
CUFF.152963.1	ENSBTAG00000018299	-0.788223
CUFF.152963.1	Novel00665	-0.753158
CUFF.152963.1	Novel00608	-0.82002
CUFF.152963.1	Novel06440	-0.805374
CUFF.152963.1	Novel09111	-0.782082
CUFF.152963.1	Novel08678	-0.740882
CUFF.154882.2	ENSBTAG00000016239	0.764205
CUFF.154882.2	Novel00545	-0.819503
CUFF.154882.2	Novel05993	0.89433
CUFF.154882.2	ENSBTAG00000019238	0.737299
CUFF.154882.2	Novel08993	0.780945
CUFF.154882.2	Novel04070	0.767973
CUFF.154882.2	ENSBTAG00000033268	0.767532
CUFF.154882.2	ENSBTAG00000003316	0.770067
CUFF.154882.2	Novel00637	-0.914303
CUFF.154882.2	ENSBTAG00000013029	0.827796
CUFF.154882.2	Novel06530	0.782068
CUFF.154882.2	ENSBTAG00000048159	0.76047
CUFF.154882.2	ENSBTAG00000006528	0.931221
CUFF.154882.2	ENSBTAG00000016013	0.704739
CUFF.154882.2	ENSBTAG00000004376	0.726477
CUFF.154882.2	ENSBTAG00000011733	0.771598
CUFF.154882.2	ENSBTAG00000015829	0.849517
CUFF.154882.2	Novel00279	0.772224
CUFF.154882.2	Novel09848	0.947167
CUFF.154882.2	Novel05070	0.885131
CUFF.154882.2	ENSBTAG00000013274	0.806348
CUFF.154882.2	ENSBTAG00000006846	0.800388
CUFF.154882.2	Novel05371	0.728745
CUFF.154882.2	ENSBTAG00000013366	-0.730882
CUFF.154882.2	ENSBTAG00000021663	-0.863318
CUFF.154882.2	Novel04001	-0.8084
CUFF.154882.2	Novel06546	0.727858
CUFF.154882.2	ENSBTAG00000013879	0.931166
CUFF.154882.2	ENSBTAG00000014297	0.717127
CUFF.154882.2	Novel04970	0.730103
CUFF.154882.2	Novel01023	-0.713927
CUFF.154882.2	ENSBTAG00000003919	0.98889
CUFF.154882.2	ENSBTAG00000008124	0.77675
CUFF.154882.2	Novel00334	0.791417
CUFF.154882.2	Novel04779	-0.722688
CUFF.154882.2	Novel03866	-0.735483
CUFF.154882.2	Novel02973	-0.981818
CUFF.154882.2	Novel02121	0.707314
CUFF.154882.2	ENSBTAG00000014533	0.859224
CUFF.154882.2	Novel06466	0.955268
CUFF.154882.2	ENSBTAG00000009412	-0.993881
CUFF.154882.2	Novel09841	0.824111
CUFF.154882.2	ENSBTAG00000003550	0.784459
CUFF.154882.2	ENSBTAG00000001686	-0.873398
CUFF.154882.2	Novel04490	0.787967
CUFF.17837.1	ENSBTAG00000016239	0.860425
CUFF.17837.1	ENSBTAG00000025183	0.996435
CUFF.17837.1	ENSBTAG00000038067	0.983778
CUFF.17837.1	ENSBTAG00000011059	0.99687
CUFF.17837.1	ENSBTAG00000013196	0.797018
CUFF.17837.1	Novel03230	0.926383
CUFF.17837.1	Novel09768	0.787224
CUFF.17837.1	Novel00910	0.807187
CUFF.17837.1	ENSBTAG00000026181	0.972421
CUFF.17837.1	Novel08480	0.855632
CUFF.17837.1	Novel06578	0.894027
CUFF.17837.1	ENSBTAG00000038783	0.903513
CUFF.17837.1	ENSBTAG00000013112	0.905496
CUFF.17837.1	ENSBTAG00000005209	0.7625
CUFF.17837.1	ENSBTAG00000020480	0.742542
CUFF.17837.1	ENSBTAG00000003130	0.90046
CUFF.17837.1	Novel07028	0.915624
CUFF.17837.1	ENSBTAG00000021325	0.883066
CUFF.17837.1	ENSBTAG00000044012	0.887768
CUFF.17837.1	Novel08019	0.841729
CUFF.17837.1	Novel05993	0.944995
CUFF.17837.1	Novel07454	0.992407
CUFF.17837.1	ENSBTAG00000037558	0.941098
CUFF.17837.1	ENSBTAG00000005574	0.959795
CUFF.17837.1	ENSBTAG00000048286	0.78947
CUFF.17837.1	ENSBTAG00000013957	0.898355
CUFF.17837.1	Novel07930	0.89088
CUFF.17837.1	ENSBTAG00000014447	0.917146
CUFF.17837.1	Novel10019	0.775659
CUFF.17837.1	Novel08693	0.783902
CUFF.17837.1	ENSBTAG00000019238	0.984729
CUFF.17837.1	ENSBTAG00000006200	0.957291
CUFF.17837.1	ENSBTAG00000016913	0.852186
CUFF.17837.1	Novel04567	0.814391
CUFF.17837.1	Novel04225	0.929394
CUFF.17837.1	Novel04070	0.970573
CUFF.17837.1	ENSBTAG00000033268	0.948734
CUFF.17837.1	ENSBTAG00000001520	0.749816
CUFF.17837.1	Novel04142	0.824978
CUFF.17837.1	Novel02253	0.709696
CUFF.17837.1	Novel09087	0.773241
CUFF.17837.1	ENSBTAG00000015962	0.848402
CUFF.17837.1	ENSBTAG00000036102	0.727445
CUFF.17837.1	ENSBTAG00000003316	0.815808
CUFF.17837.1	Novel07685	0.933693
CUFF.17837.1	Novel06054	0.75732
CUFF.17837.1	ENSBTAG00000031797	0.740405
CUFF.17837.1	Novel07525	0.709958
CUFF.17837.1	Novel00637	-0.926254
CUFF.17837.1	ENSBTAG00000013745	0.890696
CUFF.17837.1	Novel09019	0.722795
CUFF.17837.1	Novel06530	0.979482
CUFF.17837.1	Novel09335	0.944381
CUFF.17837.1	Novel01926	0.987663
CUFF.17837.1	ENSBTAG00000006655	0.950037
CUFF.17837.1	ENSBTAG00000048159	0.99667
CUFF.17837.1	ENSBTAG00000005738	0.91343
CUFF.17837.1	ENSBTAG00000006528	0.884987
CUFF.17837.1	ENSBTAG00000002408	0.83735
CUFF.17837.1	Novel05779	0.801712
CUFF.17837.1	Novel05262	0.878565
CUFF.17837.1	ENSBTAG00000016013	0.968746
CUFF.17837.1	ENSBTAG00000004376	0.925292
CUFF.17837.1	ENSBTAG00000011733	0.995168
CUFF.17837.1	ENSBTAG00000031717	0.818362
CUFF.17837.1	ENSBTAG00000030425	0.931396
CUFF.17837.1	ENSBTAG00000015829	0.973637
CUFF.17837.1	Novel05925	0.784443
CUFF.17837.1	ENSBTAG00000003454	0.970454
CUFF.17837.1	Novel00279	0.950872
CUFF.17837.1	ENSBTAG00000011633	0.905841
CUFF.17837.1	Novel09656	0.960358
CUFF.17837.1	Novel09848	0.86059
CUFF.17837.1	Novel05070	0.883788
CUFF.17837.1	Novel00490	0.917994
CUFF.17837.1	ENSBTAG00000010392	0.722488
CUFF.17837.1	ENSBTAG00000019010	0.870907
CUFF.17837.1	ENSBTAG00000003547	0.826006
CUFF.17837.1	ENSBTAG00000017452	0.961648
CUFF.17837.1	ENSBTAG00000003667	0.842371
CUFF.17837.1	Novel09700	0.843261
CUFF.17837.1	Novel02580	0.934694
CUFF.17837.1	ENSBTAG00000012163	0.765592
CUFF.17837.1	ENSBTAG00000002012	0.902556
CUFF.17837.1	ENSBTAG00000013175	0.971439
CUFF.17837.1	ENSBTAG00000000561	0.768353
CUFF.17837.1	ENSBTAG00000011831	-0.870178
CUFF.17837.1	Novel03577	0.766381
CUFF.17837.1	Novel04997	0.727878
CUFF.17837.1	Novel01942	0.833281
CUFF.17837.1	ENSBTAG00000007258	0.82896
CUFF.17837.1	ENSBTAG00000010085	0.928366
CUFF.17837.1	Novel00192	0.782057
CUFF.17837.1	ENSBTAG00000016744	0.878607
CUFF.17837.1	Novel07759	0.843315
CUFF.17837.1	Novel02769	0.987456
CUFF.17837.1	ENSBTAG00000006846	0.975227
CUFF.17837.1	Novel04991	0.727343
CUFF.17837.1	ENSBTAG00000002822	0.999495
CUFF.17837.1	ENSBTAG00000009034	0.896979
CUFF.17837.1	Novel00889	0.886118
CUFF.17837.1	ENSBTAG00000038700	-0.702412
CUFF.17837.1	Novel05344	0.836054
CUFF.17837.1	ENSBTAG00000015483	0.977854
CUFF.17837.1	Novel05717	0.855072
CUFF.17837.1	Novel07507	0.825421
CUFF.17837.1	Novel06932	0.904555
CUFF.17837.1	Novel02777	0.837154
CUFF.17837.1	ENSBTAG00000010681	0.965632
CUFF.17837.1	ENSBTAG00000001333	0.982538
CUFF.17837.1	Novel05959	0.778469
CUFF.17837.1	Novel05371	0.99811
CUFF.17837.1	ENSBTAG00000000905	0.758896
CUFF.17837.1	ENSBTAG00000013366	-0.807895
CUFF.17837.1	Novel04258	0.785745
CUFF.17837.1	Novel08118	0.873396
CUFF.17837.1	ENSBTAG00000016581	0.764028
CUFF.17837.1	Novel01044	0.950419
CUFF.17837.1	ENSBTAG00000006795	0.983859
CUFF.17837.1	Novel06098	0.76921
CUFF.17837.1	ENSBTAG00000005385	0.998888
CUFF.17837.1	Novel09270	0.774224
CUFF.17837.1	ENSBTAG00000039046	0.986867
CUFF.17837.1	Novel03853	0.86191
CUFF.17837.1	Novel06546	0.961627
CUFF.17837.1	ENSBTAG00000022450	0.979
CUFF.17837.1	ENSBTAG00000013879	0.879473
CUFF.17837.1	ENSBTAG00000014297	0.799711
CUFF.17837.1	ENSBTAG00000016070	0.998426
CUFF.17837.1	Novel04970	0.993499
CUFF.17837.1	Novel01023	-0.833832
CUFF.17837.1	ENSBTAG00000003919	0.74674
CUFF.17837.1	ENSBTAG00000008332	0.94944
CUFF.17837.1	Novel05494	0.701964
CUFF.17837.1	ENSBTAG00000005668	0.868694
CUFF.17837.1	ENSBTAG00000008124	0.971885
CUFF.17837.1	ENSBTAG00000027654	0.946524
CUFF.17837.1	ENSBTAG00000002289	0.910813
CUFF.17837.1	ENSBTAG00000017077	0.883597
CUFF.17837.1	ENSBTAG00000005622	0.989747
CUFF.17837.1	ENSBTAG00000031785	0.810761
CUFF.17837.1	ENSBTAG00000015170	0.998108
CUFF.17837.1	Novel05919	0.973508
CUFF.17837.1	Novel05579	0.871921
CUFF.17837.1	Novel05794	0.888436
CUFF.17837.1	ENSBTAG00000047356	0.914823
CUFF.17837.1	ENSBTAG00000004964	0.747641
CUFF.17837.1	Novel00334	0.932737
CUFF.17837.1	ENSBTAG00000006844	0.791321
CUFF.17837.1	ENSBTAG00000017936	0.943615
CUFF.17837.1	ENSBTAG00000009155	0.795396
CUFF.17837.1	ENSBTAG00000047502	0.968026
CUFF.17837.1	ENSBTAG00000016708	0.888144
CUFF.17837.1	Novel01525	0.945545
CUFF.17837.1	ENSBTAG00000021199	0.852179
CUFF.17837.1	Novel02973	-0.785181
CUFF.17837.1	ENSBTAG00000019265	0.900572
CUFF.17837.1	ENSBTAG00000038979	0.953444
CUFF.17837.1	Novel06135	0.968668
CUFF.17837.1	ENSBTAG00000015200	0.884026
CUFF.17837.1	ENSBTAG00000019028	-0.893716
CUFF.17837.1	Novel09020	0.973454
CUFF.17837.1	Novel07995	0.838658
CUFF.17837.1	Novel03367	0.998057
CUFF.17837.1	Novel02121	0.957276
CUFF.17837.1	ENSBTAG00000014533	0.870308
CUFF.17837.1	Novel05824	0.962218
CUFF.17837.1	ENSBTAG00000019980	0.708257
CUFF.17837.1	ENSBTAG00000020796	0.961089
CUFF.17837.1	Novel05302	0.930097
CUFF.17837.1	Novel07939	0.993115
CUFF.17837.1	Novel08833	0.861422
CUFF.17837.1	ENSBTAG00000009412	-0.755312
CUFF.17837.1	Novel09841	0.979917
CUFF.17837.1	ENSBTAG00000003550	0.9925
CUFF.17837.1	Novel09942	0.895957
CUFF.17837.1	ENSBTAG00000001686	-0.937638
CUFF.17837.1	ENSBTAG00000021245	0.95816
CUFF.17837.1	ENSBTAG00000010460	0.921329
CUFF.17837.1	ENSBTAG00000020173	0.730382
CUFF.17837.1	Novel04490	0.920601
CUFF.17837.1	ENSBTAG00000019918	0.785107
CUFF.17837.1	ENSBTAG00000004072	0.943004
CUFF.17837.1	Novel05550	0.973141
CUFF.17837.1	ENSBTAG00000006919	0.752247
CUFF.19298.1	Novel00545	-0.708541
CUFF.19298.1	Novel05993	0.864469
CUFF.19298.1	Novel04070	0.713475
CUFF.19298.1	ENSBTAG00000033268	0.700572
CUFF.19298.1	Novel00637	-0.911226
CUFF.19298.1	ENSBTAG00000013029	0.800478
CUFF.19298.1	Novel06530	0.736826
CUFF.19298.1	ENSBTAG00000048159	0.74563
CUFF.19298.1	ENSBTAG00000006528	0.883707
CUFF.19298.1	ENSBTAG00000011733	0.75009
CUFF.19298.1	ENSBTAG00000015829	0.830374
CUFF.19298.1	Novel00279	0.706855
CUFF.19298.1	Novel09848	0.900012
CUFF.19298.1	Novel05070	0.817858
CUFF.19298.1	ENSBTAG00000006846	0.755252
CUFF.19298.1	Novel05371	0.701646
CUFF.19298.1	ENSBTAG00000021663	-0.937811
CUFF.19298.1	Novel04001	-0.896266
CUFF.19298.1	ENSBTAG00000013879	0.881325
CUFF.19298.1	ENSBTAG00000003919	0.950199
CUFF.19298.1	ENSBTAG00000008124	0.72441
CUFF.19298.1	Novel00334	0.720483
CUFF.19298.1	Novel02973	-0.989725
CUFF.19298.1	ENSBTAG00000014533	0.781395
CUFF.19298.1	Novel06466	0.954517
CUFF.19298.1	ENSBTAG00000009412	-0.963888
CUFF.19298.1	Novel09841	0.793284
CUFF.19298.1	ENSBTAG00000003550	0.772175
CUFF.19298.1	ENSBTAG00000001686	-0.824369
CUFF.19298.1	Novel04490	0.71194
CUFF.20082.2	Novel00545	-0.814058
CUFF.20082.2	Novel05993	0.817278
CUFF.20082.2	Novel08993	0.749345
CUFF.20082.2	ENSBTAG00000003316	0.700497
CUFF.20082.2	Novel00637	-0.844947
CUFF.20082.2	ENSBTAG00000013029	0.900099
CUFF.20082.2	ENSBTAG00000006528	0.871387
CUFF.20082.2	ENSBTAG00000015829	0.760547
CUFF.20082.2	Novel09848	0.894732
CUFF.20082.2	Novel05070	0.818446
CUFF.20082.2	ENSBTAG00000013274	0.768848
CUFF.20082.2	ENSBTAG00000006846	0.703333
CUFF.20082.2	ENSBTAG00000021663	-0.86354
CUFF.20082.2	Novel04001	-0.790129
CUFF.20082.2	ENSBTAG00000013879	0.87241
CUFF.20082.2	ENSBTAG00000003919	0.96668
CUFF.20082.2	Novel00334	0.701206
CUFF.20082.2	Novel03866	-0.711115
CUFF.20082.2	Novel02973	-0.95213
CUFF.20082.2	ENSBTAG00000014533	0.791421
CUFF.20082.2	Novel06466	0.988231
CUFF.20082.2	ENSBTAG00000009412	-0.970856
CUFF.20082.2	Novel09841	0.729866
CUFF.20082.2	ENSBTAG00000001686	-0.794316
CUFF.21976.3	ENSBTAG00000002999	-0.711299
CUFF.21976.3	ENSBTAG00000020201	0.755637
CUFF.21976.3	ENSBTAG00000002075	0.735252
CUFF.21976.3	Novel10047	0.77303
CUFF.21976.3	ENSBTAG00000013029	0.916905
CUFF.21976.3	Novel05932	-0.705787
CUFF.21976.3	ENSBTAG00000014612	0.710592
CUFF.21976.3	ENSBTAG00000023697	0.722577
CUFF.21976.3	ENSBTAG00000038169	0.809787
CUFF.21976.3	Novel08039	0.791702
CUFF.21976.3	ENSBTAG00000032637	-0.728423
CUFF.21976.3	ENSBTAG00000021663	-0.835613
CUFF.21976.3	Novel08092	0.835073
CUFF.21976.3	Novel04001	-0.741883
CUFF.21976.3	ENSBTAG00000002376	-0.717637
CUFF.21976.3	Novel02357	-0.703962
CUFF.21976.3	ENSBTAG00000005683	-0.705872
CUFF.21976.3	ENSBTAG00000002273	-0.727084
CUFF.21976.3	ENSBTAG00000031564	0.79881
CUFF.21976.3	Novel08189	0.748537
CUFF.21976.3	ENSBTAG00000014619	0.798077
CUFF.21976.3	ENSBTAG00000005562	-0.707643
CUFF.21976.3	ENSBTAG00000003043	-0.701984
CUFF.21976.3	Novel04396	-0.702032
CUFF.21976.3	ENSBTAG00000006831	-0.713767
CUFF.21976.3	ENSBTAG00000013569	-0.703229
CUFF.21976.3	Novel01639	-0.703837
CUFF.21976.3	Novel09264	0.795812
CUFF.21976.3	ENSBTAG00000045714	-0.709108
CUFF.21976.3	Novel02973	-0.723519
CUFF.21976.3	Novel08694	-0.707097
CUFF.21976.3	Novel06466	0.918908
CUFF.21976.3	ENSBTAG00000009412	-0.700643
CUFF.22893.1	Novel01436	0.734644
CUFF.22893.1	ENSBTAG00000010992	0.754407
CUFF.22893.1	Novel04527	0.729864
CUFF.22893.1	Novel03777	0.783988
CUFF.22893.1	ENSBTAG00000020201	0.839191
CUFF.22893.1	ENSBTAG00000002075	0.805579
CUFF.22893.1	Novel10047	0.862805
CUFF.22893.1	ENSBTAG00000013029	0.9015
CUFF.22893.1	Novel05932	-0.728296
CUFF.22893.1	ENSBTAG00000038938	0.758507
CUFF.22893.1	ENSBTAG00000020567	0.705449
CUFF.22893.1	ENSBTAG00000014612	0.803888
CUFF.22893.1	ENSBTAG00000023697	0.813704
CUFF.22893.1	ENSBTAG00000025391	0.77441
CUFF.22893.1	ENSBTAG00000038169	0.894873
CUFF.22893.1	ENSBTAG00000016360	0.71792
CUFF.22893.1	Novel08039	0.881706
CUFF.22893.1	Novel08481	0.753585
CUFF.22893.1	ENSBTAG00000014443	0.789983
CUFF.22893.1	ENSBTAG00000032637	-0.706271
CUFF.22893.1	ENSBTAG00000021663	-0.722552
CUFF.22893.1	Novel08092	0.919897
CUFF.22893.1	ENSBTAG00000031564	0.888937
CUFF.22893.1	Novel05298	0.735783
CUFF.22893.1	Novel08189	0.834647
CUFF.22893.1	ENSBTAG00000014619	0.886546
CUFF.22893.1	ENSBTAG00000000782	0.742207
CUFF.22893.1	ENSBTAG00000003043	-0.707879
CUFF.22893.1	Novel04396	-0.71308
CUFF.22893.1	ENSBTAG00000013569	-0.731442
CUFF.22893.1	Novel09264	0.885819
CUFF.22893.1	ENSBTAG00000007680	0.734619
CUFF.22893.1	ENSBTAG00000009899	0.721568
CUFF.22893.1	ENSBTAG00000013806	0.729145
CUFF.22893.1	ENSBTAG00000014020	0.733895
CUFF.22893.1	Novel06466	0.844423
CUFF.22893.1	Novel02308	0.700382
CUFF.22893.1	ENSBTAG00000006771	0.788686
CUFF.25225.1	ENSBTAG00000002999	-0.745552
CUFF.25225.1	ENSBTAG00000011059	0.7054
CUFF.25225.1	ENSBTAG00000018951	-0.762693
CUFF.25225.1	Novel05993	0.766284
CUFF.25225.1	Novel00637	-0.858231
CUFF.25225.1	ENSBTAG00000048159	0.771127
CUFF.25225.1	ENSBTAG00000011733	0.753742
CUFF.25225.1	ENSBTAG00000015829	0.791951
CUFF.25225.1	ENSBTAG00000002822	0.713573
CUFF.25225.1	Novel05371	0.714443
CUFF.25225.1	ENSBTAG00000005385	0.703677
CUFF.25225.1	ENSBTAG00000021663	-0.940896
CUFF.25225.1	Novel04001	-0.98116
CUFF.25225.1	ENSBTAG00000002376	-0.739821
CUFF.25225.1	Novel02357	-0.716427
CUFF.25225.1	ENSBTAG00000005683	-0.715166
CUFF.25225.1	ENSBTAG00000002273	-0.775395
CUFF.25225.1	ENSBTAG00000016070	0.704262
CUFF.25225.1	ENSBTAG00000015170	0.708647
CUFF.25225.1	ENSBTAG00000006831	-0.785807
CUFF.25225.1	Novel06517	-0.711309
CUFF.25225.1	Novel01639	-0.832923
CUFF.25225.1	ENSBTAG00000045714	-0.725092
CUFF.25225.1	Novel02973	-0.868033
CUFF.25225.1	Novel08765	-0.84849
CUFF.25225.1	ENSBTAG00000034332	-0.799102
CUFF.25225.1	ENSBTAG00000009412	-0.733888
CUFF.25225.1	Novel09841	0.742524
CUFF.25225.1	ENSBTAG00000003550	0.790097
CUFF.25225.1	ENSBTAG00000018852	-0.726013
CUFF.3150.1	Novel00545	-0.716735
CUFF.3150.1	ENSBTAG00000013029	0.989294
CUFF.3150.1	ENSBTAG00000021663	-0.775374
CUFF.3150.1	Novel08092	0.724762
CUFF.3150.1	ENSBTAG00000003919	0.81155
CUFF.3150.1	Novel02973	-0.779706
CUFF.3150.1	Novel06466	0.969521
CUFF.3150.1	ENSBTAG00000009412	-0.81325
CUFF.31912.1	ENSBTAG00000016239	0.836185
CUFF.31912.1	ENSBTAG00000025183	0.974322
CUFF.31912.1	ENSBTAG00000038067	0.95786
CUFF.31912.1	ENSBTAG00000011059	0.977733
CUFF.31912.1	ENSBTAG00000013196	0.708842
CUFF.31912.1	Novel03230	0.866146
CUFF.31912.1	Novel00910	0.722776
CUFF.31912.1	ENSBTAG00000026181	0.931741
CUFF.31912.1	Novel08480	0.790317
CUFF.31912.1	Novel06578	0.825127
CUFF.31912.1	ENSBTAG00000038783	0.836089
CUFF.31912.1	ENSBTAG00000013112	0.839647
CUFF.31912.1	ENSBTAG00000003130	0.856889
CUFF.31912.1	Novel07028	0.856071
CUFF.31912.1	ENSBTAG00000021325	0.808666
CUFF.31912.1	ENSBTAG00000044012	0.815317
CUFF.31912.1	Novel08019	0.75663
CUFF.31912.1	Novel05993	0.965537
CUFF.31912.1	Novel07454	0.965197
CUFF.31912.1	ENSBTAG00000037558	0.885392
CUFF.31912.1	ENSBTAG00000005574	0.913874
CUFF.31912.1	ENSBTAG00000048286	0.70074
CUFF.31912.1	ENSBTAG00000013957	0.856409
CUFF.31912.1	Novel07930	0.821226
CUFF.31912.1	ENSBTAG00000014447	0.870087
CUFF.31912.1	ENSBTAG00000019238	0.966774
CUFF.31912.1	ENSBTAG00000006200	0.908471
CUFF.31912.1	ENSBTAG00000016913	0.786704
CUFF.31912.1	Novel04567	0.732983
CUFF.31912.1	Novel04225	0.870725
CUFF.31912.1	Novel04070	0.955139
CUFF.31912.1	ENSBTAG00000033268	0.929453
CUFF.31912.1	Novel04142	0.741614
CUFF.31912.1	ENSBTAG00000015962	0.76458
CUFF.31912.1	ENSBTAG00000003316	0.793601
CUFF.31912.1	Novel07685	0.890574
CUFF.31912.1	Novel00637	-0.965779
CUFF.31912.1	ENSBTAG00000013745	0.822702
CUFF.31912.1	Novel06530	0.969992
CUFF.31912.1	Novel09335	0.890623
CUFF.31912.1	Novel01926	0.955724
CUFF.31912.1	ENSBTAG00000006655	0.915138
CUFF.31912.1	ENSBTAG00000048159	0.997069
CUFF.31912.1	ENSBTAG00000005738	0.848433
CUFF.31912.1	ENSBTAG00000006528	0.90955
CUFF.31912.1	ENSBTAG00000002408	0.765556
CUFF.31912.1	Novel05779	0.75584
CUFF.31912.1	Novel05262	0.806033
CUFF.31912.1	ENSBTAG00000016013	0.940317
CUFF.31912.1	ENSBTAG00000004376	0.89528
CUFF.31912.1	ENSBTAG00000011733	0.994173
CUFF.31912.1	ENSBTAG00000031717	0.732707
CUFF.31912.1	ENSBTAG00000030425	0.87525
CUFF.31912.1	ENSBTAG00000015829	0.989
CUFF.31912.1	ENSBTAG00000003454	0.925902
CUFF.31912.1	Novel00279	0.932911
CUFF.31912.1	ENSBTAG00000011633	0.845792
CUFF.31912.1	Novel09656	0.912996
CUFF.31912.1	Novel09848	0.890758
CUFF.31912.1	Novel05070	0.890996
CUFF.31912.1	Novel00490	0.855645
CUFF.31912.1	ENSBTAG00000019010	0.824334
CUFF.31912.1	ENSBTAG00000003547	0.749739
CUFF.31912.1	ENSBTAG00000017452	0.915276
CUFF.31912.1	ENSBTAG00000003667	0.756487
CUFF.31912.1	Novel09700	0.768186
CUFF.31912.1	Novel02580	0.879172
CUFF.31912.1	ENSBTAG00000002012	0.835054
CUFF.31912.1	ENSBTAG00000013175	0.936511
CUFF.31912.1	ENSBTAG00000011831	-0.811436
CUFF.31912.1	Novel01942	0.749334
CUFF.31912.1	ENSBTAG00000007258	0.754047
CUFF.31912.1	ENSBTAG00000010085	0.865558
CUFF.31912.1	ENSBTAG00000016744	0.808859
CUFF.31912.1	Novel07759	0.763339
CUFF.31912.1	Novel02769	0.955637
CUFF.31912.1	ENSBTAG00000006846	0.969261
CUFF.31912.1	ENSBTAG00000002822	0.98465
CUFF.31912.1	ENSBTAG00000009034	0.828072
CUFF.31912.1	Novel00889	0.820024
CUFF.31912.1	Novel05344	0.760905
CUFF.31912.1	ENSBTAG00000015483	0.947402
CUFF.31912.1	Novel05717	0.78618
CUFF.31912.1	Novel07507	0.745253
CUFF.31912.1	Novel06932	0.84058
CUFF.31912.1	Novel02777	0.755769
CUFF.31912.1	ENSBTAG00000010681	0.92059
CUFF.31912.1	ENSBTAG00000001333	0.9499
CUFF.31912.1	Novel05371	0.986979
CUFF.31912.1	ENSBTAG00000013366	-0.777349
CUFF.31912.1	Novel08118	0.820362
CUFF.31912.1	Novel01044	0.900241
CUFF.31912.1	ENSBTAG00000006795	0.956358
CUFF.31912.1	ENSBTAG00000005385	0.981834
CUFF.31912.1	Novel04001	-0.733605
CUFF.31912.1	ENSBTAG00000039046	0.955066
CUFF.31912.1	Novel03853	0.786825
CUFF.31912.1	Novel06546	0.936078
CUFF.31912.1	ENSBTAG00000022450	0.940189
CUFF.31912.1	ENSBTAG00000013879	0.90349
CUFF.31912.1	ENSBTAG00000014297	0.766534
CUFF.31912.1	ENSBTAG00000016070	0.980513
CUFF.31912.1	Novel04970	0.978335
CUFF.31912.1	Novel01023	-0.799225
CUFF.31912.1	ENSBTAG00000003919	0.801187
CUFF.31912.1	ENSBTAG00000008332	0.902142
CUFF.31912.1	ENSBTAG00000005668	0.798948
CUFF.31912.1	ENSBTAG00000008124	0.958818
CUFF.31912.1	ENSBTAG00000027654	0.89375
CUFF.31912.1	ENSBTAG00000002289	0.848213
CUFF.31912.1	ENSBTAG00000017077	0.813648
CUFF.31912.1	ENSBTAG00000005622	0.96391
CUFF.31912.1	ENSBTAG00000031785	0.733449
CUFF.31912.1	ENSBTAG00000015170	0.980393
CUFF.31912.1	Novel05919	0.932583
CUFF.31912.1	Novel05579	0.795471
CUFF.31912.1	Novel05794	0.820461
CUFF.31912.1	ENSBTAG00000047356	0.858639
CUFF.31912.1	Novel00334	0.917182
CUFF.31912.1	ENSBTAG00000006844	0.702233
CUFF.31912.1	ENSBTAG00000017936	0.88986
CUFF.31912.1	ENSBTAG00000009155	0.706374
CUFF.31912.1	ENSBTAG00000047502	0.923426
CUFF.31912.1	ENSBTAG00000016708	0.827743
CUFF.31912.1	Novel01525	0.899208
CUFF.31912.1	ENSBTAG00000021199	0.772275
CUFF.31912.1	Novel02973	-0.857611
CUFF.31912.1	ENSBTAG00000019265	0.835369
CUFF.31912.1	ENSBTAG00000038979	0.900515
CUFF.31912.1	Novel06135	0.932446
CUFF.31912.1	ENSBTAG00000015200	0.820251
CUFF.31912.1	ENSBTAG00000019028	-0.855322
CUFF.31912.1	Novel09020	0.937351
CUFF.31912.1	Novel07995	0.762719
CUFF.31912.1	Novel03367	0.97891
CUFF.31912.1	Novel02121	0.92721
CUFF.31912.1	ENSBTAG00000014533	0.869526
CUFF.31912.1	Novel05824	0.915504
CUFF.31912.1	ENSBTAG00000020796	0.913735
CUFF.31912.1	Novel05302	0.871888
CUFF.31912.1	Novel07939	0.966414
CUFF.31912.1	Novel08833	0.783946
CUFF.31912.1	ENSBTAG00000009412	-0.813979
CUFF.31912.1	Novel09841	0.984507
CUFF.31912.1	ENSBTAG00000003550	0.998574
CUFF.31912.1	Novel09942	0.832865
CUFF.31912.1	ENSBTAG00000001686	-0.945927
CUFF.31912.1	ENSBTAG00000021245	0.90936
CUFF.31912.1	ENSBTAG00000010460	0.869034
CUFF.31912.1	Novel04490	0.903315
CUFF.31912.1	ENSBTAG00000004072	0.892499
CUFF.31912.1	Novel05550	0.936506
CUFF.32687.1	ENSBTAG00000016239	0.886004
CUFF.32687.1	ENSBTAG00000025183	0.994654
CUFF.32687.1	ENSBTAG00000038067	0.988775
CUFF.32687.1	ENSBTAG00000011059	0.99157
CUFF.32687.1	ENSBTAG00000013196	0.801719
CUFF.32687.1	Novel03230	0.927659
CUFF.32687.1	Novel09768	0.794455
CUFF.32687.1	Novel00910	0.813746
CUFF.32687.1	ENSBTAG00000026181	0.973333
CUFF.32687.1	Novel08480	0.868278
CUFF.32687.1	Novel06578	0.896602
CUFF.32687.1	ENSBTAG00000038783	0.904702
CUFF.32687.1	ENSBTAG00000013112	0.907854
CUFF.32687.1	ENSBTAG00000005209	0.774029
CUFF.32687.1	ENSBTAG00000020480	0.752847
CUFF.32687.1	ENSBTAG00000003130	0.916593
CUFF.32687.1	Novel07028	0.920915
CUFF.32687.1	ENSBTAG00000021325	0.882126
CUFF.32687.1	ENSBTAG00000044012	0.88799
CUFF.32687.1	Novel08011	0.707158
CUFF.32687.1	Novel08019	0.838251
CUFF.32687.1	Novel09059	0.705417
CUFF.32687.1	Novel05993	0.960301
CUFF.32687.1	Novel07454	0.991084
CUFF.32687.1	ENSBTAG00000037558	0.941449
CUFF.32687.1	ENSBTAG00000005574	0.962073
CUFF.32687.1	ENSBTAG00000048286	0.794971
CUFF.32687.1	ENSBTAG00000013957	0.91533
CUFF.32687.1	Novel07930	0.893564
CUFF.32687.1	ENSBTAG00000014447	0.929348
CUFF.32687.1	Novel10019	0.779407
CUFF.32687.1	Novel08693	0.788074
CUFF.32687.1	ENSBTAG00000019238	0.991786
CUFF.32687.1	ENSBTAG00000006200	0.957809
CUFF.32687.1	ENSBTAG00000016913	0.865221
CUFF.32687.1	Novel04567	0.822349
CUFF.32687.1	Novel04225	0.931275
CUFF.32687.1	Novel04070	0.981997
CUFF.32687.1	ENSBTAG00000033268	0.963897
CUFF.32687.1	ENSBTAG00000001520	0.757212
CUFF.32687.1	Novel04142	0.829205
CUFF.32687.1	Novel02253	0.715103
CUFF.32687.1	Novel09087	0.780108
CUFF.32687.1	ENSBTAG00000015962	0.844545
CUFF.32687.1	ENSBTAG00000036102	0.754296
CUFF.32687.1	ENSBTAG00000003316	0.845714
CUFF.32687.1	Novel07685	0.944595
CUFF.32687.1	Novel06054	0.766001
CUFF.32687.1	ENSBTAG00000031797	0.753851
CUFF.32687.1	Novel07525	0.719297
CUFF.32687.1	ENSBTAG00000000078	0.717344
CUFF.32687.1	Novel00637	-0.937985
CUFF.32687.1	ENSBTAG00000013745	0.895093
CUFF.32687.1	Novel09019	0.731646
CUFF.32687.1	Novel06530	0.989355
CUFF.32687.1	Novel09335	0.945543
CUFF.32687.1	Novel01926	0.986228
CUFF.32687.1	ENSBTAG00000006655	0.960919
CUFF.32687.1	ENSBTAG00000048159	0.9978
CUFF.32687.1	ENSBTAG00000005738	0.913953
CUFF.32687.1	ENSBTAG00000006528	0.909384
CUFF.32687.1	ENSBTAG00000009197	0.700785
CUFF.32687.1	ENSBTAG00000002408	0.848749
CUFF.32687.1	Novel05779	0.827632
CUFF.32687.1	Novel05262	0.881604
CUFF.32687.1	ENSBTAG00000016013	0.977549
CUFF.32687.1	ENSBTAG00000004376	0.941932
CUFF.32687.1	ENSBTAG00000011733	0.998502
CUFF.32687.1	ENSBTAG00000031717	0.821481
CUFF.32687.1	ENSBTAG00000030425	0.935038
CUFF.32687.1	ENSBTAG00000015829	0.982409
CUFF.32687.1	Novel05925	0.792122
CUFF.32687.1	ENSBTAG00000003454	0.966208
CUFF.32687.1	Novel00279	0.96588
CUFF.32687.1	ENSBTAG00000011633	0.913067
CUFF.32687.1	Novel09656	0.960905
CUFF.32687.1	Novel09848	0.887122
CUFF.32687.1	Novel05070	0.909609
CUFF.32687.1	Novel00490	0.920001
CUFF.32687.1	ENSBTAG00000010392	0.734942
CUFF.32687.1	ENSBTAG00000019010	0.889783
CUFF.32687.1	ENSBTAG00000003547	0.836074
CUFF.32687.1	ENSBTAG00000017452	0.962607
CUFF.32687.1	Novel02299	-0.710423
CUFF.32687.1	ENSBTAG00000003667	0.833975
CUFF.32687.1	Novel09700	0.851466
CUFF.32687.1	ENSBTAG00000013274	0.727272
CUFF.32687.1	Novel02580	0.937817
CUFF.32687.1	ENSBTAG00000012163	0.774075
CUFF.32687.1	ENSBTAG00000002012	0.903989
CUFF.32687.1	ENSBTAG00000013175	0.976778
CUFF.32687.1	ENSBTAG00000000561	0.786653
CUFF.32687.1	ENSBTAG00000011831	-0.884205
CUFF.32687.1	Novel03577	0.774737
CUFF.32687.1	Novel04997	0.734746
CUFF.32687.1	Novel01942	0.834873
CUFF.32687.1	ENSBTAG00000007258	0.839529
CUFF.32687.1	ENSBTAG00000010085	0.922421
CUFF.32687.1	Novel00192	0.789514
CUFF.32687.1	ENSBTAG00000016744	0.884292
CUFF.32687.1	Novel07759	0.847131
CUFF.32687.1	Novel02769	0.986475
CUFF.32687.1	ENSBTAG00000006846	0.986435
CUFF.32687.1	Novel04991	0.754646
CUFF.32687.1	ENSBTAG00000002822	0.997536
CUFF.32687.1	ENSBTAG00000009034	0.898613
CUFF.32687.1	Novel00889	0.893133
CUFF.32687.1	ENSBTAG00000038700	-0.717598
CUFF.32687.1	Novel05344	0.845384
CUFF.32687.1	ENSBTAG00000015483	0.983135
CUFF.32687.1	Novel05717	0.865673
CUFF.32687.1	Novel07507	0.832577
CUFF.32687.1	Novel06932	0.909021
CUFF.32687.1	Novel02777	0.840852
CUFF.32687.1	ENSBTAG00000010681	0.965833
CUFF.32687.1	ENSBTAG00000001333	0.984548
CUFF.32687.1	Novel05959	0.792064
CUFF.32687.1	Novel05371	0.999819
CUFF.32687.1	ENSBTAG00000000905	0.770935
CUFF.32687.1	Novel08397	-0.724392
CUFF.32687.1	ENSBTAG00000013366	-0.836971
CUFF.32687.1	Novel04258	0.790932
CUFF.32687.1	Novel08118	0.889544
CUFF.32687.1	ENSBTAG00000016581	0.767392
CUFF.32687.1	Novel01044	0.952706
CUFF.32687.1	ENSBTAG00000006795	0.98815
CUFF.32687.1	Novel06098	0.783256
CUFF.32687.1	ENSBTAG00000005385	0.996658
CUFF.32687.1	Novel09270	0.781792
CUFF.32687.1	ENSBTAG00000039046	0.986542
CUFF.32687.1	Novel03853	0.866469
CUFF.32687.1	Novel06546	0.972954
CUFF.32687.1	ENSBTAG00000022450	0.972662
CUFF.32687.1	ENSBTAG00000013879	0.904641
CUFF.32687.1	ENSBTAG00000014297	0.828906
CUFF.32687.1	ENSBTAG00000016070	0.995026
CUFF.32687.1	Novel04970	0.997556
CUFF.32687.1	Novel01023	-0.859833
CUFF.32687.1	ENSBTAG00000003919	0.779732
CUFF.32687.1	ENSBTAG00000008332	0.954371
CUFF.32687.1	Novel05494	0.707616
CUFF.32687.1	ENSBTAG00000005668	0.876391
CUFF.32687.1	ENSBTAG00000008124	0.983329
CUFF.32687.1	ENSBTAG00000027654	0.947823
CUFF.32687.1	ENSBTAG00000002289	0.914812
CUFF.32687.1	ENSBTAG00000017077	0.887938
CUFF.32687.1	ENSBTAG00000005622	0.991926
CUFF.32687.1	ENSBTAG00000031785	0.822259
CUFF.32687.1	ENSBTAG00000015170	0.993857
CUFF.32687.1	Novel05919	0.973447
CUFF.32687.1	Novel05579	0.872098
CUFF.32687.1	Novel05794	0.893406
CUFF.32687.1	ENSBTAG00000047356	0.92268
CUFF.32687.1	ENSBTAG00000004964	0.753162
CUFF.32687.1	Novel00334	0.951045
CUFF.32687.1	ENSBTAG00000006844	0.796122
CUFF.32687.1	ENSBTAG00000017936	0.945116
CUFF.32687.1	ENSBTAG00000009155	0.799496
CUFF.32687.1	ENSBTAG00000047502	0.96714
CUFF.32687.1	ENSBTAG00000016708	0.898536
CUFF.32687.1	Novel01525	0.952192
CUFF.32687.1	ENSBTAG00000021199	0.853843
CUFF.32687.1	Novel02973	-0.805799
CUFF.32687.1	ENSBTAG00000019265	0.904985
CUFF.32687.1	ENSBTAG00000038979	0.946801
CUFF.32687.1	Novel06135	0.974255
CUFF.32687.1	ENSBTAG00000015200	0.893067
CUFF.32687.1	ENSBTAG00000019028	-0.912399
CUFF.32687.1	Novel09020	0.977398
CUFF.32687.1	Novel07995	0.846978
CUFF.32687.1	Novel03367	0.996013
CUFF.32687.1	Novel02121	0.96825
CUFF.32687.1	ENSBTAG00000014533	0.897448
CUFF.32687.1	Novel05824	0.962467
CUFF.32687.1	ENSBTAG00000019980	0.712577
CUFF.32687.1	ENSBTAG00000020796	0.961223
CUFF.32687.1	Novel05302	0.932207
CUFF.32687.1	Novel07939	0.991261
CUFF.32687.1	Novel08833	0.863522
CUFF.32687.1	ENSBTAG00000007415	-0.700365
CUFF.32687.1	ENSBTAG00000009412	-0.78632
CUFF.32687.1	Novel09841	0.989299
CUFF.32687.1	ENSBTAG00000003550	0.994789
CUFF.32687.1	Novel09942	0.903137
CUFF.32687.1	ENSBTAG00000001686	-0.956121
CUFF.32687.1	ENSBTAG00000021245	0.958208
CUFF.32687.1	ENSBTAG00000010460	0.930149
CUFF.32687.1	ENSBTAG00000020173	0.741222
CUFF.32687.1	Novel04490	0.940392
CUFF.32687.1	ENSBTAG00000019918	0.794074
CUFF.32687.1	ENSBTAG00000004072	0.947604
CUFF.32687.1	Novel05550	0.97688
CUFF.32687.1	ENSBTAG00000006919	0.763169
CUFF.36333.1	Novel03777	0.730601
CUFF.36333.1	ENSBTAG00000020201	0.787326
CUFF.36333.1	ENSBTAG00000002075	0.716594
CUFF.36333.1	Novel10047	0.835601
CUFF.36333.1	ENSBTAG00000013029	0.901221
CUFF.36333.1	ENSBTAG00000014612	0.762521
CUFF.36333.1	ENSBTAG00000023697	0.77043
CUFF.36333.1	ENSBTAG00000025391	0.718367
CUFF.36333.1	ENSBTAG00000038169	0.87275
CUFF.36333.1	Novel08039	0.86533
CUFF.36333.1	ENSBTAG00000014443	0.755308
CUFF.36333.1	Novel08092	0.9173
CUFF.36333.1	ENSBTAG00000031564	0.877581
CUFF.36333.1	Novel08189	0.786951
CUFF.36333.1	ENSBTAG00000014619	0.868746
CUFF.36333.1	Novel09264	0.872032
CUFF.36333.1	Novel06466	0.743501
CUFF.36333.1	ENSBTAG00000006771	0.741781
CUFF.38204.3	ENSBTAG00000016239	0.870981
CUFF.38204.3	ENSBTAG00000025183	0.998194
CUFF.38204.3	ENSBTAG00000038067	0.988283
CUFF.38204.3	ENSBTAG00000011059	0.997031
CUFF.38204.3	ENSBTAG00000013196	0.813246
CUFF.38204.3	Novel03230	0.936208
CUFF.38204.3	Novel09768	0.804061
CUFF.38204.3	Novel00910	0.823257
CUFF.38204.3	ENSBTAG00000026181	0.97845
CUFF.38204.3	Novel08480	0.86991
CUFF.38204.3	Novel06578	0.905893
CUFF.38204.3	ENSBTAG00000038783	0.914677
CUFF.38204.3	ENSBTAG00000013112	0.916715
CUFF.38204.3	ENSBTAG00000005209	0.780447
CUFF.38204.3	ENSBTAG00000020480	0.761051
CUFF.38204.3	ENSBTAG00000003130	0.91169
CUFF.38204.3	Novel07028	0.926539
CUFF.38204.3	ENSBTAG00000021325	0.894918
CUFF.38204.3	ENSBTAG00000044012	0.899599
CUFF.38204.3	Novel08011	0.710495
CUFF.38204.3	Novel08019	0.85487
CUFF.38204.3	Novel09059	0.718454
CUFF.38204.3	Novel05993	0.94408
CUFF.38204.3	Novel07454	0.99525
CUFF.38204.3	ENSBTAG00000037558	0.949785
CUFF.38204.3	ENSBTAG00000005574	0.96722
CUFF.38204.3	ENSBTAG00000048286	0.806052
CUFF.38204.3	ENSBTAG00000013957	0.909541
CUFF.38204.3	Novel07930	0.902924
CUFF.38204.3	ENSBTAG00000014447	0.927816
CUFF.38204.3	Novel10019	0.792475
CUFF.38204.3	Novel08693	0.800507
CUFF.38204.3	ENSBTAG00000019238	0.988379
CUFF.38204.3	ENSBTAG00000006200	0.96473
CUFF.38204.3	ENSBTAG00000016913	0.866617
CUFF.38204.3	Novel04567	0.830312
CUFF.38204.3	Novel04225	0.939105
CUFF.38204.3	Novel04070	0.975086
CUFF.38204.3	ENSBTAG00000033268	0.955111
CUFF.38204.3	ENSBTAG00000001520	0.767869
CUFF.38204.3	Novel04142	0.840128
CUFF.38204.3	Novel02253	0.728658
CUFF.38204.3	Novel09087	0.790508
CUFF.38204.3	ENSBTAG00000015962	0.861183
CUFF.38204.3	ENSBTAG00000036102	0.745389
CUFF.38204.3	ENSBTAG00000003316	0.827359
CUFF.38204.3	Novel07685	0.943221
CUFF.38204.3	Novel06054	0.775258
CUFF.38204.3	ENSBTAG00000031797	0.759114
CUFF.38204.3	Novel07525	0.729328
CUFF.38204.3	ENSBTAG00000000078	0.71774
CUFF.38204.3	Novel00637	-0.920807
CUFF.38204.3	ENSBTAG00000013745	0.902945
CUFF.38204.3	Novel09019	0.74177
CUFF.38204.3	Novel06530	0.982421
CUFF.38204.3	Novel09335	0.952945
CUFF.38204.3	Novel01926	0.991352
CUFF.38204.3	ENSBTAG00000006655	0.958013
CUFF.38204.3	ENSBTAG00000048159	0.995147
CUFF.38204.3	ENSBTAG00000005738	0.92393
CUFF.38204.3	ENSBTAG00000006528	0.88615
CUFF.38204.3	ENSBTAG00000009197	0.712222
CUFF.38204.3	ENSBTAG00000002408	0.852484
CUFF.38204.3	Novel05779	0.816462
CUFF.38204.3	Novel05262	0.891268
CUFF.38204.3	ENSBTAG00000016013	0.974876
CUFF.38204.3	ENSBTAG00000004376	0.934129
CUFF.38204.3	ENSBTAG00000011733	0.994562
CUFF.38204.3	ENSBTAG00000031717	0.833615
CUFF.38204.3	ENSBTAG00000030425	0.941163
CUFF.38204.3	ENSBTAG00000015829	0.971676
CUFF.38204.3	Novel05925	0.801414
CUFF.38204.3	ENSBTAG00000003454	0.975661
CUFF.38204.3	Novel00279	0.956956
CUFF.38204.3	ENSBTAG00000011633	0.917442
CUFF.38204.3	Novel09656	0.967531
CUFF.38204.3	Novel09848	0.8614
CUFF.38204.3	Novel05070	0.888577
CUFF.38204.3	Novel00490	0.928441
CUFF.38204.3	ENSBTAG00000010392	0.741702
CUFF.38204.3	ENSBTAG00000019010	0.883561
CUFF.38204.3	ENSBTAG00000003547	0.841588
CUFF.38204.3	ENSBTAG00000017452	0.968759
CUFF.38204.3	ENSBTAG00000003667	0.854189
CUFF.38204.3	Novel09700	0.858036
CUFF.38204.3	Novel02580	0.944185
CUFF.38204.3	ENSBTAG00000012163	0.783252
CUFF.38204.3	ENSBTAG00000002012	0.913809
CUFF.38204.3	ENSBTAG00000013175	0.977729
CUFF.38204.3	ENSBTAG00000000561	0.786013
CUFF.38204.3	ENSBTAG00000011831	-0.883631
CUFF.38204.3	Novel03577	0.784006
CUFF.38204.3	Novel04997	0.746516
CUFF.38204.3	Novel01942	0.847737
CUFF.38204.3	ENSBTAG00000007258	0.844436
CUFF.38204.3	ENSBTAG00000010085	0.936507
CUFF.38204.3	Novel00192	0.79909
CUFF.38204.3	ENSBTAG00000016744	0.891586
CUFF.38204.3	Novel07759	0.857685
CUFF.38204.3	Novel02769	0.991259
CUFF.38204.3	ENSBTAG00000006846	0.977922
CUFF.38204.3	Novel04991	0.745184
CUFF.38204.3	ENSBTAG00000002822	0.999856
CUFF.38204.3	ENSBTAG00000009034	0.908561
CUFF.38204.3	Novel00889	0.898807
CUFF.38204.3	ENSBTAG00000038700	-0.722269
CUFF.38204.3	Novel05344	0.851192
CUFF.38204.3	ENSBTAG00000015483	0.983291
CUFF.38204.3	Novel05717	0.869401
CUFF.38204.3	Novel07507	0.840854
CUFF.38204.3	Novel06932	0.916059
CUFF.38204.3	Novel02777	0.851759
CUFF.38204.3	ENSBTAG00000010681	0.972265
CUFF.38204.3	ENSBTAG00000001333	0.987393
CUFF.38204.3	Novel05959	0.79592
CUFF.38204.3	Novel05371	0.998883
CUFF.38204.3	ENSBTAG00000000905	0.776979
CUFF.38204.3	Novel08397	-0.707271
CUFF.38204.3	ENSBTAG00000013366	-0.82075
CUFF.38204.3	Novel04258	0.802416
CUFF.38204.3	Novel08118	0.886423
CUFF.38204.3	ENSBTAG00000016581	0.781157
CUFF.38204.3	Novel01044	0.958647
CUFF.38204.3	ENSBTAG00000006795	0.988445
CUFF.38204.3	Novel06098	0.786985
CUFF.38204.3	ENSBTAG00000005385	0.999576
CUFF.38204.3	Novel09270	0.791526
CUFF.38204.3	ENSBTAG00000039046	0.990864
CUFF.38204.3	Novel03853	0.875567
CUFF.38204.3	Novel06546	0.967992
CUFF.38204.3	ENSBTAG00000022450	0.982509
CUFF.38204.3	ENSBTAG00000013879	0.880977
CUFF.38204.3	ENSBTAG00000014297	0.813102
CUFF.38204.3	ENSBTAG00000016070	0.998925
CUFF.38204.3	ENSBTAG00000004115	0.701191
CUFF.38204.3	Novel04970	0.995724
CUFF.38204.3	Novel01023	-0.846472
CUFF.38204.3	ENSBTAG00000003919	0.745206
CUFF.38204.3	ENSBTAG00000008332	0.957928
CUFF.38204.3	Novel05494	0.721159
CUFF.38204.3	ENSBTAG00000005668	0.88229
CUFF.38204.3	ENSBTAG00000008124	0.975966
CUFF.38204.3	ENSBTAG00000027654	0.954943
CUFF.38204.3	ENSBTAG00000002289	0.921913
CUFF.38204.3	ENSBTAG00000017077	0.896202
CUFF.38204.3	ENSBTAG00000005622	0.993386
CUFF.38204.3	ENSBTAG00000031785	0.826989
CUFF.38204.3	ENSBTAG00000015170	0.998317
CUFF.38204.3	Novel05919	0.979289
CUFF.38204.3	Novel05579	0.884504
CUFF.38204.3	Novel05794	0.900856
CUFF.38204.3	ENSBTAG00000047356	0.925884
CUFF.38204.3	ENSBTAG00000004964	0.765553
CUFF.38204.3	Novel00334	0.939394
CUFF.38204.3	ENSBTAG00000006844	0.807758
CUFF.38204.3	ENSBTAG00000017936	0.952281
CUFF.38204.3	ENSBTAG00000009155	0.811604
CUFF.38204.3	ENSBTAG00000047502	0.974248
CUFF.38204.3	ENSBTAG00000016708	0.900787
CUFF.38204.3	Novel01525	0.954375
CUFF.38204.3	ENSBTAG00000021199	0.865877
CUFF.38204.3	Novel02973	-0.776572
CUFF.38204.3	ENSBTAG00000019265	0.912294
CUFF.38204.3	ENSBTAG00000038979	0.959511
CUFF.38204.3	Novel06135	0.975276
CUFF.38204.3	ENSBTAG00000015200	0.896894
CUFF.38204.3	ENSBTAG00000019028	-0.904764
CUFF.38204.3	Novel09020	0.979541
CUFF.38204.3	Novel07995	0.853636
CUFF.38204.3	Novel03367	0.999189
CUFF.38204.3	Novel02121	0.964376
CUFF.38204.3	ENSBTAG00000014533	0.876988
CUFF.38204.3	Novel05824	0.969179
CUFF.38204.3	ENSBTAG00000019980	0.727111
CUFF.38204.3	ENSBTAG00000020796	0.968136
CUFF.38204.3	Novel05302	0.93979
CUFF.38204.3	Novel07939	0.995704
CUFF.38204.3	Novel08833	0.874787
CUFF.38204.3	ENSBTAG00000007415	-0.707617
CUFF.38204.3	ENSBTAG00000009412	-0.752392
CUFF.38204.3	Novel09841	0.980113
CUFF.38204.3	ENSBTAG00000003550	0.990284
CUFF.38204.3	Novel09942	0.908123
CUFF.38204.3	ENSBTAG00000001686	-0.939942
CUFF.38204.3	ENSBTAG00000021245	0.965454
CUFF.38204.3	ENSBTAG00000010460	0.931949
CUFF.38204.3	ENSBTAG00000020173	0.749285
CUFF.38204.3	Novel04490	0.928041
CUFF.38204.3	ENSBTAG00000019918	0.802157
CUFF.38204.3	ENSBTAG00000004072	0.951996
CUFF.38204.3	Novel05550	0.979266
CUFF.38204.3	ENSBTAG00000006919	0.770493
CUFF.39414.1	Novel00545	-0.705656
CUFF.39414.1	ENSBTAG00000013029	0.994103
CUFF.39414.1	ENSBTAG00000038169	0.704623
CUFF.39414.1	ENSBTAG00000021663	-0.726131
CUFF.39414.1	Novel08092	0.75813
CUFF.39414.1	ENSBTAG00000031564	0.700151
CUFF.39414.1	ENSBTAG00000003919	0.771412
CUFF.39414.1	Novel02973	-0.726819
CUFF.39414.1	Novel06466	0.946694
CUFF.39414.1	ENSBTAG00000009412	-0.770738
CUFF.42178.2	ENSBTAG00000002999	-0.861764
CUFF.42178.2	ENSBTAG00000018951	-0.83627
CUFF.42178.2	Novel06253	-0.719005
CUFF.42178.2	Novel09016	-0.737513
CUFF.42178.2	Novel06993	-0.714775
CUFF.42178.2	Novel01418	-0.813946
CUFF.42178.2	Novel06040	-0.80127
CUFF.42178.2	ENSBTAG00000020201	0.732284
CUFF.42178.2	ENSBTAG00000002075	0.748939
CUFF.42178.2	ENSBTAG00000011836	-0.755223
CUFF.42178.2	ENSBTAG00000009304	-0.809306
CUFF.42178.2	Novel07822	-0.704557
CUFF.42178.2	ENSBTAG00000007334	-0.725615
CUFF.42178.2	Novel10047	0.723715
CUFF.42178.2	ENSBTAG00000013029	0.786102
CUFF.42178.2	Novel02020	-0.763259
CUFF.42178.2	Novel05932	-0.80174
CUFF.42178.2	ENSBTAG00000014741	-0.725513
CUFF.42178.2	ENSBTAG00000020792	-0.722624
CUFF.42178.2	ENSBTAG00000008363	-0.739517
CUFF.42178.2	Novel02047	-0.707029
CUFF.42178.2	ENSBTAG00000023823	-0.752628
CUFF.42178.2	ENSBTAG00000038938	0.705911
CUFF.42178.2	ENSBTAG00000007073	-0.815186
CUFF.42178.2	ENSBTAG00000004553	-0.743348
CUFF.42178.2	Novel05517	-0.757092
CUFF.42178.2	ENSBTAG00000016981	-0.715331
CUFF.42178.2	ENSBTAG00000011540	-0.75285
CUFF.42178.2	Novel04924	-0.73846
CUFF.42178.2	ENSBTAG00000011111	-0.833253
CUFF.42178.2	ENSBTAG00000033322	-0.774298
CUFF.42178.2	ENSBTAG00000038169	0.748643
CUFF.42178.2	Novel03731	-0.707522
CUFF.42178.2	Novel08039	0.728667
CUFF.42178.2	ENSBTAG00000006689	-0.70556
CUFF.42178.2	ENSBTAG00000027867	-0.791641
CUFF.42178.2	ENSBTAG00000032637	-0.862592
CUFF.42178.2	Novel04656	-0.838224
CUFF.42178.2	ENSBTAG00000021663	-0.933956
CUFF.42178.2	Novel08092	0.750122
CUFF.42178.2	Novel04001	-0.881843
CUFF.42178.2	ENSBTAG00000002376	-0.864915
CUFF.42178.2	Novel02357	-0.851081
CUFF.42178.2	ENSBTAG00000005683	-0.852107
CUFF.42178.2	ENSBTAG00000002273	-0.877749
CUFF.42178.2	ENSBTAG00000031564	0.729631
CUFF.42178.2	ENSBTAG00000002769	-0.753964
CUFF.42178.2	ENSBTAG00000005085	-0.795443
CUFF.42178.2	Novel08189	0.72266
CUFF.42178.2	ENSBTAG00000014619	0.735148
CUFF.42178.2	Novel06788	-0.806553
CUFF.42178.2	ENSBTAG00000026320	-0.806455
CUFF.42178.2	ENSBTAG00000005562	-0.836968
CUFF.42178.2	ENSBTAG00000003043	-0.817837
CUFF.42178.2	Novel04396	-0.812325
CUFF.42178.2	ENSBTAG00000039138	-0.778112
CUFF.42178.2	ENSBTAG00000006831	-0.870588
[truncated: 848 more rows]

## Sheet: GO
Table S12. Co-expressed differentially expressed genes with 36 lncRNAs in GSH-treated embryos.
Spreadsheet 2. GO analysis of all co-expressed differentially expressed genes.
GO.ID	Term	Term_Type	P Value	Genes
GO:0006396	RNA processing	biological_process	0.000835392	ENSBTAG00000010668, ENSBTAG00000019119, ENSBTAG00000003547, ENSBTAG00000014297, ENSBTAG00000020567, ENSBTAG00000005683, ENSBTAG00000002376, ENSBTAG00000015612, ENSBTAG00000002026, ENSBTAG00000005385, ENSBTAG00000011796, ENSBTAG00000007363, ENSBTAG00000018360
GO:0030529	ribonucleoprotein complex	cellular_component	0.00104051	ENSBTAG00000016581, ENSBTAG00000010668, ENSBTAG00000009908, ENSBTAG00000001520, ENSBTAG00000014579, ENSBTAG00000019119, ENSBTAG00000038783, ENSBTAG00000025571, ENSBTAG00000014297, ENSBTAG00000020567, ENSBTAG00000002376, ENSBTAG00000002026, ENSBTAG00000005385, ENSBTAG00000004823, ENSBTAG00000007363, ENSBTAG00000018360
GO:0004143	diacylglycerol kinase activity	molecular_function	0.00695074	ENSBTAG00000019265, ENSBTAG00000013879, ENSBTAG00000004018
GO:0005739	mitochondrion	cellular_component	0.00761954	ENSBTAG00000008124, ENSBTAG00000016581, ENSBTAG00000012920, ENSBTAG00000004651, ENSBTAG00000039462, ENSBTAG00000001520, ENSBTAG00000014579, ENSBTAG00000021199, ENSBTAG00000025571, ENSBTAG00000012072, ENSBTAG00000006200, ENSBTAG00000018278, ENSBTAG00000005009, ENSBTAG00000007258, ENSBTAG00000009509, ENSBTAG00000015200, ENSBTAG00000005096, ENSBTAG00000002507, ENSBTAG00000001288, ENSBTAG00000004823,…
GO:0007205	activation of protein kinase C activity by G-protein coupled receptor protein signaling pathway	biological_process	0.0119409	ENSBTAG00000019265, ENSBTAG00000013879, ENSBTAG00000004018
GO:0006412	translation	biological_process	0.0123146	ENSBTAG00000007367, ENSBTAG00000034185, ENSBTAG00000014579, ENSBTAG00000009908, ENSBTAG00000019010, ENSBTAG00000001520, ENSBTAG00000002026, ENSBTAG00000007651, ENSBTAG00000038783, ENSBTAG00000025571, ENSBTAG00000018360
GO:0006397	mRNA processing	biological_process	0.0200742	ENSBTAG00000003547, ENSBTAG00000020567, ENSBTAG00000014297, ENSBTAG00000010668, ENSBTAG00000002376, ENSBTAG00000019119, ENSBTAG00000007363
GO:0045638	negative regulation of myeloid cell differentiation	biological_process	0.0218943	ENSBTAG00000011266, ENSBTAG00000020173, ENSBTAG00000025391
GO:0043228	non-membrane-bounded organelle	cellular_component	0.0230106	ENSBTAG00000016581, ENSBTAG00000004553, ENSBTAG00000014579, ENSBTAG00000025391, ENSBTAG00000025571, ENSBTAG00000018103, ENSBTAG00000031564, ENSBTAG00000011266, ENSBTAG00000031785, ENSBTAG00000024426, ENSBTAG00000025853, ENSBTAG00000018267, ENSBTAG00000016013, ENSBTAG00000018360, ENSBTAG00000001520, ENSBTAG00000009908, ENSBTAG00000014447, ENSBTAG00000038783, ENSBTAG00000031717, ENSBTAG00000004115,…
GO:0043232	intracellular non-membrane-bounded organelle	cellular_component	0.0230106	ENSBTAG00000016581, ENSBTAG00000004553, ENSBTAG00000014579, ENSBTAG00000025391, ENSBTAG00000025571, ENSBTAG00000018103, ENSBTAG00000031564, ENSBTAG00000011266, ENSBTAG00000031785, ENSBTAG00000024426, ENSBTAG00000025853, ENSBTAG00000018267, ENSBTAG00000016013, ENSBTAG00000018360, ENSBTAG00000001520, ENSBTAG00000009908, ENSBTAG00000014447, ENSBTAG00000038783, ENSBTAG00000031717, ENSBTAG00000004115,…
GO:0005840	ribosome	cellular_component	0.0250466	ENSBTAG00000016581, ENSBTAG00000014579, ENSBTAG00000009908, ENSBTAG00000001520, ENSBTAG00000002026, ENSBTAG00000038783, ENSBTAG00000025571, ENSBTAG00000004823, ENSBTAG00000018360
GO:0010558	negative regulation of macromolecule biosynthetic process	biological_process	0.0252793	ENSBTAG00000011266, ENSBTAG00000006919, ENSBTAG00000020173, ENSBTAG00000027654, ENSBTAG00000001333, ENSBTAG00000030425, ENSBTAG00000010681, ENSBTAG00000018103
GO:0010605	negative regulation of macromolecule metabolic process	biological_process	0.0268493	ENSBTAG00000011266, ENSBTAG00000014297, ENSBTAG00000006919, ENSBTAG00000020173, ENSBTAG00000027654, ENSBTAG00000001333, ENSBTAG00000030425, ENSBTAG00000010681, ENSBTAG00000018103
GO:0015985	energy coupled proton transport, down electrochemical gradient	biological_process	0.0268509	ENSBTAG00000001927, ENSBTAG00000021092, ENSBTAG00000002507, ENSBTAG00000018278
GO:0015986	ATP synthesis coupled proton transport	biological_process	0.0268509	ENSBTAG00000001927, ENSBTAG00000021092, ENSBTAG00000002507, ENSBTAG00000018278
GO:0031327	negative regulation of cellular biosynthetic process	biological_process	0.0272799	ENSBTAG00000011266, ENSBTAG00000006919, ENSBTAG00000020173, ENSBTAG00000027654, ENSBTAG00000001333, ENSBTAG00000030425, ENSBTAG00000010681, ENSBTAG00000018103
GO:0008285	negative regulation of cell proliferation	biological_process	0.0277589	ENSBTAG00000011266, ENSBTAG00000006919, ENSBTAG00000020173, ENSBTAG00000001333, ENSBTAG00000002507, ENSBTAG00000011059
GO:0009890	negative regulation of biosynthetic process	biological_process	0.0316001	ENSBTAG00000011266, ENSBTAG00000006919, ENSBTAG00000020173, ENSBTAG00000027654, ENSBTAG00000001333, ENSBTAG00000030425, ENSBTAG00000010681, ENSBTAG00000018103
GO:0034220	ion transmembrane transport	biological_process	0.032103	ENSBTAG00000001927, ENSBTAG00000021092, ENSBTAG00000002507, ENSBTAG00000018278
GO:0016071	mRNA metabolic process	biological_process	0.0339679	ENSBTAG00000003547, ENSBTAG00000020567, ENSBTAG00000014297, ENSBTAG00000010668, ENSBTAG00000002376, ENSBTAG00000019119, ENSBTAG00000007363
GO:0043244	regulation of protein complex disassembly	biological_process	0.0376794	ENSBTAG00000010550, ENSBTAG00000018267, ENSBTAG00000004072
GO:0015992	proton transport	biological_process	0.0378522	ENSBTAG00000001927, ENSBTAG00000021092, ENSBTAG00000002507, ENSBTAG00000018278
GO:0006818	hydrogen transport	biological_process	0.0398778	ENSBTAG00000001927, ENSBTAG00000021092, ENSBTAG00000002507, ENSBTAG00000018278
GO:0005938	cell cortex	cellular_component	0.0403118	ENSBTAG00000001182, ENSBTAG00000004553, ENSBTAG00000024426, ENSBTAG00000019600, ENSBTAG00000004072
GO:0005773	vacuole	cellular_component	0.0405912	ENSBTAG00000017077, ENSBTAG00000015254, ENSBTAG00000009899, ENSBTAG00000021092, ENSBTAG00000008792, ENSBTAG00000010992
GO:0015672	monovalent inorganic cation transport	biological_process	0.0424846	ENSBTAG00000018975, ENSBTAG00000009155, ENSBTAG00000001927, ENSBTAG00000021092, ENSBTAG00000021339, ENSBTAG00000002507, ENSBTAG00000011379, ENSBTAG00000018278
GO:0006091	generation of precursor metabolites and energy	biological_process	0.0453036	ENSBTAG00000009509, ENSBTAG00000001927, ENSBTAG00000012697, ENSBTAG00000021092, ENSBTAG00000012072, ENSBTAG00000002507, ENSBTAG00000023823, ENSBTAG00000018278
GO:0033178	proton-transporting two-sector ATPase complex, catalytic domain	cellular_component	0.0470682	ENSBTAG00000001927, ENSBTAG00000002507, ENSBTAG00000018278
GO:0010629	negative regulation of gene expression	biological_process	0.0482789	ENSBTAG00000011266, ENSBTAG00000014297, ENSBTAG00000006919, ENSBTAG00000001333, ENSBTAG00000030425, ENSBTAG00000010681, ENSBTAG00000018103
GO:0016469	proton-transporting two-sector ATPase complex	cellular_component	0.0486622	ENSBTAG00000001927, ENSBTAG00000021092, ENSBTAG00000002507, ENSBTAG00000018278
GO:0009145	purine nucleoside triphosphate biosynthetic process	biological_process	0.0489591	ENSBTAG00000001927, ENSBTAG00000004651, ENSBTAG00000021092, ENSBTAG00000002507, ENSBTAG00000018278
GO:0009206	purine ribonucleoside triphosphate biosynthetic process	biological_process	0.0489591	ENSBTAG00000001927, ENSBTAG00000004651, ENSBTAG00000021092, ENSBTAG00000002507, ENSBTAG00000018278
GO:0009201	ribonucleoside triphosphate biosynthetic process	biological_process	0.0489591	ENSBTAG00000001927, ENSBTAG00000004651, ENSBTAG00000021092, ENSBTAG00000002507, ENSBTAG00000018278

## Sheet: KEGG
Table S12. Co-expressed differentially expressed genes with 36 lncRNAs in GSH-treated embryos.
Spreadsheet 3. KEGG analysis of all co-expressed differentially expressed genes.
Term	Database	ID	P Value	Genes
Glycerolipid metabolism	KEGG PATHWAY	bta00561	0.00467709	ENSBTAG00000008124, ENSBTAG00000019980, ENSBTAG00000019265, ENSBTAG00000013879, ENSBTAG00000004018
Oxidative phosphorylation	KEGG PATHWAY	bta00190	0.0213797	ENSBTAG00000009509, ENSBTAG00000001927, ENSBTAG00000005096, ENSBTAG00000021092, ENSBTAG00000012072, ENSBTAG00000002507, ENSBTAG00000018278
Lysosome	KEGG PATHWAY	bta04142	0.0405837	ENSBTAG00000002769, ENSBTAG00000017077, ENSBTAG00000015254, ENSBTAG00000021092, ENSBTAG00000009034, ENSBTAG00000010992
Alzheimer's disease	KEGG PATHWAY	bta05010	0.0474844	ENSBTAG00000009509, ENSBTAG00000002075, ENSBTAG00000005096, ENSBTAG00000012072, ENSBTAG00000002507, ENSBTAG00000023823, ENSBTAG00000018278
Drug metabolism	KEGG PATHWAY	bta00982	0.0484666	ENSBTAG00000001288, ENSBTAG00000026181, ENSBTAG00000004288, ENSBTAG00000006546
Colorectal cancer	KEGG PATHWAY	bta05210	0.0519225	ENSBTAG00000006919, ENSBTAG00000002742, ENSBTAG00000001002, ENSBTAG00000006844, ENSBTAG00000023823
Parkinson's disease	KEGG PATHWAY	bta05012	0.0614347	ENSBTAG00000009509, ENSBTAG00000005096, ENSBTAG00000012072, ENSBTAG00000002507, ENSBTAG00000023823, ENSBTAG00000018278
Acute myeloid leukemia	KEGG PATHWAY	bta05221	0.0642996	ENSBTAG00000011266, ENSBTAG00000001002, ENSBTAG00000027654, ENSBTAG00000006844
Huntington's disease	KEGG PATHWAY	bta05016	0.0650649	ENSBTAG00000009509, ENSBTAG00000001333, ENSBTAG00000005096, ENSBTAG00000012072, ENSBTAG00000002507, ENSBTAG00000023823, ENSBTAG00000018278
Thyroid cancer	KEGG PATHWAY	bta05216	0.0698986	ENSBTAG00000001002, ENSBTAG00000001333, ENSBTAG00000006844
