# Supplementary material for: Long Non-Coding RNA and mRNA Profiling in Early-Stage Bovine Embryos Treated with Glutathione
Source: Antioxidants (Basel). 2020 May 8;9(5):402. doi: 10.3390/antiox9050402 (PMC7278749; doi:10.3390/antiox9050402)
Supplement: Supplementary file 1 [file antioxidants-09-00402-s001.zip › Table S13.xlsx]

## Sheet: 23 LncRNA-300K
Table S13. The protein-coding genes of 23 LncRNAs in bovine embryos.
Spreadsheet 1. All protein-coding genes.
LncRNA	Genes	Overlap bp
CUFF.10166.1	ENSBTAG00000014915	5317
CUFF.10166.1	ENSBTAG00000001697	23714
CUFF.10166.1	ENSBTAG00000001749	125606
CUFF.10166.1	ENSBTAG00000007666	91889
CUFF.10166.1	ENSBTAG00000011305	67260
CUFF.10166.1	ENSBTAG00000040386	212435
CUFF.10166.1	ENSBTAG00000000185	212435
CUFF.102243.3	ENSBTAG00000019164	243088
CUFF.102243.3	ENSBTAG00000010109	243088
CUFF.102243.3	ENSBTAG00000008584	243088
CUFF.120042.2	ENSBTAG00000001892	3974
CUFF.120042.2	ENSBTAG00000006661	10119
CUFF.120042.2	ENSBTAG00000012658	203168
CUFF.123356.2	ENSBTAG00000003625	435489
CUFF.164485.3	ENSBTAG00000017767	1121
CUFF.164485.3	ENSBTAG00000017783	6350
CUFF.164485.3	ENSBTAG00000014943	201959
CUFF.164485.3	ENSBTAG00000009831	201959
CUFF.22131.4	ENSBTAG00000039186	202269
CUFF.22556.2	ENSBTAG00000008994	1524
CUFF.22556.2	ENSBTAG00000046303	3259
CUFF.22556.2	ENSBTAG00000006305	6167
CUFF.22556.2	ENSBTAG00000044129	10414
CUFF.22556.2	ENSBTAG00000046548	8075
CUFF.22556.2	ENSBTAG00000046548	8613
CUFF.22556.2	ENSBTAG00000003387	8709
CUFF.22556.2	ENSBTAG00000008997	55564
CUFF.22556.2	ENSBTAG00000003388	2465
CUFF.22556.2	ENSBTAG00000023851	32881
CUFF.22556.2	ENSBTAG00000011912	172957
CUFF.30537.1	ENSBTAG00000015525	15242
CUFF.30537.1	ENSBTAG00000022000	140956
CUFF.30537.1	ENSBTAG00000022003	239645
CUFF.30537.1	ENSBTAG00000015517	239645
CUFF.31476.1	ENSBTAG00000006578	2737
CUFF.31476.1	ENSBTAG00000018735	5194
CUFF.31476.1	ENSBTAG00000027412	458
CUFF.31476.1	ENSBTAG00000008439	41949
CUFF.31476.1	ENSBTAG00000008436	24883
CUFF.31476.1	ENSBTAG00000007920	47891
CUFF.31476.1	ENSBTAG00000045784	146557
CUFF.31476.1	ENSBTAG00000013545	69066
CUFF.31476.1	ENSBTAG00000018732	59381
CUFF.31476.1	ENSBTAG00000003848	39501
CUFF.31476.1	ENSBTAG00000015517	224911
CUFF.33095.2	ENSBTAG00000016849	4035
CUFF.33095.2	ENSBTAG00000003257	26281
CUFF.33095.2	ENSBTAG00000003256	19008
CUFF.33095.2	ENSBTAG00000016846	67956
CUFF.33095.2	ENSBTAG00000015517	201043
CUFF.48270.1	ENSBTAG00000014191	14541
CUFF.48270.1	ENSBTAG00000003992	46515
CUFF.52291.1	ENSBTAG00000011063	24070
CUFF.52291.1	ENSBTAG00000011062	16176
CUFF.52291.1	ENSBTAG00000044109	46328
CUFF.55358.1	ENSBTAG00000023731	3718
CUFF.55358.1	ENSBTAG00000023730	2761
CUFF.55358.1	ENSBTAG00000020318	6683
CUFF.55358.1	ENSBTAG00000001904	10135
CUFF.55358.1	ENSBTAG00000021165	8999
CUFF.55358.1	ENSBTAG00000039014	9945
CUFF.55358.1	ENSBTAG00000038051	7113
CUFF.55358.1	ENSBTAG00000007096	13693
CUFF.55358.1	ENSBTAG00000040356	45055
CUFF.55358.1	ENSBTAG00000001906	37246
CUFF.55358.1	ENSBTAG00000048260	203732
CUFF.60924.1	ENSBTAG00000014687	3959
CUFF.60924.1	ENSBTAG00000000827	24503
CUFF.60924.1	ENSBTAG00000025167	4915
CUFF.60924.1	ENSBTAG00000012040	8696
CUFF.60924.1	ENSBTAG00000001119	16190
CUFF.60924.1	ENSBTAG00000001120	5768
CUFF.60924.1	ENSBTAG00000019349	100689
CUFF.60924.1	ENSBTAG00000046170	205648
CUFF.62367.1	ENSBTAG00000048067	1135
CUFF.62367.1	ENSBTAG00000011539	3717
CUFF.62367.1	ENSBTAG00000003830	9340
CUFF.62367.1	ENSBTAG00000030591	8918
CUFF.62367.1	ENSBTAG00000046569	7217
CUFF.62367.1	ENSBTAG00000006499	22282
CUFF.62367.1	ENSBTAG00000030591	19561
CUFF.62367.1	ENSBTAG00000013469	1744
CUFF.62367.1	ENSBTAG00000011532	87306
CUFF.62367.1	ENSBTAG00000046170	201952
CUFF.70813.2	ENSBTAG00000042880	-101304
CUFF.70813.2	ENSBTAG00000010386	-76928
CUFF.70813.2	ENSBTAG00000003923	-68074
CUFF.70813.2	ENSBTAG00000003927	-62809
CUFF.70813.2	ENSBTAG00000003935	-41699
CUFF.70813.2	ENSBTAG00000003936	10479
CUFF.70813.2	ENSBTAG00000003944	22922
CUFF.70813.2	ENSBTAG00000015520	42796
CUFF.70813.2	ENSBTAG00000029850	50407
CUFF.70813.2	ENSBTAG00000008362	52703
CUFF.70813.2	ENSBTAG00000018543	86121
CUFF.70813.2	ENSBTAG00000038042	-168799
CUFF.70813.2	ENSBTAG00000026753	-142166
CUFF.70813.2	ENSBTAG00000016572	162795
CUFF.70813.2	ENSBTAG00000003807	206151
CUFF.70813.2	ENSBTAG00000003809	238249
CUFF.70813.2	ENSBTAG00000026772	255103
CUFF.70813.2	ENSBTAG00000003813	262759
CUFF.70813.2	ENSBTAG00000003817	272487
CUFF.70813.2	ENSBTAG00000003819	299227
CUFF.70813.3	ENSBTAG00000003327	-185375
CUFF.70813.4	ENSBTAG00000045124	-285811
CUFF.76038.1	ENSBTAG00000025893	204176
CUFF.76038.1	ENSBTAG00000008251	204176
CUFF.84806.1	ENSBTAG00000043990	201134
CUFF.90361.3	ENSBTAG00000010991	128928
CUFF.90361.3	ENSBTAG00000044063	65243
CUFF.90361.3	ENSBTAG00000021923	88403
CUFF.90361.3	ENSBTAG00000039483	27904
CUFF.92798.1	ENSBTAG00000004727	2335
CUFF.92798.1	ENSBTAG00000047563	653
CUFF.92798.1	ENSBTAG00000012082	1459
CUFF.92798.1	ENSBTAG00000019920	10730
CUFF.92798.1	ENSBTAG00000001415	2649
CUFF.92798.1	ENSBTAG00000006117	12445
CUFF.92798.1	ENSBTAG00000020190	4529
CUFF.92798.1	ENSBTAG00000020190	4529
CUFF.92798.1	ENSBTAG00000045901	54217
CUFF.92798.1	ENSBTAG00000002367	7548
CUFF.92798.1	ENSBTAG00000004729	45339
CUFF.92798.1	ENSBTAG00000034238	93449
CUFF.92798.1	ENSBTAG00000005572	53168
CUFF.92798.1	ENSBTAG00000005195	5565
CUFF.92798.1	ENSBTAG00000021981	200800
CUFF.96165.2	ENSBTAG00000011115	-258882
CUFF.96165.2	ENSBTAG00000003636	-206416
CUFF.96165.2	ENSBTAG00000023967	-180128
CUFF.96165.2	ENSBTAG00000034918	-165817
CUFF.96165.2	ENSBTAG00000009768	-146924
CUFF.96165.2	ENSBTAG00000007881	-127049
CUFF.96165.2	ENSBTAG00000007883	-126092
CUFF.96165.2	ENSBTAG00000017367	-109669
CUFF.96165.2	ENSBTAG00000004662	-75748
CUFF.96165.2	ENSBTAG00000044882	1835
CUFF.96165.2	ENSBTAG00000029843	50943
CUFF.96165.2	ENSBTAG00000010442	98100
CUFF.96165.2	ENSBTAG00000005708	230576
CUFF.97956.1	ENSBTAG00000020233	204285
CUFF.97956.1	ENSBTAG00000003690	46341
CUFF.97956.1	ENSBTAG00000012010	204285
CUFF.97956.1	ENSBTAG00000002751	204285

## Sheet: GO
Table S13. The protein-coding genes of 23 lncRNAs in bovine embryos.
Spreadsheet 2. GO analysis of all protein-coding genes.
GO.ID	Term	Term_Type	P Value	Genes
GO:0008528	peptide receptor activity, G-protein coupled	molecular_function	0.00872039	ENSBTAG00000023731, ENSBTAG00000038042, ENSBTAG00000026753, ENSBTAG00000040386
GO:0001653	peptide receptor activity	molecular_function	0.00872039	ENSBTAG00000023731, ENSBTAG00000038042, ENSBTAG00000026753, ENSBTAG00000040386
GO:0005886	plasma membrane	cellular_component	0.0101391	ENSBTAG00000023731, ENSBTAG00000003927, ENSBTAG00000026753, ENSBTAG00000019349, ENSBTAG00000039483, ENSBTAG00000003923, ENSBTAG00000017767, ENSBTAG00000000185, ENSBTAG00000022000, ENSBTAG00000015520, ENSBTAG00000006305, ENSBTAG00000021923, ENSBTAG00000025893
GO:0046872	metal ion binding	molecular_function	0.0118154	ENSBTAG00000011115, ENSBTAG00000005195, ENSBTAG00000011539, ENSBTAG00000003992, ENSBTAG00000015520, ENSBTAG00000021923, ENSBTAG00000018543, ENSBTAG00000038051, ENSBTAG00000011062, ENSBTAG00000015525, ENSBTAG00000012040, ENSBTAG00000039483, ENSBTAG00000011912, ENSBTAG00000003809, ENSBTAG00000014943, ENSBTAG00000022000, ENSBTAG00000039014, ENSBTAG00000005572, ENSBTAG00000003817, ENSBTAG00000025893,…
GO:0043169	cation binding	molecular_function	0.0134677	ENSBTAG00000011115, ENSBTAG00000005195, ENSBTAG00000011539, ENSBTAG00000003992, ENSBTAG00000015520, ENSBTAG00000021923, ENSBTAG00000018543, ENSBTAG00000038051, ENSBTAG00000011062, ENSBTAG00000015525, ENSBTAG00000012040, ENSBTAG00000039483, ENSBTAG00000011912, ENSBTAG00000003809, ENSBTAG00000014943, ENSBTAG00000022000, ENSBTAG00000039014, ENSBTAG00000005572, ENSBTAG00000003817, ENSBTAG00000025893,…
GO:0043167	ion binding	molecular_function	0.0150308	ENSBTAG00000011115, ENSBTAG00000005195, ENSBTAG00000011539, ENSBTAG00000003992, ENSBTAG00000015520, ENSBTAG00000021923, ENSBTAG00000018543, ENSBTAG00000038051, ENSBTAG00000011062, ENSBTAG00000015525, ENSBTAG00000012040, ENSBTAG00000039483, ENSBTAG00000011912, ENSBTAG00000003809, ENSBTAG00000014943, ENSBTAG00000022000, ENSBTAG00000039014, ENSBTAG00000005572, ENSBTAG00000003817, ENSBTAG00000025893,…
GO:0042277	peptide binding	molecular_function	0.0153244	ENSBTAG00000023731, ENSBTAG00000038042, ENSBTAG00000026753, ENSBTAG00000040386
GO:0004918	interleukin-8 receptor activity	molecular_function	0.0206013	ENSBTAG00000038042, ENSBTAG00000026753
GO:0019959	interleukin-8 binding	molecular_function	0.0256863	ENSBTAG00000038042, ENSBTAG00000026753
GO:0044087	regulation of cellular component biogenesis	biological_process	0.0292085	ENSBTAG00000010386, ENSBTAG00000006661, ENSBTAG00000018543
GO:0016494	C-X-C chemokine receptor activity	molecular_function	0.0407868	ENSBTAG00000038042, ENSBTAG00000026753
GO:0019958	C-X-C chemokine binding	molecular_function	0.0457692	ENSBTAG00000038042, ENSBTAG00000026753
GO:0035303	regulation of dephosphorylation	biological_process	0.0533412	ENSBTAG00000016846, ENSBTAG00000040386
GO:0005509	calcium ion binding	molecular_function	0.0540303	ENSBTAG00000039483, ENSBTAG00000011912, ENSBTAG00000022000, ENSBTAG00000003809, ENSBTAG00000021923, ENSBTAG00000025893, ENSBTAG00000018543
GO:0009434	microtubule-based flagellum	cellular_component	0.0586994	ENSBTAG00000006578, ENSBTAG00000007096
GO:0007156	homophilic cell adhesion	biological_process	0.0736895	ENSBTAG00000039483, ENSBTAG00000021923, ENSBTAG00000025893
GO:0046873	metal ion transmembrane transporter activity	molecular_function	0.0791074	ENSBTAG00000015525, ENSBTAG00000044109, ENSBTAG00000022000, ENSBTAG00000015520
GO:0005874	microtubule	cellular_component	0.0894454	ENSBTAG00000010109, ENSBTAG00000023730, ENSBTAG00000007096
GO:0019861	flagellum	cellular_component	0.0913802	ENSBTAG00000006578, ENSBTAG00000007096

## Sheet: KEGG
Table S13. The protein-coding genes of 23 lncRNAs in bovine embryos.
Spreadsheet 3. KEGG analysis of all protein-coding genes.
Term	Database	ID	P Value	Genes
Cell cycle	KEGG PATHWAY	bta04110	0.0553232	ENSBTAG00000010109, ENSBTAG00000016846, ENSBTAG00000004729, ENSBTAG00000008436
