# Supplementary material for: Long Non-Coding RNA and mRNA Profiling in Early-Stage Bovine Embryos Treated with Glutathione
Source: Antioxidants (Basel). 2020 May 8;9(5):402. doi: 10.3390/antiox9050402 (PMC7278749; doi:10.3390/antiox9050402)
Supplement: Supplementary file 1 [file antioxidants-09-00402-s001.zip › Table S14.xlsx]

## Sheet: 36 LncRNA-300K
Table S14. The protein-coding genes of 36 lncRNAs in bovine embryos.
Spreadsheet 1. All protein-coding genes.
LncRNA	Genes	Overlap_bp
CUFF.107122.1	ENSBTAG00000002823	60798
CUFF.107122.1	ENSBTAG00000024534	99834
CUFF.107122.1	ENSBTAG00000008931	208321
CUFF.107122.1	ENSBTAG00000014151	178240
CUFF.107704.1	ENSBTAG00000002419	10217
CUFF.107704.1	ENSBTAG00000001481	8759
CUFF.107704.1	ENSBTAG00000002414	43765
CUFF.107704.1	ENSBTAG00000002068	7345
CUFF.107704.1	ENSBTAG00000018487	15164
CUFF.107704.1	ENSBTAG00000024507	2601
CUFF.107704.1	ENSBTAG00000016698	203445
CUFF.107704.1	ENSBTAG00000007241	84903
CUFF.128322.2	ENSBTAG00000022360	31697
CUFF.128322.2	ENSBTAG00000003625	200943
CUFF.130948.1	ENSBTAG00000046440	205941
CUFF.130948.1	ENSBTAG00000003124	205941
CUFF.130948.1	ENSBTAG00000022013	205941
CUFF.137141.1	ENSBTAG00000015126	93993
CUFF.137141.1	ENSBTAG00000009744	48985
CUFF.137141.1	ENSBTAG00000013996	22983
CUFF.137141.1	ENSBTAG00000003124	203417
CUFF.137141.1	ENSBTAG00000022013	203417
CUFF.142510.1	ENSBTAG00000020213	30532
CUFF.142510.1	ENSBTAG00000046694	3678
CUFF.142510.1	ENSBTAG00000003836	188858
CUFF.142510.1	ENSBTAG00000010359	106185
CUFF.142510.1	ENSBTAG00000020491	100010
CUFF.142510.1	ENSBTAG00000038257	203512
CUFF.149189.2	ENSBTAG00000001142	-181434
CUFF.149189.2	ENSBTAG00000043344	-161073
CUFF.149189.2	ENSBTAG00000005519	-65232
CUFF.149189.2	ENSBTAG00000021686	143660
CUFF.151973.1	ENSBTAG00000004499	20953
CUFF.151973.1	ENSBTAG00000004499	20771
CUFF.151973.1	ENSBTAG00000001462	202539
CUFF.152937.1	ENSBTAG00000019600	904
CUFF.152937.1	ENSBTAG00000021814	33281
CUFF.152937.1	ENSBTAG00000007791	81302
CUFF.152937.1	ENSBTAG00000046432	250211
CUFF.152963.1	ENSBTAG00000019600	904
CUFF.152963.1	ENSBTAG00000000892	6034
CUFF.152963.1	ENSBTAG00000021814	33281
CUFF.152963.1	ENSBTAG00000046432	202360
CUFF.154882.2	ENSBTAG00000008600	21845
CUFF.154882.2	ENSBTAG00000010760	66477
CUFF.154882.2	ENSBTAG00000039456	110900
CUFF.154882.2	ENSBTAG00000009243	108648
CUFF.154882.2	ENSBTAG00000046432	219078
CUFF.17837.1	ENSBTAG00000003861	208485
CUFF.17837.1	ENSBTAG00000018590	83327
CUFF.17837.1	ENSBTAG00000014310	101169
CUFF.19298.1	ENSBTAG00000019458	204123
CUFF.19298.1	ENSBTAG00000000102	74098
CUFF.19298.1	ENSBTAG00000019459	204123
CUFF.20082.2	ENSBTAG00000007135	211503
CUFF.21976.3	ENSBTAG00000001927	-253719
CUFF.21976.3	ENSBTAG00000002716	-133392
CUFF.21976.3	ENSBTAG00000047431	5157
CUFF.21976.3	ENSBTAG00000004256	10678
CUFF.21976.3	ENSBTAG00000004259	136173
CUFF.22893.1	ENSBTAG00000007235	62671
CUFF.22893.1	ENSBTAG00000007235	62671
CUFF.22893.1	ENSBTAG00000000382	48274
CUFF.25225.1	ENSBTAG00000000988	201076
CUFF.25225.1	ENSBTAG00000011597	112008
CUFF.25225.1	ENSBTAG00000038319	201076
CUFF.25225.1	ENSBTAG00000048221	201076
CUFF.3150.1	ENSBTAG00000001918	32083
CUFF.3150.1	ENSBTAG00000016848	25769
CUFF.3150.1	ENSBTAG00000040386	200883
CUFF.3150.1	ENSBTAG00000000185	200883
CUFF.31912.1	ENSBTAG00000003872	53043
CUFF.31912.1	ENSBTAG00000020397	206130
CUFF.31912.1	ENSBTAG00000017424	103328
CUFF.31912.1	ENSBTAG00000015517	206130
CUFF.32687.1	ENSBTAG00000003209	259
CUFF.32687.1	ENSBTAG00000003212	1379
CUFF.32687.1	ENSBTAG00000003212	1379
CUFF.32687.1	ENSBTAG00000007658	13758
CUFF.32687.1	ENSBTAG00000015517	201153
CUFF.36333.1	ENSBTAG00000039718	3524
CUFF.36333.1	ENSBTAG00000037526	4158
CUFF.36333.1	ENSBTAG00000002080	3623
CUFF.36333.1	ENSBTAG00000047661	7840
CUFF.36333.1	ENSBTAG00000008338	201158
CUFF.38204.3	ENSBTAG00000007302	86743
CUFF.38204.3	ENSBTAG00000015536	138828
CUFF.38204.3	ENSBTAG00000008338	204506
CUFF.39414.1	ENSBTAG00000037962	202044
CUFF.39414.1	ENSBTAG00000016547	202044
CUFF.39414.1	ENSBTAG00000034261	202044
CUFF.39414.1	ENSBTAG00000034176	202044
CUFF.42178.2	ENSBTAG00000009830	14054
CUFF.42178.2	ENSBTAG00000009830	14054
CUFF.42178.2	ENSBTAG00000009830	10929
CUFF.42178.2	ENSBTAG00000000025	36266
CUFF.42178.2	ENSBTAG00000034261	253845
CUFF.42178.2	ENSBTAG00000034176	253845
CUFF.44297.2	ENSBTAG00000024633	14487
CUFF.44297.2	ENSBTAG00000006255	202274
CUFF.44297.2	ENSBTAG00000004641	3332
CUFF.44297.2	ENSBTAG00000004641	3332
CUFF.44297.2	ENSBTAG00000013074	128950
CUFF.44297.2	ENSBTAG00000009111	17891
CUFF.46501.1	ENSBTAG00000020755	2
CUFF.46501.1	ENSBTAG00000014793	202265
CUFF.46501.1	ENSBTAG00000017722	97104
CUFF.52142.1	ENSBTAG00000016680	42266
CUFF.52142.1	ENSBTAG00000033486	45496
CUFF.52142.1	ENSBTAG00000016679	43987
CUFF.52142.1	ENSBTAG00000017069	102442
CUFF.52142.1	ENSBTAG00000010306	93382
CUFF.62541.1	ENSBTAG00000037943	4199
CUFF.62541.1	ENSBTAG00000038386	5782
CUFF.62541.1	ENSBTAG00000039880	6660
CUFF.62541.1	ENSBTAG00000040118	6491
CUFF.62541.1	ENSBTAG00000039587	13112
CUFF.62541.1	ENSBTAG00000037553	4872
CUFF.62541.1	ENSBTAG00000040229	131003
CUFF.62541.1	ENSBTAG00000001672	108618
CUFF.62541.1	ENSBTAG00000002282	88557
CUFF.62541.1	ENSBTAG00000046170	220560
CUFF.72813.2	ENSBTAG00000038945	19922
CUFF.72813.2	ENSBTAG00000012052	27526
CUFF.72813.2	ENSBTAG00000000684	23246
CUFF.72813.2	ENSBTAG00000008579	21161
CUFF.72813.2	ENSBTAG00000008579	25045
CUFF.72813.2	ENSBTAG00000000584	219707
CUFF.72813.2	ENSBTAG00000003249	219707
CUFF.84308.1	ENSBTAG00000010027	85455
CUFF.84308.1	ENSBTAG00000010026	202773
CUFF.84308.1	ENSBTAG00000010863	97188
CUFF.84308.1	ENSBTAG00000011633	91539
CUFF.84308.1	ENSBTAG00000011178	28291
CUFF.84308.1	ENSBTAG00000043990	216140
CUFF.87588.1	ENSBTAG00000015175	19045
CUFF.87588.1	ENSBTAG00000037577	1068
CUFF.87588.1	ENSBTAG00000040187	16321
CUFF.87588.1	ENSBTAG00000047585	85690
CUFF.87588.1	ENSBTAG00000035282	201223
CUFF.91156.1	ENSBTAG00000046046	134838
CUFF.91156.1	ENSBTAG00000018160	79301
CUFF.91156.1	ENSBTAG00000024015	65107
CUFF.9179.1	ENSBTAG00000002781	218520
CUFF.9179.1	ENSBTAG00000011862	218520
CUFF.9224.1	ENSBTAG00000004028	37007
CUFF.9224.1	ENSBTAG00000000081	93407
CUFF.9224.1	ENSBTAG00000000081	93407
CUFF.9224.1	ENSBTAG00000007114	202497
CUFF.9224.1	ENSBTAG00000011862	202497
CUFF.93930.1	ENSBTAG00000017999	2
CUFF.93930.1	ENSBTAG00000003467	46255
CUFF.93930.1	ENSBTAG00000011162	104169
CUFF.93930.1	ENSBTAG00000021981	206285

## Sheet: GO
Table S14. The protein-coding genes of 36 lncRNAs in bovine embryos.
Spreadsheet 2. GO analysis of all protein-coding genes.
GO.ID	Term	Term_Type	P Value	Genes
GO:0019838	growth factor binding	molecular_function	0.0297292	ENSBTAG00000001462, ENSBTAG00000002080, ENSBTAG00000016547
GO:0005242	inward rectifier potassium channel activity	molecular_function	0.056787	ENSBTAG00000002414, ENSBTAG00000024507
GO:0022843	voltage-gated cation channel activity	molecular_function	0.090008	ENSBTAG00000002414, ENSBTAG00000024507, ENSBTAG00000010026
GO:0002440	production of molecular mediator of immune response	biological_process	0.0995878	ENSBTAG00000007658, ENSBTAG00000008600
GO:0002377	immunoglobulin production	biological_process	0.0995878	ENSBTAG00000007658, ENSBTAG00000008600
