# Supplementary material for: Long Non-Coding RNA and mRNA Profiling in Early-Stage Bovine Embryos Treated with Glutathione
Source: Antioxidants (Basel). 2020 May 8;9(5):402. doi: 10.3390/antiox9050402 (PMC7278749; doi:10.3390/antiox9050402)
Supplement: Supplementary file 1 [file antioxidants-09-00402-s001.zip › Table S16.xlsx]

## Sheet: 14 LncRNA
Table S16. Co-expressed differentially expressed genes with 14 lncRNAs participating in the glutathione metabolism pathway.
LncRNA	Genes	Gene Name	GO_Term	KEGG_Pathway
CUFF.152963.1	ENSBTAG00000003548	glutathione S-transferase pi 1	GO:0004364~glutathione transferase activity, GO:0016765~transferase activity, transferring alkyl or aryl (other than methyl) groups,	bta00480:Glutathione metabolism, bta00980:Metabolism of xenobiotics by cytochrome P450, bta00982:Drug metabolism,
CUFF.55358.1	ENSBTAG00000008541	microsomal glutathione S-transferase 1	GO:0004364~glutathione transferase activity, GO:0016765~transferase activity, transferring alkyl or aryl (other than methyl) groups,	bta00480:Glutathione metabolism, bta00980:Metabolism of xenobiotics by cytochrome P450, bta00982:Drug metabolism,
CUFF.152963.1 CUFF.9179.1 CUFF.10166.1 CUFF.102243.3 CUFF.120042.2 CUFF.123356.2 CUFF.22131.4 CUFF.30537.1 CUFF.33095.2 CUFF.52291.1 CUFF.70813.2	ENSBTAG00000010597	gamma-glutamyl cyclotransferase	GO:0003839~gamma-glutamylcyclotransferase activity, GO:0016755~transferase activity, transferring amino-acyl groups, GO:0042802~identical protein binding, GO:0042803~protein homodimerization activity, GO:0046983~protein dimerization activity,	bta00480:Glutathione metabolism,
CUFF.152963.1 CUFF.164485.3 CUFF.10166.1 CUFF.102243.3 CUFF.120042.2 CUFF.123356.2 CUFF.22131.4 CUFF.30537.1 CUFF.52291.1 CUFF.70813.2	ENSBTAG00000006546	glutathione S-transferase alpha 1	GO:0004364~glutathione transferase activity, GO:0016765~transferase activity, transferring alkyl or aryl (other than methyl) groups,	bta00480:Glutathione metabolism, bta00980:Metabolism of xenobiotics by cytochrome P450, bta00982:Drug metabolism,
CUFF.42178.2，CUFF.10166.1，CUFF.102243.3 CUFF.120042.2 CUFF.123356.2 CUFF.164485.3 CUFF.22131.4 CUFF.30537.1 CUFF.33095.2 CUFF.52291.1 CUFF.70813.2	ENSBTAG00000004288	glutathione S-transferase alpha 4	GO:0004364~glutathione transferase activity, GO:0016765~transferase activity, transferring alkyl or aryl (other than methyl) groups,	bta00480:Glutathione metabolism, bta00980:Metabolism of xenobiotics by cytochrome P450, bta00982:Drug metabolism,
CUFF.10166.1 CUFF.120042.2 CUFF.123356.2 CUFF.22131.4 CUFF.30537.1 CUFF.52291.1 CUFF.70813.2	ENSBTAG00000001842	glutathione S-transferase mu3 (brain)	GO:0004364~glutathione transferase activity, GO:0016765~transferase activity, transferring alkyl or aryl (other than methyl) groups,	bta00480:Glutathione metabolism, bta00980:Metabolism of xenobiotics by cytochrome P450, bta00982:Drug metabolism,
CUFF.10166.1 CUFF.102243.3 CUFF.120042.2 CUFF.123356.2 CUFF.22131.4 CUFF.30537.1 CUFF.33095.2 CUFF.52291.1 CUFF.70813.2	ENSBTAG00000021779	microsomal glutathione S-transferase 2	GO:0004364~glutathione transferase activity, GO:0008047~enzyme activator activity, GO:0016765~transferase activity, transferring alkyl or aryl (other than methyl) groups,	bta00480:Glutathione metabolism, bta00980:Metabolism of xenobiotics by cytochrome P450, bta00982:Drug metabolism,
CUFF.10166.1 CUFF.102243.3 CUFF.120042.2 CUFF.123356.2 CUFF.22131.4 CUFF.30537.1 CUFF.52291.1 CUFF.70813.2	ENSBTAG00000021208	ribonucleotide reductase M2 B (TP53 inducible)		bta00230:Purine metabolism, bta00240:Pyrimidine metabolism, bta00480:Glutathione metabolism, bta04115:p53 signaling pathway,
