# Supplementary material for: Long Non-Coding RNA and mRNA Profiling in Early-Stage Bovine Embryos Treated with Glutathione
Source: Antioxidants (Basel). 2020 May 8;9(5):402. doi: 10.3390/antiox9050402 (PMC7278749; doi:10.3390/antiox9050402)
Supplement: Supplementary file 1 [file antioxidants-09-00402-s001.zip › Table S2.xls]

## Sheet: cor_pearson
Table S2 Pearson correlation coefficients of duplicate bovine embryos of the same stage
	ML_T1	ML_T2	ML_C1	ML_C2	C8C16_T1	C8C16_T2	C8C16_C1	C8C16_C2
ML_T1	1	0.934	0.892	0.934	0.639	0.553	0.715	0.706
ML_T2	0.934	1	0.916	0.883	0.627	0.545	0.697	0.684
ML_C1	0.892	0.916	1	0.844	0.589	0.521	0.652	0.643
ML_C2	0.934	0.883	0.844	1	0.703	0.616	0.776	0.772
C8C16_T1	0.639	0.627	0.589	0.703	1	0.892	0.923	0.951
C8C16_T2	0.553	0.545	0.521	0.616	0.892	1	0.801	0.859
C8C16_C1	0.715	0.697	0.652	0.776	0.923	0.801	1	0.948
C8C16_C2	0.706	0.684	0.643	0.772	0.951	0.859	0.948	1
Abbreviations: C8C16_C1, 8-16-cell Control #1; C8C16_C2, 8-16-cell Control #2; C8C16_T1, 8-16-cell+GSH #1; C8C16_T2, 8-16-cell+GSH #2; ML_C1, Morula Control #1; ML_C2, Morula Control #2; ML_T1, Morula +GSH #1; ML_T2, Morula +GSH #2.
