# Supplementary material for: Long Non-Coding RNA and mRNA Profiling in Early-Stage Bovine Embryos Treated with Glutathione
Source: Antioxidants (Basel). 2020 May 8;9(5):402. doi: 10.3390/antiox9050402 (PMC7278749; doi:10.3390/antiox9050402)
Supplement: Supplementary file 1 [file antioxidants-09-00402-s001.zip › Table S3.xlsx]

## Sheet: Table S3. Normalized genes coun
Table S3. Normalized genes counts expressed in bovine embryos.
ID	Gene Name	ML_T1	ML_T2	ML_C1	ML_C2	C8C16_T1	C8C16_T2	C8C16_C1	C8C16_C2
ENSBTAG00000043560	COX3	505133	729034	507232	258910	759069	476649	873631	607767
ENSBTAG00000043584	ATP6	375413	553991	502152	398059	557557	238136	652852	402044
ENSBTAG00000025191	ENSBTAG00000025191	285112	223003	249215	364977	225155	132554	365602	241891
ENSBTAG00000043577	ND4	254333	722229	750200	118340	329873	139037	303528	208614
ENSBTAG00000043550	cytb	216060	364736	342086	308726	321265	150887	356830	213015
ENSBTAG00000043561	COX1	215544	339158	258868	258678	564796	543297	348961	320017
ENSBTAG00000043571	ND2	208610	635015	554540	198574	146133	84954	207125	118348
ENSBTAG00000038488	ENSBTAG00000038488	205402	72317	62065	201179	611750	746026	533345	421397
ENSBTAG00000043558	ND1	190436	2635335	5305701	107149	244246	100798	259621	165230
ENSBTAG00000043556	COII	188596	124955	107271	217866	277666	155058	322475	207592
ENSBTAG00000026199	ACTB	183211	9521	16488	98268	29800	55368	24035	47697
ENSBTAG00000009908	RPS3A	160463	54837	47009	105274	10876	6973	21160	13099
ENSBTAG00000022613	ENSBTAG00000022613	146094	79469	78270	59051	8737	9179	31736	14833
ENSBTAG00000020139	ENSBTAG00000020139	129287	73563	79797	86764	41837	26658	73543	38487
ENSBTAG00000015473	RPS27A	128022	18247	15535	84375	44742	32352	55014	42849
ENSBTAG00000001575	ENSBTAG00000001575	116011	181619	249013	58353	76029	109495	98114	59281
ENSBTAG00000017246	ENSBTAG00000017246	109518	79232	48277	156785	79526	66299	102546	88382
ENSBTAG00000008716	SSB	107135	100105	92919	58179	97220	96704	116827	101012
ENSBTAG00000013254	XPO1	99653	4522	3894	56570	24972	54036	19837	51044
ENSBTAG00000043563	ND5	91209	224346	251145	104466	103192	74356	93472	78063
ENSBTAG00000012417	ARL14EP	86290	83425	73690	84469	68693	34116	142018	85854
ENSBTAG00000016282	EIF5	82842	34042	40744	45572	42308	53795	37037	35540
ENSBTAG00000017077	CTSL2	81296	58389	82375	36170	3858	1817	5191	5080
ENSBTAG00000015316	ENSBTAG00000015316	80396	85687	68923	79156	160016	130184	164177	126084
ENSBTAG00000046358	PABPC1	74612	39036	50575	48236	4713	4132	7271	5992
ENSBTAG00000018103	ENSBTAG00000018103	74078	41395	48170	32496	9860	20008	8886	7103
ENSBTAG00000010701	ENSBTAG00000010701	73860	41069	36343	58275	23178	17315	43787	27717
ENSBTAG00000005664	YWHAE	70035	22373	23580	37036	39681	95338	32935	43324
ENSBTAG00000027772	RPS25	69290	13865	28293	59982	28353	21307	32528	27169
ENSBTAG00000019147	RPS20	68265	13238	14496	45284	18765	15611	25684	20328
ENSBTAG00000004371	CS	67904	2530	3957	22325	6305	55019	4386	13618
ENSBTAG00000014724	EIF4A2	64157	29970	26726	45522	38489	48983	24993	32673
ENSBTAG00000009522	EIF4E	63878	33830	27016	31141	34626	94225	34480	35970
ENSBTAG00000024909	ENSBTAG00000024909	63414	57245	97833	93427	145787	102015	180735	138300
ENSBTAG00000046394	ENSBTAG00000046394	61488	10927	11260	50106	9190	5673	15933	10055
ENSBTAG00000002038	RPL14	59946	13770	13583	43722	3511	1966	8187	7274
ENSBTAG00000002273	ARGFX	57855	31851	23820	76570	12319	6506	33005	14470
ENSBTAG00000014518	ENSBTAG00000014518	56931	14189	17795	34313	5903	2815	9805	7868
ENSBTAG00000002026	ENSBTAG00000002026	56462	32117	43076	42941	5032	8747	9573	7587
ENSBTAG00000013264	ENSBTAG00000013264	54595	11997	18414	37012	6293	4156	14119	9743
ENSBTAG00000004428	H2AFZ	54321	28183	38734	51886	135205	81591	112734	99527
ENSBTAG00000014534	ENSBTAG00000014534	53288	17658	19761	41866	8303	16927	9118	6584
ENSBTAG00000031723	ENSBTAG00000031723	53182	22067	19753	38678	6813	4332	13993	9292
ENSBTAG00000013162	HSPA8	51178	42114	68314	30461	15022	15519	16536	16292
ENSBTAG00000011145	NDUFA4	50208	12312	12766	35666	10660	5412	24469	13700
ENSBTAG00000001938	CKS2	49624	19424	15892	108224	329243	215557	409679	267468
ENSBTAG00000005349	ENSBTAG00000005349	48960	11994	14230	47760	11432	8367	20794	15094
ENSBTAG00000039731	RND3	48910	12064	8507	16920	3625	3228	3832	5585
ENSBTAG00000001648	ENSBTAG00000001648	47157	7781	9457	49343	6967	12262	9576	7252
ENSBTAG00000014208	ENSBTAG00000014208	47034	11096	12078	27688	11974	9727	15940	11029
ENSBTAG00000012003	PPIA	46846	6986	6693	35719	5064	5692	6365	7270
ENSBTAG00000002808	PSMA3	46473	16499	19370	23698	4729	2428	12372	8124
ENSBTAG00000012344	RPL26	46151	9064	10000	30884	18220	8711	34013	19513
ENSBTAG00000017389	RPLP0	45596	11081	11976	41349	3635	3610	2427	3459
ENSBTAG00000006702	EIF3E	45591	16664	14679	31870	19471	34050	16233	16555
ENSBTAG00000003229	ENSBTAG00000003229	45315	11403	15824	36844	5812	2734	13777	8051
ENSBTAG00000023462	ENSBTAG00000023462	45226	15348	14331	48906	17415	12287	22514	17098
ENSBTAG00000013461	ENSBTAG00000013461	44271	10842	16205	31754	7079	6966	10211	8909
ENSBTAG00000020908	ENSBTAG00000020908	43886	30388	40654	34145	14081	26004	17005	16683
ENSBTAG00000015723	CRIPT	42593	24723	26802	16365	12995	17939	24749	16215
ENSBTAG00000010818	AEBP2	41963	3071	4656	25616	2254	7075	3105	7720
ENSBTAG00000007606	HNRNPU	41930	17579	23735	23867	14543	18926	16325	21124
ENSBTAG00000001360	RPS12	41668	8680	19573	45411	4405	3433	7642	6198
ENSBTAG00000006756	ENSBTAG00000006756	41110	35037	45702	20983	16661	14926	22475	16379
ENSBTAG00000010577	ENSBTAG00000010577	39926	24766	25580	24686	7466	10030	12376	9291
ENSBTAG00000023744	YPEL5	39769	16869	13212	49125	67963	127874	66843	76760
ENSBTAG00000007363	LSM3	39293	18716	25354	30541	6765	9514	10834	6921
ENSBTAG00000031886	HIST1H2BN	39166	10988	6080	28958	10799	7324	12757	16648
ENSBTAG00000013866	RPS27	38503	9617	11666	32001	4152	1576	11941	6890
ENSBTAG00000005096	COX7A2	38497	33679	48138	29082	8256	2156	23153	10929
ENSBTAG00000006049	BZW1	38470	22581	26888	49052	76635	60238	64720	67790
ENSBTAG00000022902	ENSBTAG00000022902	38295	14640	26367	28138	4650	2763	10389	6678
ENSBTAG00000000990	ENSBTAG00000000990	38010	16565	16704	26948	1389	454	6032	3199
ENSBTAG00000001182	2016-09-07	37693	40853	57294	15478	11551	9906	13690	11083
ENSBTAG00000009713	ENSBTAG00000009713	37490	11679	18197	25989	22630	12842	39678	25348
ENSBTAG00000017441	ENSBTAG00000017441	36939	7959	14330	26680	6675	5943	9792	7920
ENSBTAG00000007394	ENSBTAG00000007394	36523	15246	9767	10159	2474	714	5771	3909
ENSBTAG00000018800	ENSBTAG00000018800	36199	15465	16647	23553	6486	6555	11035	7727
ENSBTAG00000038896	RPS26	35928	3330	3289	34412	3457	1474	7002	6093
ENSBTAG00000035319	ENSBTAG00000035319	35804	14768	16222	31015	18940	36935	19017	26534
ENSBTAG00000001553	HNRNPA1	35756	18025	27910	31761	46098	42959	65249	41939
ENSBTAG00000002196	TCEB1	35753	12465	18645	52445	72945	57695	89597	63444
ENSBTAG00000022539	POLR2K	35661	18898	19997	23313	31007	22887	51567	33362
ENSBTAG00000016024	MYL12A	35391	19233	23587	25860	9419	14731	19309	10132
ENSBTAG00000019211	BRIX1	34988	58273	83196	24390	15729	13960	26781	17424
ENSBTAG00000043546	ND6	34877	78246	107598	29605	35174	26282	40073	30753
ENSBTAG00000025564	ENSBTAG00000025564	34789	15026	26378	34156	21533	7743	49640	25882
ENSBTAG00000005620	RPS3	34755	5678	6107	39608	5629	10577	4325	4364
ENSBTAG00000005654	TMSB10	34532	15529	35101	38548	53015	25540	59468	53630
ENSBTAG00000021965	SUB1	33410	15033	17477	18549	20070	13163	40297	23521
ENSBTAG00000001342	RSL24D1	33228	19082	19240	13828	10142	4549	16992	11608
ENSBTAG00000017633	EIF1AX	32967	21606	22872	28976	24601	9621	33428	25788
ENSBTAG00000010012	ENSBTAG00000010012	32721	14766	19780	27203	11278	17784	15157	12022
ENSBTAG00000014804	HNRNPDL	32342	14316	18667	31320	33482	29895	27926	34868
ENSBTAG00000032705	CALM2	32189	49316	72853	15543	14139	22764	19862	14552
ENSBTAG00000040308	RPS13	32019	9276	11638	26244	9825	5525	17123	13350
ENSBTAG00000033217	TPM1	31838	13274	16453	18770	10497	19347	9893	12319
ENSBTAG00000035129	ENSBTAG00000035129	31713	9928	8989	36161	18932	30407	30918	36742
ENSBTAG00000019253	RPL36A	31645	4155	4415	21465	1678	1220	4523	2935
ENSBTAG00000004059	SOAT1	31572	9810	11963	19664	1819	4326	3628	3698
ENSBTAG00000047694	ENSBTAG00000047694	31528	8879	13318	58238	8775	13768	13098	11053
ENSBTAG00000013924	ENSBTAG00000013924	31172	7301	8244	39091	15522	9973	19731	15046
ENSBTAG00000024561	ENSBTAG00000024561	31108	10537	13311	18719	26660	23459	27516	30748
ENSBTAG00000020733	ENSBTAG00000020733	31012	5279	4784	27813	8306	3693	12199	10678
ENSBTAG00000020662	ENSBTAG00000020662	30965	15274	18832	31488	15030	20183	27576	15624
ENSBTAG00000021979	EEF1B2	30881	6946	8351	16188	3696	3395	5797	4538
ENSBTAG00000012589	HSPE1	30802	10549	12380	10255	4001	7777	4516	3636
ENSBTAG00000003407	SF3B6	30689	12542	13880	23113	43863	25362	66542	43491
ENSBTAG00000046609	ENSBTAG00000046609	30247	21644	16345	26529	173431	365859	96597	130078
ENSBTAG00000015285	RPS8	29896	13373	19910	29100	4317	3035	10312	6867
ENSBTAG00000015069	PCNP	29797	5618	4641	15082	6213	15542	6369	9399
ENSBTAG00000014971	SEC61G	29672	3420	9505	23292	12466	11144	22707	18893
ENSBTAG00000014024	POMP	29525	20869	27384	19333	16984	35043	18238	13047
ENSBTAG00000020496	C6orf62	29311	2611	3642	21046	5759	5211	4761	12486
ENSBTAG00000011022	ARPP19	29152	22864	26338	22499	30091	31683	61075	36103
ENSBTAG00000020308	EIF4G2	28969	16908	20145	18960	24263	23406	25861	20801
ENSBTAG00000003399	SMARCA5	28760	25735	27031	22369	30329	32683	30777	24855
ENSBTAG00000008570	ENSBTAG00000008570	28736	10474	12789	39099	6693	7050	8401	8521
ENSBTAG00000034506	SNRPG	28430	7325	9607	19682	13995	19556	19043	12770
ENSBTAG00000003846	RPL37A	28419	4755	5472	38876	2594	2133	7994	4960
ENSBTAG00000001521	UQCRB	28166	6379	13694	20213	1537	1957	4945	3099
ENSBTAG00000014223	RAN	27794	16087	15760	17111	8351	6129	9834	6885
ENSBTAG00000009683	PSMA6	27700	12817	13028	20952	9348	11159	16099	9764
ENSBTAG00000011632	MAP1LC3B2	27632	14458	21182	25045	17522	7627	32469	25010
ENSBTAG00000018278	ENSBTAG00000018278	27159	10955	12681	18023	670	1590	1464	1071
ENSBTAG00000018258	SRSF2	27156	5443	8787	24845	9923	17915	9683	13442
ENSBTAG00000009757	RPSA	26758	2972	4208	49900	24260	44922	15165	19734
ENSBTAG00000005142	RPL37	26462	2604	3227	21545	4661	2048	7717	6030
ENSBTAG00000040006	SRSF3	26383	16777	14978	32133	35952	78994	20592	26751
ENSBTAG00000016819	FABP3	26121	15790	16117	17540	10905	15460	12489	9550
ENSBTAG00000006564	ENSBTAG00000006564	26036	22077	22629	16129	3306	868	6141	4693
ENSBTAG00000015283	RPL32	25993	7398	12051	23860	3011	1463	6741	4014
ENSBTAG00000019718	RPS15	25878	8385	10767	29595	1897	1636	4837	3820
ENSBTAG00000018360	MRPL1	25782	29172	31873	18805	3881	2016	11027	6087
ENSBTAG00000002060	RPL19	25781	7971	8009	21138	2431	2635	7073	4325
ENSBTAG00000013425	COPS2	25729	28917	29287	16934	13483	14915	20967	16221
ENSBTAG00000014226	RPL34	25538	6024	6063	19592	5616	1549	11333	7681
ENSBTAG00000005338	EIF3M	25438	11736	13390	23275	10949	13391	11321	10712
ENSBTAG00000013358	ENSBTAG00000013358	25325	6007	12639	25653	4737	3251	10302	6405
ENSBTAG00000021020	RIF1	25034	22661	24053	33055	27158	22900	28685	24255
ENSBTAG00000048151	PRPF40A	25023	19734	25937	17847	20038	15707	23068	19131
ENSBTAG00000019648	RACK1	24785	10625	18114	29708	5593	3314	9035	6967
ENSBTAG00000001296	TMEM50A	24740	2558	3425	6204	627	2700	370	696
ENSBTAG00000001737	ZCCHC6	24613	12661	12309	35448	20975	26711	21333	19655
ENSBTAG00000016278	ENSBTAG00000016278	24286	3977	7212	20433	2462	1399	4756	3861
ENSBTAG00000005862	SMC4	24280	24844	26630	13807	21597	22142	17771	17120
ENSBTAG00000019494	ENSBTAG00000019494	24054	7612	11340	23178	6988	4052	8747	8482
ENSBTAG00000015732	PSMC6	23959	10275	9321	18060	13583	10103	15556	16476
ENSBTAG00000031656	TAF13	23939	10738	9501	13771	5189	5072	7248	6004
ENSBTAG00000014295	CAPZA1	23936	15734	18583	13629	23455	49156	16919	19557
ENSBTAG00000016311	EIF2S1	23834	11320	13395	14645	1163	2731	2483	2314
ENSBTAG00000005517	NOP58	23828	20329	23007	15546	13519	10600	20079	16887
ENSBTAG00000020905	RPL11	23627	5059	6363	24108	2182	2305	3128	2999
ENSBTAG00000009746	MPHOSPH6	23477	19000	18611	8569	4316	11019	4395	4839
ENSBTAG00000002648	RPS18	23426	4439	5532	25497	5469	4098	6464	8145
ENSBTAG00000005969	EIF2S2	23083	19605	25434	15453	3613	3279	6719	5243
ENSBTAG00000012739	C1QBP	22986	23788	45580	7626	3310	1880	8967	4406
ENSBTAG00000032374	SELK	22958	7424	9661	22180	14931	11728	24916	17982
ENSBTAG00000004999	KIAA1551	22953	18783	20516	12476	3824	2677	5406	4073
ENSBTAG00000031709	PDCD10	22694	15579	14230	20512	11739	8932	17533	13985
ENSBTAG00000009389	HNRNPH1	22644	19311	30312	14153	15484	10991	14916	11494
ENSBTAG00000030169	SUMO2	22504	8094	7716	10712	20182	66532	12184	14789
ENSBTAG00000010910	ENSBTAG00000010910	22327	9912	17787	24129	5958	7786	10597	6851
ENSBTAG00000038640	ENSBTAG00000038640	22303	33719	70827	21108	26027	15652	37259	28251
ENSBTAG00000006270	HSP90AA1	22097	12446	17688	12640	11574	21583	10520	11797
ENSBTAG00000017967	PTGES3	21996	25275	25879	17071	17735	12218	27674	18331
ENSBTAG00000004544	TXNDC9	21992	13599	14217	18928	10287	11633	20083	13741
ENSBTAG00000014233	ENSBTAG00000014233	21604	20093	28791	17102	10913	11277	13279	11187
ENSBTAG00000006755	C11orf58	21587	17264	18653	14452	4721	9495	8277	6676
ENSBTAG00000023218	UBE2V2	21548	27763	33252	16671	4994	6820	10138	6324
ENSBTAG00000007737	ENSBTAG00000007737	21343	6630	8348	25329	5124	3844	10056	7941
ENSBTAG00000014669	NDUFA12	21292	9868	17956	12377	558	619	1736	844
ENSBTAG00000010792	SEH1L	21283	3478	3381	23586	7654	22604	7118	12061
ENSBTAG00000020959	SET	20731	8899	5384	32781	9212	8920	11648	10236
ENSBTAG00000038104	HMGN2	20683	9834	10242	13381	28994	84533	15153	19924
ENSBTAG00000011611	OSTC	20668	7130	6516	15404	1163	2317	2578	2088
ENSBTAG00000043564	ATP8	20652	91386	76270	21706	18532	16196	36594	36843
ENSBTAG00000008219	RBM7	20645	16372	18810	7240	12055	19820	11010	9978
ENSBTAG00000027789	PPIG	20643	17748	23292	19918	11741	11886	21034	15403
ENSBTAG00000002492	SYCP3	20632	11017	15018	15604	23888	26674	28887	26646
ENSBTAG00000000605	ATP5J	20550	29264	42594	16971	11519	14583	13964	8955
ENSBTAG00000009517	ENSBTAG00000009517	20427	4891	4972	10693	1717	1277	4633	2728
ENSBTAG00000032777	ENSBTAG00000032777	20385	8774	9005	15462	13886	7753	22204	14378
ENSBTAG00000017582	CHEK1	20315	12200	8828	12970	5117	5562	5799	5675
ENSBTAG00000010118	HAT1	20299	13865	12031	14551	13046	6658	16553	14863
ENSBTAG00000005211	ENSBTAG00000005211	20181	11916	20461	19066	6166	8668	7469	5053
ENSBTAG00000027980	TAF9	20153	14544	13503	24173	6293	5318	13014	6883
ENSBTAG00000000622	ENSBTAG00000000622	20135	4390	5270	19118	2715	1955	5351	3758
ENSBTAG00000039555	ENSBTAG00000039555	20038	5331	8941	14503	3600	1437	8936	5307
ENSBTAG00000019703	PRPS1	19977	9516	7105	19900	5407	5007	10431	8809
ENSBTAG00000014440	PSMA4	19964	11351	11993	13785	2659	5200	5513	3520
ENSBTAG00000011224	CITED2	19796	826	1334	6609	695	4975	380	1171
ENSBTAG00000009035	CENPE	19693	18690	17694	16425	7561	9073	11815	13446
ENSBTAG00000014353	SRP14	19562	7465	7380	16053	14611	11475	18682	14288
ENSBTAG00000002279	LUC7L3	19385	11512	19322	16547	21100	21507	21226	26954
ENSBTAG00000004922	AGPAT5	19381	15524	30334	9692	1494	588	3429	2615
ENSBTAG00000002507	ATP5A1	19336	17631	24718	8745	1314	3074	1987	1269
ENSBTAG00000037699	ENSBTAG00000037699	19181	21392	25375	4676	20871	22982	20048	15046
ENSBTAG00000002282	ENSBTAG00000002282	19043	7863	7767	33301	32417	54774	24346	33338
ENSBTAG00000007454	ENSBTAG00000007454	19024	6956	13501	23836	5657	6239	6208	5556
ENSBTAG00000009154	U2SURP	19014	15961	13799	18256	18535	14246	20235	17661
ENSBTAG00000006065	PCNA	18920	6382	9422	20669	26575	25411	23128	23781
ENSBTAG00000013922	MOSPD1	18914	17799	11929	12147	5397	9712	7715	5686
ENSBTAG00000043559	ND4L	18680	103262	122917	14538	21676	11145	22005	18391
ENSBTAG00000043568	ND3	18608	7638	8855	19032	28747	14134	36203	30559
ENSBTAG00000005869	SENP6	18596	19239	21071	14977	9517	14195	11185	9415
ENSBTAG00000008482	SON	18494	9010	13644	20377	22284	18462	21616	17830
ENSBTAG00000004979	MRS2	18410	4654	5365	7702	724	358	1350	1646
ENSBTAG00000000203	ATP6V1G1	18341	13536	14070	16680	3200	5246	4896	5465
ENSBTAG00000007332	ENSBTAG00000007332	18296	7182	16514	14214	1252	1908	1668	1129
ENSBTAG00000014423	ENSBTAG00000014423	18283	2366	3557	9108	69	145	369	285
ENSBTAG00000047768	ENSBTAG00000047768	18283	5160	7630	11602	2071	1539	4883	3016
ENSBTAG00000022292	TIMM8A	18159	13857	16775	10040	4708	4137	13613	8324
ENSBTAG00000027069	FAM103A1	18102	7526	10974	19869	38978	54823	48352	42130
ENSBTAG00000015099	RPL26L1	17935	5754	7529	13563	5942	9248	8884	6415
ENSBTAG00000014023	SIRT1	17839	16103	20368	11074	8416	8168	6806	6656
ENSBTAG00000009334	NDUFA5	17762	4737	5005	12354	920	354	2603	1440
ENSBTAG00000047537	ENSBTAG00000047537	17635	9489	11014	10619	6442	3033	7795	5977
ENSBTAG00000010734	NOP16	17551	7717	7599	11218	8531	2718	15930	9297
ENSBTAG00000021944	C14orf166	17494	13109	15004	11890	6398	13756	5963	5639
ENSBTAG00000005726	HNRNPA2B1	17408	17692	17877	10023	10593	5610	10873	12798
ENSBTAG00000039770	CEBPZ	17342	9089	8970	9148	7970	9137	9113	7432
ENSBTAG00000012124	GPBP1	17291	11135	9728	22202	16411	31259	19133	16782
ENSBTAG00000019944	METAP2	17180	23634	39575	9314	5054	8610	6714	5651
ENSBTAG00000016309	ATP6V1D	17169	9656	10019	9791	907	446	2393	1277
ENSBTAG00000008118	RPF1	17078	8668	10102	9040	17671	8265	20988	18296
ENSBTAG00000009595	NGDN	17044	5133	5688	14763	6055	4802	7957	6224
ENSBTAG00000021093	ENSBTAG00000021093	17007	3678	3861	17170	3515	2953	6210	4820
ENSBTAG00000019020	TAX1BP1	16984	11893	14088	18457	9382	19854	9414	10576
ENSBTAG00000047443	BRDT	16910	9803	10963	8751	7124	5774	8379	7602
ENSBTAG00000016548	TEX12	16908	4125	3453	5363	3972	5036	4953	5122
ENSBTAG00000012703	GLO1	16797	4859	5810	14006	12832	40102	10917	15703
ENSBTAG00000008369	RBM8A	16792	9805	14829	12607	4083	2936	6524	3945
ENSBTAG00000031786	FAU	16791	4420	3560	15173	24918	14727	27579	24280
ENSBTAG00000017329	GMNN	16687	13191	12023	11382	25813	30483	23624	22173
ENSBTAG00000039582	NDUFC1	16575	7465	13292	8070	1124	2254	1891	1319
ENSBTAG00000019262	TOP2A	16559	15729	20318	18662	16104	14815	18354	16346
ENSBTAG00000016224	RPS7	16532	2463	6770	16625	4984	4528	5324	6534
ENSBTAG00000030305	SNRPE	16522	5083	6533	9800	6344	4768	13488	9397
ENSBTAG00000009417	ZFAND5	16513	15440	20910	8265	9846	14269	9371	8009
ENSBTAG00000006118	RSRC2	16482	15965	21132	15350	37718	32264	36643	35449
ENSBTAG00000018478	RPL7L1	16411	9335	10327	12962	4737	4240	5353	4755
ENSBTAG00000006441	ATP5F1	16348	11011	17248	11560	5552	8727	6168	5176
ENSBTAG00000019387	NIFK	16195	8714	10021	13375	11067	13710	11797	10914
ENSBTAG00000012898	ENSBTAG00000012898	16150	6351	6146	16651	3960	1498	8170	5020
ENSBTAG00000004230	AIMP1	16129	9710	8591	9000	1305	337	3769	2509
ENSBTAG00000019701	ENSBTAG00000019701	16120	4907	5977	15070	2484	1368	4554	3876
ENSBTAG00000037644	ENSBTAG00000037644	16118	3413	3147	7696	56	5	75	138
ENSBTAG00000038434	ATRX	16102	16163	17293	8504	4506	8235	2776	4078
ENSBTAG00000002610	FKBP3	16053	18280	25453	8322	4261	2891	4875	5630
ENSBTAG00000017177	RBM25	16033	17485	36209	17241	24396	21822	23067	20220
ENSBTAG00000039591	TMEM167A	16023	11083	13397	6778	10186	25770	6579	7659
ENSBTAG00000003205	ENSBTAG00000003205	15942	4832	6450	17372	6557	3857	11931	8625
ENSBTAG00000002012	FAM96A	15824	9396	11364	5850	1131	2486	2034	1576
ENSBTAG00000008293	GPCPD1	15711	15144	18477	6538	4289	3102	6301	5458
ENSBTAG00000027506	SNRPB2	15710	6734	6909	9518	16914	11112	34347	20296
ENSBTAG00000007387	ENY2	15686	6211	8189	13088	12637	22551	12331	10383
ENSBTAG00000008292	ENSBTAG00000008292	15650	6567	7660	16075	19708	23813	15541	19780
ENSBTAG00000024027	TRMT10C	15493	11248	11046	6517	1958	1227	5260	3189
ENSBTAG00000021762	ZC3H15	15373	8818	13854	16288	9264	8469	15655	10294
ENSBTAG00000011147	RNF13	15364	3888	4537	5872	4687	10778	3559	5785
ENSBTAG00000008853	ENSBTAG00000008853	15347	11150	20615	10271	8860	7518	11637	9598
ENSBTAG00000018320	RPLP1	15268	2306	2242	22742	1849	2733	1665	3456
ENSBTAG00000021227	ENSBTAG00000021227	15151	4060	5518	10275	729	412	2157	1407
ENSBTAG00000001697	TRA2B	15107	7093	7737	16082	43223	44320	39135	37532
ENSBTAG00000005904	RBBP4	15079	10124	10972	14228	12025	14936	13402	12177
ENSBTAG00000016271	SNRPF	14972	4466	6013	7624	22031	39588	27102	20324
ENSBTAG00000011415	ETF1	14964	17149	19988	12026	8346	4599	17435	9166
ENSBTAG00000011184	FTH1	14923	10995	11477	16973	2657	8299	1565	2457
ENSBTAG00000011855	EXOSC8	14877	8156	10533	11187	6378	18847	5417	4593
ENSBTAG00000008417	VPS29	14835	8198	11306	10050	6845	9693	10080	5974
ENSBTAG00000039208	ENSBTAG00000039208	14819	3969	5611	13713	1363	822	3671	2428
ENSBTAG00000011138	CCDC58	14779	6730	8654	9915	879	542	3122	1330
ENSBTAG00000034496	SHFM1	14688	4346	7891	12785	8416	4697	14781	7736
ENSBTAG00000005296	ENSBTAG00000005296	14672	3771	4545	13631	726	610	1299	1381
ENSBTAG00000004531	CCT4	14655	13688	16317	10950	3444	1912	7280	3576
ENSBTAG00000012184	ENSBTAG00000012184	14652	5074	7547	27073	117318	142757	100779	87204
ENSBTAG00000019077	DAD1	14651	9054	9225	11844	3180	6722	6440	3926
ENSBTAG00000018423	DDX5	14596	6528	9562	12682	24949	26134	22786	17556
ENSBTAG00000002708	MRPL42	14591	7854	10969	6655	1220	1931	1437	1013
ENSBTAG00000020807	ENSBTAG00000020807	14590	3998	4032	13448	18082	12882	21151	20658
ENSBTAG00000011252	RAD50	14564	15939	16854	10675	7027	12718	5336	5516
ENSBTAG00000002462	MRPL47	14547	6238	8041	7900	2395	4056	4192	2236
ENSBTAG00000037931	RPL39	14536	2343	2049	11383	1869	1665	3085	2561
ENSBTAG00000017265	VBP1	14522	6284	5994	9868	9987	6078	16989	11026
ENSBTAG00000016563	GOLGA4	14487	14897	14314	6905	2204	5640	1535	2226
ENSBTAG00000046192	AK6	14461	5660	7324	7187	619	144	2305	1100
ENSBTAG00000000277	IL18	14438	4908	4737	9294	2238	1639	5367	4347
ENSBTAG00000000132	EIF4A1	14437	5478	6126	17420	8351	26958	4368	11626
ENSBTAG00000013930	ATP5C1	14357	7553	10380	12318	3078	8145	3992	2937
ENSBTAG00000016265	DNAJA1	14325	10005	12289	11377	16262	37593	10838	10330
ENSBTAG00000002973	RPP30	14308	7283	5477	11058	8366	5528	11757	9507
ENSBTAG00000010156	ENSBTAG00000010156	14300	8083	10764	9765	5487	3812	8464	4963
ENSBTAG00000034255	EIF5B	14288	16697	20818	14308	12922	22275	13620	16234
ENSBTAG00000011963	RPS19	14239	6331	6526	20877	2418	2542	3177	3775
ENSBTAG00000002108	YWHAQ	14194	10093	12605	5737	8137	6753	10751	6655
ENSBTAG00000009246	DPY30	14091	8643	12294	9536	5562	7337	8890	6002
ENSBTAG00000044139	ZFP42	14012	8507	10165	6540	2246	1218	3049	2703
ENSBTAG00000018959	RAB11A	13955	6802	10955	12629	11726	18878	12086	10996
ENSBTAG00000002332	LSM5	13951	3052	3211	13058	1465	1358	2972	1893
ENSBTAG00000030164	ENSBTAG00000030164	13902	1829	1978	11811	1870	964	4210	2829
ENSBTAG00000009871	RAB18	13897	11267	12003	14474	6577	8757	9314	6650
ENSBTAG00000002065	TFAP2C	13817	2550	2938	15954	7146	20932	5830	9047
ENSBTAG00000015612	UTP6	13775	13252	21511	7437	4258	2379	6386	4720
ENSBTAG00000005708	ENSBTAG00000005708	13738	12847	16528	11347	11132	22881	12088	11388
ENSBTAG00000006189	ACTG1	13678	12275	23125	3405	470	1610	191	437
ENSBTAG00000001908	DLD	13618	9766	7601	11522	6350	4322	10125	11017
ENSBTAG00000012586	HSPD1	13549	10410	11288	5015	1373	1557	1879	1595
ENSBTAG00000008915	SF3B1	13509	8913	11542	11764	12747	8301	12475	10265
ENSBTAG00000005315	RPS6	13505	5458	4568	15740	4723	3769	7214	5857
ENSBTAG00000020381	FCF1	13433	9986	14496	9920	2667	2744	6380	3871
ENSBTAG00000018447	RABGGTB	13429	5668	6493	7109	3515	4445	4285	2713
ENSBTAG00000009603	ENSBTAG00000009603	13416	6665	9172	11120	2666	4968	2328	2181
ENSBTAG00000012447	PPP1CB	13390	11019	12796	7916	8201	12004	8973	8996
ENSBTAG00000008873	NCBP2	13377	5638	4343	17058	6314	3299	13435	7321
ENSBTAG00000010428	USP15	13335	9742	11014	8931	3005	4057	8066	4222
ENSBTAG00000012788	ENSBTAG00000012788	13331	7801	13989	13822	7989	3594	14153	8580
ENSBTAG00000014891	SRSF7	13319	4912	7401	8347	7901	4748	9034	6251
ENSBTAG00000014558	ENSBTAG00000014558	13300	8215	11034	10944	14870	13171	17073	17054
ENSBTAG00000019295	MDH1	13297	5480	5799	5427	630	415	1231	892
ENSBTAG00000015156	ENSBTAG00000015156	13270	1680	2792	8936	527	810	1794	1100
ENSBTAG00000014239	CCNB1	13261	9103	15899	16044	24119	32262	27971	20239
ENSBTAG00000017798	ERH	13244	3112	3168	13984	9971	13350	9199	9170
ENSBTAG00000016174	ENSBTAG00000016174	13184	13260	14239	9691	4167	3584	4800	3402
ENSBTAG00000002094	ATP5J2	13175	5165	6246	11933	410	278	1431	722
ENSBTAG00000009859	SUMO1	13162	6922	9560	4262	15011	35919	9868	10470
ENSBTAG00000003044	SPIN1	13105	2659	4294	4357	887	755	1091	1277
ENSBTAG00000005408	CLK1	13105	5042	8306	15780	25681	27702	19513	20021
ENSBTAG00000000504	GTF2B	13073	4143	5295	18258	2788	5815	2766	3098
ENSBTAG00000015388	RPL18	12991	3283	3465	15371	515	278	1171	928
ENSBTAG00000008072	SRSF10	12943	6653	6536	7617	14877	15238	15918	13653
ENSBTAG00000039121	PTP4A2	12891	2162	3073	11568	4285	17126	3935	6294
ENSBTAG00000008224	PAIP2	12851	7050	11945	8415	2327	5176	2181	2578
ENSBTAG00000018155	MRPS18C	12848	4619	7754	10610	4378	2458	12597	5953
ENSBTAG00000000806	ATAD1	12810	6173	7573	10632	7942	13412	9761	9099
ENSBTAG00000013038	UBE2L3	12810	7913	13245	8484	898	1130	2694	1134
ENSBTAG00000007685	PSMB1	12807	7738	10285	13339	2482	2418	6129	3105
ENSBTAG00000003949	RBM39	12793	4150	5913	13641	17064	15467	16347	15776
ENSBTAG00000016596	PFDN1	12784	8590	14565	8169	2576	9561	2010	2266
ENSBTAG00000000678	CSDE1	12761	6505	10020	14676	14987	36697	12871	13926
ENSBTAG00000007648	NET1	12734	5306	6702	4017	1401	4280	1363	1566
ENSBTAG00000009632	LARP7	12730	10531	16153	6819	2018	2360	2135	2067
ENSBTAG00000018085	GTSF1	12703	11152	15547	6926	2980	5563	5971	3247
ENSBTAG00000021653	TRIP12	12698	7342	8537	12299	4822	9864	5464	4808
ENSBTAG00000012152	NONO	12675	6910	9693	12352	6664	3091	15419	7033
ENSBTAG00000010009	TMCO1	12617	3494	5001	6313	2593	3805	2948	3123
ENSBTAG00000017368	YBX1	12581	19138	42086	6803	3632	4725	4742	3541
ENSBTAG00000027937	PrP	12577	6624	9607	7000	9912	8749	13035	11637
ENSBTAG00000033322	SRP9	12571	10955	13713	6363	2932	2569	5720	3492
ENSBTAG00000010386	ARPC2	12508	9820	20611	7806	3211	6034	3278	3112
ENSBTAG00000032227	ENSBTAG00000032227	12477	2865	4470	10962	5805	4401	11427	6234
ENSBTAG00000000152	ENSBTAG00000000152	12434	12445	16845	8813	4719	2393	8213	5682
ENSBTAG00000007913	CWC15	12415	8162	13527	15068	38996	49696	34259	28884
ENSBTAG00000016328	SFPQ	12408	3158	5631	9267	14317	7873	15299	15988
ENSBTAG00000009441	RBBP6	12361	16226	26368	25902	31364	28378	32300	23800
ENSBTAG00000037756	TET1	12359	7951	6677	6774	1566	2157	2486	2279
ENSBTAG00000013952	HNRNPD	12254	8772	12565	8822	11610	13511	17917	11692
ENSBTAG00000019043	GABPA	12236	6275	6538	14317	20872	9742	18728	17391
ENSBTAG00000047679	DNTTIP2	12236	9410	9778	11845	9864	17429	8588	8933
ENSBTAG00000020405	NDUFB9	12227	6504	6238	12081	2910	2438	5018	4635
ENSBTAG00000008180	SPDL1	12126	8809	11635	8373	14991	15910	21588	16128
ENSBTAG00000009483	POLR2G	12116	4015	3981	14903	4916	2438	7233	5484
ENSBTAG00000003228	ENSBTAG00000003228	12109	7073	9485	12102	874	857	1746	963
ENSBTAG00000003609	PBDC1	12074	10916	11989	14349	55376	32546	104946	71104
ENSBTAG00000009647	PHAX	11859	11765	14723	7235	2560	6889	2115	2405
ENSBTAG00000016368	LRPPRC	11851	8770	11898	5125	1185	779	1482	1466
ENSBTAG00000031785	ENSBTAG00000031785	11843	3909	2437	4662	789	921	1465	862
ENSBTAG00000000469	PPP2CA	11746	11312	11257	8629	13779	18221	15865	11300
ENSBTAG00000014337	ENSBTAG00000014337	11744	6540	7425	12810	3364	8094	3800	3364
ENSBTAG00000007130	ESF1	11656	7361	7482	10419	3220	4456	4105	3815
ENSBTAG00000015831	ENSBTAG00000015831	11654	3394	5351	17496	1974	4423	1932	2963
ENSBTAG00000004745	NAA15	11651	8320	14327	5622	3398	3203	5004	3643
ENSBTAG00000010931	SSBP1	11651	4816	6874	9097	4142	1414	9498	5541
ENSBTAG00000008216	RRM2	11620	7344	9873	5819	1379	1719	1680	1210
ENSBTAG00000010552	PSMG2	11550	3852	3931	4696	663	860	905	508
ENSBTAG00000018812	ENSBTAG00000018812	11528	6616	11597	9463	7269	3422	10234	7306
ENSBTAG00000013050	ZNF277	11497	1518	2577	5554	1737	7062	1115	2479
ENSBTAG00000007442	AKAP9	11457	13983	16374	9842	2663	2598	2532	2199
ENSBTAG00000019156	CCT2	11440	7054	11693	6919	4855	13352	3310	3823
ENSBTAG00000007721	DPM1	11435	4669	4372	11566	4427	6825	3808	3381
ENSBTAG00000000744	DCTN6	11426	11242	9306	12159	6767	6910	8540	5956
ENSBTAG00000012366	MRPS23	11325	7578	7425	7087	654	1269	1766	1025
ENSBTAG00000036282	CCDC59	11266	5024	5581	7200	1852	1472	4138	3528
ENSBTAG00000019603	LDHB	11263	7363	5709	9650	1909	3180	4738	3298
ENSBTAG00000002331	DLGAP5	11205	8165	6625	10444	7791	21206	5554	6539
ENSBTAG00000000705	COX7A2L	11173	6572	7994	7283	8147	13961	6091	6694
ENSBTAG00000018631	SAP18	11168	10489	20411	12355	17398	15266	16668	17168
ENSBTAG00000015598	ENSBTAG00000015598	11130	3805	4717	15079	2125	2135	2403	2791
ENSBTAG00000048107	CANX	11124	7894	9450	3552	931	1790	1247	958
ENSBTAG00000016705	ENSBTAG00000016705	11093	3916	4660	10682	25306	20768	24427	20386
ENSBTAG00000011096	ERGIC2	11072	7572	8094	10444	8258	10160	7553	7034
ENSBTAG00000017713	KTN1	11062	10914	12251	4433	7978	23348	6503	7483
ENSBTAG00000040157	ENSBTAG00000040157	11050	11678	12248	16780	29202	37419	23059	25131
ENSBTAG00000012177	SNRPD2	11011	3876	7827	15006	5314	2627	9644	6134
ENSBTAG00000001107	CACYBP	11000	6276	7983	13784	18293	18187	19662	17500
ENSBTAG00000008122	GNG5	10978	1751	3311	14448	5040	3766	8451	7613
ENSBTAG00000006227	IDH3A	10974	11975	16459	5006	1537	1325	2822	2230
ENSBTAG00000007844	CETN2	10945	4688	3902	10926	24579	48093	24763	21279
ENSBTAG00000025617	ENSBTAG00000025617	10912	7998	6294	12337	6998	4033	13924	10519
ENSBTAG00000004934	NEMF	10891	12369	11956	7669	3069	4910	2966	2477
ENSBTAG00000018542	ENSBTAG00000018542	10886	5437	7140	8656	892	768	2209	1318
ENSBTAG00000001424	MSH6	10866	5327	7715	4834	1539	981	2445	1809
ENSBTAG00000014316	HNRNPH3	10845	6061	8071	7195	8440	10285	10290	8004
ENSBTAG00000012244	TUBA1B	10731	2716	4376	5791	2797	4003	5820	3741
ENSBTAG00000009242	ZNF638	10700	7042	7720	6709	3906	4940	4790	4375
ENSBTAG00000002549	ENSBTAG00000002549	10696	4947	6276	12953	7484	9616	6570	8228
ENSBTAG00000011763	RIOK2	10693	8756	6833	8358	2061	2334	4940	2355
ENSBTAG00000016038	GCC2	10684	13638	16277	8854	4400	7929	3409	4342
ENSBTAG00000019457	MRPL22	10635	6924	9836	8727	1151	1526	5216	2621
ENSBTAG00000001607	TMEM41B	10626	6898	8079	7865	6847	5064	7203	7123
ENSBTAG00000030337	ENSBTAG00000030337	10555	2877	3332	9107	825	2272	1448	1249
ENSBTAG00000016457	FXR1	10551	12929	22057	12348	13502	9399	21922	15554
ENSBTAG00000002004	LLPH	10530	7920	16590	5728	4358	2756	9717	5068
ENSBTAG00000002463	NDUFB5	10435	5352	7990	5215	1341	1985	992	1086
ENSBTAG00000021193	FBXO5	10420	6249	6882	7444	2853	9784	3081	3369
ENSBTAG00000017120	PHB	10361	4571	4686	10911	1258	3346	1359	1846
ENSBTAG00000021307	BNIP3L	10339	7359	8663	6731	1521	3579	1871	1498
ENSBTAG00000001422	HMGN3	10334	6615	4363	8221	3722	2649	7989	5211
ENSBTAG00000021334	C18orf32	10231	5400	6075	7192	7214	16461	6548	7563
ENSBTAG00000003577	GSPT1	10212	7683	11303	7710	3875	5659	5665	3724
ENSBTAG00000013949	AHCTF1	10147	7865	9856	8018	7491	7599	8016	6654
ENSBTAG00000027024	ARHGAP5	10120	5668	3805	8430	5811	10361	7780	6809
ENSBTAG00000008388	ENSBTAG00000008388	10091	5822	7996	6220	2241	3403	3464	3119
ENSBTAG00000007477	ENSBTAG00000007477	10062	2905	3108	18066	23076	39377	17203	22178
ENSBTAG00000014140	ATP1B3	10007	9750	14582	4945	2472	785	4257	2062
ENSBTAG00000018588	TMBIM6	9979	8903	22390	4537	793	874	1797	1315
ENSBTAG00000014711	DBF4	9973	8042	8864	5839	2300	1025	3498	3034
ENSBTAG00000000562	TOMM20	9969	5457	6541	5423	3699	2670	4187	3130
ENSBTAG00000034185	ENSBTAG00000034185	9956	6726	9354	2633	1529	2522	1074	925
ENSBTAG00000007923	LAMTOR3	9946	6407	7563	6379	9156	17352	10799	11195
ENSBTAG00000003068	MSMO1	9909	6209	10145	6204	8642	33099	5467	6199
ENSBTAG00000008896	DHX15	9909	6572	9891	6101	3411	3518	5336	4775
ENSBTAG00000008977	ENSBTAG00000008977	9870	5021	6220	11665	10906	17186	11437	7911
ENSBTAG00000027936	C1orf146	9829	2675	8316	4188	669	1408	1051	926
ENSBTAG00000000505	KYAT3	9822	4418	3970	5962	1869	1827	3044	2390
ENSBTAG00000025632	NOP10	9815	2558	2694	9970	10512	4800	18467	12112
ENSBTAG00000021162	CKAP2	9803	6120	7356	9882	12409	14296	12939	11154
ENSBTAG00000023814	ECT2	9803	6846	6663	10129	4112	6606	5027	4488
ENSBTAG00000032340	KNSTRN	9777	7515	10459	5575	4935	18017	2790	3310
ENSBTAG00000004672	RDX	9776	5350	5010	9442	7852	14450	6503	8610
ENSBTAG00000016401	OPTN	9761	13266	16912	5717	879	3341	809	606
ENSBTAG00000010611	OCIAD1	9754	6798	8591	7341	5428	6926	7519	5625
ENSBTAG00000021671	METTL18	9751	5847	5744	7319	4155	4532	8777	6762
ENSBTAG00000006550	GABARAPL2	9729	2977	3415	9421	12066	10350	9624	9386
ENSBTAG00000004961	GOSR1	9726	6569	6823	9621	2071	3541	4353	2394
ENSBTAG00000012705	DEGS1	9722	5328	6520	5034	2161	2804	3515	2786
ENSBTAG00000016010	KLHL7	9701	2323	2156	2352	1892	3563	1697	1892
ENSBTAG00000015892	ENSBTAG00000015892	9686	2058	2568	7706	5036	4307	11534	5858
ENSBTAG00000044175	CENPK	9684	4447	4111	6116	2576	4669	3333	2954
ENSBTAG00000005057	FAM204A	9663	6200	7513	10718	4307	3124	7626	4816
ENSBTAG00000016007	ADH5	9610	4495	5633	4622	1096	4316	1832	1606
ENSBTAG00000000773	ENSBTAG00000000773	9602	6361	12663	6763	9342	21341	7448	7658
ENSBTAG00000014230	VRK1	9531	5100	5951	6080	3696	11263	4881	4377
ENSBTAG00000011419	HSPA9	9524	8315	11636	5365	1891	2099	3249	1799
ENSBTAG00000011649	FARSB	9520	4206	4511	8459	678	1191	826	1015
ENSBTAG00000015301	MRPS10	9461	10752	14346	8430	3680	5703	8231	4475
ENSBTAG00000002625	MAP3K7	9456	3357	3844	5113	2258	1812	2171	3230
ENSBTAG00000011916	USP8	9441	8068	6906	8265	7088	21058	5479	6594
ENSBTAG00000040295	CHCHD2	9441	2779	4354	11207	2511	4297	3500	3642
ENSBTAG00000009106	EIF2A	9422	5964	6629	7992	2735	3053	4722	3723
ENSBTAG00000020122	USP16	9419	7324	8540	7783	4425	8569	5000	4603
ENSBTAG00000013315	ATP5B	9361	5420	9581	7527	1260	856	2784	1658
ENSBTAG00000019110	PNRC1	9361	10996	16290	21529	32754	28183	42404	26744
ENSBTAG00000010298	GTF2A2	9325	3384	3898	8735	3030	5904	4424	3333
ENSBTAG00000008332	ENPEP	9313	7339	18501	1320	315	501	254	141
ENSBTAG00000031579	SGO2	9303	8153	9426	11478	6880	11197	7612	6856
ENSBTAG00000026327	ENSBTAG00000026327	9298	2041	4347	13495	869	1303	1468	1585
ENSBTAG00000015101	HMGB2	9231	2759	3626	10488	15159	42321	9597	13555
ENSBTAG00000002820	RBBP7	9230	3938	5798	9006	5770	13594	5792	5785
ENSBTAG00000019366	POLR2B	9228	6772	6830	7284	8878	7221	9272	7106
ENSBTAG00000014549	GNL3	9227	5143	4873	5443	1105	1030	2419	1717
ENSBTAG00000016744	CAPRIN1	9219	5027	6852	5841	1702	1481	2097	1677
ENSBTAG00000015154	ENSBTAG00000015154	9209	3913	4546	4420	6352	6258	6243	5193
ENSBTAG00000004098	ARMT1	9207	6018	5345	9863	5615	1951	11133	7780
ENSBTAG00000017212	HYPK	9190	2397	2893	12207	8939	9981	13436	9223
ENSBTAG00000010988	ENSBTAG00000010988	9185	5717	5515	8528	3914	4201	4595	3512
ENSBTAG00000002573	UBA2	9180	7270	7735	8096	2146	2881	3247	2722
ENSBTAG00000015107	SLC16A1	9179	4949	5850	3310	774	887	1580	1185
ENSBTAG00000012760	NDUFB3	9153	3160	6498	8137	690	404	2161	1141
ENSBTAG00000005416	PPIL3	9134	5819	9125	5304	1261	818	2717	1513
ENSBTAG00000014766	SRSF1	9091	2937	3449	5154	6295	7735	6709	6590
ENSBTAG00000016708	CLTC	9070	7265	12099	4396	2643	1978	2685	2370
ENSBTAG00000009904	SPIC	9026	5697	5799	3535	216	18	172	207
ENSBTAG00000007943	AZIN1	9011	5310	5761	5636	5878	7674	5704	5082
ENSBTAG00000000111	UGP2	8978	7393	6316	4890	1108	3486	946	914
ENSBTAG00000000141	NFU1	8959	3549	3426	4845	381	694	429	319
ENSBTAG00000002377	PSMB2	8951	3457	5387	9213	4003	5792	3306	2918
ENSBTAG00000015744	CCNC	8933	11025	11467	4400	5046	3290	6902	5030
ENSBTAG00000015989	RPS5	8933	4565	8185	14966	1576	3396	987	1925
ENSBTAG00000002528	EIF3A	8897	9734	10414	13720	11598	10031	15194	10149
ENSBTAG00000003066	NSA2	8872	3520	3977	6930	5072	3351	7347	5969
ENSBTAG00000011591	KRR1	8845	4798	3909	8585	11780	4818	12425	12078
ENSBTAG00000000988	BRCA2	8841	6652	6486	6050	3545	6968	3601	3384
ENSBTAG00000014626	RARS	8840	7397	6726	6558	2868	7752	3435	2957
ENSBTAG00000007639	SDAD1	8839	7575	5695	8424	3150	4162	3875	3407
ENSBTAG00000001489	TUBA1A	8794	1343	1486	3736	2719	740	6083	4102
ENSBTAG00000003825	PTPN12	8778	2188	3292	5246	1879	3162	2850	3142
ENSBTAG00000011319	SLTM	8775	5646	6052	7287	3300	2279	3999	3227
ENSBTAG00000004823	MRPL35	8772	2930	3395	6121	742	445	1315	857
ENSBTAG00000014032	EIF3H	8770	3043	3429	11200	8264	8285	9800	7773
ENSBTAG00000016584	RPF2	8762	5161	4098	4748	1078	817	2829	1713
ENSBTAG00000001777	ENSBTAG00000001777	8730	1853	2319	11611	771	915	911	1567
ENSBTAG00000009941	MBIP	8725	7104	7895	10863	4774	3393	7522	7143
ENSBTAG00000003638	ZNF215	8715	4119	5041	5417	4325	5352	5794	3987
ENSBTAG00000025221	TEX30	8667	5089	5261	7260	1720	1213	4026	2306
ENSBTAG00000015951	NOL11	8640	4158	4567	7427	5982	7144	8242	7330
ENSBTAG00000001161	FAM60A	8611	5744	8104	4420	5891	7338	7192	6079
ENSBTAG00000013905	SMC3	8600	8861	12156	7197	5484	18685	3751	4902
ENSBTAG00000034850	ENSBTAG00000034850	8592	4293	3041	5529	2944	2919	3230	2929
ENSBTAG00000012659	LRIF1	8590	5107	5298	14566	29611	23355	37660	27799
ENSBTAG00000018628	RPL29	8576	2945	3685	12266	650	1343	704	1145
ENSBTAG00000020710	CENPQ	8569	3922	4686	5446	3575	9160	4926	4116
ENSBTAG00000014729	MRPL51	8562	8700	14410	9411	3967	3770	5250	3889
ENSBTAG00000010109	CDK1	8549	3633	2521	16774	15758	15397	32846	21284
ENSBTAG00000006225	RPA2	8513	3788	6242	5198	2128	3077	3052	2647
ENSBTAG00000038620	CIR1	8510	5459	6635	6346	3034	6287	3987	3346
ENSBTAG00000031688	ENSBTAG00000031688	8507	2370	3173	14430	8584	7373	9599	7413
ENSBTAG00000032848	GOLPH3	8492	1167	1775	5177	2425	7438	1986	3478
ENSBTAG00000017913	BUB3	8484	4732	6857	11989	14151	16447	14347	11764
ENSBTAG00000008110	IFT20	8465	3649	3745	9716	19937	16464	17812	18091
ENSBTAG00000010571	PPAT	8452	6862	6930	6362	6007	3610	11273	7233
ENSBTAG00000015901	ARMC1	8421	4907	6731	5053	5446	8332	5022	5509
ENSBTAG00000002603	PRPF39	8384	7572	10283	5201	3948	3240	5211	4049
ENSBTAG00000021673	NDC80	8376	6824	5603	6689	2447	7380	2210	2180
ENSBTAG00000001523	YES1	8368	6793	9748	3752	2377	2474	3248	2378
ENSBTAG00000006555	ZMYM1	8361	5896	5391	4115	1050	754	2231	1701
ENSBTAG00000024605	ENSBTAG00000024605	8351	2335	2360	9548	36211	73315	26240	26995
ENSBTAG00000018036	CNOT7	8332	4269	5116	6116	7726	17283	5388	6415
ENSBTAG00000008962	MRPL50	8325	4512	6563	3929	305	190	1480	643
ENSBTAG00000000913	UQCR10	8314	4361	7036	8080	2587	655	4621	2613
ENSBTAG00000013772	SRRM1	8295	4388	5795	7650	3684	5165	3591	2918
ENSBTAG00000011396	ENSBTAG00000011396	8287	2506	2473	7799	4533	9466	4189	4482
ENSBTAG00000010313	DDX52	8279	4945	3683	6518	3368	3899	4541	4555
ENSBTAG00000014773	HMMR	8271	4876	7845	5721	1765	6042	1787	1896
ENSBTAG00000002703	ATP6V1A	8253	4373	5453	3325	1412	1063	2281	1823
ENSBTAG00000006963	ENSBTAG00000006963	8251	2469	3921	7017	602	233	901	676
ENSBTAG00000031861	RHEB	8240	5272	5956	6503	1421	2536	1482	1693
ENSBTAG00000002468	RPS28	8238	1579	1987	9755	2293	2249	3589	3836
ENSBTAG00000033080	ENSBTAG00000033080	8223	4306	5640	9264	2845	3725	2499	2443
ENSBTAG00000025358	SNX2	8213	5654	9466	5439	162	743	144	231
ENSBTAG00000017267	COX5A	8204	15326	29658	10030	582	1187	508	642
ENSBTAG00000023997	VAMP8	8204	4865	6649	5293	324	713	674	447
ENSBTAG00000020505	SBNO1	8146	4436	3278	14120	13146	15265	11361	11708
ENSBTAG00000002306	UTP11	8135	7906	11759	5286	2657	1139	6155	3296
ENSBTAG00000046160	SMIM13	8131	6319	4893	3207	500	539	707	473
ENSBTAG00000006928	OAT	8130	7344	8718	7151	3891	6130	6648	4864
ENSBTAG00000008527	SRSF6	8126	4409	4895	3770	2667	3817	2885	3034
ENSBTAG00000012062	PRDX2	8121	2647	5217	5829	2809	9651	1159	1874
ENSBTAG00000014130	COX6C	8068	298	486	3419	455	1922	393	555
ENSBTAG00000019564	SMU1	8052	4627	4083	5874	4145	3551	4660	4673
ENSBTAG00000046720	ENSBTAG00000046720	8038	4613	3845	6111	1182	975	4075	1908
ENSBTAG00000007247	NUF2	7986	4164	5594	5373	1590	2925	2669	1860
ENSBTAG00000002726	CDC27	7978	5161	4103	6903	6893	9306	9589	8117
ENSBTAG00000005285	MRPS33	7962	4755	4336	5524	1096	2341	2178	1244
ENSBTAG00000006370	CCT3	7956	3988	5707	6225	2082	6191	2186	1557
ENSBTAG00000015944	WDR61	7948	4394	4457	7323	1329	2584	2297	1546
ENSBTAG00000018196	WDR43	7947	5583	6497	5631	2705	1784	5447	3510
ENSBTAG00000008467	HENMT1	7943	1955	1128	4154	1955	6873	2323	2615
ENSBTAG00000000991	MRPL32	7927	8213	11846	6423	5636	9021	6199	4810
ENSBTAG00000021262	SNRPD3	7906	3857	10091	7107	2916	4090	2400	3324
ENSBTAG00000012865	DEK	7897	7716	9090	5802	751	1513	825	829
ENSBTAG00000003098	MTDH	7896	4740	6391	6805	5414	4831	4303	5115
ENSBTAG00000002082	MARCKS	7867	1392	4285	2512	3389	4692	2559	6863
ENSBTAG00000035556	ENSBTAG00000035556	7863	2696	2653	8205	6421	8177	5301	5787
ENSBTAG00000020169	CEPT1	7849	3441	5520	3446	1279	3959	1155	1291
ENSBTAG00000002944	ATP5G3	7843	2363	3700	6272	1925	4592	2297	2333
ENSBTAG00000002627	ZRANB2	7839	4394	4244	7419	5747	3909	8319	5665
ENSBTAG00000010006	EMC2	7838	5154	6095	6110	1785	2049	2719	2056
ENSBTAG00000030592	ENSBTAG00000030592	7826	3895	3859	8000	19430	10670	33301	18072
ENSBTAG00000021164	SLMAP	7810	1697	4154	2716	1118	2919	545	1358
ENSBTAG00000006556	COPB1	7807	4420	7177	4995	2344	3573	1864	2121
ENSBTAG00000008403	ROCK1	7770	8997	8225	5478	5253	4974	5105	4995
ENSBTAG00000006743	RBBP8	7733	6236	5697	8683	9189	14681	8108	7538
ENSBTAG00000020641	PSMA5	7710	2718	3162	8535	12527	19051	17476	12915
ENSBTAG00000003419	EAPP	7696	5492	4603	6549	4706	3666	9038	4792
ENSBTAG00000018386	TEFM	7692	3319	5945	6771	1550	3140	2419	2224
ENSBTAG00000008135	ENSBTAG00000008135	7685	1663	1642	5409	1592	702	2751	1843
ENSBTAG00000019542	MRPL39	7673	5473	6906	4852	903	926	1579	1278
ENSBTAG00000046588	DNAJB9	7644	4659	5436	4306	4741	3313	6285	5678
ENSBTAG00000003784	DNAJC2	7627	5745	11715	5178	2922	3311	4470	3409
ENSBTAG00000004269	SGK1	7620	2836	1636	5676	6553	6541	6703	6927
ENSBTAG00000013168	RPA3	7609	2422	3302	3972	1059	1618	2683	1498
ENSBTAG00000012383	CHMP5	7606	3318	4396	3735	9796	18669	6092	7175
ENSBTAG00000001749	SENP2	7599	1605	3418	5780	698	1941	1278	1502
ENSBTAG00000001794	ENSBTAG00000001794	7586	2246	2985	7943	1043	573	1890	2100
ENSBTAG00000011622	C18orf21	7582	2312	2118	6974	3079	1453	4058	3561
ENSBTAG00000005792	BCCIP	7566	14784	20133	7434	4586	4028	7520	6286
ENSBTAG00000018471	SSR3	7554	2394	2431	7382	3461	2877	4197	3569
ENSBTAG00000010451	PA2G4	7546	3806	4969	7453	4053	6789	4807	4405
ENSBTAG00000021769	CUL3	7536	9949	13392	5127	9454	6716	9071	6463
ENSBTAG00000020355	KLF4	7527	3211	4848	13346	11640	12042	11525	8153
ENSBTAG00000003239	UTP20	7517	3723	3005	6924	9556	7385	7731	7968
ENSBTAG00000020451	USP1	7497	5507	5707	12298	16666	17846	17792	15716
ENSBTAG00000004943	CCNA2	7496	5618	10751	6983	13758	12408	18511	12194
ENSBTAG00000003342	AMD1	7484	3318	4439	11253	82381	46406	82584	51972
ENSBTAG00000013531	APITD1	7483	2691	2928	5303	979	813	1650	1211
ENSBTAG00000012885	ACAT1	7478	3401	7859	3083	349	511	602	562
ENSBTAG00000015683	HSPA4	7455	8748	10055	3193	1030	1789	1416	1093
ENSBTAG00000001057	ARFGAP3	7452	4792	4561	5512	1155	1044	2409	1507
ENSBTAG00000011559	RPL7A	7451	2799	6074	8557	2003	8067	1368	1917
ENSBTAG00000010232	NDUFS5	7434	2300	2839	5598	697	1736	1094	762
ENSBTAG00000021691	PSMD14	7432	4022	4865	4943	3345	3174	4564	3373
ENSBTAG00000014917	GTPBP4	7422	4684	6576	6500	2717	4902	3408	2495
ENSBTAG00000016818	ENSBTAG00000016818	7416	2666	3764	9230	3116	4857	4369	3098
ENSBTAG00000005316	GDI2	7409	8456	12516	6818	10198	21533	7120	6762
ENSBTAG00000020795	ENSBTAG00000020795	7408	1059	1089	6964	1702	855	4099	2542
ENSBTAG00000034193	BCO2	7388	3700	4435	7170	5176	3553	6993	7403
ENSBTAG00000014685	ENSBTAG00000014685	7373	3807	4242	5023	2722	7303	3235	2617
ENSBTAG00000021520	DDX46	7364	5106	7515	6846	3586	2530	5984	4065
ENSBTAG00000016023	EIF4A3	7363	2965	3341	7847	4276	3510	4971	5038
ENSBTAG00000020761	USP33	7334	4566	5862	6635	8167	7057	10300	9426
ENSBTAG00000002412	CYB5B	7333	2913	2758	15676	7447	6737	13834	8690
ENSBTAG00000010564	ELOVL6	7323	4960	4975	3299	1017	1694	1599	1000
ENSBTAG00000021767	UBE2N	7319	2855	3479	4714	6320	12337	6683	6229
ENSBTAG00000019803	POLR3K	7316	2406	3068	14604	4624	10660	2312	4256
ENSBTAG00000009535	RPS2	7310	7859	19023	9043	3668	4023	3286	3300
ENSBTAG00000003748	CNOT2	7295	3170	4181	4749	5103	9810	5767	5467
ENSBTAG00000018745	CEP290	7294	5344	5288	5544	10319	7256	12224	14441
ENSBTAG00000014835	SPARC	7279	4839	13395	2527	27	34	117	42
ENSBTAG00000002866	RPIA	7275	4486	7191	4916	3304	5308	2676	3186
ENSBTAG00000009142	RNMT	7245	5053	5684	5877	1734	949	4854	3444
ENSBTAG00000014238	ATP6V1E1	7240	6001	5722	8622	2794	3164	4542	3882
ENSBTAG00000002423	PSMD12	7238	7035	7916	4806	1741	4444	1910	1685
ENSBTAG00000018115	PEBP1	7221	3468	5996	5420	1102	2146	1875	1604
ENSBTAG00000017009	ENSBTAG00000017009	7212	4663	12706	6249	5043	3668	5211	4630
ENSBTAG00000002129	ENSBTAG00000002129	7196	8784	20548	2892	2950	1077	2651	2252
ENSBTAG00000012938	JARID2	7188	2891	5334	3161	589	971	553	727
ENSBTAG00000020233	CCDC186	7164	5586	6321	9377	8457	15143	9352	8111
ENSBTAG00000016746	UBE2C	7101	2784	5451	9055	5457	5110	5485	7196
ENSBTAG00000017352	ENSBTAG00000017352	7095	782	771	7167	4536	8069	5804	9137
ENSBTAG00000006551	ENSBTAG00000006551	7072	5084	5233	6858	10272	25235	9482	10880
ENSBTAG00000014373	CETN3	7047	2051	3304	3535	3951	2438	3657	3144
ENSBTAG00000019414	CLK4	7037	4464	4100	7750	10132	7100	7185	8805
ENSBTAG00000015424	WDR12	7031	3437	2291	5150	1365	1198	2190	1920
ENSBTAG00000011849	HDAC2	7025	6645	7989	3058	895	1311	2301	1056
ENSBTAG00000012225	KPNA2	7013	3177	4553	6164	7497	29756	3687	5276
ENSBTAG00000016228	NMD3	7009	7389	6773	5046	4684	15471	4837	4461
ENSBTAG00000030587	LASP1	6993	1251	1862	1861	263	472	413	415
ENSBTAG00000002720	PRPF38A	6965	3666	5526	8263	10951	12392	12004	10591
ENSBTAG00000025666	RPS29	6965	1513	1940	4983	1000	372	2347	2017
ENSBTAG00000001348	COMMD8	6959	4973	4910	3069	1742	6192	1152	1357
ENSBTAG00000006751	PAPD4	6951	6284	5591	9317	6333	6859	9701	6457
ENSBTAG00000046526	ENSBTAG00000046526	6925	3878	6309	6710	1884	2527	1872	1851
ENSBTAG00000019854	ABCE1	6910	4476	2385	7152	4319	5035	5302	4130
ENSBTAG00000047547	ENSBTAG00000047547	6905	1034	971	760	822	163	1562	1468
ENSBTAG00000008184	CCT6A	6857	7721	10677	3582	232	90	672	357
ENSBTAG00000018656	HP1BP3	6843	707	909	7524	1286	6965	1095	1940
ENSBTAG00000037746	SNRNP27	6843	2444	2800	4366	1706	3362	1693	2089
ENSBTAG00000009983	KIF23	6836	4716	6923	10081	8376	19730	7661	7989
ENSBTAG00000013981	SPTSSA	6829	3000	2531	2857	70	58	329	163
ENSBTAG00000019500	CNIH1	6825	3093	3154	5937	12562	10722	11566	12612
ENSBTAG00000012649	LSM8	6817	1905	1601	7373	3440	2000	6944	4518
ENSBTAG00000019471	CNIH4	6816	2195	2726	6896	3764	3179	5403	4690
ENSBTAG00000021651	UQCRC2	6813	2894	3427	3676	163	795	214	212
ENSBTAG00000014262	BZW2	6812	4481	6865	3933	4447	2823	6770	4865
ENSBTAG00000001821	PRRC2C	6796	5163	6859	6224	1695	2466	2252	2230
ENSBTAG00000020012	CDC5L	6794	3821	4429	5806	8482	24157	5313	6318
ENSBTAG00000021051	ZNHIT6	6794	6356	8484	5440	6360	3774	8623	6232
ENSBTAG00000014320	SRFBP1	6774	5275	3833	4848	6534	6935	7096	7086
ENSBTAG00000006759	SUCLA2	6772	4091	4007	4376	1022	2039	2051	1276
ENSBTAG00000009681	PPP2R3C	6768	5752	6762	2400	1917	2175	2901	2278
ENSBTAG00000001968	ENSBTAG00000001968	6739	5925	6965	5823	3638	2375	5667	4434
ENSBTAG00000004820	POLR2F	6739	3611	4754	9564	4998	2616	8260	7251
ENSBTAG00000003746	SCP2	6736	3399	4904	1601	250	235	178	193
ENSBTAG00000009615	ANXA2	6731	8159	12535	4618	364	1449	213	266
ENSBTAG00000009777	NUP35	6715	4001	3821	6848	7859	20108	6665	6999
ENSBTAG00000000421	EEA1	6712	6817	9094	3813	3957	6027	4861	4717
ENSBTAG00000001872	ORC6	6709	2034	2206	2942	1775	4487	1607	1573
ENSBTAG00000002784	COPS5	6709	2463	4739	4583	604	1410	1062	795
ENSBTAG00000017525	ATG12	6704	4410	5329	5809	5033	3449	7554	5270
ENSBTAG00000033255	DUSP11	6704	2510	2211	3713	1517	1610	2726	2078
ENSBTAG00000007447	ENSBTAG00000007447	6655	2024	3059	7499	5528	8621	6631	6157
ENSBTAG00000002534	ENSBTAG00000002534	6643	2857	3350	6809	2256	3614	3573	2363
ENSBTAG00000009061	FAR1	6640	4572	4500	11214	3545	3871	6781	5624
ENSBTAG00000020330	BTG1	6639	5234	4651	7463	23779	14111	19070	14363
ENSBTAG00000007802	BCLAF1	6623	7453	7021	9019	15420	15183	14189	12143
ENSBTAG00000008812	PFDN4	6616	4575	7631	2248	703	2291	514	452
ENSBTAG00000020164	BAZ1A	6612	4421	4745	10698	7844	5756	10898	9180
ENSBTAG00000018775	TPX2	6611	3153	3842	8565	5497	14786	4379	4383
ENSBTAG00000016725	KIAA1143	6604	4568	7600	2260	560	736	999	937
ENSBTAG00000003259	TCERG1	6600	5297	10446	7723	7523	6344	7852	6791
ENSBTAG00000003002	WDR75	6596	4323	4601	5636	2280	5337	2858	2214
ENSBTAG00000010982	UBE2B	6591	7023	10701	4325	1408	2802	1693	1438
ENSBTAG00000019730	PNISR	6578	6118	6725	6306	4226	7230	4465	4060
ENSBTAG00000026172	FAM84B	6573	4041	2496	4149	1153	1385	1261	1186
ENSBTAG00000003162	CRYZ	6551	3174	2986	3903	394	721	608	444
ENSBTAG00000011623	VMP1	6549	5194	4778	5540	1845	539	2687	2727
ENSBTAG00000015962	MMADHC	6533	5044	4451	3153	172	290	383	191
ENSBTAG00000013069	IQCB1	6530	4321	5586	7301	4996	7720	6835	6249
ENSBTAG00000018286	RNF181	6527	1176	1858	6581	289	438	787	399
ENSBTAG00000009299	AFTPH	6516	1250	1360	2259	2055	3676	2397	2182
ENSBTAG00000001460	LIN7C	6509	3413	2140	4975	3168	7998	3356	3572
ENSBTAG00000020782	CNOT1	6486	3921	6791	6859	2407	3010	4251	2802
ENSBTAG00000004521	LSM7	6456	3706	5676	8126	1639	2182	2331	2205
ENSBTAG00000000363	BDP1	6444	6100	6129	5816	5110	5051	4929	4865
ENSBTAG00000002487	UBE3A	6438	4837	5556	5551	2781	1942	3538	2883
ENSBTAG00000019748	FAM208A	6430	3938	4837	3797	1802	3417	2006	1388
ENSBTAG00000001109	ENSBTAG00000001109	6411	2767	4670	3311	2887	1922	8022	3841
ENSBTAG00000002101	GDE1	6408	4895	7573	2946	257	145	763	371
ENSBTAG00000003747	ENSBTAG00000003747	6405	4428	4002	3584	2052	2943	3059	2156
ENSBTAG00000020174	HBS1L	6403	4039	4556	7594	5464	6313	6189	6457
ENSBTAG00000018493	ERICH5	6381	4647	6776	3267	1370	691	2621	2572
ENSBTAG00000038277	HIST1H2BJ	6369	1891	2114	6896	850	253	2029	1940
ENSBTAG00000002493	VPS35	6354	3223	3065	3591	1925	6309	1182	1720
ENSBTAG00000002742	MSH2	6348	4601	6220	2728	577	1284	1059	693
ENSBTAG00000005665	CRK	6347	5135	4496	4655	3877	10552	3313	3247
ENSBTAG00000000072	TFB2M	6343	3188	4389	4004	1604	1950	2132	1656
ENSBTAG00000011198	PPP1CC	6336	2349	4099	3834	3822	3907	5084	3581
ENSBTAG00000011225	TMX1	6334	2743	4130	2937	1072	1044	1974	1595
ENSBTAG00000002457	SEC61B	6315	1779	3095	6632	2574	6611	1896	2677
ENSBTAG00000032982	TERF1	6307	3423	5929	3409	1145	843	2793	1646
ENSBTAG00000008909	PNPT1	6291	3866	6246	4468	2303	2489	3443	2215
ENSBTAG00000027924	SNX18	6291	4130	5017	2254	497	319	492	586
ENSBTAG00000012758	YIPF5	6283	2933	3784	4730	5344	11146	4606	5464
ENSBTAG00000006104	SNU13	6278	1901	3395	5725	7767	4309	15080	9436
ENSBTAG00000008143	STK17A	6236	5772	10091	4990	1189	964	2312	1218
ENSBTAG00000008967	RAP1B	6232	5540	6606	4001	4578	6228	6690	5110
ENSBTAG00000011176	TPRKB	6227	3048	4031	3440	926	1194	2539	1113
ENSBTAG00000030744	NFYB	6203	3393	3450	6880	8448	8301	5907	7350
ENSBTAG00000013533	CLIC1	6195	3044	4912	6384	1318	5491	975	1112
ENSBTAG00000010937	APOO	6194	2287	1901	5866	1052	2719	1124	998
ENSBTAG00000016562	SEC63	6192	5436	5813	4177	6330	6704	6849	5476
ENSBTAG00000016438	TERB1	6175	3308	4301	3793	1832	4854	1976	1970
ENSBTAG00000006911	NUP107	6157	3399	3297	5047	7431	5453	9287	7252
ENSBTAG00000046712	PSMC2	6150	2342	3533	4284	1448	2000	1599	1086
ENSBTAG00000021582	NCAPG	6139	5420	6329	4709	6151	7179	5777	4964
ENSBTAG00000015781	TRMT13	6130	2643	4197	2668	1235	1356	1472	1268
ENSBTAG00000004555	LRP2	6111	2789	4011	5345	920	2212	1057	793
ENSBTAG00000005957	CSE1L	6096	4872	4651	3977	844	912	1253	1038
ENSBTAG00000018737	GLMN	6078	4219	6952	2390	5446	4990	4461	5228
ENSBTAG00000000108	KIAA0907	6058	648	1534	7308	2878	2044	3256	4034
ENSBTAG00000006383	ENSBTAG00000006383	6023	3044	636	1806	507	363	911	633
ENSBTAG00000021039	ENSBTAG00000021039	6023	4478	7550	4912	3947	2838	4673	4017
ENSBTAG00000012803	ENSBTAG00000012803	6012	3209	4837	6102	19416	17131	22714	18901
ENSBTAG00000015041	ENSBTAG00000015041	6011	7959	14401	4736	2207	2805	3670	2303
ENSBTAG00000008084	ZNF382	6007	7459	6734	2825	1704	2091	1862	1745
ENSBTAG00000000878	RB1CC1	6002	5821	4140	4051	2055	3179	2426	1838
ENSBTAG00000002829	TCP1	5993	5779	7058	5439	3306	3093	5803	3449
ENSBTAG00000021606	ERCC8	5992	2276	2826	4120	2827	1255	5096	3399
ENSBTAG00000008136	SNW1	5986	3320	3203	4336	2735	6881	2525	2455
ENSBTAG00000016578	HNRNPR	5986	3360	6114	4988	1492	1651	3190	1577
ENSBTAG00000033504	MAK16	5982	3653	3391	5864	2163	2909	3195	2609
ENSBTAG00000016846	YWHAB	5978	2754	4708	4203	2124	5096	2478	1960
ENSBTAG00000011926	ENSBTAG00000011926	5973	5829	3746	4298	5215	10813	4589	4824
ENSBTAG00000006970	OLA1	5969	3096	4234	2631	1786	5230	1298	1581
ENSBTAG00000006607	CCNG1	5967	8799	11026	5093	13692	21679	10582	9057
ENSBTAG00000007787	HIBCH	5965	5838	6455	2850	235	447	676	392
ENSBTAG00000013068	GGPS1	5958	4356	3753	5670	3573	4507	6014	4341
ENSBTAG00000021007	FOLR1	5945	1719	3420	4307	2141	1145	3391	3481
ENSBTAG00000011025	BTF3L4	5929	2049	1868	4529	2317	6483	1503	1626
ENSBTAG00000024549	SNRPC	5905	2250	3392	6961	6003	7022	5107	6947
ENSBTAG00000020894	LAPTM4A	5895	2108	3551	5071	1278	1097	1636	1566
ENSBTAG00000038949	ENSBTAG00000038949	5888	1234	1070	3892	783	268	2278	1517
ENSBTAG00000000091	NDUFB8	5882	2930	4418	7892	1036	1989	783	807
ENSBTAG00000012890	SLC25A3	5880	4287	7221	2222	427	291	643	484
ENSBTAG00000019341	NSRP1	5863	6167	6580	5176	3270	3469	4122	2967
ENSBTAG00000006423	PHF5A	5856	2672	2145	7333	1148	317	1844	1462
ENSBTAG00000011943	TPR	5855	5949	8797	6143	3854	4810	3756	3685
ENSBTAG00000005998	NOCT	5851	11447	40241	4224	9605	5350	9867	8219
ENSBTAG00000007847	EED	5833	2942	2834	5351	4878	2169	7634	4994
ENSBTAG00000005008	WSB1	5829	2880	3278	5860	1505	1702	2364	1847
ENSBTAG00000003339	ZBTB10	5823	5216	5592	5310	8193	8579	7903	7186
ENSBTAG00000001174	MRPL15	5803	726	1624	3113	657	2481	535	853
ENSBTAG00000003916	DPH3	5802	4162	3089	4892	3348	1612	4323	3697
ENSBTAG00000020439	BUD31	5800	4183	5151	4880	2910	2166	5011	3626
ENSBTAG00000023279	ENSBTAG00000023279	5793	2933	2005	8506	10428	9739	10636	9471
ENSBTAG00000015677	KARS	5789	2520	3728	4427	2474	2281	2626	2483
ENSBTAG00000039442	SEC62	5779	8152	18566	5375	8682	14738	8358	8093
ENSBTAG00000006950	COPS4	5776	4751	6015	2618	1833	3012	1211	1294
ENSBTAG00000038755	ENSBTAG00000038755	5749	6208	7252	4072	3201	3170	4783	3581
ENSBTAG00000021421	SSR4	5739	1858	2617	6524	272	300	416	373
ENSBTAG00000010284	ETNPPL	5735	4075	4510	4558	264	36	1105	518
ENSBTAG00000001323	CENPC	5728	4244	7220	5967	1666	2409	2788	2596
ENSBTAG00000019984	GINS1	5723	3479	4670	3132	271	1113	143	279
ENSBTAG00000004072	CAPZA2	5719	4196	7229	1547	597	886	950	892
ENSBTAG00000016336	MGEA5	5709	2311	2918	7570	1570	1534	3324	3468
ENSBTAG00000030595	COX16	5701	4089	6165	3586	688	1364	1188	830
ENSBTAG00000008985	PCBP1	5676	2550	2817	3041	5412	8619	4034	3225
ENSBTAG00000012317	ENSBTAG00000012317	5665	3391	3724	8368	3252	2090	4975	4301
ENSBTAG00000020518	PARK7	5622	4441	5254	4945	1027	1733	1145	982
ENSBTAG00000018317	PPP2R2A	5592	3506	5783	4675	3774	4258	4232	3306
ENSBTAG00000008729	FAM45A	5583	4373	3976	3442	4873	4346	4104	3752
ENSBTAG00000008755	2016-03-07	5581	3537	3322	5079	2627	4218	3216	2951
ENSBTAG00000033884	TMA7	5567	1480	2162	5632	518	759	1101	849
ENSBTAG00000009188	GART	5566	3162	4351	5881	6270	3224	8575	5963
ENSBTAG00000004942	EXOSC9	5564	2561	2907	4536	2623	2063	3488	3099
ENSBTAG00000006672	SYNCRIP	5553	3831	3880	6371	7830	9871	5018	5487
ENSBTAG00000006307	HSD17B11	5546	2668	1824	1377	171	182	392	281
ENSBTAG00000047027	C14orf119	5543	2997	4192	5903	4480	6015	4556	4021
ENSBTAG00000015034	IK	5539	6096	6430	7723	6798	13882	5785	5607
ENSBTAG00000016445	YME1L1	5534	4066	4623	3828	2828	5040	3594	2412
ENSBTAG00000005907	NDUFB6	5526	2817	5343	2953	1749	3710	1965	1546
ENSBTAG00000006795	ENSBTAG00000006795	5526	6986	15640	1731	72	75	261	140
ENSBTAG00000008990	ENSBTAG00000008990	5521	2321	4196	7440	2042	2113	2783	2686
ENSBTAG00000010465	ENSBTAG00000010465	5513	3534	4673	5828	8208	18294	9013	7360
ENSBTAG00000004553	TPM4	5508	7578	12668	1718	117	60	226	122
ENSBTAG00000007540	ENSBTAG00000007540	5506	5967	7752	1369	1771	3391	1156	1134
ENSBTAG00000003830	PSMB3	5479	1228	2254	5987	1274	961	2977	1917
ENSBTAG00000017543	ATP23	5477	2160	3348	4917	1256	328	1517	1560
ENSBTAG00000003338	LRRCC1	5467	4711	5657	7479	4316	6302	5840	5121
ENSBTAG00000006940	USP48	5439	7398	9975	2136	412	1267	298	341
ENSBTAG00000011531	SS18	5434	2781	4246	2825	4129	8778	2959	2633
ENSBTAG00000006654	TANK	5431	4600	4948	4635	6197	14039	6654	5536
ENSBTAG00000033078	CNEP1R1	5431	3990	4353	3938	12919	48364	7200	9578
ENSBTAG00000021209	UBR5	5414	3791	4806	8008	9329	6417	9347	7266
ENSBTAG00000021254	CENPI	5414	2212	2098	3263	2454	3761	2797	2644
ENSBTAG00000021449	DCAF13	5411	4436	3902	6853	6795	6825	9330	6607
ENSBTAG00000010227	CPSF2	5409	4289	3820	2171	906	2680	1045	1027
ENSBTAG00000010799	MYL6	5409	1779	3479	4123	238	243	700	307
ENSBTAG00000008935	PFDN5	5408	1611	1721	5942	949	1667	1668	1140
ENSBTAG00000012873	SNX6	5407	3372	4026	4641	956	5057	640	935
ENSBTAG00000011635	CENPN	5405	1862	4112	4929	1410	1676	1295	1157
ENSBTAG00000003174	NDUFAF4	5404	2517	2483	6918	3552	3428	3920	3613
ENSBTAG00000017469	CCDC88A	5392	5557	4271	4056	5668	5440	3402	4633
ENSBTAG00000011905	RRAS2	5389	2195	2603	1901	8439	32979	4580	9053
ENSBTAG00000047806	ENSBTAG00000047806	5365	2900	3063	3426	3340	2644	3678	3029
ENSBTAG00000010196	NUP43	5364	3371	3496	4294	2117	5326	2492	1861
ENSBTAG00000030225	ENSBTAG00000030225	5348	1699	2103	6964	1970	3728	2967	2040
ENSBTAG00000024449	CENPF	5336	4910	6810	7258	7011	22635	4093	5838
ENSBTAG00000004590	PPIH	5330	1909	2220	5623	6259	7112	8124	6080
ENSBTAG00000004256	ENSBTAG00000004256	5328	3277	6276	6581	1266	2309	1510	1372
ENSBTAG00000021678	SLC31A1	5321	1958	3519	4725	4333	4207	6099	4835
ENSBTAG00000003545	TAF1D	5318	2438	5074	4958	12148	8024	9036	10041
ENSBTAG00000018131	ATF1	5317	5285	4904	11162	20398	14474	17766	14872
ENSBTAG00000009849	ENSBTAG00000009849	5308	2312	3685	864	95	7	233	100
ENSBTAG00000001617	G2E3	5301	2315	2294	4681	1978	1332	3128	3368
ENSBTAG00000032166	GTPBP10	5298	3885	4858	3639	732	365	1517	1128
ENSBTAG00000034090	ENSBTAG00000034090	5295	4151	6221	2343	1756	2097	2431	2046
ENSBTAG00000020734	ARL6IP1	5287	2169	3329	7299	7120	18364	4872	5093
ENSBTAG00000045544	ENSBTAG00000045544	5284	2989	2619	1739	311	204	503	299
ENSBTAG00000005975	OARD1	5281	3802	2427	7933	7003	15179	5800	5335
ENSBTAG00000023999	GTF2A1L	5281	1926	1712	2720	1644	4609	1532	1140
ENSBTAG00000004556	ENSBTAG00000004556	5264	1374	1624	8565	6433	7187	7046	5131
ENSBTAG00000007399	LAMP2	5258	3394	4619	2646	3021	8277	1774	2241
ENSBTAG00000020309	G3BP1	5251	4830	6762	4542	2064	2817	2074	2468
ENSBTAG00000021069	ENSBTAG00000021069	5246	4739	6018	6347	2691	8358	2254	2158
ENSBTAG00000031875	BANF1	5240	3417	4483	10174	8537	23139	6611	6761
ENSBTAG00000003481	OTUD6B	5230	2052	1280	7224	29281	27254	25337	27517
ENSBTAG00000014060	LSM6	5211	2864	3273	3034	1158	957	1594	1126
ENSBTAG00000023523	GKAP1	5203	3605	5773	3314	3935	6679	2439	3110
ENSBTAG00000013357	PUM3	5199	4383	5374	6209	1307	3504	1629	2131
ENSBTAG00000032433	ENSBTAG00000032433	5196	3721	2999	5082	2730	2197	2915	3006
ENSBTAG00000007303	RAD21	5169	3658	4296	4941	3331	4039	4888	3585
ENSBTAG00000015731	TXNL1	5169	3637	6351	3828	3141	3625	5474	3326
ENSBTAG00000010790	EIF3L	5166	4524	6152	4850	2685	3533	3879	2816
ENSBTAG00000012397	DCK	5164	3618	8701	1099	1359	4531	735	1161
ENSBTAG00000016599	MRPL53	5154	2923	4190	4413	2064	4755	1557	2139
ENSBTAG00000002646	DYNC1I2	5152	3585	2881	4572	10011	26024	4960	7962
ENSBTAG00000016680	PPID	5149	5639	5891	5022	2438	4148	4096	3026
ENSBTAG00000006033	NDUFA1	5146	696	988	7485	2097	2580	2983	2267
ENSBTAG00000016720	RAB1A	5123	3557	5674	4170	6190	5206	7061	6191
ENSBTAG00000003642	PRDX1	5121	1160	2283	2184	5086	11913	2524	3900
ENSBTAG00000040602	ENSBTAG00000040602	5112	1923	3541	3576	10313	24903	3267	5254
ENSBTAG00000003362	HSP90B1	5111	4794	7073	5259	3012	9279	3540	3268
ENSBTAG00000007299	SF3A3	5111	3601	7616	5234	4112	12920	4658	3645
ENSBTAG00000037415	ENSBTAG00000037415	5108	2026	3380	3467	487	315	1790	1035
ENSBTAG00000015474	SRSF11	5106	4586	7790	5773	6531	3678	7526	5691
ENSBTAG00000018216	SKA1	5104	1792	1631	3485	2878	11381	1633	2327
ENSBTAG00000014175	STRAP	5100	6217	9434	2144	1026	1325	2110	1101
ENSBTAG00000016858	SAR1A	5093	2022	2212	7512	4693	3719	8138	6818
ENSBTAG00000040422	UTP23	5086	1459	2208	5482	3177	4546	3592	3852
ENSBTAG00000013042	EXOC5	5084	4356	5211	3200	2156	4728	2057	1854
ENSBTAG00000010959	HINT1	5071	3625	6735	2284	1690	624	2565	1912
ENSBTAG00000024476	CKS1B	5069	1646	1550	7203	29142	68459	21055	17615
ENSBTAG00000013885	ADSS	5063	3201	4109	2546	2357	3261	3156	2154
ENSBTAG00000012622	TRA2A	5044	2666	4212	3773	2091	3494	2848	2496
ENSBTAG00000015222	RSRP1	5038	3550	10465	3397	4496	7168	3809	3219
ENSBTAG00000015899	ENSBTAG00000015899	5034	3160	4613	6440	2440	1859	4201	3029
ENSBTAG00000002018	ENSBTAG00000002018	5030	1067	1497	7002	1081	3391	760	1830
ENSBTAG00000002746	OSTF1	5026	3483	5409	1669	891	2087	691	626
ENSBTAG00000015291	ORC4	5024	4355	3236	5000	6000	19292	4667	4861
ENSBTAG00000038186	ENSBTAG00000038186	5022	2603	3904	1530	921	2621	705	433
ENSBTAG00000018254	CDKN1B	5019	325	477	3798	321	3669	262	1048
ENSBTAG00000039374	IPO5	5002	3253	4747	3355	1155	532	2479	1309
ENSBTAG00000009939	CAND1	5000	4532	3792	5115	9097	6321	9880	7446
ENSBTAG00000010336	TALDO1	5000	2434	5630	5073	96	666	83	94
ENSBTAG00000025903	GLDC	4996	2497	3467	1957	114	179	153	107
ENSBTAG00000027983	ENSBTAG00000027983	4984	2918	2536	4534	4987	6665	10178	6184
ENSBTAG00000000359	EIF3J	4974	3698	4858	3662	2500	1407	3025	3132
ENSBTAG00000009304	PDCD5	4967	1960	3925	4749	350	1245	304	401
ENSBTAG00000008646	ENSBTAG00000008646	4965	1927	1977	7165	1961	8215	1406	1901
ENSBTAG00000013317	ENSBTAG00000013317	4964	2745	3523	3790	3125	3059	4058	3316
ENSBTAG00000015572	YTHDC1	4940	4027	4060	4620	5552	3927	7126	5533
ENSBTAG00000021845	STRN3	4937	2776	3567	2717	1767	2764	2080	1919
ENSBTAG00000008543	GTF2H5	4931	1370	1742	5331	787	1619	1494	1022
ENSBTAG00000007934	ENSBTAG00000007934	4905	1729	1437	4750	1779	1153	3192	1725
ENSBTAG00000009795	SF3B5	4905	1052	1421	11678	11650	3826	18332	11529
ENSBTAG00000015778	SASS6	4899	3039	2503	3480	3472	8636	3117	3894
ENSBTAG00000018522	OAZ1	4896	671	1047	8275	1766	3130	1399	1917
ENSBTAG00000000808	COX14	4894	1619	2059	4473	802	841	1593	1449
ENSBTAG00000013842	ACTR6	4892	3787	6229	2712	2793	6974	3997	2954
ENSBTAG00000031435	SELT	4883	1247	1522	1784	976	2339	1235	1707
ENSBTAG00000015077	ENSBTAG00000015077	4882	2544	2601	4124	1663	1663	2996	1918
ENSBTAG00000001700	CDC42	4880	2532	2620	6606	2034	3863	2421	2116
ENSBTAG00000018979	PUM1	4878	2534	5507	5099	1862	1364	3021	2120
ENSBTAG00000019546	CT55	4870	2207	2376	7165	3365	1671	7204	5147
ENSBTAG00000004344	ACSL1	4866	1093	1262	3112	200	186	452	502
ENSBTAG00000006644	SPCS2	4864	5893	12793	2889	903	1319	1404	1013
ENSBTAG00000017565	SCFD1	4863	3886	5508	2197	2003	5183	1678	1819
ENSBTAG00000010955	NUP54	4861	4236	4600	5679	4448	8283	4902	3973
ENSBTAG00000012279	ENSBTAG00000012279	4855	3750	5637	3633	750	488	1379	1080
ENSBTAG00000046623	ENSBTAG00000046623	4853	1118	1093	2355	1007	439	2253	1049
ENSBTAG00000018557	YTHDF3	4852	3062	3229	3941	7724	5347	7423	6695
ENSBTAG00000005127	PSMA7	4846	1984	6200	4475	615	2455	573	820
ENSBTAG00000006222	TFDP2	4846	3563	3181	1770	162	646	251	195
ENSBTAG00000037440	ENSBTAG00000037440	4844	4431	5996	4221	3336	1417	5704	3700
ENSBTAG00000018987	ENSBTAG00000018987	4839	855	906	4825	1713	1101	2721	1505
ENSBTAG00000011368	NOC3L	4830	3822	1811	4502	3106	3159	4136	3434
ENSBTAG00000012471	ILF2	4827	2438	2270	5239	2218	2871	3285	2274
ENSBTAG00000032200	DNAJC24	4813	2332	2658	3551	1522	650	2998	1782
ENSBTAG00000034360	ENSBTAG00000034360	4811	1586	2514	6418	6160	2670	14545	8911
ENSBTAG00000017061	SMARCAD1	4809	3629	3082	4052	2415	2190	3577	2790
ENSBTAG00000014302	TOMM70	4807	6025	8928	1684	3010	9019	2163	2244
ENSBTAG00000016779	CLIP1	4800	3821	5333	1735	283	1115	195	260
ENSBTAG00000010048	SPC25	4791	2537	3251	4151	3462	7386	4986	4823
ENSBTAG00000005979	HELLS	4787	2592	3509	3045	3458	3680	4252	4017
ENSBTAG00000002755	ANKRD12	4786	2796	3816	5241	2134	1384	2659	3058
ENSBTAG00000013343	ENSBTAG00000013343	4783	1135	2688	6943	9957	19867	4473	6900
ENSBTAG00000011046	CDK7	4781	1402	1199	5439	6117	20326	3507	5401
ENSBTAG00000024889	HSBP1	4767	2243	2766	5625	1218	1094	2453	1430
ENSBTAG00000009584	PPP6R3	4766	4210	5230	3183	2124	2113	3190	2489
ENSBTAG00000010290	GGNBP2	4763	5147	8498	4590	7343	16745	4496	5057
ENSBTAG00000018864	CENPU	4763	3178	2814	2982	16325	42654	6905	13499
ENSBTAG00000002280	KIF5B	4748	5455	7096	2924	1768	2935	1854	1958
ENSBTAG00000002613	MIS18BP1	4746	3471	4202	3171	2787	3257	3275	2938
ENSBTAG00000010207	NUDT21	4745	2185	2396	10290	18503	10752	19791	15592
ENSBTAG00000032829	GHITM	4719	4477	7669	3658	2404	3196	3245	2716
ENSBTAG00000014388	EIF3I	4718	1700	1443	6756	2046	2052	2457	2090
ENSBTAG00000010510	DHX29	4717	3697	4348	3782	1314	2386	1667	1488
ENSBTAG00000001398	ATP2A2	4716	2902	3382	4770	4430	8092	4187	3381
ENSBTAG00000002745	APEX1	4713	2797	2430	3865	3693	3675	5844	4150
ENSBTAG00000009383	KIF11	4712	5516	7813	4006	1153	2251	2616	1499
ENSBTAG00000000022	NUP37	4705	3497	3559	3396	1737	3722	1602	1451
ENSBTAG00000001651	SYF2	4699	2144	3173	7022	8509	15668	5850	5146
ENSBTAG00000020860	CHD1	4699	3486	3886	6620	10343	9908	7871	8890
ENSBTAG00000023343	RPL28	4697	2025	2496	7319	774	1777	1244	1140
ENSBTAG00000003422	ENSBTAG00000003422	4688	3150	3335	2953	894	618	1219	951
ENSBTAG00000017651	ENSBTAG00000017651	4688	3802	3859	3097	5030	17675	3582	4643
ENSBTAG00000016420	CTNNB1	4687	949	1537	3199	1034	2606	856	1464
ENSBTAG00000006487	RPS9	4685	3608	7202	4334	1684	551	978	1953
ENSBTAG00000004054	PAPOLA	4684	4094	6237	3724	3267	5057	5576	3495
ENSBTAG00000011514	MRPL44	4679	2247	2479	2574	1755	2093	2647	2331
ENSBTAG00000013308	RBMX	4677	3423	4361	2467	5797	7708	4681	5294
ENSBTAG00000019729	COQ3	4673	3236	4112	3905	1743	671	3243	1786
ENSBTAG00000004402	SLMO2	4664	2873	3427	4117	3410	4849	3495	2702
ENSBTAG00000047278	NDUFB11	4658	1637	1960	6046	608	251	1421	1292
ENSBTAG00000016806	PAFAH1B1	4649	3618	3970	4927	1517	1036	2744	1778
ENSBTAG00000005119	PSMD1	4645	3965	5608	3190	1523	2696	1536	1136
ENSBTAG00000010774	NUSAP1	4632	2559	4919	5115	6535	29825	3498	5245
ENSBTAG00000011694	ENSBTAG00000011694	4631	3614	5936	5107	2128	3926	3749	2062
ENSBTAG00000007895	SLC20A1	4617	1352	3024	1800	1247	2667	1071	1099
ENSBTAG00000018538	CEP70	4616	2896	3843	2867	3288	7745	1896	1855
ENSBTAG00000016969	ORC3	4612	2166	1898	4626	4650	13076	3269	3516
ENSBTAG00000000078	GLIPR2	4611	3175	3729	4368	435	273	703	558
ENSBTAG00000004430	SGPP1	4611	2959	7571	979	404	159	608	392
ENSBTAG00000010739	BLOC1S2	4607	4662	5721	3077	3457	2253	2942	3264
ENSBTAG00000003109	ITM2B	4603	4934	10830	1775	648	268	1398	781
ENSBTAG00000018613	NOL8	4603	3438	6746	3128	879	1138	1550	947
ENSBTAG00000033284	CHCHD7	4603	484	426	5303	3032	3627	5502	4457
ENSBTAG00000016726	KIF15	4601	3232	4178	2980	696	1408	691	754
ENSBTAG00000020527	IDH1	4599	2380	1518	1443	196	540	364	136
ENSBTAG00000006202	ENSBTAG00000006202	4598	3218	3749	3114	2009	3591	2445	1777
ENSBTAG00000014970	ENSBTAG00000014970	4592	1964	3190	3324	1115	1986	2493	1246
ENSBTAG00000021923	DSG2	4585	4119	4681	1023	67	49	207	87
ENSBTAG00000005663	HAUS2	4573	1720	4195	6099	1564	1995	2891	2161
ENSBTAG00000011126	STK38	4573	1923	1839	4471	400	830	449	350
ENSBTAG00000039046	ENSBTAG00000039046	4565	6100	15458	1595	409	639	280	288
ENSBTAG00000010604	PNO1	4561	3287	2870	2949	2824	5431	3047	2356
ENSBTAG00000022167	DERA	4543	2940	4911	2048	1114	754	2133	1332
ENSBTAG00000003067	PSMB7	4537	1459	1571	4442	527	978	657	473
ENSBTAG00000006142	DHX36	4537	3947	3470	4653	3191	2484	4563	3779
ENSBTAG00000000579	NIPBL	4533	3842	5239	3827	3382	4798	4306	3280
ENSBTAG00000026995	PNN	4529	3620	5021	7867	17126	20537	15078	13368
ENSBTAG00000019235	MAGOHB	4525	1511	1512	1360	592	1846	502	611
ENSBTAG00000016606	PCGF1	4515	1806	2051	5238	3252	3301	2687	2304
ENSBTAG00000006369	MRPS35	4510	2938	2434	2733	812	1950	1279	1079
ENSBTAG00000010355	VPS37A	4510	2638	3018	2728	1367	2630	1258	1190
ENSBTAG00000003758	TKT	4499	1884	3119	5426	793	664	1081	1148
ENSBTAG00000032163	ENSBTAG00000032163	4486	3558	2557	4502	4328	5233	4366	4046
ENSBTAG00000009275	MTRF1L	4483	1341	1207	5644	7805	8062	9057	8727
ENSBTAG00000002033	UBXN2A	4478	1744	3065	3763	1907	1873	2776	1939
ENSBTAG00000004715	AKIRIN1	4477	2092	2856	2005	467	748	758	539
ENSBTAG00000035907	DDX3X	4477	3857	3723	7994	7052	7795	6706	8129
ENSBTAG00000006246	CBX5	4466	3396	3364	5852	5475	5482	8201	6166
ENSBTAG00000014588	RSL1D1	4463	1972	2111	4026	1576	2927	2012	1281
ENSBTAG00000013593	SNRPA1	4452	6297	6799	5237	7320	4941	11127	7556
ENSBTAG00000018363	RBM48	4444	3236	4111	3339	3285	4219	4558	2987
ENSBTAG00000009949	DARS	4435	4084	6255	3770	883	2408	1229	765
ENSBTAG00000000409	CDC40	4433	2257	3412	4512	2408	2895	3429	2580
ENSBTAG00000023487	COX6B1	4423	1187	1496	6948	2991	960	4262	2629
ENSBTAG00000012044	RPL13	4407	1744	3672	6349	713	733	1033	903
ENSBTAG00000003064	PAXBP1	4404	2045	4429	4471	9643	9029	10063	8707
ENSBTAG00000007236	PCM1	4397	4035	4237	3982	2095	1510	3445	2345
ENSBTAG00000019215	THOC1	4393	4200	6015	6609	4410	11458	3368	3898
ENSBTAG00000008124	ENSBTAG00000008124	4392	2512	5442	3423	64	95	289	106
ENSBTAG00000011146	RAB8B	4382	2703	2531	3478	1963	4001	2844	2828
ENSBTAG00000011945	TAF7	4377	2729	3519	4220	2663	2409	3071	2937
ENSBTAG00000034676	ENSBTAG00000034676	4364	4920	9991	2551	2586	2534	2544	2728
ENSBTAG00000018256	SMC6	4355	4371	4884	4598	1132	1942	1508	1470
ENSBTAG00000010157	Tom22	4346	917	2143	3725	206	1545	174	388
ENSBTAG00000032660	CHIC2	4346	694	861	1481	1721	8816	940	1940
ENSBTAG00000008024	UCHL3	4334	7286	14068	8148	2376	6636	2025	2345
ENSBTAG00000015225	NUP58	4319	3690	4580	2640	3705	3624	5419	3113
ENSBTAG00000020541	PYURF	4317	3359	4371	3287	898	2759	969	753
ENSBTAG00000013142	MYNN	4313	3026	3032	4960	4586	6653	5594	4253
ENSBTAG00000000630	LSM14A	4300	1498	2297	2729	3029	2606	3360	3231
ENSBTAG00000021288	PSMB4	4294	1058	1713	3908	674	311	788	950
ENSBTAG00000009121	STAG2	4291	2822	2956	6567	1773	1231	3376	2481
ENSBTAG00000016199	CLINT1	4291	2647	3752	2631	2728	4598	2965	2544
ENSBTAG00000008862	GOLGB1	4287	6279	6709	3424	1953	5905	1200	1708
ENSBTAG00000009689	RWDD1	4276	1470	2080	2401	88	170	343	187
ENSBTAG00000020460	DPPA2	4274	2392	2170	2875	1764	1809	2816	2200
ENSBTAG00000020376	ENSBTAG00000020376	4273	3904	5468	5130	162730	432967	70391	90657
ENSBTAG00000008541	MGST1	4272	3317	1819	2511	239	111	873	519
ENSBTAG00000008629	MTFR1	4267	4430	5458	1891	3664	6791	3490	2711
ENSBTAG00000001144	NAA20	4254	1518	2526	3460	3147	4984	2172	2244
ENSBTAG00000003941	AP1AR	4254	2135	3301	1490	607	1539	472	642
ENSBTAG00000038842	NEDD8	4253	2403	3229	8436	2865	3768	6348	2952
ENSBTAG00000006936	MRPS18B	4250	2865	2898	4143	1964	1927	1996	1658
ENSBTAG00000003469	CHURC1	4245	1382	1058	4017	1684	3901	4016	2245
ENSBTAG00000040055	CAB39	4245	2957	2578	2900	719	1868	670	550
ENSBTAG00000007133	CUL2	4241	4027	3851	3099	192	174	368	547
ENSBTAG00000011395	DNM1L	4241	2652	2411	2806	3712	3665	5649	5241
ENSBTAG00000018674	PAK1IP1	4238	2539	4349	2854	1555	1457	1437	1646
ENSBTAG00000021519	CAMLG	4236	3140	5055	2072	2213	3465	2654	1919
ENSBTAG00000020739	NXT2	4235	3341	4613	2906	5855	5932	7513	5931
ENSBTAG00000005843	REXO2	4234	3520	6873	2382	2139	5843	2432	2375
ENSBTAG00000012537	CASP6	4229	1205	1669	1881	3019	8160	1641	2615
ENSBTAG00000009103	UBLCP1	4225	1949	1847	5046	3639	12750	2923	3442
ENSBTAG00000003728	NDUFS4	4216	1517	2255	2755	93	265	121	98
ENSBTAG00000019119	ZCRB1	4216	2461	2404	3719	578	1143	1060	819
ENSBTAG00000020431	DERL2	4213	2895	3061	6914	5432	14564	4232	4517
ENSBTAG00000015264	ITGAE	4210	1431	1857	4249	14054	10028	14589	9363
ENSBTAG00000016710	PTRH2	4199	2313	2495	5190	2667	1049	5015	3831
ENSBTAG00000011860	SUPT20H	4185	840	1406	6907	14437	28914	9492	11189
ENSBTAG00000008758	KIF20A	4184	3105	7423	4388	3029	2197	4301	2658
ENSBTAG00000012267	ZFC3H1	4183	2912	2888	6714	4338	4927	3825	4063
ENSBTAG00000012654	CHCHD1	4179	1430	1546	2415	1159	1984	1171	1113
ENSBTAG00000000778	ENSBTAG00000000778	4178	2774	3407	889	2621	7675	732	1500
ENSBTAG00000018189	ENSBTAG00000018189	4173	2241	4760	1585	2	0	1	2
ENSBTAG00000008300	FN1	4172	7068	25910	851	127	284	92	95
ENSBTAG00000005754	PPM1K	4167	1967	2429	3704	1373	2412	2325	1733
ENSBTAG00000009218	ANLN	4160	3075	2415	5408	3379	4032	5100	3804
ENSBTAG00000015346	NASP	4160	3675	7619	2549	2139	3416	2689	2081
ENSBTAG00000003851	CCNL1	4157	2013	2802	5106	5389	5500	5004	3908
ENSBTAG00000011313	CASP8AP2	4154	4091	6791	4715	2701	7306	3416	3087
ENSBTAG00000023938	ENSBTAG00000023938	4152	2271	4578	3178	971	880	999	747
ENSBTAG00000019543	ENSBTAG00000019543	4146	1767	2608	7436	2181	1514	2758	3503
ENSBTAG00000015686	TERF2IP	4141	2980	4129	2264	4941	2421	6182	3788
ENSBTAG00000019160	GLOD4	4132	2872	3140	2541	379	1254	275	353
ENSBTAG00000015100	ATP6V0E1	4130	2254	3284	2958	770	1373	900	746
ENSBTAG00000017363	SSAT-1	4125	879	888	11422	21705	13114	15118	19451
ENSBTAG00000005082	MED21	4115	1001	1314	4930	1729	3651	1811	1407
ENSBTAG00000015763	SPATA22	4115	1867	1881	2534	2820	11446	1699	2078
ENSBTAG00000021580	HNRNPA3	4112	2917	2248	3588	9092	7662	10347	6502
ENSBTAG00000007709	SHOC2	4109	2550	4085	3843	7195	9783	9070	7119
ENSBTAG00000011636	DDIAS	4097	6002	5317	3804	2067	2137	3591	2387
ENSBTAG00000005905	TOPORS	4095	4046	4868	5147	6538	6366	5590	5122
ENSBTAG00000012792	SRSF9	4095	2370	6512	1629	656	2220	869	1361
ENSBTAG00000046612	ZNF292	4088	5460	5865	2139	1482	942	1716	1807
ENSBTAG00000019930	CLNS1A	4087	1855	3090	3730	5124	2547	6418	4888
ENSBTAG00000011104	RTN4	4086	3641	5223	2041	2035	1974	1932	1693
ENSBTAG00000003724	ENSBTAG00000003724	4085	2691	2881	2344	2227	980	3041	2467
ENSBTAG00000019514	OPA1	4081	4263	5041	2936	1869	5634	1756	1518
ENSBTAG00000011727	ETAA1	4072	3118	4012	2889	1270	1354	1337	1203
ENSBTAG00000010518	ENSBTAG00000010518	4068	4153	3829	3052	781	976	1470	852
ENSBTAG00000006786	MED6	4066	1337	1872	5075	5352	5364	7423	6336
ENSBTAG00000047747	NDFIP1	4063	3747	4068	1610	538	1475	440	410
ENSBTAG00000007836	PPA1	4062	2678	4086	2633	2901	5738	3668	2980
ENSBTAG00000015734	ENSBTAG00000015734	4062	1125	2182	2127	494	1927	492	438
ENSBTAG00000014396	KLF10	4060	3111	4202	4562	4716	5913	3177	3142
ENSBTAG00000002182	COX17	4059	797	1289	2293	599	335	1740	1262
ENSBTAG00000007234	PLRG1	4057	2539	3991	4258	5993	4701	7572	6076
ENSBTAG00000020757	PCBP2	4048	2670	3531	1669	1047	1098	1222	1051
ENSBTAG00000006843	UTP15	4044	1156	1463	3248	3025	2387	4889	3467
ENSBTAG00000047804	ENSBTAG00000047804	4037	1273	517	7534	19149	4255	21742	30413
ENSBTAG00000009747	RNFT1	4030	3024	5094	2488	3048	4046	2428	2270
ENSBTAG00000046797	NRAS	4030	1908	3122	4014	4632	9518	3890	4483
ENSBTAG00000010376	TMEM184C	4022	1909	3460	3862	2396	3555	3560	2045
ENSBTAG00000012213	WAPL	4017	3314	3949	4338	2329	2582	2980	2544
ENSBTAG00000008772	SMC2	4011	2802	2782	4684	3048	7334	3601	3671
ENSBTAG00000017496	ENSBTAG00000017496	4008	1079	1596	5188	178	174	608	451
ENSBTAG00000019889	DIS3	4001	2838	4108	2639	1523	1792	3156	1725
ENSBTAG00000047136	ENSBTAG00000047136	4001	281	131	2387	246	325	358	499
ENSBTAG00000033510	MPZL2	3996	2953	7119	1616	201	187	97	97
ENSBTAG00000005851	VTA1	3994	3451	2969	3141	2318	7889	2224	1942
ENSBTAG00000009509	NDUFA6	3989	1876	2480	2830	219	329	613	314
ENSBTAG00000005735	ATP5G2	3988	463	641	3627	353	842	459	407
ENSBTAG00000000221	RBM34	3977	2174	3676	3616	4009	4054	4984	3613
ENSBTAG00000047186	ENSBTAG00000047186	3977	1489	2027	2563	1314	1848	1318	1131
ENSBTAG00000015147	S100A10	3974	864	1488	2519	962	738	2022	1320
ENSBTAG00000018801	SNX3	3971	3488	6810	1575	1766	5691	1466	1116
ENSBTAG00000012828	TBC1D15	3963	2261	3043	3696	3461	2376	4742	3642
ENSBTAG00000019565	NCOA4	3962	2133	2350	1473	951	1461	660	613
ENSBTAG00000018322	SEC24A	3954	1950	1884	3026	823	490	1642	1330
ENSBTAG00000021226	SAR1B	3953	2311	2748	4921	1910	2563	2397	2066
ENSBTAG00000001038	SNRPB	3947	1372	2300	6939	1973	2156	1426	2499
ENSBTAG00000000894	PGK1	3941	1140	1976	3048	246	188	1283	621
ENSBTAG00000004872	MRPL20	3940	1490	2410	5156	3144	12006	1907	3360
ENSBTAG00000003602	RBPJ	3924	2091	2161	5567	3739	2440	4777	3995
ENSBTAG00000016079	COX4I1	3919	3049	4434	6528	341	695	929	547
ENSBTAG00000020175	UBE2K	3914	2656	3604	3028	1417	1587	3527	1769
ENSBTAG00000013615	CHORDC1	3910	2488	2391	2338	1980	3014	2047	1951
ENSBTAG00000046786	UQCRFS1	3910	3018	4366	2530	529	232	1467	708
ENSBTAG00000016190	ZNF394	3906	2189	2843	3646	3642	1493	4097	3270
ENSBTAG00000001485	PPIP5K2	3905	2490	5331	5575	12259	11428	14662	13461
ENSBTAG00000002953	TXN	3904	710	730	2484	829	940	1103	979
ENSBTAG00000000545	PPP4R3B	3903	2842	3186	4266	4385	12004	3338	3906
ENSBTAG00000014068	ENSBTAG00000014068	3903	5794	5615	4967	3022	10532	2073	1718
ENSBTAG00000001425	FBXO11	3889	752	687	2589	1695	1913	1276	2199
ENSBTAG00000014227	NDFIP2	3886	2839	2430	1347	623	773	598	524
ENSBTAG00000019271	ENSBTAG00000019271	3882	2193	3706	2700	1668	3374	1945	1386
ENSBTAG00000021170	OSBPL9	3879	4195	5418	1857	2358	5083	2059	2005
ENSBTAG00000007840	HMGCR	3877	1519	2413	3185	743	869	1000	768
ENSBTAG00000002117	KIF18A	3868	2074	2306	3026	2636	10629	2803	2779
ENSBTAG00000006718	NVL	3867	2114	3248	2423	2635	7713	2470	1739
ENSBTAG00000004243	ENSBTAG00000004243	3855	3634	6555	2384	166	144	397	362
ENSBTAG00000003757	DNAJA2	3851	3618	3670	2014	3097	4756	3968	2650
ENSBTAG00000027316	UBE2V1	3849	1885	2237	4418	1860	5817	1441	1438
ENSBTAG00000010225	POLR2D	3843	2108	3189	5599	5818	3418	6063	6353
ENSBTAG00000006765	LARS	3842	3172	3727	2219	339	541	734	585
ENSBTAG00000002795	NKTR	3839	6047	8228	4310	2458	2328	3353	2832
ENSBTAG00000030706	ALG6	3838	2732	1975	1922	3712	8847	2247	3085
ENSBTAG00000001810	SCAF11	3835	3298	4016	2589	1018	754	1313	870
ENSBTAG00000016152	DAB2	3833	1946	3362	1790	772	776	675	715
ENSBTAG00000004472	DYNLT1	3820	1935	3153	7350	4073	8123	3539	2474
ENSBTAG00000007386	NUDCD1	3804	2149	3117	4177	4441	8796	4058	4190
ENSBTAG00000020873	MAT2A	3803	1549	3696	5606	5518	6261	5695	6811
ENSBTAG00000013111	RRM1	3799	1166	2018	1882	523	356	769	1014
ENSBTAG00000010549	IFRD1	3794	1763	1733	3114	3647	2523	4743	4835
ENSBTAG00000013830	LEO1	3792	4065	4628	3031	7440	21928	5472	5637
ENSBTAG00000001892	YAE1D1	3783	1786	2679	3412	4616	3855	8245	5349
ENSBTAG00000005265	ENSBTAG00000005265	3777	1199	1316	2262	1279	1288	2643	2170
ENSBTAG00000015910	ITGB1	3775	1741	2649	1403	1148	2705	834	942
ENSBTAG00000037489	CRCP	3774	2568	3065	3611	847	3490	712	1192
ENSBTAG00000025028	MZT1	3772	3522	2493	1670	398	870	624	650
ENSBTAG00000012697	PGAM1	3768	1950	3330	1868	466	993	694	560
ENSBTAG00000019821	DHX9	3768	1624	2016	3055	1715	1747	1993	2052
ENSBTAG00000020345	CNN3	3763	2953	5073	3767	4761	11390	3096	2787
ENSBTAG00000001788	PDPN	3745	1598	3847	630	51	82	39	31
ENSBTAG00000044000	PRIM1	3735	2028	1948	1371	229	388	399	300
ENSBTAG00000001137	CLTA	3728	3010	5315	4332	2293	3420	2157	2936
ENSBTAG00000018646	ATP6V1B2	3716	3764	3841	2660	2125	4923	1942	1833
ENSBTAG00000001435	ARL6IP6	3707	1277	1149	5623	2747	5068	2628	3122
ENSBTAG00000007414	PAPOLG	3702	2264	2906	5634	10315	24120	9099	8398
ENSBTAG00000010437	MKLN1	3694	1957	2639	2228	2106	3781	2055	2021
ENSBTAG00000027321	CCDC18	3692	3442	2903	4407	3274	6548	2459	3153
ENSBTAG00000006391	NDUFAB1	3688	2549	4302	2398	332	4025	153	729
ENSBTAG00000017078	FAM114A2	3684	3543	2922	3199	1977	3572	1810	1967
ENSBTAG00000005196	TYW3	3680	1657	1595	4054	1403	530	2511	1688
ENSBTAG00000012330	B2M	3679	1092	1344	8629	2599	4509	2053	2261
ENSBTAG00000009962	PDCL3	3677	3881	7319	4701	628	354	745	647
ENSBTAG00000000288	UPF2	3668	2448	4245	5811	13489	11722	14348	11781
ENSBTAG00000027159	ZBTB8OS	3666	1895	3136	2084	495	1327	682	521
ENSBTAG00000012699	EXOSC1	3655	1451	2023	3975	2343	1011	4449	2500
ENSBTAG00000003878	ZUFSP	3650	3559	2663	2936	1682	3453	1794	1580
ENSBTAG00000021367	ANP32B	3646	3930	6964	3411	1720	1535	3128	1964
ENSBTAG00000018339	ATP5G1	3641	1013	1448	2852	244	475	375	186
ENSBTAG00000013627	HNRNPAB	3637	2256	3567	3210	4864	4029	4036	4333
ENSBTAG00000005489	WDR36	3634	2052	1936	3331	2065	776	3179	2041
ENSBTAG00000016782	SLC39A10	3634	2318	2509	3615	3439	4246	4222	3596
ENSBTAG00000015522	MRPS31	3631	887	972	3070	2019	5799	1774	1530
ENSBTAG00000016193	FASTKD2	3626	1401	1574	6173	949	1918	723	1024
ENSBTAG00000010599	C2orf76	3617	1622	1991	2383	782	1320	1878	1034
ENSBTAG00000001612	LSM1	3616	2984	3551	3417	1521	1853	1341	1575
ENSBTAG00000006884	BCL2L2-PABPN1	3614	2657	4652	5846	13291	12969	21008	16158
ENSBTAG00000011238	CD48	3614	2308	3691	1210	309	191	297	257
ENSBTAG00000010321	TTC1	3610	4280	3789	3533	1670	5853	1737	1490
ENSBTAG00000008390	DNAJC10	3605	3083	2266	3621	4704	5374	5206	4784
ENSBTAG00000009479	UQCRQ	3605	3056	8303	3134	368	780	553	613
ENSBTAG00000047169	CXorf56	3599	1486	3271	2963	2634	6304	2067	2234
ENSBTAG00000003265	ADD3	3589	2849	2620	2128	1711	4291	1000	1215
ENSBTAG00000005326	CSNK1A1	3586	2775	3881	4135	3382	2733	3896	2972
ENSBTAG00000008837	Csnk2b-Ly6g5b	3585	1942	1986	3750	2448	5820	2344	2571
ENSBTAG00000004279	RHOA	3581	2138	3446	4710	7777	12138	6447	5938
ENSBTAG00000018385	DNAJC8	3581	3393	2595	3041	2167	8602	2278	2294
ENSBTAG00000002000	TIMM8B	3575	1524	2381	4632	1021	695	2182	1476
ENSBTAG00000005984	DAAM1	3570	800	953	2559	1586	4455	2119	1617
ENSBTAG00000016484	ATP11C	3569	2130	1627	3005	1501	2384	1566	1342
ENSBTAG00000014726	VAMP3	3564	1717	1531	3987	3049	6813	2345	2210
ENSBTAG00000017571	PLEKHA5	3563	3157	3916	1621	185	255	171	191
ENSBTAG00000005347	GPN3	3562	1743	2335	3011	3608	3066	5016	4208
ENSBTAG00000033446	TATDN1	3562	2403	2940	2082	828	1326	991	663
ENSBTAG00000012790	TRIAP1	3558	888	1269	5799	1383	2477	1751	1788
ENSBTAG00000008033	PPP6C	3550	2269	3556	4015	7925	9654	6451	7710
ENSBTAG00000003653	LYAR	3547	3782	4763	3688	1126	3559	1462	1516
ENSBTAG00000012135	LARP1B	3542	2428	4982	4618	2885	2074	5508	3748
ENSBTAG00000018127	ENSBTAG00000018127	3542	2363	2776	3503	6707	10157	6778	5133
ENSBTAG00000012741	CCPG1	3531	2043	3485	2468	2937	2074	4118	3465
ENSBTAG00000007330	STXBP3	3527	1521	2927	3829	3054	9637	2845	2658
ENSBTAG00000013419	HTATIP2	3527	356	1186	1319	161	559	259	338
ENSBTAG00000019125	SLC1A1	3525	2484	4076	1422	74	95	202	128
ENSBTAG00000000902	OGT	3524	3173	3928	5073	1463	1157	1966	1624
ENSBTAG00000022109	SCOC	3524	2325	2500	3023	2377	2472	1954	2427
ENSBTAG00000006244	WDR83OS	3521	1720	2245	4793	577	823	606	761
ENSBTAG00000011895	PANK3	3517	2443	2659	2933	1841	3722	2624	2112
ENSBTAG00000018898	ARID4A	3514	3359	3837	8269	4195	5415	3961	4285
ENSBTAG00000027173	CHP1	3507	1921	2729	2548	4246	8069	3770	3220
ENSBTAG00000004079	ZNF106	3506	1796	2951	3741	1077	2358	1916	1232
ENSBTAG00000004051	SBDS	3503	3044	3930	2836	3574	11756	3238	2982
ENSBTAG00000032961	ENSBTAG00000032961	3502	2163	3158	1551	343	1513	377	401
ENSBTAG00000006027	USP34	3501	2451	3050	3068	3005	5278	2754	2922
ENSBTAG00000032557	TMEM258	3497	1097	1186	4846	454	436	1287	622
ENSBTAG00000012159	CNBP	3484	2223	2522	5583	2039	5722	1783	1645
ENSBTAG00000040411	ENSBTAG00000040411	3467	3964	3532	6275	2201	4518	2949	2620
ENSBTAG00000009888	DRAM2	3462	1455	1585	1572	303	301	471	313
ENSBTAG00000031165	TRPM7	3457	2304	2538	1573	213	290	335	310
ENSBTAG00000021720	MRPL27	3456	2190	2584	2530	546	245	1161	966
ENSBTAG00000009526	TMEM59	3452	2057	4754	3140	1530	1798	2446	1782
ENSBTAG00000011435	NPEPPS	3452	1341	1531	1585	1556	3559	1130	1097
ENSBTAG00000013600	PSMG1	3452	3118	2994	2538	931	2920	742	909
ENSBTAG00000006666	NAA25	3451	1954	2407	2677	466	584	1161	956
ENSBTAG00000008457	SLU7	3446	2398	2223	3995	4366	5225	4272	4612
ENSBTAG00000033662	NCKAP1	3442	2834	3711	3962	2717	5628	2413	3013
ENSBTAG00000008926	FUBP1	3436	1425	2282	3186	5231	4855	4477	5402
ENSBTAG00000021724	PDHB	3433	986	1729	1480	62	55	197	119
ENSBTAG00000002460	ACTL6A	3432	2512	1913	1459	829	840	1646	1211
ENSBTAG00000031981	LRRC57	3429	1135	1795	3790	3339	4442	3742	3419
ENSBTAG00000012595	RIDA	3428	6615	10256	1281	218	235	837	388
ENSBTAG00000010787	RFC3	3427	2689	4082	1707	859	1607	1180	713
ENSBTAG00000018717	DDX20	3426	3478	4066	2466	2440	2323	3167	1806
ENSBTAG00000001289	MRPL18	3424	892	1517	4213	2660	5571	2485	2463
ENSBTAG00000013326	ANAPC10	3421	1575	1893	3115	2202	4098	3042	2073
ENSBTAG00000013390	PSMB6	3420	1460	2269	4838	270	110	623	489
ENSBTAG00000009906	DDX1	3415	2043	2526	2276	112	297	322	251
ENSBTAG00000011596	SRSF5	3413	997	2108	2728	2056	2483	2014	2439
ENSBTAG00000026993	ENSBTAG00000026993	3406	857	1909	1270	1677	4071	1003	1099
ENSBTAG00000019139	PHF3	3405	3556	3456	2612	1228	4081	1372	1541
ENSBTAG00000000025	ENSBTAG00000000025	3402	1986	2054	980	2647	7283	2107	2269
ENSBTAG00000022450	THAP9	3402	2276	1703	6588	44400	101205	19244	29629
ENSBTAG00000004073	MTA3	3393	6301	7950	1048	1106	3275	834	956
ENSBTAG00000012878	BMS1	3391	2574	3091	3078	1011	524	2041	1148
ENSBTAG00000001016	NAA35	3387	3026	3512	3224	3809	7738	3201	2764
ENSBTAG00000000957	ENSBTAG00000000957	3382	2452	2113	3287	2375	2342	3023	2146
ENSBTAG00000006876	PMPCB	3379	3092	2851	1771	664	867	598	556
ENSBTAG00000031461	SNX7	3377	1799	2256	1526	57	51	354	185
ENSBTAG00000019794	SYPL1	3376	2439	2106	3431	8064	18281	7322	6162
ENSBTAG00000035615	UPF3B	3376	2307	2875	3587	831	908	1513	1349
ENSBTAG00000013010	CCDC126	3373	1815	2708	2291	2679	1598	4049	3373
ENSBTAG00000022731	SSR1	3365	3663	4437	4186	2546	2446	2405	2649
ENSBTAG00000000985	RAB10	3362	2063	4210	2292	6671	12855	5279	5221
ENSBTAG00000021554	NOL7	3358	2496	4860	1962	961	322	2188	1360
ENSBTAG00000015720	WWP1	3357	2492	4820	2094	528	1158	305	363
ENSBTAG00000016326	C1orf52	3357	2035	2212	3459	11122	6028	8210	7672
ENSBTAG00000001013	SLC30A5	3356	1976	2584	2076	1026	810	1447	1124
ENSBTAG00000019867	COMMD1	3354	781	1244	1499	15	20	87	69
ENSBTAG00000006414	NUTF2	3352	1255	2090	4929	1973	5115	1630	1572
ENSBTAG00000014430	CDC26	3352	2190	3729	2877	4785	7302	4752	3580
ENSBTAG00000024378	MRPS21	3348	1328	1660	3469	1234	1614	2365	1422
ENSBTAG00000016895	NIPA2	3333	2340	3606	2614	1338	2141	2237	1720
ENSBTAG00000017597	ESCO1	3332	3005	3372	4225	2609	2943	3006	2952
ENSBTAG00000007237	BUB1B	3330	1255	2663	2106	1168	1226	1793	1558
ENSBTAG00000012658	TMA16	3328	1404	1400	2380	426	486	507	572
ENSBTAG00000011304	XRN2	3324	1913	2396	2996	1741	2336	1739	1665
ENSBTAG00000007784	NAA50	3322	3279	3045	1570	719	1038	1355	1129
ENSBTAG00000010350	USP53	3322	1946	3925	1902	3561	9866	2761	3520
ENSBTAG00000022920	RNF128	3322	1835	2241	756	122	230	569	196
ENSBTAG00000008825	POLR3F	3321	4757	13007	2776	567	652	1157	669
ENSBTAG00000017067	WBSCR22	3319	1729	2708	7205	1438	2995	1562	2198
ENSBTAG00000047874	PRPF38B	3317	3830	7631	4068	6594	2783	8197	5763
ENSBTAG00000011789	REST	3293	2901	3255	2623	4196	5598	3541	4140
ENSBTAG00000003043	GNG2	3292	1958	1645	1353	202	683	42	117
ENSBTAG00000003546	TFAM	3292	2253	2590	2136	6749	3761	8399	7848
ENSBTAG00000008815	WDR89	3286	1964	1932	4632	1538	690	3740	2785
ENSBTAG00000021398	C6orf203	3281	3041	2494	1862	480	941	927	393
ENSBTAG00000019274	ATIC	3272	1456	1369	1355	377	736	455	388
ENSBTAG00000032719	TFRC	3270	1812	2331	2790	444	449	670	464
ENSBTAG00000015172	MCM6	3268	2306	2095	3625	2832	4816	2359	2613
ENSBTAG00000014921	IL6	3267	914	1611	1243	12	43	0	14
ENSBTAG00000008414	ZFR	3261	2453	2415	4566	3625	5177	4011	3387
ENSBTAG00000007189	RCHY1	3259	1668	1467	1617	881	1398	1475	934
ENSBTAG00000018437	SMC5	3256	1763	2932	3380	2753	4479	3169	2370
ENSBTAG00000022520	BRCA1	3250	3102	4092	2208	1752	2917	1686	1471
ENSBTAG00000004654	PWP1	3249	1725	2403	4399	2923	12424	1879	2759
ENSBTAG00000011812	DIMT1	3237	1949	2477	5997	9176	12776	9754	8234
ENSBTAG00000004912	ANKRD17	3236	2287	4054	3787	7008	19798	5187	5352
ENSBTAG00000020629	UTP18	3236	2539	2169	1917	1607	2884	2214	1343
ENSBTAG00000008883	ZNF207	3230	1818	2435	4283	3263	2403	5341	3532
ENSBTAG00000046846	FAM32A	3226	2227	4665	3840	5248	2674	14952	6442
ENSBTAG00000003589	COMMD3	3224	1460	1627	1914	749	1779	425	709
ENSBTAG00000005997	ENSBTAG00000005997	3222	1936	2217	2309	511	1270	630	568
ENSBTAG00000012860	PDZD11	3217	1384	1339	3999	1577	2358	1739	1564
ENSBTAG00000011785	WDR26	3211	1715	2474	2685	3578	7872	2688	2852
ENSBTAG00000024233	RAN	3204	2302	2655	1824	789	631	1139	828
ENSBTAG00000018690	RPAP3	3198	3228	4142	1759	776	1220	392	493
ENSBTAG00000006296	VMA21	3196	1874	3257	2248	387	473	574	564
ENSBTAG00000016873	OSER1	3193	2894	2638	5183	12771	12098	15052	10651
ENSBTAG00000003652	TMEM128	3184	1600	2037	1814	1039	6056	674	985
ENSBTAG00000006831	ENSBTAG00000006831	3184	1086	1325	1150	380	306	1215	736
ENSBTAG00000025385	RPL12	3181	735	1251	4588	141	120	300	194
ENSBTAG00000008731	PRDX3	3180	1102	1359	1142	576	2419	105	524
ENSBTAG00000014392	ACTR10	3176	1755	1206	2574	1574	1832	2101	1445
ENSBTAG00000014609	PPP1R12A	3173	3772	9317	2375	2448	4771	2242	2349
ENSBTAG00000031797	MANF	3169	2744	4476	3823	877	636	975	1416
ENSBTAG00000014146	SPCS3	3166	1433	1561	4878	1282	1395	1414	2234
ENSBTAG00000010337	ALG11	3164	1376	1628	2359	830	1244	1369	1137
ENSBTAG00000011850	ALG5	3164	1589	1325	1857	89	105	192	170
ENSBTAG00000000640	VIMP	3162	1683	1723	5782	2675	1270	3589	3876
ENSBTAG00000026290	PIK3C3	3153	1794	2194	2504	2736	2313	3520	3147
ENSBTAG00000037938	ENSBTAG00000037938	3153	1142	710	2328	516	121	1480	1009
ENSBTAG00000000372	TIPIN	3152	1209	1554	2666	2700	5172	2638	3662
ENSBTAG00000005524	HBP1	3150	1414	1023	4467	4499	9250	4757	4178
ENSBTAG00000011263	ENSBTAG00000011263	3149	2327	1946	9481	5748	1982	10839	6384
ENSBTAG00000016133	MRPS7	3144	1258	1339	4316	1086	1656	814	1074
ENSBTAG00000024822	SETX	3144	3234	2890	3359	2590	4861	2361	2137
ENSBTAG00000012975	VDAC2	3128	1828	2075	1197	2183	1330	2212	1582
ENSBTAG00000002458	NUP155	3127	1443	1871	3613	3551	1908	4837	4133
ENSBTAG00000008347	MRPL48	3127	1747	1666	4672	1452	713	2762	1371
ENSBTAG00000006374	NHP2	3122	1390	1520	6261	5340	3601	6656	5736
ENSBTAG00000013112	C5orf15	3122	1976	3003	1237	91	155	185	134
ENSBTAG00000007499	HNRNPH2	3120	2420	3737	1522	297	338	913	562
ENSBTAG00000018402	TSC22D2	3113	662	747	6373	8672	26772	4931	8336
ENSBTAG00000019502	MED4	3108	2802	3183	2568	1696	4454	1571	1516
ENSBTAG00000040169	ENSBTAG00000040169	3101	1326	2540	1451	2718	2654	1852	1956
ENSBTAG00000006816	ABHD17B	3100	2700	2834	1579	2757	2973	2195	2338
ENSBTAG00000001920	POLQ	3097	1216	593	2655	464	410	782	689
ENSBTAG00000012957	SERBP1	3095	2354	3157	2037	1072	1936	1397	1183
ENSBTAG00000012756	CCT7	3094	945	1833	3515	407	1308	492	592
ENSBTAG00000016252	LSM12	3091	800	2258	2464	419	1325	258	433
ENSBTAG00000011239	SEC11A	3083	1504	2134	2607	372	1554	862	630
ENSBTAG00000003354	SMCHD1	3077	3984	3266	2786	1233	679	1229	1122
ENSBTAG00000047029	ENSBTAG00000047029	3077	445	798	3801	613	629	850	849
ENSBTAG00000000406	GPATCH4	3074	2133	2531	2329	397	910	333	416
ENSBTAG00000016900	TRAPPC13	3074	1386	991	2332	1888	1107	3481	2590
ENSBTAG00000021196	C12orf45	3072	1725	1364	3208	6068	2038	6889	6113
ENSBTAG00000046037	SLC25A5	3070	1049	2006	1185	432	1125	233	304
ENSBTAG00000007398	MRPS24	3069	1313	2264	3434	367	232	716	637
ENSBTAG00000021575	BRD7	3066	3022	3666	2426	2826	6143	2111	2213
ENSBTAG00000000551	SMNDC1	3064	1026	751	4377	5952	8070	3728	5187
ENSBTAG00000012726	PSMB5	3062	1975	5115	3722	1420	1421	1767	1442
ENSBTAG00000002918	RAD51	3052	1757	2391	3620	3228	5440	3460	3124
ENSBTAG00000005718	PLIN2	3052	1574	1715	1406	615	2700	271	478
ENSBTAG00000002716	NOL10	3047	1160	1420	2312	2801	4060	2432	2937
ENSBTAG00000002960	ENSBTAG00000002960	3045	1943	1584	2568	619	393	854	609
ENSBTAG00000014689	CSPP1	3045	1306	1731	3546	3826	6432	3428	3437
ENSBTAG00000020192	PPP2R5C	3044	1443	3358	1468	1203	5413	713	826
ENSBTAG00000030616	ZCCHC10	3043	4010	3950	4650	8523	5559	15516	9870
ENSBTAG00000014158	CCNT2	3040	1134	2410	2193	4175	2644	4540	4286
ENSBTAG00000012845	SDF2	3035	793	1085	5496	4915	2645	4920	5022
ENSBTAG00000013483	TAF1A	3035	1121	1096	4750	8447	8270	5743	7136
ENSBTAG00000007435	NOLC1	3034	1725	4329	4664	2745	3362	4096	2635
ENSBTAG00000016147	ENSBTAG00000016147	3034	2063	2603	2632	1883	2178	3944	2762
ENSBTAG00000020292	C12orf57	3032	1093	2149	7171	1366	1493	689	1897
ENSBTAG00000009232	PIK3CA	3031	2195	2133	2692	2722	3132	4194	3633
ENSBTAG00000013225	NBN	3031	2842	3526	2348	1009	1030	1156	954
ENSBTAG00000026704	CENPW	3030	1963	1867	4125	3563	4172	5259	4144
ENSBTAG00000021976	NDUFS1	3028	1838	3571	1763	554	1374	672	471
ENSBTAG00000004471	ST3GAL6	3027	1923	1828	1094	446	964	592	542
ENSBTAG00000008577	GRSF1	3022	4010	5545	2792	1913	2919	2714	2080
ENSBTAG00000007960	TOP1	3020	1380	1780	3589	1599	4376	1319	1707
ENSBTAG00000003904	GPN1	3019	1539	2237	3149	473	541	603	518
ENSBTAG00000007508	SRBD1	3013	2879	3686	2283	3023	6051	2142	1815
ENSBTAG00000030170	HN1	3009	1268	2140	4826	2207	2800	1173	2497
ENSBTAG00000021883	AP3M1	3007	1121	986	2588	2538	5273	2856	2317
ENSBTAG00000019085	SRP54	3006	2508	3948	2607	2542	2293	4634	3062
ENSBTAG00000000223	PPM1B	2998	2953	3768	2243	2631	2708	3771	2888
ENSBTAG00000005847	ROCK2	2997	3471	4140	2026	1132	1232	980	859
ENSBTAG00000020152	ENSBTAG00000020152	2996	2247	2993	2347	543	1072	503	488
ENSBTAG00000021455	CFL1	2992	1199	1582	2859	728	1041	877	1016
ENSBTAG00000021865	MED31	2992	872	1046	4064	3869	1990	6917	4947
ENSBTAG00000015022	KIF2A	2991	1378	2088	2928	3028	2707	2988	3020
ENSBTAG00000009310	UTP3	2990	2241	2581	2204	3191	1935	4644	3727
ENSBTAG00000024787	HAUS3	2988	2016	2363	4669	3515	4140	4549	3928
ENSBTAG00000002185	RNF7	2977	916	1232	2193	421	995	280	301
ENSBTAG00000011212	EIF3K	2977	1466	1956	5002	1043	812	1443	1325
ENSBTAG00000017213	MFAP1	2976	3175	4071	4262	4036	3964	5528	4275
ENSBTAG00000010198	ATF7IP2	2975	2077	866	2370	458	1445	584	575
ENSBTAG00000008648	PRDX5	2970	838	1317	2937	151	682	107	209
ENSBTAG00000030444	ENSBTAG00000030444	2966	2897	3898	1140	242	196	567	250
ENSBTAG00000005016	AP3B1	2965	1618	2074	2491	823	1901	519	609
ENSBTAG00000019116	MOB4	2963	2497	4170	1829	832	2085	439	463
ENSBTAG00000009446	USP10	2961	1663	3401	2046	806	1875	1143	852
ENSBTAG00000021395	PSME1	2961	896	1033	2247	694	458	1509	757
ENSBTAG00000007799	MTFR2	2949	2404	4127	2911	1564	1729	1968	1770
ENSBTAG00000010503	TIMM9	2948	2989	5184	2205	705	2166	909	924
ENSBTAG00000000752	SGO1	2945	2949	3114	3380	3361	7676	2253	2595
ENSBTAG00000019746	CCDC66	2945	3680	2753	2751	3054	9775	2266	2504
ENSBTAG00000011946	C1orf27	2941	1731	1440	1391	282	558	249	178
ENSBTAG00000025477	KIF3A	2938	2213	1666	4332	7274	16412	5378	5758
ENSBTAG00000010132	NAE1	2937	2098	2786	1896	2501	8734	1292	2249
ENSBTAG00000021869	THAP5	2934	1290	1450	3694	2846	7269	2956	3198
ENSBTAG00000000948	RAB2A	2932	2740	3262	1849	3055	6493	2794	2626
ENSBTAG00000038298	CCDC174	2929	2187	1460	2801	2296	2673	1822	2464
ENSBTAG00000006639	CSTF1	2927	654	747	2458	1338	2771	1240	1098
ENSBTAG00000007833	PIAS2	2920	1624	3140	2356	1130	1444	1879	1417
ENSBTAG00000014561	KIF1BP	2918	2523	5963	2305	3740	2456	4876	3197
ENSBTAG00000018383	ATAD5	2912	2787	1954	2370	1367	3480	1003	1029
ENSBTAG00000003697	TARDBP	2911	1180	1295	4479	13059	5212	10846	11071
ENSBTAG00000001361	NMNAT1	2903	1786	1699	1642	1337	1163	1879	1462
ENSBTAG00000021864	TXNDC17	2903	678	817	1256	615	632	760	723
ENSBTAG00000001902	CEP295	2901	1956	1936	2440	1167	3070	1378	1109
ENSBTAG00000017550	CSNK1G3	2894	552	729	3757	6333	20497	4340	8049
ENSBTAG00000017889	CCT5	2894	2441	4086	2458	899	1377	1222	880
ENSBTAG00000044075	SRPRB	2892	1009	1607	2732	702	466	1202	857
ENSBTAG00000018070	SCNM1	2891	1765	1887	4696	4389	3850	7635	3927
ENSBTAG00000016975	H2AFV	2888	1074	1737	3344	1071	936	1652	1542
ENSBTAG00000001671	RTF1	2886	1574	1780	3688	1481	4412	886	1807
ENSBTAG00000008595	PPHLN1	2886	1997	2857	2700	698	1674	1831	997
ENSBTAG00000007089	FRG1	2883	993	1995	2720	4861	11933	3231	4382
ENSBTAG00000021131	HNRNPK	2877	1005	2775	2919	5515	3927	6200	4161
ENSBTAG00000009514	PPWD1	2874	1114	1706	1656	547	780	916	721
ENSBTAG00000002376	PPIL1	2868	928	2498	1535	382	258	655	719
ENSBTAG00000020865	PELI1	2868	865	1124	3316	6296	10855	6561	8417
ENSBTAG00000011626	ATP2C1	2867	2677	1429	3021	1105	2539	893	922
ENSBTAG00000035370	TBPL1	2863	1902	1040	5474	12716	41646	7575	10523
ENSBTAG00000015053	CFL2	2861	1349	838	2656	818	3126	705	856
ENSBTAG00000002431	TRIM24	2856	1709	3144	2686	2614	4299	2679	1939
ENSBTAG00000000365	TDP2	2852	2215	2265	1141	412	926	597	507
ENSBTAG00000004080	TIAL1	2851	1796	2977	2858	2418	1858	3337	2682
ENSBTAG00000032477	HECTD1	2851	3119	2597	2057	1097	1514	937	1070
ENSBTAG00000018824	MIA3	2847	1825	2689	2042	1972	3866	1706	1597
ENSBTAG00000007479	CCDC90B	2836	1275	2200	1481	382	738	619	472
ENSBTAG00000009848	GPR171	2833	507	1408	3009	689	585	856	977
ENSBTAG00000003089	RHPN2	2831	1651	2716	1456	233	82	415	258
ENSBTAG00000047214	TRAPPC1	2829	2090	3238	4771	1126	1517	2451	1247
ENSBTAG00000007559	URI1	2828	4061	5795	2967	9973	8613	11917	8543
ENSBTAG00000013727	UMPS	2825	1595	1611	2496	1610	1680	1921	1376
ENSBTAG00000012804	REEP5	2823	1370	1509	2367	247	272	452	342
ENSBTAG00000009805	ENSBTAG00000009805	2821	1541	2134	2680	1537	1905	2064	1474
ENSBTAG00000017573	RBM26	2818	1649	1844	2358	889	768	1007	967
ENSBTAG00000008637	TRIML2	2817	1431	2614	2703	285	166	372	275
ENSBTAG00000038702	ENSBTAG00000038702	2815	2451	3378	1159	601	664	845	1016
ENSBTAG00000000175	N4BP2	2813	1888	1616	3614	2779	1630	2347	2749
ENSBTAG00000001314	TRMT6	2811	2500	4290	3643	4812	4220	4534	4593
ENSBTAG00000040031	ZNF148	2808	1735	1243	3481	963	605	1780	1504
ENSBTAG00000004651	NME1	2805	1234	1492	3072	105	84	316	217
ENSBTAG00000015965	ZC3H8	2803	3285	4922	2519	1065	872	1435	1410
ENSBTAG00000006898	EPRS	2800	2074	1810	1366	481	1799	366	279
ENSBTAG00000009854	MPHOSPH10	2795	3547	6854	2623	1778	1095	3476	2310
ENSBTAG00000009471	CEP135	2790	2507	2097	1383	903	2097	682	858
ENSBTAG00000009897	AGPS	2788	2438	2867	3621	6770	7768	7872	5851
ENSBTAG00000003861	GPATCH11	2787	2038	2621	1658	81	184	185	188
ENSBTAG00000008340	ATOX1	2782	2571	3964	1792	261	272	775	222
ENSBTAG00000004965	NUP133	2779	1664	1192	1500	933	1851	1235	842
ENSBTAG00000018710	TTF1	2777	990	1394	3647	1289	1823	2227	1629
ENSBTAG00000021323	AGFG1	2771	1386	2249	2764	2576	3511	3116	2365
ENSBTAG00000007974	ENSBTAG00000007974	2769	794	1293	3135	1993	4718	2024	3032
ENSBTAG00000013063	ITGB1BP1	2769	1600	795	4365	1202	1160	1336	1455
ENSBTAG00000021620	PITHD1	2769	2405	2116	2820	2316	4199	1612	1395
ENSBTAG00000008243	LRRC40	2764	1678	1806	4563	4597	2629	6310	5979
ENSBTAG00000021092	ATP6V0D2	2763	2918	5909	946	37	3	26	51
ENSBTAG00000011507	NUP88	2761	1358	1838	2657	3510	6133	3593	3064
ENSBTAG00000015509	NAMPT	2758	1555	2243	6768	10302	18712	8020	11893
ENSBTAG00000014598	BPTF	2757	2578	3382	2502	2551	3057	1884	1626
ENSBTAG00000018425	PSMD7	2757	5665	20994	3094	599	579	1172	813
ENSBTAG00000006883	EIF4B	2751	2091	2565	3524	1032	1200	2287	1411
ENSBTAG00000003634	CISD1	2746	1115	1321	2217	1098	1137	2360	1764
ENSBTAG00000002826	CLSPN	2741	1960	1887	3766	5436	6395	4819	4434
ENSBTAG00000016266	ENSBTAG00000016266	2741	1321	1546	2271	242	201	790	519
ENSBTAG00000005160	GTF2H1	2740	2173	3155	3935	4077	3611	6203	4646
ENSBTAG00000004871	NDUFV2	2738	1289	1596	2450	631	3075	311	408
ENSBTAG00000047330	FABP5	2733	825	454	5361	5865	8633	7550	6094
ENSBTAG00000006721	TWISTNB	2721	1349	1933	3029	1662	904	1760	1695
ENSBTAG00000016637	WBP4	2721	1807	3782	3076	1474	2704	974	1329
ENSBTAG00000011075	PROSC	2718	1605	3103	2235	349	197	1173	642
ENSBTAG00000017147	AK3	2717	2270	3568	980	252	379	143	227
ENSBTAG00000003263	TBCA	2714	970	1483	1773	283	1198	352	407
ENSBTAG00000009458	ENSBTAG00000009458	2712	1000	997	2836	2380	1613	2284	2194
ENSBTAG00000006320	DBT	2711	980	2295	554	1388	2975	1269	1042
ENSBTAG00000025644	CALM2	2706	5993	15822	5110	4094	14894	2213	3487
ENSBTAG00000004348	MRPL21	2699	1296	2238	3308	97	103	175	153
ENSBTAG00000019106	EIF1B	2699	1013	1077	5499	8377	21393	9639	8895
ENSBTAG00000014339	PUS3	2698	2272	2009	1700	2662	5026	2139	1603
ENSBTAG00000012170	UBL3	2696	2178	2416	1499	1749	2925	921	1314
ENSBTAG00000021705	UFC1	2695	1245	2245	1800	723	403	623	476
ENSBTAG00000001957	TRMT11	2693	1675	1493	2258	954	1911	1105	912
ENSBTAG00000002734	EIF3G	2693	1197	2365	3930	239	404	248	431
ENSBTAG00000006134	DYNLRB1	2684	1396	1618	1761	155	417	199	217
ENSBTAG00000014007	ELMOD2	2680	1244	1547	3165	1349	2693	1289	1510
ENSBTAG00000026008	METTL5	2680	789	881	2009	925	356	1682	985
ENSBTAG00000002220	SPTLC1	2677	1512	1588	1657	685	2092	577	583
ENSBTAG00000035030	TMED7	2674	2031	2946	2919	3177	2396	5746	3505
ENSBTAG00000000974	IARS	2669	1861	2938	1571	372	801	461	451
ENSBTAG00000015874	CASP3	2669	849	1117	3127	1659	2369	2096	1702
ENSBTAG00000022656	KCTD6	2669	146	209	2425	359	785	397	1341
ENSBTAG00000017189	POLE4	2665	1284	1646	2031	186	312	263	272
ENSBTAG00000000287	GNPDA2	2663	1240	2544	1684	2790	12429	1321	2284
ENSBTAG00000007893	SCPEP1	2662	1801	2249	802	188	278	120	180
ENSBTAG00000000371	DIS3L	2661	2275	3208	3036	3042	2267	4383	2993
ENSBTAG00000023513	DNAJC19	2660	774	1146	1612	286	220	823	467
ENSBTAG00000027361	ROMO1	2659	757	1339	4150	1499	909	3059	2354
ENSBTAG00000002298	CKAP2L	2656	664	833	3846	1533	3792	1291	1500
ENSBTAG00000017801	ATP6AP2	2656	1921	6126	1329	492	1917	459	325
ENSBTAG00000018752	SUZ12	2656	2622	4787	1964	2040	2742	2059	2081
ENSBTAG00000015169	UBXN4	2648	1195	2581	1453	1202	4103	727	785
ENSBTAG00000024240	ACADM	2644	1146	1899	905	356	739	414	337
ENSBTAG00000014099	YTHDC2	2640	1435	2139	982	265	236	219	252
ENSBTAG00000020410	UFL1	2639	1396	1891	3360	530	1466	309	614
ENSBTAG00000019120	WDHD1	2637	1579	2590	3037	2365	2664	2466	2600
ENSBTAG00000007730	ZFY	2635	1693	1790	3083	2966	3709	2362	2604
ENSBTAG00000014002	CEP95	2635	1512	1310	2374	2547	3309	2563	2073
ENSBTAG00000007173	PDGFRA	2634	575	692	1410	469	669	550	654
ENSBTAG00000001894	NEDD1	2633	975	2171	2450	2121	7881	1365	2212
ENSBTAG00000019409	GNPTAB	2627	1027	2005	1404	524	1005	456	340
ENSBTAG00000046319	ENSBTAG00000046319	2626	954	1231	2631	111	232	113	135
ENSBTAG00000005808	ENSBTAG00000005808	2619	859	1613	4337	4730	11023	2331	3495
ENSBTAG00000001393	MTF2	2616	1849	3430	2899	3016	3777	2416	2312
ENSBTAG00000003111	ATM	2614	1823	2288	3730	1463	1382	2838	2254
ENSBTAG00000018924	QRICH1	2611	571	1737	2318	1214	1348	1199	1607
ENSBTAG00000013009	AURKA	2609	1215	1833	5395	29313	91093	14903	20265
ENSBTAG00000031012	PIGK	2608	1469	3297	909	235	268	118	187
ENSBTAG00000030674	AK4	2603	695	777	591	545	2139	386	377
ENSBTAG00000026716	IBTK	2602	2681	1952	2411	1990	3184	2435	1836
ENSBTAG00000011843	EEF1G	2601	1078	1688	2233	461	1595	271	279
ENSBTAG00000011883	ARL1	2601	1248	1961	2131	333	765	791	498
ENSBTAG00000027453	RNF4	2601	628	1368	2354	601	1464	887	1077
ENSBTAG00000013060	IQGAP1	2599	1483	2841	1311	2696	6075	1470	1900
ENSBTAG00000021607	NDUFAF2	2598	2519	5929	2591	2002	1884	5256	3118
ENSBTAG00000002326	LGALS3	2591	1683	2532	607	151	345	110	73
ENSBTAG00000001637	FUNDC1	2590	1916	3926	2424	620	243	978	841
ENSBTAG00000016887	TAF11	2585	700	779	3007	1653	733	3299	2336
ENSBTAG00000018188	ENSBTAG00000018188	2581	330	340	699	30	24	80	115
ENSBTAG00000009289	MS4A8	2577	1949	3523	4473	1312	1016	1875	1374
ENSBTAG00000000771	ENSBTAG00000000771	2576	1431	2272	1337	1493	2753	2144	1516
ENSBTAG00000020432	MIS12	2572	851	1439	1762	783	452	2018	1308
ENSBTAG00000007321	ENSBTAG00000007321	2566	1558	2656	2909	3214	1810	4292	3074
ENSBTAG00000025929	MTAP	2563	1504	1471	2018	1190	3041	1610	1042
ENSBTAG00000003375	TC2N	2560	2747	1626	3598	2255	4694	3870	3308
ENSBTAG00000017388	SVBP	2560	1337	1459	2747	3914	3757	6154	3051
ENSBTAG00000003423	DDX24	2556	1646	2433	5163	1112	4140	855	1098
ENSBTAG00000004925	ENSBTAG00000004925	2556	2583	1460	2430	5001	8382	5947	4357
ENSBTAG00000006242	USP9Y	2556	2346	2314	2789	5496	4384	4616	4741
ENSBTAG00000039696	SHD	2548	1254	1366	2715	2483	2604	2273	3266
ENSBTAG00000012065	DNAJC3	2544	2725	3503	2204	1659	1915	1906	1360
ENSBTAG00000027843	TCEAL8	2538	976	882	1753	757	303	1521	973
ENSBTAG00000046990	C14orf142	2537	811	948	2646	1999	2690	2291	2593
ENSBTAG00000001988	EIF3D	2535	1490	1406	3383	637	811	1152	647
ENSBTAG00000007812	ENSBTAG00000007812	2533	1425	2492	3170	202	198	315	387
ENSBTAG00000020996	CLDND1	2532	1040	952	1396	2691	5510	2675	1985
ENSBTAG00000014170	MAP7D3	2527	2535	4097	3055	1051	328	1002	1113
ENSBTAG00000014030	FGD6	2526	1101	1451	2079	1858	3336	2176	1855
ENSBTAG00000015771	YTHDF2	2526	2421	2952	3147	4004	2666	5436	3521
ENSBTAG00000013573	BIRC5	2524	549	955	2246	1951	2967	1732	1927
ENSBTAG00000015556	UBA3	2517	1145	1754	1695	614	1038	932	653
ENSBTAG00000019091	RNPC3	2517	1259	2281	2129	3288	3933	3372	3346
ENSBTAG00000034323	ENSBTAG00000034323	2516	1336	2255	1153	9	9	117	39
ENSBTAG00000006697	RICTOR	2511	400	1714	3231	2309	3586	2308	3264
ENSBTAG00000010859	HYLS1	2506	1068	1453	3536	2211	3293	3074	3242
ENSBTAG00000020268	RSF1	2506	2061	4065	3166	1897	2144	1919	1958
ENSBTAG00000003922	MPHOSPH8	2503	1751	2186	3544	3132	5460	2796	3212
ENSBTAG00000004489	APPBP2	2503	1484	2314	2036	1550	1400	1888	1608
ENSBTAG00000026825	TMEM37	2498	940	2062	8246	4438	4399	5866	4571
ENSBTAG00000017846	F11R	2496	936	2641	2284	570	243	1577	720
ENSBTAG00000013863	DUSP1	2494	1775	2165	2704	2431	2263	2089	1668
ENSBTAG00000000767	DCP2	2491	1215	507	3879	4949	3713	6042	5918
ENSBTAG00000046823	LINC00998	2491	529	784	1141	329	133	588	472
ENSBTAG00000018629	CWF19L2	2488	1703	2613	2180	878	1193	1276	848
ENSBTAG00000014076	FAM175A	2485	1737	1471	2363	1558	5101	1051	1379
ENSBTAG00000008548	FAM98A	2475	1394	1567	1574	676	1240	1608	1042
ENSBTAG00000005012	HSPH1	2474	2522	3082	2457	4821	6343	6450	4624
ENSBTAG00000006909	PIK3CB	2473	1806	2520	1535	659	800	921	758
ENSBTAG00000019761	MANBA	2473	1385	2588	1343	675	1285	226	478
ENSBTAG00000006063	ENSBTAG00000006063	2472	778	1136	2566	794	2225	920	615
ENSBTAG00000039870	ENSBTAG00000039870	2469	513	434	116784	166599	104201	99804	136859
ENSBTAG00000014677	TADA2A	2468	1097	1054	4224	1560	5013	1282	1186
ENSBTAG00000011383	SNX4	2467	3264	4583	1123	271	300	438	349
ENSBTAG00000000475	IMMP1L	2463	1394	1701	2084	1063	1374	3051	1587
ENSBTAG00000011105	SLC38A2	2454	2219	2407	622	209	61	358	220
ENSBTAG00000014520	LIAS	2447	645	1011	1601	1114	2579	529	735
ENSBTAG00000044074	MLLT10	2445	1753	2083	2883	1197	591	1626	1166
ENSBTAG00000012350	MAT2B	2441	2118	2037	2773	8196	24612	5902	6181
ENSBTAG00000005564	PIAS1	2439	1604	2155	3468	4477	5637	7472	5528
ENSBTAG00000003358	MCFD2	2435	2034	3155	1293	178	336	115	105
ENSBTAG00000012077	SLF2	2435	1321	1206	2359	1401	2297	1406	1751
ENSBTAG00000016307	CDC7	2435	1144	1160	1560	659	711	978	826
ENSBTAG00000005289	CHERP	2433	146	164	2057	702	1359	377	1476
ENSBTAG00000011597	PDS5B	2428	2233	2792	2368	1454	1590	1472	1514
ENSBTAG00000002086	PRPF4B	2427	1697	1953	2296	1400	1211	1588	1501
ENSBTAG00000013925	KIN	2427	1186	2217	2543	1902	4832	2765	2164
ENSBTAG00000016167	ATL2	2427	1768	1465	5213	6045	9251	6216	5820
ENSBTAG00000031544	DDIT3	2427	1327	2877	7748	12735	11132	8973	8991
ENSBTAG00000018255	ACTN1	2424	1222	1974	901	326	1060	211	317
ENSBTAG00000005571	PHF20	2421	1733	2519	2346	2405	5700	1171	1644
ENSBTAG00000016838	SRPK1	2414	1332	1298	2831	3344	10789	1834	2108
ENSBTAG00000027932	BIRC6	2405	1427	2579	1888	1310	933	1582	1960
ENSBTAG00000006342	ENSBTAG00000006342	2403	1146	2295	1590	771	1772	840	968
ENSBTAG00000009637	SLC12A2	2402	1372	1023	4906	3911	4159	5902	3866
ENSBTAG00000024700	ENSBTAG00000024700	2402	1893	1986	1134	3	0	0	0
ENSBTAG00000017218	ACER3	2394	1602	1865	1287	374	576	495	432
ENSBTAG00000019025	ENSBTAG00000019025	2391	1306	1850	4135	163	135	277	287
ENSBTAG00000005870	FANCL	2390	1477	1650	1156	1047	2333	644	928
ENSBTAG00000008470	MPHOSPH9	2390	957	1551	2805	8965	34186	4623	5723
ENSBTAG00000021181	BUB1	2390	1223	2293	3096	1017	1309	1750	1196
ENSBTAG00000001926	RAD23B	2388	894	1048	811	1125	1735	1042	1147
ENSBTAG00000005443	MIER1	2386	1486	1851	2677	4208	7100	4070	3677
ENSBTAG00000010934	RAE1	2381	1613	1656	4952	2444	5522	2249	2243
ENSBTAG00000014261	TARS	2374	1544	3041	1279	784	964	1102	810
ENSBTAG00000013128	ACBD3	2373	1646	2654	1614	3829	5012	3394	3282
ENSBTAG00000002663	BCAS3	2365	893	1017	1739	1663	1381	2729	2263
ENSBTAG00000017048	CENPJ	2365	1953	2194	2456	1569	4057	652	1054
ENSBTAG00000013045	DKC1	2364	1009	1052	2520	1123	3828	707	991
ENSBTAG00000002147	PPP4R2	2361	2100	2212	2716	2328	2001	3207	2293
ENSBTAG00000025001	MRPL45	2361	625	588	2191	328	715	368	344
ENSBTAG00000001311	MORF4L2	2360	847	1416	1162	726	3016	1142	770
ENSBTAG00000013629	WRB	2360	1060	1394	2740	1097	3295	1236	1902
ENSBTAG00000010922	ENSBTAG00000010922	2359	1064	815	6662	4306	12072	4611	3946
ENSBTAG00000000019	SERINC1	2358	1065	1313	1834	1663	3489	1938	2059
ENSBTAG00000033457	ENSBTAG00000033457	2355	1315	1786	2163	835	1109	800	732
ENSBTAG00000004920	COX8A	2354	736	948	3309	803	420	977	915
ENSBTAG00000011256	MYO1B	2350	2429	4510	895	3731	9721	2138	2490
ENSBTAG00000015114	CALR	2350	556	1274	3123	396	802	467	591
ENSBTAG00000013721	PSMD10	2348	1148	1015	2029	688	1359	3394	1184
ENSBTAG00000019071	COMMD10	2346	3383	2723	1185	224	600	113	185
ENSBTAG00000004258	EEF2	2345	1121	2040	2155	801	772	1021	918
ENSBTAG00000008260	UBE2W	2343	787	1060	4656	2438	6349	2055	2577
ENSBTAG00000020878	DMTF1	2343	580	497	4728	1453	1672	2561	2199
ENSBTAG00000011524	XRN1	2340	1580	2087	2280	2040	5193	998	1486
ENSBTAG00000005497	RPRD1A	2338	1234	1691	5005	18235	8673	16463	17687
ENSBTAG00000012698	HDAC1	2336	817	916	2469	431	970	424	300
ENSBTAG00000016045	TRIB2	2332	224	409	396	1	31	8	27
ENSBTAG00000014318	SLC33A1	2331	1711	2630	2426	546	364	1141	693
ENSBTAG00000024688	PHIP	2330	1993	3017	2397	2713	1616	1586	1749
ENSBTAG00000001328	SLBP	2326	1254	1776	1161	910	2804	765	603
ENSBTAG00000002073	RAD17	2326	1485	890	3860	3830	14209	1913	2530
ENSBTAG00000017125	PABPC4	2324	1511	2741	1311	605	1213	664	463
ENSBTAG00000016703	CDC73	2323	1976	2004	2087	2037	2788	2597	1561
ENSBTAG00000040199	POLR2H	2323	744	672	1498	1242	2205	850	686
ENSBTAG00000005068	COMMD2	2322	2012	1987	2548	778	853	1575	797
ENSBTAG00000017799	PITPNB	2320	1805	4093	2456	2833	3193	5847	3627
ENSBTAG00000003764	AKIRIN2	2313	1826	2687	2076	10872	15364	9340	6367
ENSBTAG00000047376	PIN4	2311	466	786	1520	93	120	311	201
ENSBTAG00000015381	ARHGAP18	2309	1054	1394	893	1120	2774	685	770
ENSBTAG00000012448	CCDC91	2308	1328	1265	900	212	863	179	270
ENSBTAG00000014764	CD9	2307	805	1701	756	323	602	413	370
ENSBTAG00000035998	CKB	2306	1554	4444	1627	38	219	11	46
ENSBTAG00000005385	POP5	2303	1272	1659	2632	154	120	491	527
ENSBTAG00000006416	EMC4	2303	1323	1487	1338	204	408	283	325
ENSBTAG00000014249	IVNS1ABP	2301	1792	2307	2924	3062	4193	4669	3263
ENSBTAG00000005723	NEPRO	2300	1845	1728	2178	3245	3253	4256	3044
ENSBTAG00000008753	BRD8	2300	1857	2158	3782	1779	2368	2134	1735
ENSBTAG00000017275	COIL	2300	1641	3049	1352	487	719	391	452
ENSBTAG00000045971	ENSBTAG00000045971	2300	997	2021	1398	629	1018	1183	937
ENSBTAG00000009415	NUFIP1	2297	1986	2485	2718	2400	2718	2582	2160
ENSBTAG00000009685	ENSBTAG00000009685	2296	1288	1291	1943	2099	1812	3494	2714
ENSBTAG00000016522	C15orf40	2295	725	1569	1745	151	33	252	267
ENSBTAG00000000297	ENSBTAG00000000297	2294	1799	1281	1782	1260	3888	766	899
ENSBTAG00000002058	ASF1A	2293	850	1762	1340	599	1681	664	592
ENSBTAG00000009761	ACTR2	2292	1282	1714	1821	2166	2214	3555	2323
ENSBTAG00000033642	ENSBTAG00000033642	2292	1534	3145	951	580	392	967	1046
ENSBTAG00000018768	ENSBTAG00000018768	2291	1398	3209	1630	1134	3101	972	868
ENSBTAG00000001192	STX12	2288	742	1487	1370	788	2179	507	664
ENSBTAG00000018915	ENSBTAG00000018915	2288	2209	3979	1396	553	1541	388	341
ENSBTAG00000044183	SPINK7	2288	1250	1268	4554	20	6	191	64
ENSBTAG00000019937	WDR3	2286	1329	1156	1714	1301	3454	1840	1282
ENSBTAG00000017419	ZZZ3	2285	2008	3491	2799	2133	3722	2215	2134
ENSBTAG00000015277	PCF11	2284	2311	3923	2079	999	859	1374	953
ENSBTAG00000011412	LAMB1	2281	1374	2134	643	138	198	121	172
ENSBTAG00000013011	PLAA	2281	2326	1698	2828	3420	5030	3621	3061
ENSBTAG00000039462	ENSBTAG00000039462	2281	1135	426	561	250	172	913	563
ENSBTAG00000018616	IPO11	2273	903	1054	1638	1531	1297	1599	1665
ENSBTAG00000016098	BRK1	2263	408	695	1967	1076	3226	451	663
ENSBTAG00000000322	CD2AP	2258	1809	1473	2188	1476	1418	2664	1648
ENSBTAG00000030453	ZC3H14	2256	2805	6721	3424	1498	1564	1596	1406
ENSBTAG00000031069	SNX24	2256	1401	1319	1121	384	1306	408	422
ENSBTAG00000000524	ENSBTAG00000000524	2253	1481	2000	1345	290	1181	81	192
ENSBTAG00000024958	FAM214A	2247	1523	1837	2095	2146	4990	1092	1805
ENSBTAG00000046936	MRFAP1	2247	2061	2474	1971	685	1045	1285	624
ENSBTAG00000012552	FMR1	2245	1321	1795	1417	1006	1148	727	1011
ENSBTAG00000003568	CLDN10	2241	1501	2899	446	518	2382	324	355
ENSBTAG00000018852	ENSBTAG00000018852	2241	2183	2092	1532	296	385	613	497
ENSBTAG00000021759	NDUFB2	2239	1104	2006	2936	1512	1075	2023	2240
ENSBTAG00000003770	PTS	2235	1329	1678	1356	51	85	65	85
ENSBTAG00000021686	MELK	2235	1665	1972	937	4886	13774	2440	2611
ENSBTAG00000007662	ENSBTAG00000007662	2233	1254	1243	2602	1247	1104	1662	1073
ENSBTAG00000015266	ENSBTAG00000015266	2232	871	1548	2554	161	255	461	302
ENSBTAG00000005833	ETNK1	2229	527	644	1113	2347	1957	2088	2954
ENSBTAG00000014700	DYNC1LI1	2229	1317	1713	1766	1707	4654	1240	1529
ENSBTAG00000017196	PDIA3	2228	1296	1143	1446	576	2410	710	603
ENSBTAG00000004997	CTNNAL1	2226	1592	965	3147	2652	3875	2625	2675
ENSBTAG00000000037	CWC27	2225	1499	1815	2244	928	1703	1135	818
ENSBTAG00000015841	ENSBTAG00000015841	2223	1837	2437	1461	1824	1471	3153	1921
ENSBTAG00000010868	ENSBTAG00000010868	2222	1152	807	10543	43402	73332	22988	27782
ENSBTAG00000016547	CEP57	2221	1530	1754	4418	1579	4001	1930	1771
ENSBTAG00000008068	ERLEC1	2220	1871	1531	2504	1834	2752	1552	1532
ENSBTAG00000016980	PPIL4	2220	1757	1835	924	1652	7927	878	1344
ENSBTAG00000019735	CPSF3	2220	1621	2206	2379	1312	2208	1562	1070
ENSBTAG00000002966	DNAJC13	2218	2082	2512	1609	955	1413	704	821
ENSBTAG00000000021	ENSBTAG00000000021	2215	502	701	2077	499	1409	569	521
ENSBTAG00000016817	SNRNP40	2211	1299	1232	1706	1192	2640	1086	1149
ENSBTAG00000020721	MRPL55	2211	590	782	3802	520	547	1094	916
ENSBTAG00000018643	PRC1	2209	866	941	3211	2697	15656	1472	2944
ENSBTAG00000004950	ENSBTAG00000004950	2207	1046	1423	521	2	0	1	10
ENSBTAG00000003702	ANGEL2	2205	1157	2416	890	2177	4594	1968	1502
ENSBTAG00000010898	SLC30A6	2199	1338	1701	1788	184	104	582	498
ENSBTAG00000014044	VEZT	2199	932	1743	2446	2857	1881	2417	2287
ENSBTAG00000005773	PGM2	2194	2667	3636	1765	1762	1704	1641	1311
ENSBTAG00000003116	MTMR6	2193	1474	3322	1398	1466	2423	977	901
ENSBTAG00000007543	TAF1B	2188	2624	3093	2581	2077	1697	3335	2999
ENSBTAG00000020831	CHD1L	2187	956	1307	3029	1106	791	1446	992
ENSBTAG00000034222	CAB39L	2186	761	1206	1950	342	531	914	793
ENSBTAG00000010919	USP47	2185	2857	4463	2398	926	928	878	950
ENSBTAG00000026886	C14orf2	2184	777	974	2772	94	57	457	181
ENSBTAG00000001302	MRPS28	2181	1379	2321	965	278	365	167	266
ENSBTAG00000007872	PSIP1	2178	2189	3187	1084	2711	7251	1382	2501
ENSBTAG00000030591	CWC25	2178	1844	3091	2166	2960	7145	2261	2161
ENSBTAG00000008158	CCDC68	2174	1135	1882	1673	156	117	272	166
ENSBTAG00000031715	PCMTD2	2174	1250	1940	903	1199	2687	828	691
ENSBTAG00000039962	DCTPP1	2169	793	1449	2420	224	161	497	390
ENSBTAG00000005455	USP7	2167	1240	1607	4054	2715	4309	3221	3113
ENSBTAG00000015434	DSTN	2167	1263	2364	2823	2802	11788	1307	1712
ENSBTAG00000008386	CLPX	2163	1515	2048	3121	5446	10439	5414	4386
ENSBTAG00000001999	C11orf57	2161	1246	1859	2466	1984	2447	2213	1838
ENSBTAG00000030801	MNAT1	2161	623	590	1649	1174	2582	1477	1250
ENSBTAG00000002557	MRPL19	2160	745	1865	1047	177	813	190	154
ENSBTAG00000007970	C3orf38	2158	681	1179	3199	7556	12678	5079	5955
ENSBTAG00000017139	STX7	2158	1062	1150	1320	1193	2875	738	674
ENSBTAG00000001842	GSTM3	2156	1178	582	4584	16653	28328	11896	10285
ENSBTAG00000011796	TRMT5	2156	871	908	1761	503	351	1238	864
ENSBTAG00000012293	SPAG9	2156	1353	1406	2561	1243	1230	1823	1368
ENSBTAG00000002654	DNAJC7	2147	1169	1106	2012	1380	4848	766	1074
ENSBTAG00000045581	ENSBTAG00000045581	2146	1274	2613	1920	1208	1306	1678	1226
ENSBTAG00000015112	PSMD6	2145	2216	4283	2218	740	1016	1478	783
ENSBTAG00000016481	CALU	2145	1116	926	1991	2844	3457	4798	3613
ENSBTAG00000011045	MRPS36	2142	1117	1689	1282	1317	2098	1525	1167
ENSBTAG00000011767	MPP5	2140	1526	696	2856	2821	5119	3977	3440
ENSBTAG00000012454	SLC35A3	2140	1914	2907	1055	586	2270	353	549
ENSBTAG00000009995	CPEB4	2138	1555	3200	1647	5213	10141	2897	3577
ENSBTAG00000013078	DNAH11	2138	1127	1458	2460	1771	4115	1735	1480
ENSBTAG00000002137	SUGT1	2135	1299	2361	1456	1703	3804	1281	1207
ENSBTAG00000011876	MORC3	2135	1203	1614	3511	749	1915	1113	837
ENSBTAG00000019843	HAUS6	2130	1567	1868	2377	1715	2800	2857	2179
ENSBTAG00000046003	HIST2H2AC	2129	1234	1580	5006	3949	5069	1982	4764
ENSBTAG00000000269	ENSBTAG00000000269	2127	1365	1849	1166	1266	2949	1238	1118
ENSBTAG00000002993	ENSBTAG00000002993	2125	1215	1724	1964	1553	5614	757	1173
ENSBTAG00000005622	LITAF	2124	739	2052	215	12	87	10	52
ENSBTAG00000008863	TMEM87A	2124	959	1313	2080	3365	5215	3235	2958
ENSBTAG00000016363	TFG	2124	2267	4759	2455	1374	1811	2617	1816
ENSBTAG00000014648	RPN2	2123	659	1762	1185	155	550	452	172
ENSBTAG00000044178	ZMPSTE24	2123	708	1105	1088	1320	3435	648	1196
ENSBTAG00000006767	MRPL13	2121	1255	1283	1831	583	1532	305	508
ENSBTAG00000020301	BLM	2120	1276	2336	1570	1163	5046	1160	948
ENSBTAG00000019784	PPP2R5E	2118	1120	1298	2262	2164	2554	3290	2442
ENSBTAG00000013912	TXNRD1	2116	740	3755	1478	401	719	651	439
ENSBTAG00000020100	ENSBTAG00000020100	2116	2201	1357	2366	1798	4335	2010	1648
ENSBTAG00000018795	PMS1	2113	1452	1472	1454	920	4545	594	782
ENSBTAG00000019275	INIP	2110	1106	1130	1663	1874	3880	1946	1376
ENSBTAG00000005661	SNAP23	2109	2061	1763	2427	3282	9029	4260	4542
ENSBTAG00000003967	OTUB1	2108	1506	1468	3923	345	1016	174	408
ENSBTAG00000003608	SYCP2	2107	918	1980	1144	641	1305	849	768
ENSBTAG00000003408	ENSBTAG00000003408	2101	795	1515	1518	83	10	204	131
ENSBTAG00000003201	FNTA	2100	1243	2756	1728	833	1316	1068	670
ENSBTAG00000003371	JKAMP	2099	566	459	2846	3031	5952	3379	3208
ENSBTAG00000018742	MTCH2	2099	1146	2939	1677	729	1854	551	491
ENSBTAG00000014515	ENSBTAG00000014515	2098	1592	1136	1721	941	1879	1166	1039
ENSBTAG00000026181	UGT1A1	2098	642	1322	968	73	9	150	65
ENSBTAG00000021156	TBC1D31	2096	1529	2621	2280	1411	1919	2300	1654
ENSBTAG00000007270	GTF2H3	2095	602	592	1818	658	1835	806	638
ENSBTAG00000017244	ENSBTAG00000017244	2095	1991	1757	3061	6563	10673	6118	5644
ENSBTAG00000019534	TRNT1	2095	2208	3080	2066	967	1695	1223	1037
ENSBTAG00000012817	JAG1	2094	109	215	2127	535	4673	315	1547
ENSBTAG00000045550	TSPAN6	2092	1769	2489	1477	71	22	62	93
ENSBTAG00000006107	ANKRD32	2090	1084	2018	1954	994	1785	1439	1430
ENSBTAG00000013016	GNAI3	2084	1606	3106	1485	3968	4240	3349	2491
ENSBTAG00000014583	CALM1	2082	2580	4815	4285	297	735	652	509
ENSBTAG00000021680	SKA2	2082	639	680	2149	1781	827	4455	2400
ENSBTAG00000010760	REV3L	2080	1938	3531	1824	2343	2564	2036	2178
ENSBTAG00000019214	USP14	2080	1572	2146	1157	1239	1096	1328	943
ENSBTAG00000044100	HEATR1	2071	1403	1269	3082	6461	4417	7645	5989
ENSBTAG00000005465	ENSBTAG00000005465	2070	855	635	2209	38	270	37	45
ENSBTAG00000021416	FAM213A	2070	530	1864	587	304	762	89	126
ENSBTAG00000026403	CREBBP	2069	802	701	1208	959	1697	781	641
ENSBTAG00000000081	COL4A3BP	2066	1437	2056	2042	1007	1410	1303	1137
ENSBTAG00000009826	GPD1L	2066	576	491	3751	95	138	536	456
ENSBTAG00000015146	TOX4	2066	617	1021	1913	1610	1626	3759	1906
ENSBTAG00000038173	HIST1H2BK	2066	1389	640	2712	6830	1332	7374	6798
ENSBTAG00000044077	POLR3G	2066	741	646	3599	1944	2532	2116	2334
ENSBTAG00000017462	ATF4	2064	650	1315	3395	1473	2249	1431	1080
ENSBTAG00000020819	YY1	2062	2757	4483	2205	1013	1072	1743	1118
ENSBTAG00000017840	BAZ2A	2061	593	682	2807	960	2273	1143	1050
ENSBTAG00000020180	TMED5	2061	1507	1924	1744	2237	1071	3008	2584
ENSBTAG00000000526	TOPBP1	2058	2011	1985	1804	1985	1286	3234	1953
ENSBTAG00000006330	RBM5	2055	1482	1713	2291	1845	2523	2005	1806
ENSBTAG00000045582	ARPC5	2054	1192	1790	1842	359	477	483	335
ENSBTAG00000000225	POLB	2052	948	1974	3314	774	1748	1129	777
ENSBTAG00000006819	ENSBTAG00000006819	2052	738	2078	873	767	2869	508	562
ENSBTAG00000015630	RLIM	2052	2184	855	3997	4762	4421	4802	4775
ENSBTAG00000019255	NFE2L2	2052	1693	3033	1354	547	612	450	464
ENSBTAG00000004987	NUP210L	2050	865	855	549	459	278	583	458
ENSBTAG00000020937	SNAPC1	2050	1933	2545	1572	3699	3279	4275	3610
ENSBTAG00000048033	SMIM15	2045	748	1062	1366	2238	5556	1769	2180
ENSBTAG00000020262	PSME4	2040	1403	1307	2222	3294	2619	3006	3096
ENSBTAG00000002970	INTS6	2039	2433	2874	2102	1901	2500	1649	1297
ENSBTAG00000009680	FAM177A1	2036	1341	1801	2650	13054	19861	8766	10980
ENSBTAG00000019971	CDC16	2034	2023	3519	1975	328	459	368	261
ENSBTAG00000019886	BORA	2033	638	625	2311	1718	3811	1908	1392
ENSBTAG00000045750	DDX3Y	2033	997	1100	2272	2787	2753	3537	2284
ENSBTAG00000006893	BBX	2030	2312	2529	818	399	865	411	380
ENSBTAG00000003340	HDDC2	2028	711	410	1999	417	712	496	560
ENSBTAG00000003314	SKA3	2022	691	1172	2409	1769	3580	1835	1583
ENSBTAG00000005191	ENSBTAG00000005191	2020	2261	9976	1284	241	581	295	238
ENSBTAG00000039992	ENSBTAG00000039992	2016	772	1026	1018	1427	6274	1639	1511
ENSBTAG00000010563	PTPN2	2014	506	1320	3141	1403	2810	781	1012
ENSBTAG00000000869	RNF219	2013	661	1081	1882	1199	6395	624	1518
ENSBTAG00000000455	CREBZF	2012	1869	1730	1265	1432	1677	1796	1579
ENSBTAG00000002256	YEATS4	2010	1916	2727	1239	1057	1126	2044	1189
ENSBTAG00000014691	ARFGEF1	2010	1368	834	1566	1233	2017	1069	1031
ENSBTAG00000015002	POLR2I	2009	1183	1420	2666	602	278	1406	693
ENSBTAG00000001928	PDIA6	2008	1216	2535	1530	928	2666	930	676
ENSBTAG00000003397	CTBP2	1998	1495	2808	799	690	1673	402	455
ENSBTAG00000031295	HSDL2	1998	637	735	994	311	698	356	336
ENSBTAG00000005263	KLHL2	1997	888	2092	1584	302	232	521	424
ENSBTAG00000006837	UBA6	1997	771	961	1626	1307	1771	1270	1109
ENSBTAG00000013515	ASUN	1997	1059	891	1312	701	479	1026	715
ENSBTAG00000005456	TTK	1994	1598	2485	1751	790	2025	1205	698
ENSBTAG00000006413	KATNBL1	1994	1657	2311	1233	971	3062	753	768
ENSBTAG00000007562	TRAM1	1992	1222	1199	1895	1349	3920	1020	1167
ENSBTAG00000012712	AQR	1991	1287	1779	1420	623	272	944	826
ENSBTAG00000020653	FIP1L1	1990	2048	3729	1700	1474	1860	1818	970
ENSBTAG00000000599	CCNI	1985	1625	1863	2037	2855	4274	2717	2189
ENSBTAG00000027630	CISD2	1981	860	1472	1503	648	1863	649	553
ENSBTAG00000006690	ARCN1	1978	2208	3620	1328	561	898	729	565
ENSBTAG00000014772	NUDCD2	1976	756	1415	929	228	483	202	290
ENSBTAG00000034761	ENSBTAG00000034761	1976	1323	794	791	89	30	249	135
ENSBTAG00000009969	RNPS1	1974	949	2034	3437	1595	6181	1357	1767
ENSBTAG00000015780	RCN2	1974	579	1703	623	422	1121	367	322
ENSBTAG00000014719	TMOD1	1970	290	497	1766	15625	134737	7634	32093
ENSBTAG00000016451	HSPA14	1970	1416	1591	2121	1429	2777	1338	1492
ENSBTAG00000015193	BOLA3	1967	413	393	1326	39	78	31	37
ENSBTAG00000004933	KLHDC2	1965	1665	3005	1192	822	1998	752	617
ENSBTAG00000019910	SDCBP	1964	1854	3248	863	892	2738	497	500
ENSBTAG00000026953	ENSBTAG00000026953	1963	2503	1716	2415	1144	3910	994	1070
ENSBTAG00000000266	NAB1	1961	1920	1316	856	618	1869	324	402
ENSBTAG00000009780	GTF2I	1961	1328	1597	1655	471	962	432	401
ENSBTAG00000009732	NCBP1	1959	967	1767	1621	4423	6825	4576	4709
ENSBTAG00000045786	ENSBTAG00000045786	1954	1161	792	1283	0	0	0	0
ENSBTAG00000007357	CHSY1	1953	1543	1552	2176	1997	4802	1416	1378
ENSBTAG00000021061	PSMC5	1953	1223	2742	2251	124	390	336	215
ENSBTAG00000006474	EPCAM	1952	800	1598	1017	1436	743	2196	893
ENSBTAG00000016298	TM9SF3	1951	944	1614	1108	1169	3546	675	998
ENSBTAG00000004567	C1D	1949	1109	1257	3325	18195	17464	20048	12122
ENSBTAG00000007572	ENSBTAG00000007572	1948	807	1180	1523	208	535	106	112
ENSBTAG00000023375	METTL6	1947	1159	949	2202	1853	6749	862	1599
ENSBTAG00000003557	CCDC117	1943	1291	1385	1951	531	740	987	576
ENSBTAG00000012476	NRBF2	1943	701	937	1678	1309	1225	1513	1717
ENSBTAG00000044167	TOPAZ1	1943	1902	1882	1637	490	652	780	668
ENSBTAG00000003386	SUPT4H1	1940	410	777	2784	6548	15957	3389	5004
ENSBTAG00000005660	PSMD2	1938	1989	4093	1748	588	639	939	452
ENSBTAG00000004747	ENSBTAG00000004747	1937	702	1333	1970	842	4901	532	775
ENSBTAG00000002455	KLHL8	1934	1485	927	1659	906	3048	628	778
ENSBTAG00000010627	SF3B3	1934	1049	1540	2209	1893	1002	2399	1690
ENSBTAG00000011754	LAMTOR2	1934	1154	1142	2273	311	504	489	312
ENSBTAG00000034992	MCTS1	1934	1036	750	1111	736	495	1441	745
ENSBTAG00000037651	S100A2	1931	682	481	2383	34	61	81	33
ENSBTAG00000031609	THAP12	1930	1432	970	1869	1933	2101	1455	1738
ENSBTAG00000005293	CDC25C	1927	890	1895	2780	4507	9744	4945	4172
ENSBTAG00000008737	DR1	1927	1927	1719	697	2486	2870	2076	1880
ENSBTAG00000021746	ANXA5	1926	1231	1788	1287	404	725	459	455
ENSBTAG00000021838	ESRP1	1926	1055	1194	1994	3150	7795	2088	2487
ENSBTAG00000023989	MSANTD4	1926	1712	970	2391	5451	7725	6045	5308
ENSBTAG00000004484	CEP83	1925	1263	1601	1479	2519	3070	1740	2213
ENSBTAG00000018227	SLC4A7	1922	1662	1407	1753	970	1614	1032	1118
ENSBTAG00000018257	APIP	1922	717	766	1902	793	2454	724	597
ENSBTAG00000011529	ATR	1921	867	1936	1372	303	240	655	540
ENSBTAG00000011505	RABEP1	1916	1560	2290	1475	958	3078	661	761
ENSBTAG00000012691	GTF2E2	1914	1750	3678	2263	4737	8007	4165	2930
ENSBTAG00000012299	REPS1	1913	1133	2068	2536	3700	4781	4461	2821
ENSBTAG00000015554	TMF1	1913	879	1679	2497	1787	1728	2621	2020
ENSBTAG00000005446	POLR2J	1911	985	1265	4432	9901	18668	9435	8319
ENSBTAG00000014759	ENSBTAG00000014759	1910	1747	3319	1731	662	1194	834	523
ENSBTAG00000045931	MAGT1	1907	1130	786	1899	245	236	961	611
ENSBTAG00000019608	DDX47	1905	331	505	1748	241	861	402	300
ENSBTAG00000030600	ENSBTAG00000030600	1905	2417	1933	2531	1899	4661	1732	1460
ENSBTAG00000013226	HUS1	1903	962	1689	919	666	188	971	607
ENSBTAG00000010387	FAM188A	1899	1016	2349	1585	1549	2261	2177	1480
ENSBTAG00000018569	CUL4B	1899	1879	1480	1885	3489	2322	4027	3704
ENSBTAG00000006671	DDX27	1898	1568	3850	1865	306	364	354	403
ENSBTAG00000016967	RARS2	1897	858	1450	1656	1081	2934	872	819
ENSBTAG00000038368	SNRPG	1897	1060	2582	1267	1292	2121	1854	1299
ENSBTAG00000021754	DUSP12	1895	1752	1507	1058	213	555	392	182
ENSBTAG00000007202	EI24	1892	856	890	1886	216	471	295	256
ENSBTAG00000026936	ENSBTAG00000026936	1891	1140	1052	1715	319	588	395	466
ENSBTAG00000004929	C5orf51	1889	880	651	1253	1376	4820	1082	1198
ENSBTAG00000011571	ACIN1	1889	1398	2502	2517	1236	985	1146	1435
ENSBTAG00000012907	ODF2L	1887	1129	3096	489	161	441	142	109
ENSBTAG00000024542	ENSBTAG00000024542	1886	531	623	2117	342	1017	611	342
ENSBTAG00000003484	C1orf123	1885	725	1451	2335	511	1204	675	418
ENSBTAG00000006122	HUWE1	1885	1472	1198	1918	3774	2605	3641	3851
ENSBTAG00000008288	ANKRD26	1883	1409	2401	1384	502	356	681	387
ENSBTAG00000009278	MSL3	1883	901	931	3075	1822	2566	2291	1748
ENSBTAG00000011814	ENSBTAG00000011814	1882	1297	1189	2136	1514	2059	2239	2038
ENSBTAG00000024723	CHCHD3	1875	1347	2968	1261	1449	6565	573	754
ENSBTAG00000024874	ENSBTAG00000024874	1875	956	1238	3738	1411	1656	2031	2986
ENSBTAG00000008617	CSTF3	1874	1061	3354	1674	1241	2019	2058	1709
ENSBTAG00000019458	ENSBTAG00000019458	1874	1168	2571	2364	1762	2744	3010	2179
ENSBTAG00000007385	EMC7	1873	756	1928	2022	256	755	513	417
ENSBTAG00000040551	ZBTB1	1870	1889	1830	1613	587	356	927	689
ENSBTAG00000000087	HSD17B12	1869	961	1089	727	420	1318	532	489
ENSBTAG00000000720	ENSBTAG00000000720	1869	917	880	1272	847	252	638	864
ENSBTAG00000017992	CD164	1869	837	1751	1986	992	2150	1905	1292
ENSBTAG00000014529	ENSBTAG00000014529	1867	1564	2594	169	4	0	3	0
ENSBTAG00000007323	CPSF6	1866	1055	1709	1516	2334	982	3480	2322
ENSBTAG00000013757	CTCF	1866	1647	2152	1924	4424	4484	4030	3371
ENSBTAG00000017028	USO1	1863	1433	3077	487	270	1120	250	316
ENSBTAG00000032831	MRPL33	1863	171	139	1037	889	1561	980	626
ENSBTAG00000020567	HNRNPLL	1862	2090	2697	718	506	289	517	494
ENSBTAG00000011127	NUP205	1861	849	1208	1259	645	706	830	717
ENSBTAG00000000236	YWHAZ	1860	853	1045	2148	1946	5118	1350	1433
ENSBTAG00000009176	ANKRD49	1860	757	1506	3530	4267	5362	6419	5235
ENSBTAG00000005989	LAP3	1856	1467	2922	922	364	629	300	381
ENSBTAG00000010736	BBS5	1856	719	962	1044	1083	2191	634	648
ENSBTAG00000018743	C12orf29	1855	1106	1895	1835	283	484	386	226
ENSBTAG00000020596	TMEM126B	1851	1000	757	517	74	249	185	154
ENSBTAG00000001290	TUBD1	1850	597	216	1534	960	2489	1546	1237
ENSBTAG00000016272	TEX11	1850	931	823	2182	535	370	1435	1084
ENSBTAG00000019198	LRRC42	1848	1572	3338	2782	1820	2489	1524	1247
ENSBTAG00000003208	RAB33B	1845	1440	822	936	768	897	499	482
ENSBTAG00000006693	MTX2	1843	1144	1968	1628	271	213	740	417
ENSBTAG00000007681	DHFR	1842	855	705	1180	713	896	1258	910
ENSBTAG00000044058	MFSD8	1841	656	930	897	152	255	542	277
ENSBTAG00000023018	PARG	1838	729	1101	1263	253	204	647	522
ENSBTAG00000007976	FAM3C	1837	535	308	1798	234	120	521	417
ENSBTAG00000000998	SLC39A6	1836	1037	1139	1752	442	538	606	532
ENSBTAG00000014029	HERC4	1835	1739	2027	1491	1168	1637	1187	1138
ENSBTAG00000012142	RAD18	1833	1117	910	863	2559	9042	1216	1888
ENSBTAG00000015280	KIF2C	1831	673	796	2210	1096	3037	787	870
ENSBTAG00000015428	ENSBTAG00000015428	1828	1278	1446	1493	353	474	675	514
ENSBTAG00000012199	IMP3	1825	924	2219	3323	715	627	826	1426
ENSBTAG00000007438	STT3B	1823	1516	1028	2182	2582	4384	3068	2237
ENSBTAG00000000451	ENSBTAG00000000451	1821	1110	1275	921	221	267	538	363
ENSBTAG00000014461	ANAPC13	1820	636	925	1022	807	1992	689	577
ENSBTAG00000009772	LIX1	1818	929	1081	1893	1452	973	2189	1422
ENSBTAG00000013735	TBCE	1817	1067	1146	1606	1808	4932	722	1233
ENSBTAG00000005809	GPR89	1816	693	590	1572	493	942	646	470
ENSBTAG00000015000	VCP	1816	993	2523	1696	569	911	623	774
ENSBTAG00000045828	PTBP1	1816	940	2149	1506	513	1330	552	598
ENSBTAG00000007900	FIS1	1815	925	1310	4089	722	584	794	894
ENSBTAG00000012490	ETFA	1814	1108	1658	1051	1378	3446	404	939
ENSBTAG00000010071	FBXO3	1813	1016	1574	1601	731	2241	514	604
ENSBTAG00000009426	EZH2	1810	1412	3769	2207	791	876	1415	969
ENSBTAG00000017362	CNOT6	1807	997	1161	2948	1715	2849	2476	2433
ENSBTAG00000016932	SENP7	1805	1631	1774	1952	720	1426	679	693
ENSBTAG00000004333	COPA	1803	842	1461	1765	1041	1252	897	799
ENSBTAG00000034940	ENSBTAG00000034940	1802	691	807	4017	1982	5090	1543	1748
ENSBTAG00000039552	PLK4	1800	1558	2596	2724	2084	2271	1500	1464
ENSBTAG00000006040	UHRF1BP1L	1799	1686	1604	833	453	1013	584	451
ENSBTAG00000003384	CEP162	1795	1538	1295	1605	1211	1660	1721	1313
ENSBTAG00000017373	LACTB	1795	710	1286	796	769	1983	586	540
ENSBTAG00000033290	ENSBTAG00000033290	1795	665	727	2757	5129	11264	2907	3390
ENSBTAG00000008082	CEP350	1793	1626	1311	2326	1320	4445	1185	1070
ENSBTAG00000009879	ENSBTAG00000009879	1792	972	1071	791	556	716	575	625
ENSBTAG00000009709	TAF5	1791	1487	2008	2655	2146	3020	2645	1741
ENSBTAG00000003954	ASH1L	1789	1092	2654	2516	641	977	843	626
ENSBTAG00000019759	IDE	1788	2373	3538	2119	1287	3427	666	913
ENSBTAG00000020735	SMG1	1788	922	397	2698	2821	4586	3086	2565
ENSBTAG00000000632	ENSBTAG00000000632	1785	1007	494	1708	419	407	1265	721
ENSBTAG00000007214	ELL2	1785	1011	748	4650	4480	3271	6138	5674
ENSBTAG00000020421	SUPT16H	1783	1116	1207	993	764	1796	539	655
ENSBTAG00000013113	VDAC1	1782	705	1137	1252	2065	5896	955	1629
ENSBTAG00000025121	EMC6	1782	883	1386	2650	527	757	440	755
ENSBTAG00000001005	ENSBTAG00000001005	1779	1262	744	2692	976	1929	2148	1616
ENSBTAG00000009547	ZDHHC4	1778	411	310	1193	112	269	159	115
ENSBTAG00000006547	CCDC25	1777	1363	1838	1073	348	961	844	526
ENSBTAG00000019639	SNX16	1777	2348	2520	2948	2354	4465	3066	2644
ENSBTAG00000005040	PPP4R3A	1773	1087	1855	4026	1913	3303	2303	2227
ENSBTAG00000006347	UTP4	1773	582	952	2211	1532	1190	1920	1321
ENSBTAG00000031686	ZNF566	1771	2056	1012	1349	1176	2377	1464	1347
ENSBTAG00000047249	EIF4H	1770	1028	895	615	369	1100	320	217
ENSBTAG00000012861	ENSBTAG00000012861	1769	651	406	2258	843	1588	1083	787
ENSBTAG00000032024	KATNA1	1769	1824	2606	1185	369	745	448	356
ENSBTAG00000004718	PUS7L	1768	987	357	1171	1114	1802	923	1009
ENSBTAG00000009362	SYNE1	1767	1265	1453	1687	352	579	399	356
ENSBTAG00000014873	COA5	1764	2292	1876	2478	141	411	301	224
ENSBTAG00000010001	RHOT1	1761	2115	3070	939	1020	2065	392	634
ENSBTAG00000046531	ENSBTAG00000046531	1757	266	203	1431	127	57	408	489
ENSBTAG00000003793	NGLY1	1756	1768	2074	1972	5706	12787	4062	4341
ENSBTAG00000030435	PNRC2	1755	1323	484	1415	399	1026	89	251
ENSBTAG00000006168	RBM45	1751	1417	2874	1360	739	946	1454	879
ENSBTAG00000016131	NCAPG2	1751	1894	2913	1471	950	692	929	884
ENSBTAG00000018922	TRMT10B	1750	744	921	1867	1022	1424	1320	1083
ENSBTAG00000032640	FOPNL	1750	708	776	3772	904	2142	1537	1277
ENSBTAG00000009084	ATG3	1749	1168	2219	1083	1081	773	1833	1162
ENSBTAG00000009233	RAC1	1742	1453	3067	1212	386	549	739	436
ENSBTAG00000019526	CMTM6	1742	494	484	838	300	406	424	472
ENSBTAG00000026962	XPOT	1738	1380	2780	1180	438	673	578	484
ENSBTAG00000040494	UBL5	1737	1298	1609	1813	4557	2314	10204	5002
ENSBTAG00000005786	ENSBTAG00000005786	1735	1438	2121	1078	628	1496	917	530
ENSBTAG00000015534	LYPLAL1	1733	1177	1283	758	793	2568	529	679
ENSBTAG00000013580	KDM3A	1732	1176	856	2132	1576	631	1645	1187
ENSBTAG00000002295	ATF2	1729	786	797	5051	11199	19095	10683	10102
ENSBTAG00000019755	REEP3	1729	2824	2567	1269	267	449	518	388
ENSBTAG00000004850	KPNA3	1728	1272	2218	2435	2848	2936	2253	2527
ENSBTAG00000046493	PDCD6	1727	1453	2046	1398	1222	2443	1421	783
ENSBTAG00000001171	OGFOD1	1725	1101	1298	1348	2809	2115	2535	2050
ENSBTAG00000047301	ENSBTAG00000047301	1725	1033	877	521	1290	654	1316	1174
ENSBTAG00000010492	VPS4B	1723	1189	1298	1708	512	384	983	766
ENSBTAG00000009245	PPP2CB	1715	1072	1371	1275	1135	876	2060	1602
ENSBTAG00000015853	SDHC	1715	943	993	943	232	440	362	226
ENSBTAG00000007591	CHUK	1713	898	2645	1916	1844	4951	1501	1491
ENSBTAG00000038920	VPS13C	1711	1630	1120	2218	300	336	537	523
ENSBTAG00000010743	FASTKD1	1709	975	1098	1004	359	373	285	237
ENSBTAG00000000281	MND1	1707	929	838	932	787	2435	450	674
ENSBTAG00000002655	ENSBTAG00000002655	1707	1089	3014	2197	1929	3898	2401	1672
ENSBTAG00000005206	TMEM14A	1705	1254	1460	1029	437	547	866	638
ENSBTAG00000003695	WDR45B	1703	954	2129	1308	435	921	634	545
ENSBTAG00000004915	ENSBTAG00000004915	1703	659	1784	1361	502	1324	520	898
ENSBTAG00000007939	CHMP2B	1703	1681	2751	587	251	824	131	203
ENSBTAG00000030710	ITGB3BP	1700	865	701	1613	720	1247	1347	932
ENSBTAG00000011642	ENSBTAG00000011642	1699	1561	1523	2741	7931	5689	7773	6722
[truncated: 28,064 more rows]
