# Supplementary material for: Long Non-Coding RNA and mRNA Profiling in Early-Stage Bovine Embryos Treated with Glutathione
Source: Antioxidants (Basel). 2020 May 8;9(5):402. doi: 10.3390/antiox9050402 (PMC7278749; doi:10.3390/antiox9050402)
Supplement: Supplementary file 1 [file antioxidants-09-00402-s001.zip › Table S4.xlsx]

## Sheet: ML_CvsC8C16_C.DEG
Table S4. Differential expressed genes in untreated embryos between 8-16-cell and morula stages.
Spreadsheet 1. All differentially expressed genes.
ID	Gene Name	ML_C	C8C16_C	log2 of Fold Change	P Value
ENSBTAG00000010339	ABHD11	1050.75	102.374	3.3595	0.0015767
ENSBTAG00000018041	ACADSB	28.259	523.186	-4.2105	0.00043102
ENSBTAG00000012053	ACCSL	69.6442	1116.13	-4.0024	0.00048944
ENSBTAG00000033384	ACRV1	5.95195	282.558	-5.569	4.6567e-05
ENSBTAG00000000706	ADAMTS1	51.3949	877.095	-4.093	0.00022858
ENSBTAG00000011064	ADCK5	118.665	3.04458	5.2845	0.00051875
ENSBTAG00000002478	AGMAT	1.98398	123.394	-5.9587	0.00024233
ENSBTAG00000020554	AIF1	55.171	0	Inf	0.00060308
ENSBTAG00000000251	ALAD	207.01	9.13375	4.5024	0.00054644
ENSBTAG00000010119	ALDH1A2	2.3168	128.766	-5.7965	0.00011786
ENSBTAG00000021813	AMACR	110.816	0	Inf	0.00016806
ENSBTAG00000001117	ANKRD50	139.033	1631.08	-3.5523	0.0013477
ENSBTAG00000021199	APOPT1	1473.06	64.2939	4.518	6.4192e-05
ENSBTAG00000000639	APRT	126.338	1.02983	6.9387	3.1209e-05
ENSBTAG00000008493	AQP3	348.869	17.1478	4.3466	0.00028264
ENSBTAG00000023976	ARHGAP25	9.09433	395.024	-5.4408	2.7684e-05
ENSBTAG00000007732	ARPP21	9.12632	205.235	-4.4911	0.00091307
ENSBTAG00000011837	ASNA1	885.833	55.3623	4.0001	0.00030474
ENSBTAG00000004263	ATP6V0A4	377.755	15.8726	4.5728	0.00014712
ENSBTAG00000018889	ATP6V0B	1602.33	93.5094	4.0989	0.00012552
ENSBTAG00000016913	AVIL	75.1965	0	Inf	0.00095673
ENSBTAG00000017790	B9D1	410.493	0.514915	9.6388	4.7078e-09
ENSBTAG00000012511	BAD	515.658	29.3711	4.1339	0.00025819
ENSBTAG00000006528	BBS9	152.629	2209.08	-3.8553	0.00060567
ENSBTAG00000045782	BMP15	407.849	5882.72	-3.8504	0.00051907
ENSBTAG00000015193	BOLA3	753.777	34.3181	4.4571	0.00054155
ENSBTAG00000017689	BRMS1	413.748	27.5344	3.9094	0.00075424
ENSBTAG00000034346	BTG4	7279.11	320019	-5.4583	2.2915e-06
ENSBTAG00000018180	C12orf50	10.6815	347.541	-5.024	9.6714e-05
ENSBTAG00000019589	C21orf2	113.212	4.63424	4.6106	0.0012795
ENSBTAG00000002735	C25H16ORF13	342.388	11.171	4.9378	5.7064e-05
ENSBTAG00000044159	C4orf33	51.2125	618.137	-3.5934	0.0011335
ENSBTAG00000033304	C8orf4	232.446	0	Inf	2.382e-05
ENSBTAG00000015104	CCDC28B	159.5	9.04392	4.1405	0.0013692
ENSBTAG00000005581	CCL25	17.4175	447.207	-4.6823	9.551e-05
ENSBTAG00000033685	CCNJ	65.225	1028.44	-3.9789	0.00058828
ENSBTAG00000000095	CD274	52.7739	745.793	-3.8209	0.001104
ENSBTAG00000008114	CD99	898.504	59.8153	3.9089	0.00034264
ENSBTAG00000002098	CDC34	251.583	15.2454	4.0446	0.00098321
ENSBTAG00000002845	CDH10	9.30872	246.828	-4.7288	0.00036818
ENSBTAG00000013274	CENPV	173.576	3358.44	-4.2742	0.0001456
ENSBTAG00000045901	CLDN6	457.944	7.56654	5.9194	0.00031747
ENSBTAG00000014012	CLUL1	8.66554	396.763	-5.5168	1.881e-05
ENSBTAG00000002822	CNBD2	6.49915	174.792	-4.7492	0.00058668
ENSBTAG00000021844	COCH	15.8399	264.874	-4.0637	0.0014502
ENSBTAG00000019867	COMMD1	1315.32	78.3732	4.0689	0.00018925
ENSBTAG00000007346	COMMD4	357.077	9.67112	5.2064	3.4352e-05
ENSBTAG00000007200	COX6B2	16.7839	313.539	-4.2235	0.00071322
ENSBTAG00000007073	CPB2	2.74558	133.643	-5.6051	0.00022426
ENSBTAG00000023941	CPN1	0.975995	73.7854	-6.2403	0.00080541
ENSBTAG00000008355	CPSF1	467.838	26.3923	4.1478	0.00038065
ENSBTAG00000021535	CROT	395.846	4671.93	-3.561	0.0012684
ENSBTAG00000027337	CTSA	54.131	0	Inf	0.00068996
ENSBTAG00000038639	CXCL9	17.1487	302.272	-4.1397	0.00082208
ENSBTAG00000012012	CYB5A	129.359	1522.47	-3.557	0.0013682
ENSBTAG00000012232	CYC1	1019.46	6.13407	7.3767	0.0012838
ENSBTAG00000020193	DCLRE1A	149.119	2323.81	-3.962	0.0002809
ENSBTAG00000018883	DCTN3	911.455	23.5723	5.273	7.8072e-06
ENSBTAG00000015187	DDX41	510.944	23.8193	4.423	0.00013241
ENSBTAG00000020172	DENND2D	375.675	8.70865	5.4309	1.786e-05
ENSBTAG00000020729	DHRS7	839.612	36.4901	4.5241	7.6192e-05
ENSBTAG00000004557	DHRS9	59.8045	0	Inf	0.00040004
ENSBTAG00000014523	DIRAS2	29.8366	434.628	-3.8646	0.00091058
ENSBTAG00000021752	DNAJB4	116.796	1235.27	-3.4028	0.0013834
ENSBTAG00000034785	DNAJC15	583.728	37.5424	3.9587	0.00035697
ENSBTAG00000009649	DRC1	2.38078	159.99	-6.0704	8.2145e-05
ENSBTAG00000008005	DRC7	16.6559	391.221	-4.5539	0.00016963
ENSBTAG00000008964	DTD1	409.505	20.5726	4.3151	0.00041754
ENSBTAG00000009833	DTHD1	0.396796	68.9506	-7.441	0.00054395
ENSBTAG00000015408	DTYMK	761.693	22.8344	5.0599	1.7822e-05
ENSBTAG00000001729	DUSP10	164.437	3782.63	-4.5238	7.5557e-05
ENSBTAG00000004587	DUSP6	4.94396	176.847	-5.1607	0.0002888
ENSBTAG00000021045	E2F3	56.8923	914.165	-4.0061	0.00056303
ENSBTAG00000030302	EDF1	610.263	23.0349	4.7275	0.0001738
ENSBTAG00000014643	eef1d	1250.95	84.148	3.894	0.00025826
ENSBTAG00000032132	ELL3	9.67353	196.076	-4.3412	0.001109
ENSBTAG00000016920	EOMES	9.45913	200.784	-4.4078	0.00090243
ENSBTAG00000020449	ETFB	1057.11	46.6761	4.5013	5.4213e-05
ENSBTAG00000004379	ETHE1	310.411	8.90919	5.1227	6.1672e-05
ENSBTAG00000014607	EXOSC4	484.753	38.8641	3.6407	0.0012703
ENSBTAG00000019801	FAM151A	1150.52	2.03721	9.1415	2.0448e-10
ENSBTAG00000002467	FAM173A	87.958	1.49984	5.8739	0.00064221
ENSBTAG00000019041	FAM19A1	0	48.4198	0	0.001079
ENSBTAG00000001727	FAM213B	58.7421	0	Inf	0.00041792
ENSBTAG00000022917	FANK1	58.5468	6505.15	-6.7958	3.1581e-08
ENSBTAG00000012262	FBXO10	2.74558	98.0716	-5.1587	0.0011374
ENSBTAG00000010543	FGFR4	186.594	3.60441	5.694	4.9571e-05
ENSBTAG00000002408	FHAD1	5.52316	192.388	-5.1224	0.00023896
ENSBTAG00000010977	FRZB	12.4191	329.532	-4.7298	0.00045363
ENSBTAG00000005715	FUOM	504.953	37.6322	3.7461	0.0011648
ENSBTAG00000016645	GABRA4	1.7376	132.484	-6.2526	5.8179e-05
ENSBTAG00000013957	GALNT3	579.981	46.6521	3.636	0.0011713
ENSBTAG00000003102	GCC1	6.13435	163.151	-4.7332	0.00082865
ENSBTAG00000009478	GDF9	63.4554	1513.04	-4.5756	9.1863e-05
ENSBTAG00000019984	GINS1	3947.63	214.083	4.2047	0.00052283
ENSBTAG00000011733	GIPC2	120.751	1462.97	-3.5988	0.0009391
ENSBTAG00000012584	GJB3	130.934	0	Inf	3.0782e-06
ENSBTAG00000015254	GLB1	134.089	2.99967	5.4822	0.00037656
ENSBTAG00000013013	GMPS	43.8205	900.281	-4.3607	0.00017877
ENSBTAG00000003043	GNG2	1489.65	80.9284	4.2022	0.00013142
ENSBTAG00000005530	GNMT	695.392	12.1334	5.8408	9.6032e-05
ENSBTAG00000020406	GPC3	76.6681	2080.83	-4.7624	4.3932e-05
ENSBTAG00000003820	GRAMD1A	219.301	8.08146	4.7622	0.00028238
ENSBTAG00000003548	GSTP1	347.425	12.1783	4.8343	7.1436e-05
ENSBTAG00000014775	GUK1	654.269	34.7881	4.2332	0.0001887
ENSBTAG00000030503	H2AFJ	197.212	3.02213	6.028	2.3667e-05
ENSBTAG00000017741	HACD4	41.6316	834.026	-4.3243	0.00025924
ENSBTAG00000019892	HAS2	68.3388	1061.76	-3.9576	0.00038962
ENSBTAG00000020856	HFM1	15.8399	285.355	-4.1711	0.0010195
ENSBTAG00000018937	HMOX2	154.047	3.60441	5.4175	0.00017581
ENSBTAG00000011720	HSD17B6	1.98398	111.527	-5.8128	0.00041072
ENSBTAG00000018770	HSDL1	457.48	14.238	5.0059	5.5144e-05
ENSBTAG00000014093	IDH2	122.556	0.98492	6.9592	4.5909e-05
ENSBTAG00000006343	IL1R2	0	64.4511	0	0.00024367
ENSBTAG00000019665	IL1RN	69.3243	0	Inf	0.00017664
ENSBTAG00000014921	IL6	1426.31	7.20882	7.6283	4.59e-09
ENSBTAG00000004705	ILDR1	30.4573	446.474	-3.8737	0.0012333
ENSBTAG00000007584	INPP1	24.1086	828.89	-5.1036	0.00035791
ENSBTAG00000009256	ITGA4	10.8959	228.831	-4.3924	0.00089129
ENSBTAG00000013745	ITGA5	147.916	0	Inf	0.0014637
ENSBTAG00000005124	JADE3	20.7838	414.968	-4.3195	0.00044085
ENSBTAG00000023283	JAML	16.0223	376.182	-4.5533	0.00027962
ENSBTAG00000011379	KCNH5	4.76156	229.905	-5.5935	7.1775e-05
ENSBTAG00000018975	KCNT1	78.7772	1.54475	5.6723	0.0011438
ENSBTAG00000000782	KDR	24.5823	467.268	-4.2486	0.00023574
ENSBTAG00000020561	KLHL15	110.591	1407.94	-3.6703	0.0010149
ENSBTAG00000006044	KLHL5	12.0223	232.12	-4.2711	0.00091873
ENSBTAG00000015737	KPNA7	67.8106	1593.46	-4.5545	8.1584e-05
ENSBTAG00000005330	KRTDAP	200.447	0.514915	8.6047	8.3697e-06
ENSBTAG00000003001	LAMTOR1	417.377	13.1408	4.9892	5.0731e-05
ENSBTAG00000017164	LARP4	964.136	9522.53	-3.304	0.0012835
ENSBTAG00000008683	LDHA	423.231	5252.25	-3.6334	0.00033943
ENSBTAG00000015444	LETM2	26.3294	478.186	-4.1828	0.00038284
ENSBTAG00000046425	LEUTX	220.619	3661.26	-4.0527	0.0003548
ENSBTAG00000000189	LHFPL3	11.2287	199.93	-4.1542	0.0014899
ENSBTAG00000013499	LHX9	1.55519	90.9573	-5.87	0.00048949
ENSBTAG00000013541	LMO3	14.6815	416.495	-4.8262	0.00013775
ENSBTAG00000033170	LRRC58	52.3356	834.351	-3.9948	0.00052529
ENSBTAG00000014599	LRRC66	63.7181	0	Inf	0.00025485
ENSBTAG00000020214	LRRC8B	10.5855	254.935	-4.59	0.0003166
ENSBTAG00000000585	LY6G6C	147.641	5.66407	4.7041	0.00059351
ENSBTAG00000034069	MAB21L1	0	60.5997	0	0.00033911
ENSBTAG00000032178	MAJIN	0.579199	72.0177	-6.9581	0.00042717
ENSBTAG00000020701	MEF2C	9.49112	373.423	-5.2981	4.3936e-05
ENSBTAG00000020391	MEP1B	577.836	13.0285	5.4709	5.7489e-06
ENSBTAG00000014886	MEX3C	60.9467	807.72	-3.7282	0.0011718
ENSBTAG00000015962	MMADHC	3829.11	286.961	3.7381	0.00062133
ENSBTAG00000004348	MRPL21	2608.85	164.963	3.9832	0.00018029
ENSBTAG00000001782	MRPS12	722.838	50.303	3.845	0.00051661
ENSBTAG00000025571	MRPS18A	594.615	41.2799	3.8484	0.0013622
ENSBTAG00000014840	MTX1	694.822	46.5623	3.8994	0.00040989
ENSBTAG00000027126	MUC15	12.6335	374.609	-4.8901	0.00010991
ENSBTAG00000018655	MYDGF	254.888	17.6628	3.8511	0.0011631
ENSBTAG00000019023	NANS	527.63	9.46902	5.8002	3.9143e-06
ENSBTAG00000008004	NCF2	3.11039	118.535	-5.2521	0.00043632
ENSBTAG00000003279	NDUFA10	311.099	7.14145	5.445	1.9973e-05
ENSBTAG00000014669	NDUFA12	15311.2	1289.5	3.5697	0.0013762
ENSBTAG00000018918	NDUFAF3	475.437	34.7866	3.7727	0.00075119
ENSBTAG00000009534	NDUFB10	2141.13	54.0181	5.3088	8.7569e-05
ENSBTAG00000003728	NDUFS4	2399.27	110.049	4.4464	4.7798e-05
ENSBTAG00000009914	NDUFS6	313.74	0.514915	9.251	1.6017e-06
ENSBTAG00000019419	NDUFS7	491.892	33.5787	3.8727	0.00056505
ENSBTAG00000012072	NDUFS8	729.203	18.0429	5.3368	7.4334e-06
ENSBTAG00000000141	NFU1	3906.81	375.523	3.379	0.0010543
ENSBTAG00000002289	NLRP14	252.402	3310.07	-3.7131	0.00031581
ENSBTAG00000006965	NLRP8	81.7625	1053.86	-3.6881	0.0012288
ENSBTAG00000004725	NLRP9	57.7981	1288.57	-4.4786	5.7516e-05
ENSBTAG00000043954	NMBR	0	66.8894	0	0.00019301
ENSBTAG00000046918	NPM2	52.9148	716.764	-3.7598	0.0010797
ENSBTAG00000010681	NR1H3	6.86396	228.496	-5.057	0.00014599
ENSBTAG00000027182	NR3C2	46.4476	632.633	-3.7677	0.0011908
ENSBTAG00000002480	NUDT1	247.4	7.09654	5.1236	9.3266e-05
ENSBTAG00000005695	NUDT6	71.8779	1272.18	-4.1456	0.00020983
ENSBTAG00000033077	NUFIP2	773.74	8881.84	-3.5209	0.00070918
ENSBTAG00000000561	OCLN	1722.97	24254.2	-3.8153	0.00021113
ENSBTAG00000005365	OVCH1	1.37279	95.8145	-6.1251	0.00036878
ENSBTAG00000037728	PAGE4	3.57117	111.549	-4.9651	0.0014677
ENSBTAG00000012630	PAMR1	0	45.6672	0	0.0014598
ENSBTAG00000009304	PDCD5	4157.74	356.189	3.5451	0.00066047
ENSBTAG00000012818	PDLIM5	76.0154	1488.08	-4.291	0.00016819
ENSBTAG00000031941	PEPD	107.308	0.514915	7.7032	0.00060679
ENSBTAG00000021549	PHPT1	944.222	15.895	5.8925	9.038e-07
ENSBTAG00000010947	PHYHIPL	148.674	2302.35	-3.9529	0.00040086
ENSBTAG00000003137	PLPPR1	19.1327	354.415	-4.2113	0.00059697
ENSBTAG00000009128	POU1F1	4.11838	113.116	-4.7796	0.0013618
ENSBTAG00000017024	PPARGC1A	67.6378	2230.95	-5.0437	0.0010131
ENSBTAG00000023472	PPP1R14A	280.591	1.00738	8.1217	0.0014913
ENSBTAG00000008648	PRDX5	1928.2	160.311	3.5883	0.00052614
ENSBTAG00000021744	PSMC3	1445.49	80.2548	4.1708	0.00014296
ENSBTAG00000000050	PSMG3	491.981	26.1918	4.2314	0.00018961
ENSBTAG00000003770	PTS	1509.95	75.7777	4.3166	9.6407e-05
ENSBTAG00000002788	RAB27B	0.579199	126.459	-7.7704	1.4998e-05
ENSBTAG00000018796	RABGGTA	163.423	1.9923	6.358	0.0002422
ENSBTAG00000011602	RASAL3	1.98398	182.067	-6.5199	2.5859e-05
ENSBTAG00000007210	RBFOX1	1.19039	92.3417	-6.2775	0.00043938
ENSBTAG00000047827	RENBP	734.312	30.5341	4.5879	0.0004633
ENSBTAG00000011864	RGMB	29.267	433.617	-3.8891	0.0011866
ENSBTAG00000034366	RGS2	569.068	12434.1	-4.4496	6.9667e-05
ENSBTAG00000004795	RIPPLY2	9.52311	538.395	-5.8211	7.445e-06
ENSBTAG00000047600	ROS1	13.4591	374.614	-4.7988	0.0001569
ENSBTAG00000004694	RPGRIP1	211.355	3094.93	-3.8722	0.00034504
ENSBTAG00000016295	RPP25L	228.463	1.02983	7.7934	0.00017662
ENSBTAG00000021377	S100A14	362.891	10.3417	5.133	4.6454e-05
ENSBTAG00000000644	S100A5	665.678	0	Inf	9.9633e-06
ENSBTAG00000020201	S100Z	0.396796	154.754	-8.6074	4.1048e-06
ENSBTAG00000043996	SAMD12	46.9628	777.431	-4.0491	0.00046031
ENSBTAG00000004222	SAT2	125.823	5.93198	4.4067	0.0014288
ENSBTAG00000045762	SCAMP4	100.204	3.02213	5.0512	0.0010562
ENSBTAG00000046019	SDHA	1038.95	56.6809	4.1961	0.00064139
ENSBTAG00000008203	SEPW1	692.879	59.3244	3.5459	0.00087868
ENSBTAG00000044046	SGCD	5.85597	284.306	-5.6014	2.2289e-05
ENSBTAG00000016805	SGMS2	88.9306	1071.72	-3.5911	0.0010574
ENSBTAG00000016813	SH3D19	2.16638	87.0818	-5.329	0.0014717
ENSBTAG00000012139	SIX1	30.5533	642.737	-4.3948	0.00027
ENSBTAG00000015436	SLC27A4	111.952	3.96214	4.8205	0.0013788
ENSBTAG00000015525	SLC39A12	17.7279	440.307	-4.6344	0.00014813
ENSBTAG00000000936	SLC39A2	358.302	0.49246	9.507	8.1026e-08
ENSBTAG00000046026	SLC39A4	109.385	0.49246	7.7952	3.5491e-05
ENSBTAG00000001326	SLC44A5	16.2047	291.849	-4.1707	0.00092287
ENSBTAG00000007403	SLC7A3	8.72952	695.551	-6.3161	1.3429e-06
ENSBTAG00000025358	SNX2	7640.87	189.86	5.3307	0.00060831
ENSBTAG00000001080	SPAG17	220.37	3313.23	-3.9102	0.00038904
ENSBTAG00000009904	SPIC	4761.45	191.291	4.6376	0.00091653
ENSBTAG00000044183	SPINK7	2541.44	127.014	4.3226	0.0015136
ENSBTAG00000013981	SPTSSA	2599.6	245.951	3.4018	0.0011536
ENSBTAG00000021421	SSR4	4104.46	396.927	3.3702	0.00087654
ENSBTAG00000018358	STAC3	125.657	1.02983	6.9309	4.2299e-05
ENSBTAG00000001823	STC2	1.98398	111.26	-5.8094	0.00042484
ENSBTAG00000004108	STRA13	675.724	22.7895	4.89	2.6512e-05
ENSBTAG00000000606	SYT10	0.793593	178.232	-7.8111	0.00056458
ENSBTAG00000010336	TALDO1	5273.84	89.2762	5.8844	4.1163e-07
ENSBTAG00000020366	TBL3	330.427	19.4545	4.0862	0.00080761
ENSBTAG00000018277	TBPL2	0	126.374	0	0.00053098
ENSBTAG00000020580	TCN1	5.95195	207.338	-5.1225	0.00024025
ENSBTAG00000020426	TFAP2B	11.2927	433.762	-5.2634	4.1465e-05
ENSBTAG00000011214	THAP3	121.673	4.56687	4.7357	0.00083719
ENSBTAG00000005043	TIMP1	381.88	1.02983	8.5346	5.7266e-05
ENSBTAG00000018753	TMEM163	16.2687	596.555	-5.1965	3.3686e-05
ENSBTAG00000002888	TMTC2	41.6541	570.332	-3.7753	0.001184
ENSBTAG00000018069	TNFSF15	71.6125	1.00738	6.1515	0.001014
ENSBTAG00000010157	Tom22	2719.29	285.475	3.2518	0.0014149
ENSBTAG00000039477	TPBG	0.793593	70.0014	-6.4628	0.001054
ENSBTAG00000008600	TRAF3IP2	1.98398	106.762	-5.7499	0.00099694
ENSBTAG00000004268	TRAPPC5	129.215	1.54475	6.3863	6.3253e-05
ENSBTAG00000000183	TRAT1	35.4973	1291.78	-5.1855	1.6782e-05
ENSBTAG00000016045	TRIB2	394.024	17.8424	4.4649	0.00017826
ENSBTAG00000018267	TRIM54	451.645	38.662	3.5462	0.0011959
ENSBTAG00000016293	TRIM77	208.075	3148.01	-3.9193	0.0004576
ENSBTAG00000047203	TSPAN19	19.2286	372.086	-4.2743	0.0006136
ENSBTAG00000045550	TSPAN6	2027.69	78.4197	4.6925	0.0011815
ENSBTAG00000004167	TTC29	3.75357	229.035	-5.9312	3.2214e-05
ENSBTAG00000040268	UBE2U	2.16638	156.055	-6.1706	6.3898e-05
ENSBTAG00000010481	UBXN1	1091.5	23.9091	5.5126	2.618e-06
ENSBTAG00000026181	UGT1A1	1149.8	107.339	3.4211	0.0015644
ENSBTAG00000002224	UHRF1	131.042	1715.28	-3.7103	0.00092858
ENSBTAG00000021651	UQCRC2	3443.54	214.549	4.0045	0.00017928
ENSBTAG00000018285	VAMP5	49.8813	0	Inf	0.00084357
ENSBTAG00000023997	VAMP8	5951.34	562.085	3.4044	0.0011648
ENSBTAG00000026320	VPS28	321.694	21.4902	3.9039	0.00078813
ENSBTAG00000007859	VSIG1	5.55515	159.347	-4.8422	0.00077725
ENSBTAG00000002434	WDR18	217.81	13.3638	4.0267	0.0014634
ENSBTAG00000021876	WDR72	4.36476	121.512	-4.7991	0.0015659
ENSBTAG00000004658	WEE2	27.3279	697.827	-4.6744	5.1485e-05
ENSBTAG00000014758	WIF1	3.32478	179.112	-5.7515	6.5152e-05
ENSBTAG00000009169	XPR1	59.5548	815.663	-3.7757	0.00076866
ENSBTAG00000003161	YBEY	143.999	4.00705	5.1674	0.00071745
ENSBTAG00000004829	YIF1A	695.376	34.363	4.3389	0.0001485
ENSBTAG00000002113	ZNF41	157.314	3921.88	-4.6398	5.7437e-05
ENSBTAG00000011504	ZP2	165.659	6707.98	-5.3396	5.3483e-06
ENSBTAG00000026085	ZP4	100.178	3326.48	-5.0534	1.2408e-05
ENSBTAG00000000417	ENSBTAG00000000417	1096.22	44.1898	4.6327	3.3659e-05
ENSBTAG00000000502	ENSBTAG00000000502	75.2538	1383.13	-4.2	0.00023879
ENSBTAG00000000582	ENSBTAG00000000582	642.809	0	Inf	5.7835e-11
ENSBTAG00000001210	ENSBTAG00000001210	52.7739	1168.54	-4.4687	0.00014075
ENSBTAG00000001595	ENSBTAG00000001595	115.318	1.96984	5.8714	0.0002441
ENSBTAG00000002545	ENSBTAG00000002545	36.0765	1115.29	-4.9502	3.5235e-05
ENSBTAG00000002633	ENSBTAG00000002633	113.718	3.51459	5.016	0.00077004
ENSBTAG00000002712	ENSBTAG00000002712	250.821	19.2075	3.7069	0.0015215
ENSBTAG00000003280	ENSBTAG00000003280	646.564	23753.1	-5.1992	7.2895e-06
ENSBTAG00000004836	ENSBTAG00000004836	1.58719	83.455	-5.7165	0.0012201
ENSBTAG00000005465	ENSBTAG00000005465	1244.31	41.3922	4.9098	0.0003652
ENSBTAG00000005973	ENSBTAG00000005973	66.6556	0.49246	7.0806	0.00059515
ENSBTAG00000007332	ENSBTAG00000007332	15205	1402.76	3.4382	0.00097783
ENSBTAG00000007572	ENSBTAG00000007572	1287.78	109.871	3.551	0.00082464
ENSBTAG00000007754	ENSBTAG00000007754	1232.18	45.1747	4.7695	2.1492e-05
ENSBTAG00000008124	ENSBTAG00000008124	4510.23	196.902	4.5177	0.00078632
ENSBTAG00000008692	ENSBTAG00000008692	944.995	8.03655	6.8776	2.1244e-05
ENSBTAG00000008793	ENSBTAG00000008793	547.398	25.4748	4.4255	0.00010671
ENSBTAG00000008858	ENSBTAG00000008858	48.5629	0	Inf	0.0010379
ENSBTAG00000009580	ENSBTAG00000009580	1310.94	54.6917	4.5831	3.6418e-05
ENSBTAG00000009587	ENSBTAG00000009587	5.34076	133.8	-4.6469	0.001454
ENSBTAG00000009675	ENSBTAG00000009675	68.3579	1988.23	-4.8622	2.8962e-05
ENSBTAG00000010248	ENSBTAG00000010248	4.48318	112.154	-4.6448	0.0014133
ENSBTAG00000011057	ENSBTAG00000011057	106.803	0	Inf	1.2288e-05
ENSBTAG00000011338	ENSBTAG00000011338	22.5023	318.716	-3.8241	0.0007874
ENSBTAG00000012146	ENSBTAG00000012146	729.35	60.3094	3.5962	0.00091175
ENSBTAG00000012370	ENSBTAG00000012370	39.0685	555.544	-3.8298	0.0012416
ENSBTAG00000013606	ENSBTAG00000013606	1484.61	110.654	3.746	0.00049708
ENSBTAG00000014332	ENSBTAG00000014332	51.6958	0	Inf	0.00083165
ENSBTAG00000014423	ENSBTAG00000014423	5674.23	328.469	4.1106	8.7875e-05
ENSBTAG00000015136	ENSBTAG00000015136	1175.55	111.551	3.3976	0.0014728
ENSBTAG00000016748	ENSBTAG00000016748	123.878	2.97722	5.3788	0.00041998
ENSBTAG00000017595	ENSBTAG00000017595	18.4575	298.448	-4.0152	0.0009603
ENSBTAG00000017735	ENSBTAG00000017735	17.2127	461.112	-4.7436	0.00013236
ENSBTAG00000018189	ENSBTAG00000018189	3385.91	1.52229	11.119	0.00026063
ENSBTAG00000018278	ENSBTAG00000018278	14496.3	1272.44	3.51	0.00065377
ENSBTAG00000019009	ENSBTAG00000019009	16.7423	361.492	-4.4324	0.00018406
ENSBTAG00000019025	ENSBTAG00000019025	2712.27	284.192	3.2546	0.0013345
ENSBTAG00000019672	ENSBTAG00000019672	22.2206	359.506	-4.016	0.0012387
ENSBTAG00000020376	ENSBTAG00000020376	5202.62	81345.4	-3.9667	0.0001556
ENSBTAG00000021098	ENSBTAG00000021098	262.239	5.1267	5.6767	1.9559e-05
ENSBTAG00000021368	ENSBTAG00000021368	313.007	16.9682	4.2053	0.00052352
ENSBTAG00000021565	ENSBTAG00000021565	50.726	912.771	-4.1695	0.0012071
ENSBTAG00000021747	ENSBTAG00000021747	21.427	419.938	-4.2927	0.0005122
ENSBTAG00000023659	ENSBTAG00000023659	1025.02	17.9322	5.8369	9.8068e-07
ENSBTAG00000023666	ENSBTAG00000023666	135.305	7614.08	-5.8144	7.2848e-07
ENSBTAG00000024021	ENSBTAG00000024021	46.1053	1119.74	-4.6021	7.0711e-05
ENSBTAG00000024700	ENSBTAG00000024700	1600.26	0	Inf	4.1169e-08
ENSBTAG00000025183	ENSBTAG00000025183	29.1485	1175.16	-5.3333	1.1425e-05
ENSBTAG00000026383	ENSBTAG00000026383	5.15835	148.601	-4.8484	0.00089927
ENSBTAG00000026384	ENSBTAG00000026384	37.0334	686.59	-4.2126	0.0002282
ENSBTAG00000026637	ENSBTAG00000026637	9.36316	406.734	-5.4409	1.413e-05
ENSBTAG00000026836	ENSBTAG00000026836	16.6654	309.999	-4.2173	0.00087719
ENSBTAG00000027348	ENSBTAG00000027348	1678.61	52499.5	-4.967	1.1627e-05
ENSBTAG00000027930	ENSBTAG00000027930	261.608	4719.2	-4.1731	0.00015599
ENSBTAG00000031648	ENSBTAG00000031648	342.024	10.5887	5.0135	5.3592e-05
ENSBTAG00000031719	ENSBTAG00000031719	27.6798	637.094	-4.5246	0.00016332
ENSBTAG00000031915	ENSBTAG00000031915	0.396796	441.967	-10.121	4.2328e-09
ENSBTAG00000032451	ENSBTAG00000032451	190.591	2031.56	-3.414	0.00082896
ENSBTAG00000034332	ENSBTAG00000034332	446.879	13124.7	-4.8763	2.4464e-05
ENSBTAG00000037558	ENSBTAG00000037558	231.774	2668.79	-3.5254	0.0014919
ENSBTAG00000037608	ENSBTAG00000037608	123.484	2.57458	5.5838	0.0011682
ENSBTAG00000037644	ENSBTAG00000037644	4876.48	107.993	5.4968	9.881e-07
ENSBTAG00000037881	ENSBTAG00000037881	6.31675	241.507	-5.2567	0.00011167
ENSBTAG00000038000	ENSBTAG00000038000	5.73755	172.665	-4.9114	0.00051515
ENSBTAG00000038067	ENSBTAG00000038067	54.246	0	Inf	0.00053122
ENSBTAG00000038330	ENSBTAG00000038330	198.646	4.07441	5.6075	0.00048971
ENSBTAG00000039720	ENSBTAG00000039720	267.886	3658.65	-3.7716	0.00045165
ENSBTAG00000039904	ENSBTAG00000039904	0	165.1	0	6.4091e-07
ENSBTAG00000040202	ENSBTAG00000040202	18.0607	422.153	-4.5468	0.00016718
ENSBTAG00000040357	ENSBTAG00000040357	1.1584	514.169	-8.794	5.1363e-09
ENSBTAG00000045538	ENSBTAG00000045538	333.342	11.6859	4.8342	7.4191e-05
ENSBTAG00000045556	ENSBTAG00000045556	0.975995	286.637	-8.1981	2.1525e-07
ENSBTAG00000045696	ENSBTAG00000045696	1.7376	155.295	-6.4818	2.2221e-05
ENSBTAG00000045786	ENSBTAG00000045786	967.815	0	Inf	4.0034e-12
ENSBTAG00000046032	ENSBTAG00000046032	1.55519	96.0824	-5.9491	0.00035884
ENSBTAG00000046071	ENSBTAG00000046071	0.396796	68.8817	-7.4396	0.00053526
ENSBTAG00000046319	ENSBTAG00000046319	1756.97	125.162	3.8112	0.00029012
ENSBTAG00000046340	ENSBTAG00000046340	132.527	3295.24	-4.636	3.4958e-05
ENSBTAG00000046810	ENSBTAG00000046810	90.7451	2318.93	-4.6755	2.6626e-05
ENSBTAG00000046901	ENSBTAG00000046901	13.0943	303.976	-4.5369	0.00042417
ENSBTAG00000046943	ENSBTAG00000046943	3.17437	345.283	-6.7652	2.0493e-06
ENSBTAG00000047076	ENSBTAG00000047076	1.98398	127.287	-6.0035	0.00020067
ENSBTAG00000047205	ENSBTAG00000047205	0	104.121	0	1.3549e-05
ENSBTAG00000047356	ENSBTAG00000047356	86.1306	1.96984	5.4504	0.0008974
ENSBTAG00000047452	ENSBTAG00000047452	31.3469	815.266	-4.7009	9.5858e-05
ENSBTAG00000047473	ENSBTAG00000047473	51.8428	1423.7	-4.7794	3.8553e-05
ENSBTAG00000047595	ENSBTAG00000047595	0	77.4347	0	8.3583e-05
ENSBTAG00000047612	ENSBTAG00000047612	364.989	13985.1	-5.2599	7.3321e-06
ENSBTAG00000047690	ENSBTAG00000047690	67.6125	0	Inf	0.00020048
ENSBTAG00000047860	ENSBTAG00000047860	0.793593	130.555	-7.362	3.0736e-05
ENSBTAG00000048053	ENSBTAG00000048053	161.08	2890.05	-4.1652	0.00023301
ENSBTAG00000048279	ENSBTAG00000048279	104.671	2325.66	-4.4737	8.6918e-05
Novel00006	Novel00006	14.6399	255.227	-4.1238	0.00073947
Novel00032	Novel00032	0	54.039	0	0.0006155
Novel00034	Novel00034	4.94396	131.941	-4.7381	0.0012615
Novel00075	Novel00075	0.579199	55.6527	-6.5862	0.0016175
Novel00079	Novel00079	74.518	0.49246	7.2414	0.00034728
Novel00101	Novel00101	0	160.731	0	7.45e-07
Novel00135	Novel00135	0	65.2115	0	0.00022587
Novel00154	Novel00154	0.396796	168.453	-8.7297	2.3464e-06
Novel00162	Novel00162	0	114.706	0	7.0426e-06
Novel00172	Novel00172	0	62.2552	0	0.00028798
Novel00192	Novel00192	10.1887	233.268	-4.5169	0.00043611
Novel00215	Novel00215	8.72952	216.473	-4.6321	0.00061797
Novel00236	Novel00236	100.422	1.47738	6.0869	0.00033988
Novel00246	Novel00246	2.3168	207.073	-6.4819	7.0372e-06
Novel00257	Novel00257	0.579199	122.024	-7.7189	1.8305e-05
Novel00267	Novel00267	0	2290.21	0	4.046e-14
Novel00290	Novel00290	3.17437	480.967	-7.2433	2.908e-07
Novel00300	Novel00300	0	50.2565	0	0.00090628
Novel00305	Novel00305	8.08634	644.868	-6.3174	1.1025e-06
Novel00312	Novel00312	0	118.83	0	0.0012794
Novel00329	Novel00329	0	59.8362	0	0.00035261
Novel00334	Novel00334	133.475	0	Inf	2.544e-06
Novel00350	Novel00350	24.5278	737.323	-4.9098	3.4353e-05
Novel00352	Novel00352	6.34874	151.96	-4.5811	0.0014086
Novel00353	Novel00353	2.56318	170.739	-6.0577	5.8038e-05
Novel00373	Novel00373	0.396796	111.487	-8.1343	0.00061244
Novel00393	Novel00393	2.13439	111.19	-5.7031	0.0002621
Novel00396	Novel00396	0	82.985	0	5.4147e-05
Novel00405	Novel00405	0	46.9889	0	0.0012862
Novel00409	Novel00409	425.141	0	Inf	0.00065239
Novel00412	Novel00412	1.37279	80.8835	-5.8807	0.0015822
Novel00414	Novel00414	7.93593	171.119	-4.4305	0.0014476
Novel00419	Novel00419	3.57117	220.93	-5.951	3.9213e-05
Novel00420	Novel00420	3.96796	370.836	-6.5462	0.0003099
Novel00434	Novel00434	1.98398	91.1098	-5.5211	0.0011619
Novel00445	Novel00445	2290.97	221.757	3.3689	0.0010752
Novel00457	Novel00457	45.1197	703.093	-3.9619	0.00047276
Novel00492	Novel00492	69.5965	0	Inf	0.00016711
Novel00495	Novel00495	2.38078	170.023	-6.1582	5.9964e-05
Novel00510	Novel00510	186.581	4.11932	5.5013	6.5065e-05
Novel00529	Novel00529	0	173.068	0	4.5956e-07
Novel00541	Novel00541	5.70556	434.043	-6.2493	2.6096e-06
Novel00547	Novel00547	0	49.8988	0	0.00094591
Novel00599	Novel00599	2.38078	233.082	-6.6133	9.2726e-06
Novel00605	Novel00605	17.0207	867.771	-5.672	2.789e-06
Novel00609	Novel00609	28.3774	526.525	-4.2137	0.00037794
Novel00611	Novel00611	1.19039	250.545	-7.7175	1.1192e-06
Novel00612	Novel00612	2.71359	97.6481	-5.1693	0.00081695
Novel00622	Novel00622	0.793593	240.519	-8.2435	6.6168e-07
Novel00641	Novel00641	0	54.4207	0	0.00060264
Novel00651	Novel00651	10.3167	287.193	-4.799	0.00026103
Novel00652	Novel00652	4.76156	243.831	-5.6783	5.265e-05
Novel00666	Novel00666	1.37279	76.2493	-5.7955	0.0012315
Novel00727	Novel00727	0.793593	66.8894	-6.3972	0.0013227
Novel00731	Novel00731	8.23675	224.33	-4.7674	0.00027708
Novel00743	Novel00743	15.0047	570.79	-5.2495	1.2712e-05
Novel00767	Novel00767	3.96796	158.564	-5.3205	0.00032723
Novel00775	Novel00775	1.58719	86.3455	-5.7656	0.0010573
Novel00791	Novel00791	5.52316	205.773	-5.2194	0.00016514
Novel00821	Novel00821	162.102	2.05966	6.2983	3.4263e-05
Novel00841	Novel00841	0.396796	169.91	-8.7422	2.2405e-06
Novel00846	Novel00846	8.05435	258.849	-5.0062	0.00013167
Novel00860	Novel00860	11.6255	298.226	-4.681	0.00024074
Novel00892	Novel00892	21.9231	321.707	-3.8752	0.00067268
Novel00897	Novel00897	97.1387	1267.1	-3.7053	0.00050315
Novel00899	Novel00899	0.793593	98.0941	-6.9496	0.0001655
Novel00912	Novel00912	8.96636	512.555	-5.837	3.2879e-06
Novel00922	Novel00922	21.2126	906.708	-5.4176	1.1009e-05
Novel00932	Novel00932	28.227	1132.38	-5.3261	9.4661e-06
Novel00941	Novel00941	0.396796	73.9651	-7.5423	0.00037062
Novel00965	Novel00965	5.70556	133.512	-4.5485	0.0015075
Novel00976	Novel00976	3.57117	404.36	-6.8231	1.1699e-06
Novel00999	Novel00999	12.8479	274.585	-4.4177	0.00056837
Novel01019	Novel01019	14.6399	412.102	-4.815	6.6303e-05
Novel01050	Novel01050	0.396796	63.0156	-7.3112	0.00084588
Novel01053	Novel01053	0.975995	190.89	-7.6116	2.9322e-06
Novel01057	Novel01057	11.1103	271.367	-4.6103	0.00044354
Novel01066	Novel01066	96.8924	3.08949	4.9709	0.0014334
Novel01120	Novel01120	7.44316	301.97	-5.3423	4.0502e-05
Novel01125	Novel01125	8.91192	329.547	-5.2086	7.2795e-05
Novel01127	Novel01127	2.38078	723.114	-8.2466	1.0471e-08
Novel01209	Novel01209	0	68.6796	0	0.00016454
Novel01220	Novel01220	2.16638	155.272	-6.1634	6.6127e-05
Novel01226	Novel01226	0	49.5635	0	0.00098617
Novel01232	Novel01232	60.4893	728.326	-3.5898	0.0011229
Novel01239	Novel01239	0	91.538	0	3.0106e-05
Novel01243	Novel01243	2.38078	125.835	-5.724	0.00032736
Novel01283	Novel01283	18.6494	1526.06	-6.3545	4.4846e-07
Novel01319	Novel01319	0	101.52	0	1.54e-05
Novel01343	Novel01343	582.166	42.69	3.7695	0.00066184
Novel01381	Novel01381	12.1952	181.122	-3.8926	0.0013927
Novel01418	Novel01418	1.19039	89.9259	-6.2392	0.00051663
Novel01442	Novel01442	33.5582	878.255	-4.7099	5.0631e-05
Novel01488	Novel01488	2.89599	755.517	-8.0273	4.7494e-09
Novel01512	Novel01512	0	62.8839	0	0.00027916
Novel01532	Novel01532	60.7003	757.072	-3.6407	0.001502
Novel01554	Novel01554	0.793593	183.785	-7.8554	3.5506e-06
Novel01558	Novel01558	712.96	35.2132	4.3396	0.0011448
Novel01615	Novel01615	35.7117	592.47	-4.0523	0.00069721
Novel01619	Novel01619	1.19039	80.7697	-6.0843	0.00090622
Novel01635	Novel01635	285.288	2929.76	-3.3603	0.0012532
Novel01639	Novel01639	87.9417	2649.52	-4.913	2.0199e-05
Novel01654	Novel01654	1.55519	185.429	-6.8976	3.2977e-05
Novel01677	Novel01677	3.75357	321.335	-6.4197	4.583e-06
Novel01704	Novel01704	0	149.651	0	1.2189e-06
Novel01710	Novel01710	3.17437	223.028	-6.1346	2.5788e-05
Novel01758	Novel01758	157.852	10156.1	-6.0076	2.8386e-07
Novel01851	Novel01851	116.495	1.49984	6.2793	0.00011639
Novel01910	Novel01910	506.762	20.6175	4.6194	8.2096e-05
Novel01923	Novel01923	9.64153	186.429	-4.2732	0.0012423
Novel01926	Novel01926	6.34874	199.573	-4.9743	0.00035908
Novel01928	Novel01928	13.4495	272.219	-4.3391	0.00038596
Novel01932	Novel01932	0.793593	126.524	-7.3168	3.669e-05
Novel01940	Novel01940	6.86396	261.942	-5.2541	7.0507e-05
Novel01943	Novel01943	3.50718	183.009	-5.7055	5.7972e-05
Novel01981	Novel01981	1.1584	111.148	-6.5842	8.1691e-05
Novel01985	Novel01985	5.55515	201.165	-5.1784	0.00023796
Novel01987	Novel01987	12.8159	257.805	-4.3303	0.0007208
Novel02005	Novel02005	1.55519	94.2233	-5.9209	0.00039479
Novel02041	Novel02041	1.37279	96.53	-6.1358	0.00035085
Novel02068	Novel02068	0	100.244	0	1.6551e-05
Novel02072	Novel02072	0	48.4872	0	0.0010747
Novel02090	Novel02090	10.0928	220.057	-4.4465	0.00036235
Novel02107	Novel02107	1.98398	95.991	-5.5964	0.00090216
Novel02111	Novel02111	0	79.0453	0	7.2846e-05
Novel02149	Novel02149	11.9039	334.893	-4.8142	0.00019177
Novel02151	Novel02151	0	75.3735	0	9.6196e-05
Novel02175	Novel02175	2.53119	94.9821	-5.2298	0.00092581
Novel02189	Novel02189	1.7376	101.633	-5.8701	0.00025827
Novel02218	Novel02218	0.579199	164.579	-8.1505	2.6999e-06
Novel02234	Novel02234	1.1584	66.3745	-5.8404	0.0013557
Novel02235	Novel02235	0	56.8172	0	0.00048659
Novel02249	Novel02249	3.11039	128.452	-5.368	0.0002826
Novel02276	Novel02276	0	102.395	0	1.4749e-05
Novel02288	Novel02288	1.55519	201.857	-7.0201	4.389e-06
Novel02299	Novel02299	49.558	681.034	-3.7805	0.0010513
Novel02305	Novel02305	8.20476	233.288	-4.8295	0.00019238
Novel02329	Novel02329	68.6845	1.00738	6.0913	0.0012553
Novel02333	Novel02333	0	49.2491	0	0.0010046
Novel02341	Novel02341	8.26874	173.915	-4.3946	0.0011369
Novel02352	Novel02352	23.1551	397.105	-4.1001	0.00054204
Novel02367	Novel02367	34.0959	1475.42	-5.4354	2.6748e-06
Novel02378	Novel02378	49.9037	0	Inf	0.000917
Novel02385	Novel02385	5.95195	141.746	-4.5738	0.001593
Novel02388	Novel02388	1.7376	109.871	-5.9826	0.00016775
Novel02394	Novel02394	31.7566	432.567	-3.7678	0.0010847
Novel02413	Novel02413	31.875	556.345	-4.1255	0.00030943
Novel02449	Novel02449	5.06238	1188.69	-7.8753	3.4521e-09
Novel02452	Novel02452	0.579199	146.495	-7.9826	5.8671e-06
Novel02465	Novel02465	243.973	3894.73	-3.9967	0.00020602
Novel02530	Novel02530	1.95199	83.3892	-5.4168	0.0012309
Novel02535	Novel02535	9.30872	284.301	-4.9327	0.00017948
Novel02595	Novel02595	119.244	4.56687	4.7066	0.0012865
Novel02602	Novel02602	1.19039	145.311	-6.9316	3.3593e-05
Novel02603	Novel02603	22.4799	1274.02	-5.8246	1.1996e-06
Novel02607	Novel02607	1.19039	94.5121	-6.311	0.00038325
Novel02618	Novel02618	2.71359	99.8665	-5.2017	0.00074358
Novel02647	Novel02647	2.38078	102.796	-5.4322	0.00090968
Novel02686	Novel02686	2.34879	140.762	-5.9052	0.00011176
Novel02732	Novel02732	10.0703	534.275	-5.7294	7.7143e-06
Novel02733	Novel02733	0	76.4258	0	8.8752e-05
Novel02758	Novel02758	12.7839	357.418	-4.8052	0.00012434
Novel02771	Novel02771	7.07835	192.742	-4.7671	0.00042021
Novel02772	Novel02772	7.72153	236.018	-4.9339	0.00025632
Novel02827	Novel02827	1.1584	176.985	-7.2554	4.6554e-06
Novel02858	Novel02858	56.3518	0	Inf	0.0014366
Novel02872	Novel02872	2.38078	106.851	-5.488	0.00076929
Novel02906	Novel02906	26.5023	340.379	-3.683	0.0012581
Novel02951	Novel02951	47.1997	0	Inf	0.0010827
Novel02968	Novel02968	33.9101	2234.34	-6.042	8.8253e-07
Novel02972	Novel02972	1.7376	174.727	-6.6519	1.0863e-05
Novel02993	Novel02993	0	53.9716	0	0.00061781
Novel03014	Novel03014	16.2911	278.331	-4.0946	0.00089497
Novel03019	Novel03019	1.58719	79.0437	-5.6381	0.0015772
Novel03038	Novel03038	27.1006	525.45	-4.2772	0.00038173
Novel03089	Novel03089	0	66.8221	0	0.00019362
Novel03123	Novel03123	3.68959	199.526	-5.757	3.4502e-05
Novel03134	Novel03134	3.57117	236.985	-6.0523	2.6953e-05
Novel03151	Novel03151	300.392	11.5287	4.7035	0.0001179
Novel03183	Novel03183	0.793593	76.6488	-6.5937	0.00064809
Novel03209	Novel03209	0	47.4589	0	0.0012222
Novel03230	Novel03230	7.53913	201.499	-4.7402	0.00057275
Novel03295	Novel03295	42.8029	1440.03	-5.0722	1.2774e-05
Novel03340	Novel03340	368.367	0	Inf	2.05e-05
Novel03392	Novel03392	0	61.9888	0	0.00030374
Novel03394	Novel03394	7.53913	263.265	-5.126	0.00014811
Novel03400	Novel03400	3.53918	254.911	-6.1704	1.2214e-05
Novel03423	Novel03423	0	101.944	0	1.4733e-05
Novel03450	Novel03450	219.858	8.08146	4.7658	0.00026868
Novel03492	Novel03492	0	56.0778	0	0.00051694
Novel03511	Novel03511	317.221	23.6412	3.7461	0.0013649
Novel03525	Novel03525	2.16638	97.3352	-5.4896	0.00084548
Novel03550	Novel03550	21.9102	2606.31	-6.8943	4.4674e-08
Novel03560	Novel03560	20.8703	1656.67	-6.3107	3.3244e-07
Novel03562	Novel03562	0	73.447	0	0.00011036
Novel03573	Novel03573	18.5439	491.622	-4.7285	6.5418e-05
Novel03602	Novel03602	46.8158	0	Inf	0.0013737
Novel03633	Novel03633	1.98398	86.4756	-5.4458	0.0015001
Novel03640	Novel03640	324.152	3415.86	-3.3975	0.00088955
Novel03739	Novel03739	1.37279	86.4787	-5.9772	0.00063455
Novel03761	Novel03761	5.34076	141.753	-4.7302	0.0015103
Novel03800	Novel03800	10.8319	203.047	-4.2285	0.0012691
Novel03812	Novel03812	404.293	3.08949	7.0319	1.0648e-06
Novel03853	Novel03853	193.291	3.96214	5.6084	0.00031086
Novel03859	Novel03859	5.09437	791.024	-7.2787	4.8656e-08
Novel03866	Novel03866	109.859	0.98492	6.8014	9.4534e-05
Novel03882	Novel03882	90.822	0.514915	7.4626	0.00012636
Novel03888	Novel03888	0.396796	100.381	-7.9829	6.3779e-05
Novel03918	Novel03918	27.7118	499.331	-4.1714	0.00054876
Novel03976	Novel03976	29.8462	451.087	-3.9178	0.0010728
Novel04000	Novel04000	0	96.5493	0	2.0866e-05
Novel04001	Novel04001	3.14238	237.919	-6.2425	1.2482e-05
Novel04020	Novel04020	0.793593	69.217	-6.4466	0.0011048
Novel04034	Novel04034	0.579199	55.473	-6.5816	0.0016312
Novel04043	Novel04043	1.1584	105.168	-6.5044	0.00010984
Novel04070	Novel04070	59.9516	2185.19	-5.1878	7.9975e-06
Novel04113	Novel04113	131.762	1707.15	-3.6956	0.00085875
Novel04117	Novel04117	3.93597	199.151	-5.661	7.1346e-05
Novel04216	Novel04216	0	55.2694	0	0.00074651
Novel04251	Novel04251	1.7376	146.361	-6.3963	3.1515e-05
Novel04265	Novel04265	0.396796	66.3521	-7.3856	0.00065326
Novel04272	Novel04272	0.396796	131.79	-8.3756	1.1847e-05
Novel04281	Novel04281	6.53115	248.931	-5.2523	0.00011134
Novel04285	Novel04285	1.19039	1116.01	-9.8727	1.7441e-10
Novel04293	Novel04293	3.72158	170.537	-5.518	0.00011972
Novel04343	Novel04343	6.34874	155.16	-4.6111	0.0012653
Novel04357	Novel04357	0	120.97	0	0.0002325
Novel04422	Novel04422	1.98398	286.921	-7.1761	1.6315e-06
Novel04427	Novel04427	4.76156	321.059	-6.0753	1.1054e-05
Novel04439	Novel04439	0	96.1498	0	2.2184e-05
Novel04448	Novel04448	18.8127	644.9	-5.0993	1.1839e-05
Novel04466	Novel04466	3.57117	234.34	-6.0361	2.8191e-05
Novel04490	Novel04490	0.579199	240.989	-8.7007	2.2873e-07
Novel04512	Novel04512	61.0494	0	Inf	0.00049059
Novel04528	Novel04528	0.793593	362.033	-8.8335	4.7728e-08
Novel04549	Novel04549	0	72.3289	0	0.00012247
Novel04554	Novel04554	2.77757	240.429	-6.4356	1.1968e-05
Novel04601	Novel04601	0	58.115	0	0.00042692
Novel04656	Novel04656	736.124	37.3612	4.3003	0.00013082
Novel04666	Novel04666	12.4831	291.046	-4.5432	0.00044342
Novel04680	Novel04680	0.793593	104.567	-7.0418	0.00011778
Novel04701	Novel04701	137.196	4.09687	5.0656	0.0004177
Novel04705	Novel04705	0.579199	152.444	-8.04	0.00016225
Novel04725	Novel04725	10.9823	574.453	-5.7089	5.1412e-06
Novel04738	Novel04738	6.34874	244.97	-5.27	0.00012246
Novel04743	Novel04743	22.9822	479.135	-4.3818	0.00034361
Novel04748	Novel04748	9.30872	360.461	-5.2751	5.2738e-05
Novel04762	Novel04762	0.396796	170.294	-8.7454	2.2765e-06
Novel04765	Novel04765	8.69753	286.658	-5.0426	0.00013074
Novel04779	Novel04779	87.894	0	Inf	4.1991e-05
Novel04795	Novel04795	0.579199	185.668	-8.3245	1.2419e-06
Novel04809	Novel04809	91.7913	1923.18	-4.389	0.00011224
Novel04845	Novel04845	0.793593	117.727	-7.2128	5.6981e-05
Novel04850	Novel04850	20.0222	565.144	-4.8189	9.427e-05
Novel04882	Novel04882	0	64.4271	0	0.0002392
Novel04893	Novel04893	1.19039	72.0835	-5.9202	0.0016027
Novel04912	Novel04912	13.8879	261.733	-4.2362	0.0010487
Novel04924	Novel04924	168.819	1.96984	6.4213	0.00046653
Novel04925	Novel04925	118.604	1.00738	6.8794	0.00072889
Novel04927	Novel04927	23.1551	575.699	-4.6359	9.0102e-05
Novel04960	Novel04960	5.34076	229.502	-5.4253	9.2124e-05
Novel04990	Novel04990	3.17437	134.337	-5.4032	0.00043167
Novel04997	Novel04997	0.396796	57.7123	-7.1843	0.0013642
Novel05009	Novel05009	9.52311	651.317	-6.0958	2.554e-06
Novel05045	Novel05045	1.37279	73.2031	-5.7367	0.0014823
Novel05076	Novel05076	1395.02	104.587	3.7375	0.00037873
Novel05084	Novel05084	6.98238	180.789	-4.6944	0.00032006
Novel05103	Novel05103	6.86396	266.977	-5.2815	6.3118e-05
Novel05122	Novel05122	4.76156	405.393	-6.4117	2.9911e-06
Novel05162	Novel05162	132.211	3.60441	5.1969	0.00040318
Novel05281	Novel05281	0.793593	132.261	-7.3808	0.00035527
Novel05290	Novel05290	2.56318	129.457	-5.6584	0.00026977
Novel05356	Novel05356	0.793593	130.155	-7.3576	3.224e-05
Novel05357	Novel05357	55.35	0.514915	6.7481	0.0013811
Novel05388	Novel05388	0	64.1817	0	0.00024687
Novel05396	Novel05396	83.5674	2435.9	-4.8654	2.043e-05
Novel05397	Novel05397	7.93593	321.104	-5.3385	5.9763e-05
Novel05474	Novel05474	0	66.6664	0	0.00019885
Novel05494	Novel05494	0.793593	248.119	-8.2884	0.00010662
Novel05528	Novel05528	2.74558	132.39	-5.5915	0.00023762
Novel05544	Novel05544	16.6879	815.709	-5.6112	4.3777e-06
Novel05597	Novel05597	36.9245	542.043	-3.8758	0.0009781
Novel05603	Novel05603	30.3967	664.841	-4.451	5.9285e-05
Novel05644	Novel05644	9.21275	468.096	-5.667	7.9356e-06
Novel05668	Novel05668	0.579199	148.415	-8.0014	0.00025672
Novel05685	Novel05685	0	58.3155	0	0.00041386
Novel05690	Novel05690	1.76959	120.526	-6.0898	0.00017001
Novel05692	Novel05692	47.0908	1117.45	-4.5686	0.00010275
Novel05723	Novel05723	1.19039	73.07	-5.9398	0.0015247
Novel05738	Novel05738	0	216.878	0	9.8974e-08
Novel05753	Novel05753	126.822	3.5595	5.155	0.00038794
Novel05790	Novel05790	67.3981	0	Inf	0.00020605
Novel05811	Novel05811	49.4334	0	Inf	0.0011138
Novel05822	Novel05822	3.17437	422.632	-7.0568	6.3213e-07
Novel05824	Novel05824	126.399	8992.43	-6.1527	3.2855e-07
Novel05825	Novel05825	15.2607	1394.86	-6.5142	2.956e-07
Novel05856	Novel05856	0.396796	73.5818	-7.5348	0.00036932
Novel05917	Novel05917	0	101.743	0	1.5057e-05
Novel05918	Novel05918	0.579199	60.4874	-6.7064	0.0010563
Novel05937	Novel05937	6.18878	884.623	-7.1593	2.5878e-08
Novel05940	Novel05940	6.28476	223.503	-5.1523	0.00013235
Novel05989	Novel05989	3.17437	109.717	-5.1112	0.001264
Novel06044	Novel06044	2.77757	99.0805	-5.1567	0.0015184
Novel06052	Novel06052	3.90398	111.57	-4.8369	0.0010967
Novel06070	Novel06070	0.579199	76.2942	-7.0414	0.00044544
Novel06102	Novel06102	0.579199	95.4777	-7.365	8.4629e-05
Novel06117	Novel06117	4.15037	428.035	-6.6883	1.143e-06
Novel06131	Novel06131	0.396796	86.275	-7.7644	0.00015105
Novel06133	Novel06133	2.38078	100.827	-5.4043	0.0010197
Novel06140	Novel06140	3.57117	212.128	-5.8924	4.8241e-05
Novel06149	Novel06149	0.396796	59.6132	-7.2311	0.00113
Novel06175	Novel06175	1.58719	349.721	-7.7836	2.7878e-07
Novel06217	Novel06217	1.1584	129.212	-6.8015	3.2628e-05
Novel06278	Novel06278	1.7376	76.8718	-5.4673	0.0011129
Novel06280	Novel06280	5.70556	235.615	-5.3679	8.0466e-05
Novel06282	Novel06282	4.26879	142.263	-5.0586	0.0003172
Novel06285	Novel06285	8.91192	320.745	-5.1695	8.2553e-05
Novel06299	Novel06299	16.2911	501.633	-4.9445	4.8904e-05
Novel06303	Novel06303	8.87993	193.394	-4.4448	0.00092853
Novel06310	Novel06310	13.0943	406.888	-4.9576	0.00010125
Novel06341	Novel06341	259.708	0.514915	8.9783	0.00054562
Novel06359	Novel06359	41.635	1751.13	-5.3943	3.3305e-06
Novel06363	Novel06363	0	75.6879	0	9.4924e-05
Novel06404	Novel06404	0	51.3761	0	0.00081325
Novel06417	Novel06417	22.371	366.041	-4.0323	0.001065
Novel06469	Novel06469	2.56318	137.964	-5.7502	0.00019029
Novel06473	Novel06473	0	44.9951	0	0.0015574
Novel06474	Novel06474	4.15037	636.053	-7.2598	1.1794e-07
Novel06475	Novel06475	0	65.882	0	0.0002104
Novel06477	Novel06477	13.8559	542.756	-5.2917	2.626e-05
Novel06532	Novel06532	2.71359	175.17	-6.0124	3.1617e-05
Novel06540	Novel06540	875.683	9.58129	6.514	0.0011734
Novel06566	Novel06566	15.8719	311.911	-4.2966	0.00075046
Novel06588	Novel06588	0	54.1528	0	0.00062473
Novel06644	Novel06644	462.525	0.514915	9.811	8.7172e-07
Novel06652	Novel06652	0	53.9283	0	0.00063254
Novel06669	Novel06669	57.6253	0	Inf	0.00041108
Novel06684	Novel06684	154.079	3439.83	-4.4806	3.7634e-05
Novel06699	Novel06699	10.7135	356.316	-5.0557	9.6803e-05
Novel06704	Novel06704	5.52316	141.302	-4.6771	0.0011408
Novel06757	Novel06757	0	77.9256	0	7.9023e-05
Novel06761	Novel06761	3.75357	174.326	-5.5374	0.00064051
Novel06800	Novel06800	87.7756	11141.5	-6.9879	9.1225e-09
Novel06820	Novel06820	12.1407	202.704	-4.0614	0.0013724
Novel06879	Novel06879	1.58719	87.0818	-5.7778	0.00098707
Novel06902	Novel06902	9.91991	580.104	-5.8698	5.5293e-06
Novel06924	Novel06924	8.91192	254.999	-4.8386	0.00027174
Novel06944	Novel06944	0	48.2658	0	0.0011385
Novel06978	Novel06978	1.37279	93.2848	-6.0865	0.00042648
Novel07007	Novel07007	88.169	983.586	-3.4797	0.0014982
Novel07014	Novel07014	47.9388	1121.67	-4.5483	8.7969e-05
Novel07032	Novel07032	17.459	649.908	-5.2182	2.7648e-05
Novel07044	Novel07044	602.478	29.9518	4.3302	0.00092823
Novel07061	Novel07061	362.392	2.48476	7.1883	0.00031131
Novel07068	Novel07068	5.09437	151.445	-4.8937	0.00052801
Novel07092	Novel07092	2.38078	136.958	-5.8462	0.00020116
Novel07120	Novel07120	3.17437	193.507	-5.9298	6.0363e-05
Novel07130	Novel07130	20.2366	389.991	-4.2684	0.00060147
Novel07141	Novel07141	3.17437	107.273	-5.0787	0.0013559
Novel07182	Novel07182	18.9183	997.541	-5.7205	3.0767e-06
Novel07184	Novel07184	0	177.454	0	3.8243e-07
Novel07186	Novel07186	0	58.3155	0	0.00041386
Novel07203	Novel07203	0	58.3155	0	0.00041386
Novel07207	Novel07207	11.8719	247.639	-4.3826	0.0007789
Novel07214	Novel07214	15.9903	698.419	-5.4488	1.0721e-05
Novel07215	Novel07215	1.58719	197.176	-6.9569	9.4155e-06
Novel07217	Novel07217	1.19039	97.94	-6.3624	0.00032449
Novel07220	Novel07220	6.31675	388.873	-5.944	8.061e-06
Novel07240	Novel07240	19.8078	692.516	-5.1277	3.1182e-05
Novel07283	Novel07283	2.38078	124.735	-5.7113	0.00033342
Novel07333	Novel07333	185.302	3606.98	-4.2828	6.3318e-05
Novel07348	Novel07348	0	60.3976	0	0.00034262
Novel07356	Novel07356	1.19039	83.8801	-6.1388	0.00073437
Novel07363	Novel07363	0	103.487	0	0.00058236
Novel07374	Novel07374	19.0687	306.311	-4.0057	0.0010231
Novel07377	Novel07377	2.56318	167.069	-6.0264	6.6259e-05
Novel07395	Novel07395	19.7983	347.291	-4.1327	0.00054907
Novel07401	Novel07401	2.53119	204.99	-6.3396	1.2618e-05
Novel07410	Novel07410	9.12632	262.117	-4.844	0.0002712
Novel07421	Novel07421	7.80796	147.013	-4.2348	0.0016304
Novel07432	Novel07432	22.7038	348.799	-3.9414	0.0012211
Novel07462	Novel07462	23.6478	369.367	-3.9653	0.00098455
Novel07507	Novel07507	31.6382	600.285	-4.2459	0.00026709
Novel07510	Novel07510	10.3167	205.954	-4.3193	0.0013146
Novel07519	Novel07519	547.805	9101.7	-4.0544	0.00014951
Novel07524	Novel07524	4.36476	135.325	-4.9544	0.00092948
Novel07533	Novel07533	2.34879	435.879	-7.5359	1.2695e-07
Novel07576	Novel07576	0	56.7243	0	0.0013937
Novel07581	Novel07581	0.793593	79.2939	-6.6427	0.00056288
Novel07603	Novel07603	2.38078	444.259	-7.5438	1.96e-07
Novel07612	Novel07612	0	49.1368	0	0.0010113
Novel07634	Novel07634	80.0221	0.514915	7.2799	0.000271
Novel07669	Novel07669	230.178	9220.54	-5.324	3.199e-06
Novel07670	Novel07670	9.85593	585.912	-5.8935	3.9172e-06
Novel07723	Novel07723	22.243	797.213	-5.1635	1.7861e-05
Novel07796	Novel07796	22.5854	704.868	-4.9639	4.7977e-05
Novel07859	Novel07859	34.5117	467.852	-3.7609	0.0013804
Novel07866	Novel07866	122.146	1778.4	-3.8639	0.0012842
Novel07915	Novel07915	537.917	8.73111	5.9451	1.9768e-06
Novel07928	Novel07928	4.33277	160.49	-5.2111	0.00034548
Novel07934	Novel07934	1.58719	213.966	-7.0748	5.7293e-06
Novel07945	Novel07945	1.95199	95.5659	-5.6135	0.00060278
Novel07953	Novel07953	4.94396	227.174	-5.522	7.6918e-05
Novel07985	Novel07985	6.79998	168.856	-4.6341	0.00045173
Novel07992	Novel07992	3.17437	134.611	-5.4062	0.00045692
Novel07995	Novel07995	13.6735	527.42	-5.2695	3.041e-05
Novel08008	Novel08008	0	45.3319	0	0.0015248
Novel08019	Novel08019	0.975995	309.815	-8.3103	4.7614e-06
Novel08092	Novel08092	3.75357	117.103	-4.9634	0.0011701
Novel08135	Novel08135	1.37279	140.426	-6.6766	3.9758e-05
Novel08146	Novel08146	10.5535	652.628	-5.9505	1.8631e-06
Novel08152	Novel08152	9.82394	321.577	-5.0327	8.2621e-05
Novel08160	Novel08160	105.955	1.02983	6.6849	0.00011683
Novel08161	Novel08161	7.93593	200.469	-4.6588	0.00068382
Novel08167	Novel08167	14.0703	517.21	-5.2	3.7331e-05
Novel08171	Novel08171	47.9646	753.748	-3.974	0.00024324
Novel08178	Novel08178	8.66554	178.867	-4.3675	0.001184
Novel08188	Novel08188	7.53913	195.654	-4.6978	0.0006527
Novel08205	Novel08205	1.58719	87.3962	-5.783	0.00097907
Novel08210	Novel08210	11.9039	995.079	-6.3853	6.4369e-07
Novel08226	Novel08226	19.3151	705.043	-5.1899	1.9874e-05
Novel08240	Novel08240	7.50714	369.31	-5.6204	2.0319e-05
Novel08242	Novel08242	0	63.9107	0	0.00024528
Novel08271	Novel08271	269.195	4.52196	5.8956	1.0781e-05
Novel08304	Novel08304	0	66.7338	0	0.00019822
Novel08310	Novel08310	15.4431	570.356	-5.2068	3.0979e-05
Novel08334	Novel08334	13.6735	247.588	-4.1785	0.0012533
Novel08344	Novel08344	1.19039	115.086	-6.5951	0.00012916
Novel08354	Novel08354	0.396796	62.3001	-7.2947	0.00090768
Novel08357	Novel08357	6.68156	497.122	-6.2173	0.00076957
Novel08360	Novel08360	14.6815	279.76	-4.2521	0.00094685
Novel08372	Novel08372	6.13435	163.597	-4.7371	0.00080776
Novel08381	Novel08381	59.9163	1928.41	-5.0083	2.3346e-05
Novel08397	Novel08397	3.35677	152.518	-5.5058	0.00022457
Novel08418	Novel08418	29.3983	451.795	-3.9419	0.00047107
Novel08446	Novel08446	54.5598	645.991	-3.5656	0.00096363
Novel08447	Novel08447	6.98238	214.975	-4.9443	0.00013091
Novel08452	Novel08452	32.8959	373.648	-3.5057	0.0012048
Novel08470	Novel08470	2.16638	107.903	-5.6383	0.00050089
Novel08472	Novel08472	0	51.7579	0	0.00079569
Novel08488	Novel08488	4.54716	199.666	-5.4565	0.00012358
Novel08511	Novel08511	0	81.0809	0	6.1475e-05
Novel08529	Novel08529	16.9983	285.801	-4.0716	0.0011834
Novel08592	Novel08592	7.14234	188.201	-4.7197	0.00068295
Novel08631	Novel08631	0	50.2805	0	0.00092507
Novel08651	Novel08651	7.50714	207.386	-4.7879	0.00041984
Novel08672	Novel08672	4.94396	187.754	-5.247	0.0002165
Novel08694	Novel08694	12.8799	255.405	-4.3096	0.0009105
Novel08709	Novel08709	2.3168	86.6134	-5.2244	0.0010134
Novel08716	Novel08716	11.0463	251.399	-4.5083	0.00050804
Novel08724	Novel08724	3.75357	170.625	-5.5064	0.00016166
Novel08756	Novel08756	59.4139	757.82	-3.673	0.0013003
Novel08765	Novel08765	4.36476	502.611	-6.8474	6.3831e-07
Novel08773	Novel08773	268.879	13.8338	4.2807	0.00050156
Novel08784	Novel08784	66.7931	917.724	-3.7803	0.00080843
Novel08803	Novel08803	0.975995	114.502	-6.8743	6.6547e-05
Novel08808	Novel08808	0.579199	55.8741	-6.592	0.0015356
Novel08825	Novel08825	0	79.7158	0	6.8433e-05
Novel08826	Novel08826	0	44.9742	0	0.0015954
Novel08827	Novel08827	0	369.8	0	2.7119e-09
Novel08846	Novel08846	3.17437	144.996	-5.5134	0.0002958
Novel08884	Novel08884	5.88796	960.351	-7.3496	0.00070036
Novel08892	Novel08892	34.8541	621.311	-4.1559	0.00048108
Novel08915	Novel08915	3.53918	141.124	-5.3174	0.00034142
Novel08963	Novel08963	6.71355	296.593	-5.4653	4.3963e-05
Novel09037	Novel09037	22.3295	324.242	-3.86	0.0011362
Novel09056	Novel09056	0.579199	73.8737	-6.9949	0.00036265
Novel09059	Novel09059	1.98398	135.816	-6.0971	0.00013958
Novel09070	Novel09070	0	188.554	0	2.483e-07
Novel09140	Novel09140	3.96796	471.658	-6.8932	6.8372e-07
Novel09142	Novel09142	1.58719	113.16	-6.1557	0.00024036
Novel09163	Novel09163	0	56.66	0	0.00049069
Novel09238	Novel09238	1.7376	75.6863	-5.4449	0.0012172
Novel09239	Novel09239	49.718	737.981	-3.8917	0.00085841
Novel09308	Novel09308	4.76156	175.529	-5.2041	0.00030516
Novel09316	Novel09316	12.6655	313.993	-4.6318	0.00030614
Novel09333	Novel09333	122.511	0	Inf	3.9998e-06
Novel09346	Novel09346	1.19039	78.24	-6.0384	0.0010665
Novel09423	Novel09423	1.19039	74.8377	-5.9743	0.0013412
Novel09430	Novel09430	0	45.7121	0	0.0014557
Novel09450	Novel09450	0.793593	136.264	-7.4238	2.3762e-05
Novel09453	Novel09453	0	76.6937	0	8.6198e-05
Novel09455	Novel09455	5.73755	163.597	-4.8336	0.00066888
Novel09506	Novel09506	1.76959	124.172	-6.1328	0.00033568
Novel09518	Novel09518	3.14238	117.864	-5.2291	0.00064172
Novel09539	Novel09539	0	180.883	0	3.4611e-07
Novel09557	Novel09557	113.43	3.02213	5.2301	0.00060966
Novel09564	Novel09564	83.417	1678.53	-4.3307	0.00012199
Novel09601	Novel09601	3.17437	135.436	-5.415	0.00041976
Novel09605	Novel09605	10.9184	210.567	-4.2695	0.00071348
Novel09616	Novel09616	0	50.1218	0	0.00091344
Novel09618	Novel09618	0	74.7479	0	0.00010246
Novel09641	Novel09641	4.54716	234.181	-5.6865	5.0212e-05
Novel09645	Novel09645	147.532	6462.37	-5.453	2.2551e-06
Novel09664	Novel09664	365.051	0	Inf	2.498e-09
Novel09682	Novel09682	4.72957	130.668	-4.7881	0.001097
Novel09693	Novel09693	61.3564	847.323	-3.7876	0.0007562
Novel09708	Novel09708	4.15037	138.46	-5.0601	0.00065321
Novel09730	Novel09730	603.193	54.1288	3.4782	0.001266
Novel09737	Novel09737	0	53.6364	0	0.00064289
Novel09755	Novel09755	3.17437	135.258	-5.4131	0.00042612
Novel09762	Novel09762	10.0703	214.147	-4.4104	0.000857
Novel09768	Novel09768	211.238	0	Inf	1.1219e-05
Novel09782	Novel09782	2.38078	142.601	-5.9044	0.0001633
Novel09796	Novel09796	64.006	930.497	-3.8617	0.0005308
Novel09813	Novel09813	0.396796	58.9876	-7.2159	0.0012104
Novel09833	Novel09833	3.72158	111.414	-4.9039	0.0011184
Novel09857	Novel09857	11.0783	220.545	-4.3153	0.0010391
Novel09858	Novel09858	2.77757	146.942	-5.7253	0.00019606
Novel09868	Novel09868	732.845	2.95476	7.9543	1.704e-06
Novel09873	Novel09873	1.98398	108.933	-5.7789	0.00047827
Novel09893	Novel09893	0.975995	109.918	-6.8153	8.8337e-05
Novel09903	Novel09903	227.579	12.2457	4.216	0.00053607
Novel09933	Novel09933	3.96796	230.018	-5.8572	4.228e-05
Novel09942	Novel09942	3.14238	158.513	-5.6566	0.00012556
Novel09965	Novel09965	0.396796	121.867	-8.2627	1.8455e-05
Novel09970	Novel09970	477.389	11.5736	5.3663	1.0665e-05
Novel10007	Novel10007	1.19039	99.0821	-6.3791	0.00030567
Novel10015	Novel10015	12.6335	357.666	-4.8233	0.00014097
Novel10030	Novel10030	1.1584	87.6881	-6.2422	0.00031958
Novel10039	Novel10039	1.37279	72.8439	-5.7296	0.0014994
Abbreviations: C8C16_C, 8-16-cell Control; ML_C, Morula Control.

## Sheet: GO
Table S4. Differential expressed genes in untreated embryos between 8-16-cell and morula stages.
Spreadsheet 2. GO analysis of all differentially expressed genes.
GO.ID	Term	Term_Type	P Value	Up Genes	Down Genes
GO:0070469	respiratory chain	cellular_component	2.39e-08	ENSBTAG00000019419,ENSBTAG00000009534,ENSBTAG00000005465,ENSBTAG00000046319,ENSBTAG00000008692,ENSBTAG00000003728,ENSBTAG00000003279,ENSBTAG00000021651,ENSBTAG00000007754,ENSBTAG00000019025,ENSBTAG00000014669,ENSBTAG00000009914,ENSBTAG00000012232,ENSBTAG00000012072
GO:0044429	mitochondrial part	cellular_component	7.91e-08	ENSBTAG00000011057,ENSBTAG00000009534,ENSBTAG00000019419,ENSBTAG00000010157,ENSBTAG00000000417,ENSBTAG00000009914,ENSBTAG00000018278,ENSBTAG00000020449,ENSBTAG00000003728,ENSBTAG00000014093,ENSBTAG00000046319,ENSBTAG00000014840,ENSBTAG00000002480,ENSBTAG00000019025,ENSBTAG00000012232,ENSBTAG00000007754,ENSBTAG00000008124,ENSBTAG00000018918,ENSBTAG00000025571,ENSBTAG00000004379,ENSBTAG00000012072,…	ENSBTAG00000007200,ENSBTAG00000018041,Novel03392,Novel00897,Novel05937,Novel03640,Novel09796
GO:0055114	oxidation-reduction process	biological_process	8.02e-08	ENSBTAG00000021651,ENSBTAG00000021368,Novel00409,ENSBTAG00000005465,ENSBTAG00000018937,ENSBTAG00000008692,ENSBTAG00000008648,Novel03340,ENSBTAG00000003279,ENSBTAG00000046019,ENSBTAG00000012072,ENSBTAG00000014669,ENSBTAG00000020729,ENSBTAG00000004379,ENSBTAG00000007754,ENSBTAG00000010336,ENSBTAG00000019025,ENSBTAG00000012232,ENSBTAG00000014093,ENSBTAG00000046319,ENSBTAG00000024700,ENSBTAG000000055…	ENSBTAG00000010119,ENSBTAG00000012012,ENSBTAG00000008683,Novel03640,ENSBTAG00000017024,ENSBTAG00000023666,Novel00329,ENSBTAG00000011720,Novel05084,ENSBTAG00000018041,Novel03123,Novel08167,Novel01923,ENSBTAG00000021535
GO:0005743	mitochondrial inner membrane	cellular_component	1.83e-07	ENSBTAG00000000417,ENSBTAG00000010157,ENSBTAG00000009534,ENSBTAG00000019419,ENSBTAG00000018918,ENSBTAG00000003279,ENSBTAG00000003728,ENSBTAG00000018278,ENSBTAG00000014669,ENSBTAG00000009914,ENSBTAG00000012072,ENSBTAG00000007332,ENSBTAG00000005465,ENSBTAG00000014840,ENSBTAG00000008692,ENSBTAG00000046319,ENSBTAG00000014093,ENSBTAG00000007754,ENSBTAG00000021651,ENSBTAG00000012232,ENSBTAG00000019025	ENSBTAG00000007200,Novel03392,Novel00897,Novel05937
GO:0019866	organelle inner membrane	cellular_component	4.38e-07	ENSBTAG00000021651,ENSBTAG00000007754,ENSBTAG00000019025,ENSBTAG00000012232,ENSBTAG00000005465,ENSBTAG00000007332,ENSBTAG00000008692,ENSBTAG00000014093,ENSBTAG00000046319,ENSBTAG00000014840,ENSBTAG00000018278,ENSBTAG00000003279,ENSBTAG00000003728,ENSBTAG00000012072,ENSBTAG00000009914,ENSBTAG00000014669,ENSBTAG00000009534,ENSBTAG00000019419,ENSBTAG00000010157,ENSBTAG00000000417,ENSBTAG00000018918	Novel05937,Novel03392,Novel00897,ENSBTAG00000007200
GO:0005740	mitochondrial envelope	cellular_component	6.43e-07	ENSBTAG00000007332,ENSBTAG00000005465,ENSBTAG00000014840,ENSBTAG00000008692,ENSBTAG00000046319,ENSBTAG00000014093,ENSBTAG00000008124,ENSBTAG00000021651,ENSBTAG00000007754,ENSBTAG00000012511,ENSBTAG00000019025,ENSBTAG00000012232,ENSBTAG00000010157,ENSBTAG00000000417,ENSBTAG00000009534,ENSBTAG00000019419,ENSBTAG00000011057,ENSBTAG00000018918,ENSBTAG00000003279,ENSBTAG00000003728,ENSBTAG00000018278,…	Novel03392,Novel00897,Novel05937,ENSBTAG00000007200,Novel03640
GO:0031966	mitochondrial membrane	cellular_component	2.21e-06	ENSBTAG00000008124,ENSBTAG00000007754,ENSBTAG00000021651,ENSBTAG00000012511,ENSBTAG00000012232,ENSBTAG00000019025,ENSBTAG00000007332,ENSBTAG00000005465,ENSBTAG00000014840,ENSBTAG00000046319,ENSBTAG00000014093,ENSBTAG00000008692,ENSBTAG00000003728,ENSBTAG00000003279,ENSBTAG00000018278,ENSBTAG00000009914,ENSBTAG00000014669,ENSBTAG00000012072,ENSBTAG00000000417,ENSBTAG00000010157,ENSBTAG00000009534,…	Novel05937,Novel00897,Novel03392,ENSBTAG00000007200
GO:0005747	mitochondrial respiratory chain complex I	cellular_component	2.78e-06	ENSBTAG00000019419,ENSBTAG00000009534,ENSBTAG00000014669,ENSBTAG00000009914,ENSBTAG00000012072,ENSBTAG00000003728,ENSBTAG00000003279,ENSBTAG00000007754
GO:0030964	NADH dehydrogenase complex	cellular_component	2.78e-06	ENSBTAG00000007754,ENSBTAG00000003728,ENSBTAG00000003279,ENSBTAG00000012072,ENSBTAG00000014669,ENSBTAG00000009914,ENSBTAG00000019419,ENSBTAG00000009534
GO:0045271	respiratory chain complex I	cellular_component	2.78e-06	ENSBTAG00000019419,ENSBTAG00000009534,ENSBTAG00000007754,ENSBTAG00000003279,ENSBTAG00000003728,ENSBTAG00000012072,ENSBTAG00000009914,ENSBTAG00000014669
GO:0044455	mitochondrial membrane part	cellular_component	4.43e-06	ENSBTAG00000007754,ENSBTAG00000018278,ENSBTAG00000003728,ENSBTAG00000003279,ENSBTAG00000012072,ENSBTAG00000014669,ENSBTAG00000009914,ENSBTAG00000009534,ENSBTAG00000019419,ENSBTAG00000010157,ENSBTAG00000007332	Novel05937,ENSBTAG00000007200,Novel00897,Novel03392
GO:0016469	proton-transporting two-sector ATPase complex	cellular_component	8.77e-06	ENSBTAG00000018278,ENSBTAG00000007572,ENSBTAG00000004263,ENSBTAG00000007332,ENSBTAG00000018889	Novel09455,Novel05937,Novel03800,Novel03230,Novel03392,Novel00897
GO:0015078	hydrogen ion transmembrane transporter activity	molecular_function	1.53e-05	ENSBTAG00000018889,ENSBTAG00000007332,ENSBTAG00000008692,ENSBTAG00000004263,ENSBTAG00000007572,ENSBTAG00000018278	ENSBTAG00000007200,Novel00897,Novel03392,Novel03230,Novel03800,Novel03640,Novel05937,Novel09455
GO:0005739	mitochondrion	cellular_component	3.13e-05	ENSBTAG00000014840,ENSBTAG00000027337,ENSBTAG00000014093,ENSBTAG00000046319,ENSBTAG00000015962,ENSBTAG00000021199,ENSBTAG00000002480,ENSBTAG00000012232,ENSBTAG00000019025,ENSBTAG00000008124,ENSBTAG00000003770,ENSBTAG00000001782,ENSBTAG00000007754,ENSBTAG00000011057,ENSBTAG00000021813,ENSBTAG00000000417,ENSBTAG00000010157,ENSBTAG00000023997,ENSBTAG00000019419,ENSBTAG00000009534,ENSBTAG00000009914,…	Novel03392,Novel00897,Novel05937,ENSBTAG00000021535,ENSBTAG00000007200,ENSBTAG00000018041,ENSBTAG00000010947,ENSBTAG00000008683,Novel09796,ENSBTAG00000012012,Novel03640
GO:0015992	proton transport	biological_process	3.65e-05	ENSBTAG00000004263,ENSBTAG00000007572,ENSBTAG00000018889,ENSBTAG00000007332,ENSBTAG00000018278	Novel03392,Novel00897,Novel03230,Novel09455,Novel05937,Novel03800
GO:0006818	hydrogen transport	biological_process	3.96e-05	ENSBTAG00000004263,ENSBTAG00000007572,ENSBTAG00000018889,ENSBTAG00000007332,ENSBTAG00000018278	Novel00897,Novel03392,Novel03230,Novel05937,Novel09455,Novel03800
GO:0005746	mitochondrial respiratory chain	cellular_component	6.24e-05	ENSBTAG00000007754,ENSBTAG00000003728,ENSBTAG00000003279,ENSBTAG00000012072,ENSBTAG00000014669,ENSBTAG00000009914,ENSBTAG00000019419,ENSBTAG00000009534
GO:0033177	proton-transporting two-sector ATPase complex, proton-transporting domain	cellular_component	9.14e-05	ENSBTAG00000004263,ENSBTAG00000018889,ENSBTAG00000007332	Novel00897,Novel03392,Novel03230,Novel05937,Novel09455
GO:0016655	oxidoreductase activity, acting on NAD(P)H, quinone or similar compound as acceptor	molecular_function	9.61e-05	ENSBTAG00000003728,ENSBTAG00000019419,ENSBTAG00000014669,ENSBTAG00000012072,ENSBTAG00000046319	Novel05084,Novel08167
GO:0016651	oxidoreductase activity, acting on NAD(P)H	molecular_function	0.0001625	ENSBTAG00000014669,ENSBTAG00000012072,ENSBTAG00000003728,ENSBTAG00000046319,ENSBTAG00000019419	Novel08167,Novel03640,Novel05084,ENSBTAG00000008004
GO:0008137	NADH dehydrogenase (ubiquinone) activity	molecular_function	0.00019674	ENSBTAG00000046319,ENSBTAG00000012072,ENSBTAG00000014669,ENSBTAG00000019419,ENSBTAG00000003728	Novel05084
GO:0050136	NADH dehydrogenase (quinone) activity	molecular_function	0.00019674	ENSBTAG00000014669,ENSBTAG00000046319,ENSBTAG00000012072,ENSBTAG00000003728,ENSBTAG00000019419	Novel05084
GO:0044710	single-organism metabolic process	biological_process	0.00023188	ENSBTAG00000020729,ENSBTAG00000014921,ENSBTAG00000013981,ENSBTAG00000010339,ENSBTAG00000046019,ENSBTAG00000008648,ENSBTAG00000008692,ENSBTAG00000000251,ENSBTAG00000003548,ENSBTAG00000005465,Novel00409,ENSBTAG00000021368,ENSBTAG00000012511,ENSBTAG00000018267,ENSBTAG00000021813,ENSBTAG00000019419,ENSBTAG00000008964,ENSBTAG00000018770,ENSBTAG00000003001,ENSBTAG00000018278,Novel03882,ENSBTAG000000247…	Novel00329,ENSBTAG00000023666,ENSBTAG00000011602,ENSBTAG00000017024,ENSBTAG00000016805,Novel03640,ENSBTAG00000008683,Novel06469,ENSBTAG00000021535,Novel01923,ENSBTAG00000007584,Novel08167,Novel03123,Novel00897,Novel03392,Novel03019,Novel05084,Novel00541,ENSBTAG00000013013,Novel04466,ENSBTAG00000011720,ENSBTAG00000001729,ENSBTAG00000017595,ENSBTAG00000012012,Novel03562,ENSBTAG00000014523,ENSBTAG00…
GO:0003954	NADH dehydrogenase activity	molecular_function	0.00026916	ENSBTAG00000019419,ENSBTAG00000003728,ENSBTAG00000012072,ENSBTAG00000046319,ENSBTAG00000014669	Novel05084
GO:0031967	organelle envelope	cellular_component	0.00032028	ENSBTAG00000019419,ENSBTAG00000009534,ENSBTAG00000010157,ENSBTAG00000000417,ENSBTAG00000018918,ENSBTAG00000011057,ENSBTAG00000018278,ENSBTAG00000003279,ENSBTAG00000003728,ENSBTAG00000012072,ENSBTAG00000009914,ENSBTAG00000014669,ENSBTAG00000005465,ENSBTAG00000007332,ENSBTAG00000008692,ENSBTAG00000046319,ENSBTAG00000014093,ENSBTAG00000014840,ENSBTAG00000012511,ENSBTAG00000007754,ENSBTAG00000021651,…	ENSBTAG00000007200,Novel03640,Novel03392,Novel00897,Novel05937
GO:0010257	NADH dehydrogenase complex assembly	biological_process	0.00034594	ENSBTAG00000018918,ENSBTAG00000012072,ENSBTAG00000003728,ENSBTAG00000019419
GO:0032981	mitochondrial respiratory chain complex I assembly	biological_process	0.00034594	ENSBTAG00000003728,ENSBTAG00000019419,ENSBTAG00000018918,ENSBTAG00000012072
GO:0031975	envelope	cellular_component	0.00036923	ENSBTAG00000012511,ENSBTAG00000007754,ENSBTAG00000021651,ENSBTAG00000008124,ENSBTAG00000012232,ENSBTAG00000019025,ENSBTAG00000005465,ENSBTAG00000007332,ENSBTAG00000046319,ENSBTAG00000014093,ENSBTAG00000008692,ENSBTAG00000014840,ENSBTAG00000018278,ENSBTAG00000003728,ENSBTAG00000003279,ENSBTAG00000012072,ENSBTAG00000009914,ENSBTAG00000014669,ENSBTAG00000019419,ENSBTAG00000009534,ENSBTAG00000000417,…	Novel05937,Novel00897,Novel03392,Novel03640,ENSBTAG00000007200
GO:0016491	oxidoreductase activity	molecular_function	0.0003792	ENSBTAG00000004379,ENSBTAG00000020729,ENSBTAG00000014669,ENSBTAG00000012072,ENSBTAG00000046019,Novel03340,ENSBTAG00000008648,ENSBTAG00000008692,ENSBTAG00000018937,ENSBTAG00000005465,Novel00409,ENSBTAG00000021368,ENSBTAG00000009580,ENSBTAG00000004557,ENSBTAG00000019419,ENSBTAG00000018770,ENSBTAG00000003728,Novel03882,ENSBTAG00000001727,ENSBTAG00000024700,ENSBTAG00000046319,ENSBTAG00000014093	ENSBTAG00000023666,Novel03640,ENSBTAG00000008683,ENSBTAG00000008004,ENSBTAG00000010119,ENSBTAG00000007200,Novel08167,Novel03123,ENSBTAG00000018041,Novel05084,Novel00541,ENSBTAG00000011720,Novel09755
GO:0097031	mitochondrial respiratory chain complex I biogenesis	biological_process	0.00044564	ENSBTAG00000012072,ENSBTAG00000018918,ENSBTAG00000003728,ENSBTAG00000019419
GO:0003824	catalytic activity	molecular_function	0.00059663	ENSBTAG00000011837,ENSBTAG00000001727,ENSBTAG00000046319,ENSBTAG00000014093,ENSBTAG00000019023,Novel03812,ENSBTAG00000004379,ENSBTAG00000012072,ENSBTAG00000011064,Novel03340,ENSBTAG00000018796,Novel07044,ENSBTAG00000000639,ENSBTAG00000018937,ENSBTAG00000014775,ENSBTAG00000013606,ENSBTAG00000009580,ENSBTAG00000000582,ENSBTAG00000019419,ENSBTAG00000008964,ENSBTAG00000014607,ENSBTAG00000018278,ENSBT…	ENSBTAG00000026383,Novel08915,ENSBTAG00000045556,ENSBTAG00000019892,ENSBTAG00000020193,ENSBTAG00000034332,ENSBTAG00000012630,Novel08381,Novel01981,ENSBTAG00000021565,Novel07576,Novel01232,Novel02449,Novel04020,ENSBTAG00000017595,Novel00267,Novel09965,ENSBTAG00000040268,ENSBTAG00000014523,ENSBTAG00000004658,ENSBTAG00000000782,Novel00215,Novel03800,ENSBTAG00000005365,ENSBTAG00000010119,ENSBTAG00000…
GO:0004721	phosphoprotein phosphatase activity	molecular_function	0.00065833	ENSBTAG00000021549,ENSBTAG00000012146	Novel02602,ENSBTAG00000047860,ENSBTAG00000031915,Novel02603,ENSBTAG00000001729,ENSBTAG00000045696,ENSBTAG00000045556,ENSBTAG00000004587,Novel02449
GO:0071294	cellular response to zinc ion	biological_process	0.00067796	ENSBTAG00000038067,ENSBTAG00000023659
GO:0031090	organelle membrane	cellular_component	0.00078636	ENSBTAG00000012511,ENSBTAG00000021651,ENSBTAG00000046026,ENSBTAG00000013606,ENSBTAG00000005465,ENSBTAG00000007332,ENSBTAG00000008692,ENSBTAG00000025358,ENSBTAG00000021421,ENSBTAG00000003279,ENSBTAG00000012072,ENSBTAG00000013981,ENSBTAG00000014669,ENSBTAG00000018889,ENSBTAG00000004263,ENSBTAG00000018918,ENSBTAG00000007754,ENSBTAG00000026320,ENSBTAG00000004829,ENSBTAG00000008124,ENSBTAG00000010481,…	Novel00215,Novel01532,ENSBTAG00000002788,ENSBTAG00000012012,ENSBTAG00000018753,ENSBTAG00000016805,Novel05937,Novel00897,Novel03392,ENSBTAG00000007200,Novel07519
GO:0042451	purine nucleoside biosynthetic process	biological_process	0.00088807	ENSBTAG00000018278,ENSBTAG00000000639,ENSBTAG00000007332	ENSBTAG00000017024,ENSBTAG00000013013,Novel05937,Novel03800,Novel00897,Novel03392
GO:0046129	purine ribonucleoside biosynthetic process	biological_process	0.00088807	ENSBTAG00000018278,ENSBTAG00000007332,ENSBTAG00000000639	Novel03800,ENSBTAG00000017024,ENSBTAG00000013013,Novel05937,Novel03392,Novel00897
GO:0016791	phosphatase activity	molecular_function	0.0011046	ENSBTAG00000021549,ENSBTAG00000012146,ENSBTAG00000016748,ENSBTAG00000002712	ENSBTAG00000045696,ENSBTAG00000045556,ENSBTAG00000004587,Novel02449,ENSBTAG00000007584,Novel02602,ENSBTAG00000047860,Novel02603,ENSBTAG00000031915,ENSBTAG00000001729
GO:0033176	proton-transporting V-type ATPase complex	cellular_component	0.0011109	ENSBTAG00000018889,ENSBTAG00000007572,ENSBTAG00000004263	Novel03230,Novel09455
GO:0022900	electron transport chain	biological_process	0.001157	ENSBTAG00000046019,ENSBTAG00000003728,ENSBTAG00000009914,Novel04656,ENSBTAG00000046319	ENSBTAG00000017024
GO:0006754	ATP biosynthetic process	biological_process	0.0011816	ENSBTAG00000018278,ENSBTAG00000007332	Novel03800,Novel03392,Novel00897,ENSBTAG00000017024,Novel05937
GO:0033179	proton-transporting V-type ATPase, V0 domain	cellular_component	0.0012393	ENSBTAG00000004263,ENSBTAG00000018889	Novel03230,Novel09455
GO:0015077	monovalent inorganic cation transmembrane transporter activity	molecular_function	0.0012791	ENSBTAG00000018975,ENSBTAG00000008692,ENSBTAG00000007572,ENSBTAG00000007332,ENSBTAG00000018278,ENSBTAG00000004263,ENSBTAG00000018889	Novel05937,Novel03800,Novel00897,Novel03392,ENSBTAG00000011379,Novel09455,Novel03640,Novel05824,Novel08915,Novel03230,ENSBTAG00000007200
GO:0033108	mitochondrial respiratory chain complex assembly	biological_process	0.0013294	ENSBTAG00000012072,ENSBTAG00000018918,ENSBTAG00000019419,ENSBTAG00000003728
GO:0015985	energy coupled proton transport, down electrochemical gradient	biological_process	0.0013708	ENSBTAG00000007332,ENSBTAG00000018278	Novel03800,Novel05937,Novel00897,Novel03392
GO:0015986	ATP synthesis coupled proton transport	biological_process	0.0013708	ENSBTAG00000007332,ENSBTAG00000018278	Novel05937,Novel03392,Novel00897,Novel03800
GO:0042904	9-cis-retinoic acid biosynthetic process	biological_process	0.0014297	ENSBTAG00000004557	ENSBTAG00000010119
GO:0042905	9-cis-retinoic acid metabolic process	biological_process	0.0014297	ENSBTAG00000004557	ENSBTAG00000010119
GO:0009163	nucleoside biosynthetic process	biological_process	0.001612	ENSBTAG00000018278,ENSBTAG00000007332,ENSBTAG00000000639	Novel05937,ENSBTAG00000017024,ENSBTAG00000013013,Novel03800,Novel03392,Novel00897
GO:0042455	ribonucleoside biosynthetic process	biological_process	0.001612	ENSBTAG00000018278,ENSBTAG00000000639,ENSBTAG00000007332	Novel03800,Novel05937,ENSBTAG00000017024,ENSBTAG00000013013,Novel00897,Novel03392
GO:0000229	cytoplasmic chromosome	cellular_component	0.0016344		Novel09796,ENSBTAG00000046918
GO:0015988	energy coupled proton transmembrane transport, against electrochemical gradient	biological_process	0.0016664	ENSBTAG00000018889,ENSBTAG00000004263,ENSBTAG00000007572	Novel03230,Novel09455
GO:0015991	ATP hydrolysis coupled proton transport	biological_process	0.0016664	ENSBTAG00000018889,ENSBTAG00000004263,ENSBTAG00000007572	Novel03230,Novel09455
GO:1901659	glycosyl compound biosynthetic process	biological_process	0.0017157	ENSBTAG00000018278,ENSBTAG00000000639,ENSBTAG00000007332	Novel05937,ENSBTAG00000013013,ENSBTAG00000017024,Novel03800,Novel00897,Novel03392
GO:2000241	regulation of reproductive process	biological_process	0.0022199	ENSBTAG00000005043	ENSBTAG00000026085,ENSBTAG00000000502,ENSBTAG00000009478,ENSBTAG00000046918,ENSBTAG00000011504,ENSBTAG00000004658
GO:0045259	proton-transporting ATP synthase complex	cellular_component	0.0023042	ENSBTAG00000018278,ENSBTAG00000007332	Novel03800,Novel00897,Novel03392,Novel05937
GO:0008494	translation activator activity	molecular_function	0.0025949		ENSBTAG00000020376,ENSBTAG00000000502
GO:0022890	inorganic cation transmembrane transporter activity	molecular_function	0.002688	ENSBTAG00000018278,ENSBTAG00000004263,ENSBTAG00000000936,ENSBTAG00000018889,ENSBTAG00000046026,ENSBTAG00000018975,ENSBTAG00000007572,ENSBTAG00000008692,ENSBTAG00000007332	Novel09455,ENSBTAG00000011379,Novel03640,Novel04809,Novel08915,Novel03230,Novel05824,ENSBTAG00000007200,Novel05937,Novel03800,Novel00897,Novel03392
GO:0032190	acrosin binding	molecular_function	0.0028522		ENSBTAG00000011504,ENSBTAG00000026085
GO:0009145	purine nucleoside triphosphate biosynthetic process	biological_process	0.0028572	ENSBTAG00000018278,ENSBTAG00000007332	ENSBTAG00000017024,Novel00897,Novel03392,Novel05937,Novel03800
GO:0009206	purine ribonucleoside triphosphate biosynthetic process	biological_process	0.0028572	ENSBTAG00000018278,ENSBTAG00000007332	Novel03800,Novel03392,ENSBTAG00000017024,Novel00897,Novel05937
GO:0016854	racemase and epimerase activity	molecular_function	0.0034062	ENSBTAG00000021813,ENSBTAG00000005715,ENSBTAG00000047827
GO:0071498	cellular response to fluid shear stress	biological_process	0.0037103		ENSBTAG00000020701,ENSBTAG00000019892
GO:0009201	ribonucleoside triphosphate biosynthetic process	biological_process	0.0039148	ENSBTAG00000018278,ENSBTAG00000007332	ENSBTAG00000017024,Novel00897,Novel03392,Novel05937,Novel03800
GO:2000188	regulation of cholesterol homeostasis	biological_process	0.0041658	ENSBTAG00000010543	ENSBTAG00000010681
GO:0000712	resolution of meiotic recombination intermediates	biological_process	0.004662	ENSBTAG00000004108	ENSBTAG00000020856
GO:0002138	retinoic acid biosynthetic process	biological_process	0.0048291	ENSBTAG00000004557	ENSBTAG00000010119
GO:0016102	diterpenoid biosynthetic process	biological_process	0.0048291	ENSBTAG00000004557	ENSBTAG00000010119
GO:0015672	monovalent inorganic cation transport	biological_process	0.0053216	ENSBTAG00000018278,ENSBTAG00000018889,ENSBTAG00000004263,ENSBTAG00000018975,ENSBTAG00000007332,ENSBTAG00000007572	ENSBTAG00000011379,Novel09455,Novel05824,Novel03230,Novel08915,Novel03800,Novel00215,Novel05937,Novel00897,Novel03392
GO:0005753	mitochondrial proton-transporting ATP synthase complex	cellular_component	0.0055719	ENSBTAG00000007332,ENSBTAG00000018278	Novel05937,Novel00897,Novel03392
GO:0006829	zinc ion transport	biological_process	0.0056426	ENSBTAG00000046026,ENSBTAG00000000936	ENSBTAG00000015525
GO:0007005	mitochondrion organization	biological_process	0.0062303	ENSBTAG00000011057,ENSBTAG00000014840,ENSBTAG00000018918,ENSBTAG00000021199,ENSBTAG00000010157,ENSBTAG00000019419,ENSBTAG00000009914,ENSBTAG00000012072,ENSBTAG00000003728,ENSBTAG00000012511	Novel09796,ENSBTAG00000017024
GO:0008200	ion channel inhibitor activity	molecular_function	0.0066008	ENSBTAG00000021549,Novel03450	Novel09942,Novel01239
GO:0009142	nucleoside triphosphate biosynthetic process	biological_process	0.0066078	ENSBTAG00000018278,ENSBTAG00000007332	Novel03392,Novel00897,ENSBTAG00000017024,Novel05937,Novel03800
GO:0051307	meiotic chromosome separation	biological_process	0.0069314	ENSBTAG00000004108	ENSBTAG00000020856
GO:0000276	mitochondrial proton-transporting ATP synthase complex, coupling factor F(o)	cellular_component	0.0069698	ENSBTAG00000007332	Novel05937,Novel00897,Novel03392
GO:0072171	mesonephric tubule morphogenesis	biological_process	0.0071081		ENSBTAG00000020406,ENSBTAG00000012139
GO:0090079	translation regulator activity, nucleic acid binding	molecular_function	0.007142		ENSBTAG00000000502,ENSBTAG00000020376
GO:0016248	channel inhibitor activity	molecular_function	0.0074136	Novel03450,ENSBTAG00000021549	Novel01239,Novel09942
GO:0046915	transition metal ion transmembrane transporter activity	molecular_function	0.0074246	ENSBTAG00000046026,ENSBTAG00000000936	Novel08915,Novel04809
GO:0008324	cation transmembrane transporter activity	molecular_function	0.00782	ENSBTAG00000018278,ENSBTAG00000018889,ENSBTAG00000004263,ENSBTAG00000000936,ENSBTAG00000018975,ENSBTAG00000046026,ENSBTAG00000007332,ENSBTAG00000007572,ENSBTAG00000008692	Novel03640,Novel04809,Novel09455,ENSBTAG00000011379,ENSBTAG00000007200,Novel03230,Novel08915,ENSBTAG00000007403,Novel05824,Novel03800,Novel05937,ENSBTAG00000015525,Novel03392,Novel00897
GO:0044769	ATPase activity, coupled to transmembrane movement of ions, rotational mechanism	molecular_function	0.0079391	ENSBTAG00000018278,ENSBTAG00000007572	Novel03800
GO:0060676	ureteric bud formation	biological_process	0.0080457		ENSBTAG00000012139,ENSBTAG00000017595
GO:0019752	carboxylic acid metabolic process	biological_process	0.0081954	ENSBTAG00000021813,ENSBTAG00000018267,ENSBTAG00000004379,ENSBTAG00000008964,ENSBTAG00000004557,ENSBTAG00000026181,ENSBTAG00000009914,ENSBTAG00000046019,ENSBTAG00000010543,ENSBTAG00000001727,ENSBTAG00000015436,ENSBTAG00000003548,ENSBTAG00000005530,ENSBTAG00000014093,ENSBTAG00000015136	ENSBTAG00000021535,ENSBTAG00000018041,Novel00897,Novel06469,Novel04466,ENSBTAG00000013013,ENSBTAG00000010119,ENSBTAG00000010681
GO:0043436	oxoacid metabolic process	biological_process	0.0086897	ENSBTAG00000003548,ENSBTAG00000015436,ENSBTAG00000005530,ENSBTAG00000014093,ENSBTAG00000015136,ENSBTAG00000004557,ENSBTAG00000004379,ENSBTAG00000008964,ENSBTAG00000018267,ENSBTAG00000021813,ENSBTAG00000046019,ENSBTAG00000010543,ENSBTAG00000001727,ENSBTAG00000026181,ENSBTAG00000009914	Novel00897,ENSBTAG00000010119,ENSBTAG00000010681,Novel06469,ENSBTAG00000013013,Novel04466,ENSBTAG00000021535,ENSBTAG00000018041,ENSBTAG00000017595
GO:0072080	nephron tubule development	biological_process	0.0090868		ENSBTAG00000020406,ENSBTAG00000012139,ENSBTAG00000020426,ENSBTAG00000020701
GO:2000242	negative regulation of reproductive process	biological_process	0.0092617	ENSBTAG00000005043	ENSBTAG00000011504,ENSBTAG00000004658,ENSBTAG00000026085
GO:0032787	monocarboxylic acid metabolic process	biological_process	0.0096035	ENSBTAG00000010543,ENSBTAG00000001727,ENSBTAG00000009914,ENSBTAG00000026181,ENSBTAG00000004557,ENSBTAG00000015436,ENSBTAG00000014093,ENSBTAG00000021813	ENSBTAG00000010119,ENSBTAG00000018041,ENSBTAG00000010681,ENSBTAG00000021535,Novel00897
GO:0007157	heterophilic cell-cell adhesion	biological_process	0.0096976	ENSBTAG00000013745	ENSBTAG00000023283,ENSBTAG00000009256
GO:0001714	endodermal cell fate specification	biological_process	0.0098597		ENSBTAG00000016920,ENSBTAG00000004587
GO:0019199	transmembrane receptor protein kinase activity	molecular_function	0.0099012	Novel03812,ENSBTAG00000000582,ENSBTAG00000010543	ENSBTAG00000047600,ENSBTAG00000000782
GO:0061326	renal tubule development	biological_process	0.0099944		ENSBTAG00000020426,ENSBTAG00000020701,ENSBTAG00000020406,ENSBTAG00000012139
GO:0043631	RNA polyadenylation	biological_process	0.010003	ENSBTAG00000008355	Novel00666,Novel07533
GO:0001907	killing by symbiont of host cells	biological_process	0.010061	ENSBTAG00000012511	Novel02041
GO:0044004	disruption by symbiont of host cell	biological_process	0.010061	ENSBTAG00000012511	Novel02041
GO:0046034	ATP metabolic process	biological_process	0.010115	ENSBTAG00000007332,ENSBTAG00000002480,ENSBTAG00000011837,ENSBTAG00000018278,ENSBTAG00000012511	Novel03392,Novel00897,Novel05937,ENSBTAG00000017024,Novel03800
GO:0097009	energy homeostasis	biological_process	0.010892		ENSBTAG00000017024,ENSBTAG00000014886
GO:0006082	organic acid metabolic process	biological_process	0.011044	ENSBTAG00000015136,ENSBTAG00000015436,ENSBTAG00000005530,ENSBTAG00000003548,ENSBTAG00000014093,ENSBTAG00000026181,ENSBTAG00000009914,ENSBTAG00000046019,ENSBTAG00000010543,ENSBTAG00000001727,ENSBTAG00000018267,ENSBTAG00000021813,ENSBTAG00000004557,ENSBTAG00000004379,ENSBTAG00000008964	Novel06469,ENSBTAG00000013013,Novel04466,ENSBTAG00000010119,ENSBTAG00000010681,Novel00897,ENSBTAG00000017595,ENSBTAG00000018041,ENSBTAG00000021535
GO:0055078	sodium ion homeostasis	biological_process	0.011378		ENSBTAG00000027182,ENSBTAG00000020426
GO:0030162	regulation of proteolysis	biological_process	0.011633	ENSBTAG00000005043,ENSBTAG00000016045,ENSBTAG00000010481,ENSBTAG00000012511,ENSBTAG00000010543,ENSBTAG00000019867	ENSBTAG00000016813,ENSBTAG00000010681
GO:0005385	zinc ion transmembrane transporter activity	molecular_function	0.011677	ENSBTAG00000000936,ENSBTAG00000046026
GO:0043508	negative regulation of JUN kinase activity	biological_process	0.011793	ENSBTAG00000003548	ENSBTAG00000001729
GO:0016114	terpenoid biosynthetic process	biological_process	0.012603	ENSBTAG00000004557	ENSBTAG00000010119
GO:0006925	inflammatory cell apoptotic process	biological_process	0.013073	ENSBTAG00000014921	ENSBTAG00000020701
GO:0010008	endosome membrane	cellular_component	0.013653	ENSBTAG00000023997,ENSBTAG00000026320,ENSBTAG00000003001,ENSBTAG00000046026,ENSBTAG00000025358	ENSBTAG00000002788,ENSBTAG00000018753
GO:0044440	endosomal part	cellular_component	0.013653	ENSBTAG00000025358,ENSBTAG00000046026,ENSBTAG00000003001,ENSBTAG00000026320,ENSBTAG00000023997	ENSBTAG00000018753,ENSBTAG00000002788
GO:0042578	phosphoric ester hydrolase activity	molecular_function	0.014009	ENSBTAG00000016748,ENSBTAG00000002712,ENSBTAG00000012146,ENSBTAG00000021549	ENSBTAG00000047860,ENSBTAG00000007584,Novel02602,ENSBTAG00000001729,Novel02603,ENSBTAG00000031915,ENSBTAG00000004587,ENSBTAG00000045556,ENSBTAG00000045696,Novel02449
GO:0061333	renal tubule morphogenesis	biological_process	0.014224		ENSBTAG00000012139,ENSBTAG00000020406,ENSBTAG00000020701
GO:0010043	response to zinc ion	biological_process	0.01426	ENSBTAG00000023659,ENSBTAG00000038067
GO:0003723	RNA binding	molecular_function	0.014552	ENSBTAG00000008355,Novel07044,ENSBTAG00000014643,ENSBTAG00000002480,Novel03340,ENSBTAG00000014607,ENSBTAG00000004348	ENSBTAG00000007210,ENSBTAG00000048053,Novel02603,Novel07533,Novel00932,ENSBTAG00000027930,Novel06684,Novel01232,Novel08381,Novel00666,Novel00541,Novel00743,Novel09965,Novel00897,ENSBTAG00000014886,ENSBTAG00000033077,ENSBTAG00000000502,ENSBTAG00000020701,ENSBTAG00000017024,Novel00267,Novel04020,ENSBTAG00000020376,Novel02449
GO:0003091	renal water homeostasis	biological_process	0.014636	ENSBTAG00000008493	ENSBTAG00000020426
GO:0000041	transition metal ion transport	biological_process	0.015026	ENSBTAG00000000936,ENSBTAG00000046026	ENSBTAG00000023666,Novel04809,ENSBTAG00000015525,Novel08915
GO:0034220	ion transmembrane transport	biological_process	0.015102	ENSBTAG00000007332,ENSBTAG00000007572,ENSBTAG00000046026,ENSBTAG00000018889,ENSBTAG00000004263,ENSBTAG00000000936,ENSBTAG00000018278	Novel00897,Novel03392,Novel03800,Novel05937,Novel05824,ENSBTAG00000007403,Novel03230,Novel08915,ENSBTAG00000011379,Novel09455
GO:0007338	single fertilization	biological_process	0.015438		Novel09762,ENSBTAG00000011504,ENSBTAG00000004658,ENSBTAG00000046918,ENSBTAG00000026085
GO:0051767	nitric-oxide synthase biosynthetic process	biological_process	0.01572	ENSBTAG00000003548	ENSBTAG00000000782
GO:0051769	regulation of nitric-oxide synthase biosynthetic process	biological_process	0.01572	ENSBTAG00000003548	ENSBTAG00000000782
GO:0022904	respiratory electron transport chain	biological_process	0.015766	ENSBTAG00000009914,ENSBTAG00000046319,ENSBTAG00000046019	ENSBTAG00000017024
GO:0003729	mRNA binding	molecular_function	0.01588	ENSBTAG00000008355	ENSBTAG00000048053,Novel02603,Novel00666,Novel02449,ENSBTAG00000000502
GO:0000983	RNA polymerase II core promoter sequence-specific DNA binding transcription factor activity	molecular_function	0.015977		ENSBTAG00000020701,ENSBTAG00000020426
GO:0051539	4 iron, 4 sulfur cluster binding	molecular_function	0.01598	ENSBTAG00000000141,ENSBTAG00000019419,ENSBTAG00000012072
GO:0045836	positive regulation of meiosis	biological_process	0.016444		ENSBTAG00000046918,ENSBTAG00000000502
GO:0005759	mitochondrial matrix	cellular_component	0.016446	ENSBTAG00000003279,ENSBTAG00000020449,ENSBTAG00000005465,ENSBTAG00000002480,ENSBTAG00000004379,ENSBTAG00000025571	ENSBTAG00000018041,Novel09796
GO:0043407	negative regulation of MAP kinase activity	biological_process	0.016643	ENSBTAG00000003548	ENSBTAG00000004587,ENSBTAG00000001729,ENSBTAG00000034366
GO:1901857	positive regulation of cellular respiration	biological_process	0.017497		ENSBTAG00000017024
GO:0072009	nephron epithelium development	biological_process	0.01769		ENSBTAG00000012139,ENSBTAG00000020406,ENSBTAG00000020701,ENSBTAG00000020426
GO:0008152	metabolic process	biological_process	0.017902	ENSBTAG00000019867,ENSBTAG00000020729,Novel01066,ENSBTAG00000025571,ENSBTAG00000046019,ENSBTAG00000013981,Novel00409,ENSBTAG00000000141,ENSBTAG00000005465,ENSBTAG00000003548,ENSBTAG00000000251,ENSBTAG00000008692,ENSBTAG00000003161,ENSBTAG00000008648,ENSBTAG00000008793,ENSBTAG00000012511,ENSBTAG00000013745,ENSBTAG00000000417,ENSBTAG00000013957,ENSBTAG00000018267,ENSBTAG00000021813,Novel00510,Novel…	ENSBTAG00000023666,ENSBTAG00000011602,Novel01488,ENSBTAG00000001210,Novel03640,ENSBTAG00000016805,ENSBTAG00000020426,ENSBTAG00000011379,ENSBTAG00000017024,Novel08310,Novel06566,ENSBTAG00000008683,ENSBTAG00000008004,ENSBTAG00000045696,Novel07533,ENSBTAG00000012053,Novel04809,ENSBTAG00000009675,ENSBTAG00000031719,ENSBTAG00000000706,ENSBTAG00000007584,ENSBTAG00000013274,Novel00541,ENSBTAG00000018277…
GO:0008658	penicillin binding	molecular_function	0.018161		Novel06684
GO:0031493	nucleosomal histone binding	molecular_function	0.018177		ENSBTAG00000002224
GO:0044729	hemi-methylated DNA-binding	molecular_function	0.018177		ENSBTAG00000002224
GO:0008585	female gonad development	biological_process	0.018235		ENSBTAG00000000782,ENSBTAG00000045782,ENSBTAG00000013499,ENSBTAG00000009478,ENSBTAG00000000706
GO:0015774	polysaccharide transport	biological_process	0.018304		Novel03640
GO:0071577	zinc ion transmembrane transport	biological_process	0.018398	ENSBTAG00000000936,ENSBTAG00000046026
GO:0008883	glutamyl-tRNA reductase activity	molecular_function	0.018597	Novel03340
GO:0055062	phosphate ion homeostasis	biological_process	0.018879	ENSBTAG00000010543	ENSBTAG00000020426
GO:0072506	trivalent inorganic anion homeostasis	biological_process	0.018879	ENSBTAG00000010543	ENSBTAG00000020426
GO:0045333	cellular respiration	biological_process	0.019148	ENSBTAG00000046019,ENSBTAG00000003728,ENSBTAG00000014093,ENSBTAG00000046319,ENSBTAG00000009914	ENSBTAG00000017024
GO:0019054	modulation by virus of host process	biological_process	0.019196	ENSBTAG00000012511	Novel02732
GO:0045081	negative regulation of interleukin-10 biosynthetic process	biological_process	0.019243	ENSBTAG00000016045
GO:0016857	racemase and epimerase activity, acting on carbohydrates and derivatives	molecular_function	0.019548	ENSBTAG00000047827,ENSBTAG00000005715
GO:0045263	proton-transporting ATP synthase complex, coupling factor F(o)	cellular_component	0.019742	ENSBTAG00000007332	Novel00897,Novel03392,Novel05937
GO:0090026	positive regulation of monocyte chemotaxis	biological_process	0.020337	ENSBTAG00000021377,ENSBTAG00000020554
GO:0001920	negative regulation of receptor recycling	biological_process	0.02038		ENSBTAG00000000183
GO:0060720	spongiotrophoblast cell proliferation	biological_process	0.020406		ENSBTAG00000004836
GO:0060721	regulation of spongiotrophoblast cell proliferation	biological_process	0.020406		ENSBTAG00000004836
GO:0060722	cell proliferation involved in embryonic placenta development	biological_process	0.020406		ENSBTAG00000004836
GO:0060723	regulation of cell proliferation involved in embryonic placenta development	biological_process	0.020406		ENSBTAG00000004836
GO:0070366	regulation of hepatocyte differentiation	biological_process	0.02078		ENSBTAG00000010977
GO:0070367	negative regulation of hepatocyte differentiation	biological_process	0.02078		ENSBTAG00000010977
GO:0009994	oocyte differentiation	biological_process	0.020937		ENSBTAG00000046918,ENSBTAG00000009478,ENSBTAG00000004658
GO:0015326	cationic amino acid transmembrane transporter activity	molecular_function	0.021008		ENSBTAG00000007403
GO:0004097	catechol oxidase activity	molecular_function	0.021058		Novel03123
GO:0005993	trehalose catabolic process	biological_process	0.021342		Novel01981
GO:0046352	disaccharide catabolic process	biological_process	0.021342		Novel01981
GO:0008458	carnitine O-octanoyltransferase activity	molecular_function	0.021411		ENSBTAG00000021535
GO:0016414	O-octanoyltransferase activity	molecular_function	0.021411		ENSBTAG00000021535
GO:0060809	mesodermal to mesenchymal transition involved in gastrulation	biological_process	0.021467		ENSBTAG00000016920
GO:0040020	regulation of meiosis	biological_process	0.021688		ENSBTAG00000000502,ENSBTAG00000046918,ENSBTAG00000004658
GO:0051552	flavone metabolic process	biological_process	0.021849	ENSBTAG00000026181
GO:0052696	flavonoid glucuronidation	biological_process	0.021849	ENSBTAG00000026181
GO:0052697	xenobiotic glucuronidation	biological_process	0.021849	ENSBTAG00000026181
GO:0071901	negative regulation of protein serine/threonine kinase activity	biological_process	0.021883	ENSBTAG00000003548	ENSBTAG00000004587,ENSBTAG00000004658,ENSBTAG00000001729,ENSBTAG00000034366
GO:0018344	protein geranylgeranylation	biological_process	0.021988	ENSBTAG00000018796
GO:0005150	interleukin-1, Type I receptor binding	molecular_function	0.022001	ENSBTAG00000019665
GO:0005151	interleukin-1, Type II receptor binding	molecular_function	0.022001	ENSBTAG00000019665
GO:0045352	interleukin-1 Type I receptor antagonist activity	molecular_function	0.022001	ENSBTAG00000019665
GO:0045353	interleukin-1 Type II receptor antagonist activity	molecular_function	0.022001	ENSBTAG00000019665
GO:2000660	negative regulation of interleukin-1-mediated signaling pathway	biological_process	0.022001	ENSBTAG00000019665
GO:0035262	gonad morphogenesis	biological_process	0.022043		ENSBTAG00000013499
GO:0072164	mesonephric tubule development	biological_process	0.022138		ENSBTAG00000012139,ENSBTAG00000020406
GO:2000870	regulation of progesterone secretion	biological_process	0.022218		ENSBTAG00000009478
GO:0016679	oxidoreductase activity, acting on diphenols and related substances as donors	molecular_function	0.022301	ENSBTAG00000008692	Novel03123
GO:0044444	cytoplasmic part	cellular_component	0.022327	ENSBTAG00000004557,ENSBTAG00000009534,ENSBTAG00000011057,ENSBTAG00000020449,ENSBTAG00000003728,ENSBTAG00000001727,ENSBTAG00000009914,ENSBTAG00000011837,ENSBTAG00000014643,ENSBTAG00000019023,ENSBTAG00000014840,ENSBTAG00000027337,ENSBTAG00000014093,ENSBTAG00000046319,ENSBTAG00000004829,ENSBTAG00000004379,ENSBTAG00000018918,ENSBTAG00000034785,ENSBTAG00000004263,ENSBTAG00000010543,ENSBTAG00000004348,…	Novel07519,Novel03423,ENSBTAG00000026085,ENSBTAG00000018041,ENSBTAG00000000561,ENSBTAG00000002888,ENSBTAG00000012818,ENSBTAG00000034366,Novel05937,ENSBTAG00000009649,ENSBTAG00000019041,ENSBTAG00000011504,ENSBTAG00000000606,ENSBTAG00000000782,ENSBTAG00000020406,ENSBTAG00000002788,Novel06133,Novel09796,ENSBTAG00000004587,ENSBTAG00000012012,ENSBTAG00000046918,ENSBTAG00000011864,ENSBTAG00000007200,EN…
GO:0060422	peptidyl-dipeptidase inhibitor activity	molecular_function	0.022343		ENSBTAG00000020406
GO:1901863	positive regulation of muscle tissue development	biological_process	0.02238		ENSBTAG00000020701,ENSBTAG00000017024
GO:0097272	ammonia homeostasis	biological_process	0.022477		ENSBTAG00000020426
GO:0097273	creatinine homeostasis	biological_process	0.022477		ENSBTAG00000020426
GO:0097274	urea homeostasis	biological_process	0.022477		ENSBTAG00000020426
GO:0097275	cellular ammonia homeostasis	biological_process	0.022477		ENSBTAG00000020426
GO:0097276	cellular creatinine homeostasis	biological_process	0.022477		ENSBTAG00000020426
GO:0097277	cellular urea homeostasis	biological_process	0.022477		ENSBTAG00000020426
GO:0090341	negative regulation of secretion of lysosomal enzymes	biological_process	0.022523		ENSBTAG00000010681
GO:0004441	inositol-1,4-bisphosphate 1-phosphatase activity	molecular_function	0.022848		ENSBTAG00000007584
GO:0022892	substrate-specific transporter activity	molecular_function	0.02288	ENSBTAG00000018975,ENSBTAG00000046026,ENSBTAG00000037644,ENSBTAG00000007332,ENSBTAG00000008493,ENSBTAG00000047356,ENSBTAG00000008692,ENSBTAG00000007572,ENSBTAG00000025358,ENSBTAG00000018278,Novel06341,ENSBTAG00000018889,ENSBTAG00000004263,ENSBTAG00000000936	Novel03800,Novel05937,ENSBTAG00000015525,Novel00897,Novel03392,ENSBTAG00000015737,ENSBTAG00000016645,Novel04809,Novel03640,ENSBTAG00000011379,Novel09455,ENSBTAG00000007200,Novel05824,ENSBTAG00000007403,Novel08915,Novel03230
GO:0047035	testosterone dehydrogenase (NAD+) activity	molecular_function	0.023025	ENSBTAG00000004557
GO:0008111	alpha-methylacyl-CoA racemase activity	molecular_function	0.023033	ENSBTAG00000021813
GO:0044068	modulation by symbiont of host cellular process	biological_process	0.023089	ENSBTAG00000012511	Novel02732
GO:0003138	primary heart field specification	biological_process	0.023121		ENSBTAG00000020701
GO:0003172	sinoatrial valve development	biological_process	0.023121		ENSBTAG00000020701
GO:0003185	sinoatrial valve morphogenesis	biological_process	0.023121		ENSBTAG00000020701
GO:0035983	response to trichostatin A	biological_process	0.023121		ENSBTAG00000020701
GO:0035984	cellular response to trichostatin A	biological_process	0.023121		ENSBTAG00000020701
GO:0060025	regulation of synaptic activity	biological_process	0.023121		ENSBTAG00000020701
GO:2000987	positive regulation of behavioral fear response	biological_process	0.023121		ENSBTAG00000020701
GO:0051304	chromosome separation	biological_process	0.0232	ENSBTAG00000004108	ENSBTAG00000020856
GO:0004180	carboxypeptidase activity	molecular_function	0.023491	ENSBTAG00000027337	ENSBTAG00000007073,ENSBTAG00000023941
GO:0004910	interleukin-1, Type II, blocking receptor activity	molecular_function	0.0235		ENSBTAG00000006343
GO:0050121	N-acylglucosamine 2-epimerase activity	molecular_function	0.023536	ENSBTAG00000047827
GO:0045444	fat cell differentiation	biological_process	0.023625	ENSBTAG00000016045	ENSBTAG00000014886,ENSBTAG00000020426,ENSBTAG00000006528,ENSBTAG00000010977,ENSBTAG00000034366,ENSBTAG00000014758
GO:0004801	sedoheptulose-7-phosphate:D-glyceraldehyde-3-phosphate glyceronetransferase activity	molecular_function	0.023742	ENSBTAG00000010336
GO:0006091	generation of precursor metabolites and energy	biological_process	0.023801	ENSBTAG00000046319,ENSBTAG00000014093,ENSBTAG00000005530,Novel04656,ENSBTAG00000009914,ENSBTAG00000003728,ENSBTAG00000046019	ENSBTAG00000021535,ENSBTAG00000008683,ENSBTAG00000017024
GO:0032791	lead ion binding	molecular_function	0.023806	ENSBTAG00000000251
GO:0060016	granulosa cell development	biological_process	0.02387		ENSBTAG00000045782
GO:0047444	N-acylneuraminate-9-phosphate synthase activity	molecular_function	0.023886	ENSBTAG00000019023
GO:0034405	response to fluid shear stress	biological_process	0.024069		ENSBTAG00000019892,ENSBTAG00000020701
GO:0071796	K6-linked polyubiquitin binding	molecular_function	0.024174	ENSBTAG00000010481
GO:0017174	glycine N-methyltransferase activity	molecular_function	0.024199	ENSBTAG00000005530
GO:0004394	heparan sulfate 2-O-sulfotransferase activity	molecular_function	0.024213		ENSBTAG00000017595
GO:0033905	xylan endo-1,3-beta-xylosidase activity	molecular_function	0.024221		Novel08304
GO:0032439	endosome localization	biological_process	0.02423	ENSBTAG00000003001
GO:0004385	guanylate kinase activity	molecular_function	0.024381	ENSBTAG00000014775
GO:0002055	adenine binding	molecular_function	0.024466	ENSBTAG00000000639
GO:0003999	adenine phosphoribosyltransferase activity	molecular_function	0.024466	ENSBTAG00000000639
GO:0044209	AMP salvage	biological_process	0.024466	ENSBTAG00000000639
GO:0050313	sulfur dioxygenase activity	molecular_function	0.024482	ENSBTAG00000004379
GO:0003874	6-pyruvoyltetrahydropterin synthase activity	molecular_function	0.024544	ENSBTAG00000003770
GO:0060785	regulation of apoptosis involved in tissue homeostasis	biological_process	0.024756	ENSBTAG00000008648
GO:0072541	peroxynitrite reductase activity	molecular_function	0.024756	ENSBTAG00000008648
GO:0000789	cytoplasmic chromatin	cellular_component	0.024857		ENSBTAG00000046918
GO:0035730	S-nitrosoglutathione binding	molecular_function	0.025002	ENSBTAG00000003548
GO:0035731	dinitrosyl-iron complex binding	molecular_function	0.025002	ENSBTAG00000003548
GO:0097057	TRAF2-GSTP1 complex	cellular_component	0.025002	ENSBTAG00000003548
GO:0047693	ATP diphosphatase activity	molecular_function	0.025274	ENSBTAG00000002480
GO:0071673	positive regulation of smooth muscle cell chemotaxis	biological_process	0.025339	ENSBTAG00000020554
GO:0035971	peptidyl-histidine dephosphorylation	biological_process	0.025518	ENSBTAG00000021549
GO:0042573	retinoic acid metabolic process	biological_process	0.025649	ENSBTAG00000004557	ENSBTAG00000010119
GO:0042379	chemokine receptor binding	molecular_function	0.025962	ENSBTAG00000021377	ENSBTAG00000037558,ENSBTAG00000005581,ENSBTAG00000038639
GO:0001539	ciliary or bacterial-type flagellar motility	biological_process	0.025992		Novel00897,ENSBTAG00000008005,ENSBTAG00000009649
GO:0019855	calcium channel inhibitor activity	molecular_function	0.026707	ENSBTAG00000021549,Novel03450
GO:0046933	proton-transporting ATP synthase activity, rotational mechanism	molecular_function	0.02683	ENSBTAG00000018278	Novel03800
GO:0072163	mesonephric epithelium development	biological_process	0.026942		ENSBTAG00000020406,ENSBTAG00000012139
GO:0007339	binding of sperm to zona pellucida	biological_process	0.027239		Novel09762,ENSBTAG00000011504,ENSBTAG00000026085
GO:0008284	positive regulation of cell proliferation	biological_process	0.027286	ENSBTAG00000012511,ENSBTAG00000014921,ENSBTAG00000020554,ENSBTAG00000003728,ENSBTAG00000010543	ENSBTAG00000034069,ENSBTAG00000000782,ENSBTAG00000009478,ENSBTAG00000010119,ENSBTAG00000009128,ENSBTAG00000026085,ENSBTAG00000021045,ENSBTAG00000038000,ENSBTAG00000032132,ENSBTAG00000019892,ENSBTAG00000020701,ENSBTAG00000020426,ENSBTAG00000001210
GO:0006397	mRNA processing	biological_process	0.027511	ENSBTAG00000008355	Novel02603,ENSBTAG00000031915,ENSBTAG00000007210,Novel02602,ENSBTAG00000047860,Novel02449,Novel00666,ENSBTAG00000045696,ENSBTAG00000045556
GO:0033013	tetrapyrrole metabolic process	biological_process	0.027782	Novel03340,ENSBTAG00000018937,ENSBTAG00000015962,ENSBTAG00000000251
GO:0007159	leukocyte cell-cell adhesion	biological_process	0.028357	ENSBTAG00000013745	ENSBTAG00000019892,ENSBTAG00000009256
GO:0051445	regulation of meiotic cell cycle	biological_process	0.028649		ENSBTAG00000046918,ENSBTAG00000004658,ENSBTAG00000000502
GO:0017017	MAP kinase tyrosine/serine/threonine phosphatase activity	molecular_function	0.028736		ENSBTAG00000004587,ENSBTAG00000001729
GO:0005849	mRNA cleavage factor complex	cellular_component	0.028816	ENSBTAG00000008355	Novel00666
GO:0090025	regulation of monocyte chemotaxis	biological_process	0.029028	ENSBTAG00000020554,ENSBTAG00000021377
GO:2000243	positive regulation of reproductive process	biological_process	0.029597		ENSBTAG00000046918,ENSBTAG00000000502,ENSBTAG00000026085
GO:0010822	positive regulation of mitochondrion organization	biological_process	0.029739	ENSBTAG00000012511,ENSBTAG00000021199	ENSBTAG00000017024
GO:0046914	transition metal ion binding	molecular_function	0.02974	ENSBTAG00000024700,ENSBTAG00000038067,ENSBTAG00000047356,ENSBTAG00000037644,ENSBTAG00000012232,ENSBTAG00000013957,ENSBTAG00000018267,ENSBTAG00000031941,ENSBTAG00000015187,ENSBTAG00000000141,ENSBTAG00000000251,ENSBTAG00000020391,ENSBTAG00000000644,ENSBTAG00000019867,ENSBTAG00000004379,ENSBTAG00000018796,ENSBTAG00000023659	ENSBTAG00000014886,ENSBTAG00000039904,Novel09682,ENSBTAG00000005124,ENSBTAG00000010681,ENSBTAG00000047076,ENSBTAG00000016293,ENSBTAG00000023941,Novel05738,Novel03123,ENSBTAG00000013541,ENSBTAG00000012818,Novel07007,ENSBTAG00000000706,ENSBTAG00000027182,ENSBTAG00000040357,Novel02388,ENSBTAG00000007073,ENSBTAG00000002224,Novel06285,Novel02352,ENSBTAG00000023666,Novel06477,ENSBTAG00000013499,ENSBTAG…
GO:0044723	single-organism carbohydrate metabolic process	biological_process	0.030096	ENSBTAG00000026181,ENSBTAG00000013957,ENSBTAG00000012511,ENSBTAG00000010336,ENSBTAG00000005715,ENSBTAG00000008124,ENSBTAG00000047827,ENSBTAG00000019023,ENSBTAG00000005530	ENSBTAG00000002888,Novel03640,ENSBTAG00000019892,ENSBTAG00000017595,ENSBTAG00000020426,ENSBTAG00000009128,Novel01981,Novel08310,ENSBTAG00000008683
GO:0035036	sperm-egg recognition	biological_process	0.030187		ENSBTAG00000026085,Novel09762,ENSBTAG00000011504
GO:0000188	inactivation of MAPK activity	biological_process	0.030481		ENSBTAG00000004587,ENSBTAG00000001729
GO:0042440	pigment metabolic process	biological_process	0.031055	ENSBTAG00000026181,ENSBTAG00000000251,ENSBTAG00000000639,ENSBTAG00000018937
GO:0015075	ion transmembrane transporter activity	molecular_function	0.032014	ENSBTAG00000004263,ENSBTAG00000000936,ENSBTAG00000018889,ENSBTAG00000018278,Novel06341,ENSBTAG00000008692,ENSBTAG00000007572,ENSBTAG00000007332,ENSBTAG00000046026,ENSBTAG00000018975	Novel05824,Novel08915,Novel03230,ENSBTAG00000007403,ENSBTAG00000007200,ENSBTAG00000011379,Novel09455,Novel04809,Novel03640,Novel03392,Novel00897,ENSBTAG00000016645,ENSBTAG00000015525,Novel05937,Novel03800
GO:0010092	specification of organ identity	biological_process	0.032375	ENSBTAG00000010543	ENSBTAG00000012139,ENSBTAG00000020701
GO:0033549	MAP kinase phosphatase activity	molecular_function	0.03253		ENSBTAG00000001729,ENSBTAG00000004587
GO:0043028	cysteine-type endopeptidase regulator activity involved in apoptotic process	molecular_function	0.03298	ENSBTAG00000008648,ENSBTAG00000012511	ENSBTAG00000020426
GO:0045861	negative regulation of proteolysis	biological_process	0.033374	ENSBTAG00000005043,ENSBTAG00000010481	ENSBTAG00000010681
GO:0045995	regulation of embryonic development	biological_process	0.033398	ENSBTAG00000019665	Novel09455,ENSBTAG00000004587,ENSBTAG00000004836,ENSBTAG00000012139
GO:0010874	regulation of cholesterol efflux	biological_process	0.034078	ENSBTAG00000003001	ENSBTAG00000010681
GO:0009405	pathogenesis	biological_process	0.034317	Novel03450	Novel01239,Novel08846,Novel09942
GO:0001555	oocyte growth	biological_process	0.034442		ENSBTAG00000009478
GO:0031902	late endosome membrane	cellular_component	0.034863	ENSBTAG00000023997,ENSBTAG00000003001	ENSBTAG00000002788
GO:0001919	regulation of receptor recycling	biological_process	0.035322	ENSBTAG00000003001	ENSBTAG00000000183
GO:0043065	positive regulation of apoptotic process	biological_process	0.035357	ENSBTAG00000017689,ENSBTAG00000009304,ENSBTAG00000012511,ENSBTAG00000021199,ENSBTAG00000014921	ENSBTAG00000020426,ENSBTAG00000020701,ENSBTAG00000010119,ENSBTAG00000010977,ENSBTAG00000004587
GO:0006313	transposition, DNA-mediated	biological_process	0.035485		Novel04666,Novel00743
GO:0046545	development of primary female sexual characteristics	biological_process	0.035703		ENSBTAG00000013499,ENSBTAG00000045782,ENSBTAG00000009478,ENSBTAG00000000782,ENSBTAG00000000706
GO:0060485	mesenchyme development	biological_process	0.036125		ENSBTAG00000019892,ENSBTAG00000020701,ENSBTAG00000032132,ENSBTAG00000012139,ENSBTAG00000010977,ENSBTAG00000016920,ENSBTAG00000010119
GO:0001711	endodermal cell fate commitment	biological_process	0.03625		ENSBTAG00000016920,ENSBTAG00000004587
GO:0060452	positive regulation of cardiac muscle contraction	biological_process	0.036301		ENSBTAG00000034366
GO:0016071	mRNA metabolic process	biological_process	0.036376	ENSBTAG00000014607,ENSBTAG00000008355	ENSBTAG00000007210,Novel02603,ENSBTAG00000031915,ENSBTAG00000047860,Novel02602,Novel02449,Novel00666,ENSBTAG00000045556,ENSBTAG00000045696
GO:0051043	regulation of membrane protein ectodomain proteolysis	biological_process	0.036801	ENSBTAG00000005043	ENSBTAG00000016813
GO:2000507	positive regulation of energy homeostasis	biological_process	0.037005		ENSBTAG00000017024
GO:0009988	cell-cell recognition	biological_process	0.037373		ENSBTAG00000026085,ENSBTAG00000011504,Novel09762
GO:2001171	positive regulation of ATP biosynthetic process	biological_process	0.03751		ENSBTAG00000017024
GO:0016682	oxidoreductase activity, acting on diphenols and related substances as donors, oxygen as acceptor	molecular_function	0.037724		Novel03123
GO:0050891	multicellular organismal water homeostasis	biological_process	0.03802	ENSBTAG00000008493	ENSBTAG00000020426
GO:0022891	substrate-specific transmembrane transporter activity	molecular_function	0.038053	Novel06341,ENSBTAG00000018278,ENSBTAG00000004263,ENSBTAG00000000936,ENSBTAG00000018889,ENSBTAG00000046026,ENSBTAG00000018975,ENSBTAG00000007572,ENSBTAG00000008493,ENSBTAG00000008692,ENSBTAG00000007332	Novel09455,ENSBTAG00000011379,Novel03640,Novel04809,ENSBTAG00000007403,Novel03230,Novel08915,Novel05824,ENSBTAG00000007200,Novel05937,ENSBTAG00000015525,Novel03800,ENSBTAG00000016645,Novel00897,Novel03392
GO:0019201	nucleotide kinase activity	molecular_function	0.038123	ENSBTAG00000015408,ENSBTAG00000014775
GO:0043068	positive regulation of programmed cell death	biological_process	0.038513	ENSBTAG00000017689,ENSBTAG00000009304,ENSBTAG00000012511,ENSBTAG00000021199,ENSBTAG00000014921	ENSBTAG00000010119,ENSBTAG00000010977,ENSBTAG00000020426,ENSBTAG00000020701,ENSBTAG00000004587
GO:0061144	alveolar secondary septum development	biological_process	0.038599	ENSBTAG00000010543
GO:0051818	disruption of cells of other organism involved in symbiotic interaction	biological_process	0.039893	ENSBTAG00000012511	Novel02041
GO:0051883	killing of cells in other organism involved in symbiotic interaction	biological_process	0.039893	ENSBTAG00000012511	Novel02041
GO:0042974	retinoic acid receptor binding	molecular_function	0.0399		ENSBTAG00000038000,ENSBTAG00000001210,ENSBTAG00000010681
GO:0006882	cellular zinc ion homeostasis	biological_process	0.03993	ENSBTAG00000046026,ENSBTAG00000023659
GO:0055069	zinc ion homeostasis	biological_process	0.03993	ENSBTAG00000046026,ENSBTAG00000023659
GO:0019563	glycerol catabolic process	biological_process	0.039953	ENSBTAG00000008124
GO:2001013	epithelial cell proliferation involved in renal tubule morphogenesis	biological_process	0.040178		ENSBTAG00000020701
GO:0032810	sterol response element binding	molecular_function	0.040231		ENSBTAG00000010681
GO:0003964	RNA-directed DNA polymerase activity	molecular_function	0.040383	Novel07044,Novel03340	Novel00541,Novel08381,Novel09965,Novel00897,Novel04020,Novel01232,Novel06684,Novel00267
GO:0032505	reproduction of a single-celled organism	biological_process	0.040392		Novel07859
GO:0043093	cytokinesis by binary fission	biological_process	0.040392		Novel07859
GO:1900623	regulation of monocyte aggregation	biological_process	0.040401		ENSBTAG00000019892
GO:1900625	positive regulation of monocyte aggregation	biological_process	0.040401		ENSBTAG00000019892
GO:0007292	female gamete generation	biological_process	0.040404		ENSBTAG00000000706,ENSBTAG00000004658,ENSBTAG00000009478,ENSBTAG00000046918
GO:0001579	medium-chain fatty acid transport	biological_process	0.040512	ENSBTAG00000015436
GO:0072073	kidney epithelium development	biological_process	0.040596		ENSBTAG00000020701,ENSBTAG00000020426,ENSBTAG00000020406,ENSBTAG00000012139
GO:1901860	positive regulation of mitochondrial DNA metabolic process	biological_process	0.040606		ENSBTAG00000017024
GO:2000111	positive regulation of macrophage apoptotic process	biological_process	0.040838		ENSBTAG00000020701
GO:0033037	polysaccharide localization	biological_process	0.040839		Novel03640
GO:0010960	magnesium ion homeostasis	biological_process	0.040888		ENSBTAG00000020426
GO:0032196	transposition	biological_process	0.040912		Novel00743,Novel04666
GO:0048305	immunoglobulin secretion	biological_process	0.041191	ENSBTAG00000014921	ENSBTAG00000008600
GO:0022602	ovulation cycle process	biological_process	0.041389		ENSBTAG00000000706,ENSBTAG00000000782,ENSBTAG00000045782,ENSBTAG00000009478
GO:0006883	cellular sodium ion homeostasis	biological_process	0.041662		ENSBTAG00000027182
GO:0016984	ribulose-bisphosphate carboxylase activity	molecular_function	0.041685		Novel08825
GO:0046940	nucleoside monophosphate phosphorylation	biological_process	0.042457	ENSBTAG00000015408
GO:0050145	nucleoside phosphate kinase activity	molecular_function	0.042457	ENSBTAG00000015408
GO:2000822	regulation of behavioral fear response	biological_process	0.042504		ENSBTAG00000020701
GO:0016312	inositol bisphosphate phosphatase activity	molecular_function	0.042532		ENSBTAG00000007584
GO:0071671	regulation of smooth muscle cell chemotaxis	biological_process	0.042648	ENSBTAG00000020554
GO:0071672	negative regulation of smooth muscle cell chemotaxis	biological_process	0.042648	ENSBTAG00000020554
GO:0030140	trans-Golgi network transport vesicle	cellular_component	0.042729		ENSBTAG00000002788,Novel01532
GO:0051348	negative regulation of transferase activity	biological_process	0.04277	ENSBTAG00000021549,ENSBTAG00000003548,ENSBTAG00000016045	ENSBTAG00000001729,ENSBTAG00000004658,ENSBTAG00000034366,ENSBTAG00000004587
GO:0004450	isocitrate dehydrogenase (NADP+) activity	molecular_function	0.042782	ENSBTAG00000014093
GO:0006097	glyoxylate cycle	biological_process	0.042782	ENSBTAG00000014093
GO:1900193	regulation of oocyte maturation	biological_process	0.042799		ENSBTAG00000004658
GO:1900194	negative regulation of oocyte maturation	biological_process	0.042799		ENSBTAG00000004658
GO:0004555	alpha,alpha-trehalase activity	molecular_function	0.043061		Novel01981
GO:0005991	trehalose metabolic process	biological_process	0.043061		Novel01981
GO:0015927	trehalase activity	molecular_function	0.043061		Novel01981
GO:0010273	detoxification of copper ion	biological_process	0.043372	ENSBTAG00000023659
GO:0034061	DNA polymerase activity	molecular_function	0.043561	Novel03340,Novel07044	Novel04020,Novel01232,Novel06684,Novel00267,Novel09453,Novel00541,Novel08381,Novel00897,Novel09965
GO:0048550	negative regulation of pinocytosis	biological_process	0.043576		ENSBTAG00000010681
GO:0090182	regulation of secretion of lysosomal enzymes	biological_process	0.043576		ENSBTAG00000010681
GO:0002054	nucleobase binding	molecular_function	0.043739	ENSBTAG00000000639
GO:0002060	purine nucleobase binding	molecular_function	0.043739	ENSBTAG00000000639
GO:0045727	positive regulation of translation	biological_process	0.043757	ENSBTAG00000014921	ENSBTAG00000020376,ENSBTAG00000000502
GO:0034224	cellular response to zinc ion starvation	biological_process	0.043814	ENSBTAG00000046026
GO:0010713	negative regulation of collagen metabolic process	biological_process	0.043814	ENSBTAG00000014921
GO:0032966	negative regulation of collagen biosynthetic process	biological_process	0.043814	ENSBTAG00000014921
GO:0071838	cell proliferation in bone marrow	biological_process	0.043866		ENSBTAG00000020701
GO:0071863	regulation of cell proliferation in bone marrow	biological_process	0.043866		ENSBTAG00000020701
GO:0071864	positive regulation of cell proliferation in bone marrow	biological_process	0.043866		ENSBTAG00000020701
GO:0007521	muscle cell fate determination	biological_process	0.043923		ENSBTAG00000020701
GO:0031508	centromeric heterochromatin assembly	biological_process	0.043965		ENSBTAG00000013274
GO:0030061	mitochondrial crista	cellular_component	0.044067		ENSBTAG00000007200
GO:0044423	virion part	cellular_component	0.044105		Novel06684,Novel09455,Novel05084,Novel01239,Novel00897,Novel04809
GO:0044724	single-organism carbohydrate catabolic process	biological_process	0.044191	ENSBTAG00000012511,ENSBTAG00000010336,ENSBTAG00000008124	ENSBTAG00000008683,Novel01981
GO:0015097	mercury ion transmembrane transporter activity	molecular_function	0.044276		Novel04809
GO:0015694	mercury ion transport	biological_process	0.044276		Novel04809
GO:0050787	detoxification of mercury ion	biological_process	0.044276		Novel04809
GO:0019050	suppression by virus of host apoptotic process	biological_process	0.044378	ENSBTAG00000012511
GO:0033668	negative regulation by symbiont of host apoptotic process	biological_process	0.044378	ENSBTAG00000012511
GO:0052041	negative regulation by symbiont of host programmed cell death	biological_process	0.044378	ENSBTAG00000012511
GO:0052490	negative regulation by organism of programmed cell death in other organism involved in symbiotic interaction	biological_process	0.044378	ENSBTAG00000012511
GO:0005152	interleukin-1 receptor antagonist activity	molecular_function	0.044382	ENSBTAG00000019665
GO:0045182	translation regulator activity	molecular_function	0.044489		ENSBTAG00000000502,ENSBTAG00000020376
GO:0009152	purine ribonucleotide biosynthetic process	biological_process	0.044524	ENSBTAG00000007332,ENSBTAG00000000639,ENSBTAG00000018278	Novel03392,Novel00897,Novel03800,ENSBTAG00000013013,ENSBTAG00000017024,Novel05937
GO:0060133	somatotropin secreting cell development	biological_process	0.044543		ENSBTAG00000009128
GO:0000160	phosphorelay signal transduction system	biological_process	0.044543	Novel00510	ENSBTAG00000011379
GO:2000659	regulation of interleukin-1-mediated signaling pathway	biological_process	0.044649	ENSBTAG00000019665
GO:0004028	3-chloroallyl aldehyde dehydrogenase activity	molecular_function	0.044651		ENSBTAG00000010119
GO:0090214	spongiotrophoblast layer developmental growth	biological_process	0.044749		ENSBTAG00000004836
GO:0002302	CD8-positive, alpha-beta T cell differentiation involved in immune response	biological_process	0.044817		ENSBTAG00000016920
GO:0045598	regulation of fat cell differentiation	biological_process	0.045152	ENSBTAG00000016045	ENSBTAG00000014886,ENSBTAG00000014758,ENSBTAG00000010977
GO:2000074	regulation of type B pancreatic cell development	biological_process	0.045192	ENSBTAG00000012511
GO:2000078	positive regulation of type B pancreatic cell development	biological_process	0.045192	ENSBTAG00000012511
GO:0035038	female pronucleus assembly	biological_process	0.045233		ENSBTAG00000004658
GO:0000262	mitochondrial chromosome	cellular_component	0.045272		Novel09796
GO:0015980	energy derivation by oxidation of organic compounds	biological_process	0.045277	ENSBTAG00000005530,ENSBTAG00000009914,ENSBTAG00000014093,ENSBTAG00000046319,ENSBTAG00000003728,ENSBTAG00000046019	ENSBTAG00000017024
GO:0009812	flavonoid metabolic process	biological_process	0.045424	ENSBTAG00000026181
GO:0070813	hydrogen sulfide metabolic process	biological_process	0.045539	ENSBTAG00000004379
GO:0009313	oligosaccharide catabolic process	biological_process	0.045606		Novel01981
GO:0047493	ceramide cholinephosphotransferase activity	molecular_function	0.045622		ENSBTAG00000016805
GO:0005674	transcription factor TFIIF complex	cellular_component	0.045911		ENSBTAG00000034332
GO:0004392	heme oxygenase (decyclizing) activity	molecular_function	0.04601	ENSBTAG00000018937
GO:0006788	heme oxidation	biological_process	0.04601	ENSBTAG00000018937
GO:0016415	octanoyltransferase activity	molecular_function	0.046159		ENSBTAG00000021535
GO:0006278	RNA-dependent DNA replication	biological_process	0.046281	Novel07044,Novel03340	Novel08381,Novel00541,Novel09965,Novel00897,Novel01232,Novel06684,Novel04020,Novel00267
GO:0015254	glycerol channel activity	molecular_function	0.046319	ENSBTAG00000008493
GO:0004655	porphobilinogen synthase activity	molecular_function	0.046468	ENSBTAG00000000251
GO:0071316	cellular response to nicotine	biological_process	0.046498	ENSBTAG00000012511
GO:0004798	thymidylate kinase activity	molecular_function	0.046589	ENSBTAG00000015408
GO:0006233	dTDP biosynthetic process	biological_process	0.046589	ENSBTAG00000015408
GO:0009139	pyrimidine nucleoside diphosphate biosynthetic process	biological_process	0.046589	ENSBTAG00000015408
GO:0009189	deoxyribonucleoside diphosphate biosynthetic process	biological_process	0.046589	ENSBTAG00000015408
GO:0009196	pyrimidine deoxyribonucleoside diphosphate metabolic process	biological_process	0.046589	ENSBTAG00000015408
GO:0009197	pyrimidine deoxyribonucleoside diphosphate biosynthetic process	biological_process	0.046589	ENSBTAG00000015408
GO:0046072	dTDP metabolic process	biological_process	0.046589	ENSBTAG00000015408
GO:0016226	iron-sulfur cluster assembly	biological_process	0.046658	ENSBTAG00000000141	Novel09645
GO:0031163	metallo-sulfur cluster assembly	biological_process	0.046658	ENSBTAG00000000141	Novel09645
GO:0033133	positive regulation of glucokinase activity	biological_process	0.046958	ENSBTAG00000012511
GO:0006168	adenine salvage	biological_process	0.047298	ENSBTAG00000000639
GO:0043096	purine nucleobase salvage	biological_process	0.047298	ENSBTAG00000000639
GO:0046083	adenine metabolic process	biological_process	0.047298	ENSBTAG00000000639
GO:0046084	adenine biosynthetic process	biological_process	0.047298	ENSBTAG00000000639
GO:0060014	granulosa cell differentiation	biological_process	0.047309		ENSBTAG00000045782
GO:0010918	positive regulation of mitochondrial membrane potential	biological_process	0.047505	ENSBTAG00000012511
GO:0042698	ovulation cycle	biological_process	0.047668		ENSBTAG00000000706,ENSBTAG00000000782,ENSBTAG00000045782,ENSBTAG00000009478
GO:0008969	phosphohistidine phosphatase activity	molecular_function	0.047686	ENSBTAG00000021549
GO:0004145	diamine N-acetyltransferase activity	molecular_function	0.048071	ENSBTAG00000004222
GO:0005771	multivesicular body	cellular_component	0.048176		ENSBTAG00000002788,ENSBTAG00000011504
GO:0005833	hemoglobin complex	cellular_component	0.048877	ENSBTAG00000037644,ENSBTAG00000047356
GO:0006164	purine nucleotide biosynthetic process	biological_process	0.04891	ENSBTAG00000018278,ENSBTAG00000007332,ENSBTAG00000000639	Novel05937,ENSBTAG00000017024,ENSBTAG00000013013,Novel03800,Novel03392,Novel00897
GO:0071638	negative regulation of monocyte chemotactic protein-1 production	biological_process	0.049038	ENSBTAG00000003548
GO:0010712	regulation of collagen metabolic process	biological_process	0.049062	ENSBTAG00000014921,ENSBTAG00000008648
GO:0032965	regulation of collagen biosynthetic process	biological_process	0.049062	ENSBTAG00000008648,ENSBTAG00000014921
GO:0006203	dGTP catabolic process	biological_process	0.04929	ENSBTAG00000002480
GO:0008413	8-oxo-7,8-dihydroguanosine triphosphate pyrophosphatase activity	molecular_function	0.04929	ENSBTAG00000002480
GO:0035539	8-oxo-7,8-dihydrodeoxyguanosine triphosphate pyrophosphatase activity	molecular_function	0.04929	ENSBTAG00000002480
GO:0046660	female sex differentiation	biological_process	0.049635		ENSBTAG00000000706,ENSBTAG00000000782,ENSBTAG00000013499,ENSBTAG00000045782,ENSBTAG00000009478
GO:0071821	FANCM-MHF complex	cellular_component	0.04965	ENSBTAG00000004108
GO:0016627	oxidoreductase activity, acting on the CH-CH group of donors	molecular_function	0.049743	ENSBTAG00000046019	Novel00541,ENSBTAG00000018041,Novel09755

## Sheet: KEGG
Table S4. Differential expressed genes in untreated embryos between 8-16-cell and morula stages.
Spreadsheet 3. KEGG analysis of all differentially expressed genes.
Term	Database	ID	P Value	Genes
Oxidative phosphorylation	KEGG PATHWAY	bta00190	7.32e-13	Novel03230,ENSBTAG00000005465,ENSBTAG00000003728,ENSBTAG00000021651,Novel05084,ENSBTAG00000012072,ENSBTAG00000007572,ENSBTAG00000012232,ENSBTAG00000007332,ENSBTAG00000046319,ENSBTAG00000018889,ENSBTAG00000003279,Novel07061,ENSBTAG00000009534,ENSBTAG00000014669,ENSBTAG00000008692,ENSBTAG00000019419,ENSBTAG00000007754,ENSBTAG00000018278,ENSBTAG00000007200,ENSBTAG00000046019,ENSBTAG00000019025,ENSBT…
Parkinson's disease	KEGG PATHWAY	bta05012	2.99e-09	ENSBTAG00000014669,ENSBTAG00000007754,ENSBTAG00000018278,ENSBTAG00000021651,ENSBTAG00000007200,ENSBTAG00000046019,ENSBTAG00000012072,ENSBTAG00000046319,ENSBTAG00000012232,ENSBTAG00000009914,ENSBTAG00000003728,ENSBTAG00000019419,ENSBTAG00000008692,ENSBTAG00000005465,Novel05084,Novel00897,ENSBTAG00000003279,Novel07061,ENSBTAG00000009534,ENSBTAG00000019025
Huntington's disease	KEGG PATHWAY	bta05016	1.01e-07	ENSBTAG00000014669,ENSBTAG00000007754,ENSBTAG00000018278,ENSBTAG00000021651,ENSBTAG00000017024,ENSBTAG00000007200,ENSBTAG00000046019,ENSBTAG00000018277,ENSBTAG00000046319,ENSBTAG00000012232,ENSBTAG00000009914,ENSBTAG00000003728,ENSBTAG00000012072,ENSBTAG00000008692,ENSBTAG00000002545,ENSBTAG00000005465,ENSBTAG00000019419,ENSBTAG00000003279,Novel07061,ENSBTAG00000009534,ENSBTAG00000019025
Non-alcoholic fatty liver disease (NAFLD)	KEGG PATHWAY	bta04932	1.38e-07	ENSBTAG00000014669,ENSBTAG00000007754,ENSBTAG00000012232,ENSBTAG00000021651,ENSBTAG00000014921,ENSBTAG00000046019,ENSBTAG00000046319,ENSBTAG00000010681,ENSBTAG00000007200,ENSBTAG00000009914,ENSBTAG00000003728,ENSBTAG00000012072,ENSBTAG00000008692,ENSBTAG00000005465,ENSBTAG00000019419,ENSBTAG00000003279,Novel07061,ENSBTAG00000009534,ENSBTAG00000019025
Alzheimer's disease	KEGG PATHWAY	bta05010	6.52e-07	ENSBTAG00000014669,ENSBTAG00000012511,ENSBTAG00000018278,ENSBTAG00000021651,ENSBTAG00000007200,ENSBTAG00000046019,ENSBTAG00000046319,ENSBTAG00000012232,ENSBTAG00000007754,ENSBTAG00000003728,ENSBTAG00000012072,ENSBTAG00000008692,ENSBTAG00000005465,ENSBTAG00000019419,ENSBTAG00000009914,ENSBTAG00000003279,Novel07061,ENSBTAG00000009534,ENSBTAG00000019025
Metabolic pathways	KEGG PATHWAY	bta01100	5.53e-05	Novel03230,ENSBTAG00000005465,ENSBTAG00000008124,ENSBTAG00000003728,ENSBTAG00000021651,ENSBTAG00000014775,Novel05084,ENSBTAG00000012072,Novel09557,ENSBTAG00000011720,ENSBTAG00000026181,ENSBTAG00000015408,ENSBTAG00000012232,ENSBTAG00000007572,ENSBTAG00000007332,ENSBTAG00000008683,ENSBTAG00000013957,ENSBTAG00000016748,ENSBTAG00000014093,ENSBTAG00000000639,ENSBTAG00000046319,ENSBTAG00000018889,ENSBT…
Mineral absorption	KEGG PATHWAY	bta04978	0.0012129	ENSBTAG00000001595,ENSBTAG00000046026,ENSBTAG00000023659,ENSBTAG00000018937,Novel09942,ENSBTAG00000023666
Porphyrin and chlorophyll metabolism	KEGG PATHWAY	bta00860	0.00224537	Novel09942,ENSBTAG00000023666,ENSBTAG00000000251,ENSBTAG00000026181,ENSBTAG00000018937
Collecting duct acid secretion	KEGG PATHWAY	bta04966	0.0305391	ENSBTAG00000004263,ENSBTAG00000007572,Novel03230
Cell adhesion molecules (CAMs)	KEGG PATHWAY	bta04514	0.0389315	ENSBTAG00000008114,ENSBTAG00000045901,ENSBTAG00000000095,ENSBTAG00000009256,Novel01558,Novel02686,Novel04680,Novel05918,Novel02858,ENSBTAG00000024021,ENSBTAG00000000561
Folate biosynthesis	KEGG PATHWAY	bta00790	0.0391919	ENSBTAG00000016748,ENSBTAG00000003770
Retinol metabolism	KEGG PATHWAY	bta00830	0.0408265	ENSBTAG00000010119,ENSBTAG00000011720,ENSBTAG00000026181,ENSBTAG00000004557
--------------------
#Term	Database	Id	P-Value	Genes
--------------------
