# Supplementary material for: Long Non-Coding RNA and mRNA Profiling in Early-Stage Bovine Embryos Treated with Glutathione
Source: Antioxidants (Basel). 2020 May 8;9(5):402. doi: 10.3390/antiox9050402 (PMC7278749; doi:10.3390/antiox9050402)
Supplement: Supplementary file 1 [file antioxidants-09-00402-s001.zip › Table S5.xlsx]

## Sheet: ML_TvsC8C16_T.DEG
Table S5. Differential expressed genes in GSH-treated embryos between 8-16-cell and morula stages.
Spreadsheet 1. All differentially expressed genes.
ID	Gene Name	ML_T	C8C16_T	log2 of Fold Change	P Value
ENSBTAG00000004097	A2ML1	102.69	5.07009	4.3401	0.0017853
ENSBTAG00000017298	AAMDC	646.351	38.5928	4.0659	1.5232e-05
ENSBTAG00000019810	AARS	281.068	26.4116	3.4117	0.0012418
ENSBTAG00000004038	ABAT	23.1891	617.115	-4.734	5.46e-06
ENSBTAG00000003472	ABCA12	9.59283	160.877	-4.0679	0.0048077
ENSBTAG00000003531	ABCA13	2.44879	76.9905	-4.9745	0.0018805
ENSBTAG00000017053	ABCB10	53.9106	382.985	-2.8286	0.0025842
ENSBTAG00000026885	ABCB11	3.33249	189.732	-5.8312	1.12e-05
ENSBTAG00000020607	ABCB6	93.7412	7.17212	3.7082	0.0025333
ENSBTAG00000014633	ABCD4	77.3823	1.98819	5.2825	0.00076716
ENSBTAG00000016365	ABCG5	1.32556	109.493	-6.3681	0.00044347
ENSBTAG00000016366	ABCG8	0.782542	61.6054	-6.2987	0.0010527
ENSBTAG00000005136	ABI1	344.302	2280.69	-2.7277	0.0029893
ENSBTAG00000011017	ABI2	8.36844	245.068	-4.8721	1.75e-05
ENSBTAG00000004899	ABLIM1	96.8075	727.389	-2.9095	0.0027285
ENSBTAG00000001446	ABRACL	145.922	1353.2	-3.2131	0.0012449
ENSBTAG00000024240	ACADM	2065.05	419.744	2.2986	0.006614
ENSBTAG00000018041	ACADSB	26.9367	1122.57	-5.3811	4.33e-07
ENSBTAG00000010527	ACAP1	1169.79	52.2499	4.4847	3.2611e-06
ENSBTAG00000012885	ACAT1	5965.6	342.924	4.1207	4.0603e-06
ENSBTAG00000012053	ACCSL	20.0961	3617.25	-7.4918	2.7e-05
ENSBTAG00000017218	ACER3	2311.43	376.609	2.6176	0.0027751
ENSBTAG00000004178	ACOX2	131	4.09835	4.9984	0.00011835
ENSBTAG00000020498	ACP1	1214.17	183.962	2.7225	0.0052798
ENSBTAG00000033384	ACRV1	2.1081	454.828	-7.7532	2.71e-09
ENSBTAG00000004344	ACSL1	3005.37	162.202	4.2117	0.0021106
ENSBTAG00000006189	ACTG1	15649.4	757.911	4.3679	4.5386e-06
ENSBTAG00000002460	ACTL6A	3482.18	694.5	2.3259	0.0059576
ENSBTAG00000003836	ADAM19	8.33124	208.093	-4.6426	0.00010273
ENSBTAG00000037929	ADAM28	196.494	12.6935	3.9523	0.0038707
ENSBTAG00000000706	ADAMTS1	55.5768	1138.46	-4.3565	0.00089321
ENSBTAG00000012558	ADAMTS12	4.89758	132.944	-4.7626	0.00030498
ENSBTAG00000001010	ADAMTS18	0	35.8118	0	0.006076
ENSBTAG00000002997	ADAMTSL1	0	99.3282	0	1.22e-05
ENSBTAG00000011064	ADCK5	86.3042	0.963601	6.4848	0.00020215
ENSBTAG00000004347	ADGRF5	70.2115	0	Inf	4.4038e-05
ENSBTAG00000020707	ADGRG6	224.214	19.7599	3.5042	0.0011342
ENSBTAG00000006031	ADGRV1	17.8229	149.061	-3.0641	0.0059791
ENSBTAG00000004476	ADHFE1	6.3615	272.764	-5.4221	2.35e-06
ENSBTAG00000001578	ADPGK	214.787	27.8103	2.9492	0.0023012
ENSBTAG00000019265	AGK	228.09	2537.73	-3.4759	0.0069286
ENSBTAG00000002478	AGMAT	1.66625	408.038	-7.936	2.52e-06
ENSBTAG00000004442	AGPAT1	3.77435	85.0124	-4.4934	0.0031835
ENSBTAG00000004922	AGPAT5	20711.7	954.233	4.44	6.7217e-07
ENSBTAG00000000522	AHSG	106.33	0	Inf	0.00033027
ENSBTAG00000018849	AICDA	66.8627	2.50048	4.7409	0.0041836
ENSBTAG00000017527	AIM1	53.7141	600.295	-3.4823	0.0036112
ENSBTAG00000004230	AIMP1	14725.1	776.788	4.2446	9.6883e-07
ENSBTAG00000007367	AIMP2	670.807	98.2711	2.7711	0.001694
ENSBTAG00000017147	AK3	2976.88	250.833	3.569	9.4354e-05
ENSBTAG00000046192	AK6	10818.8	363.363	4.896	3.1266e-08
ENSBTAG00000016854	AK7	1225.8	48.6151	4.6562	0.0009443
ENSBTAG00000014752	AKAP11	293.866	1708.17	-2.5392	0.0035633
ENSBTAG00000017719	AKAP6	2.89064	135.567	-5.5515	8.44e-05
ENSBTAG00000000240	AKAP7	1873.22	273.764	2.7745	0.0025726
ENSBTAG00000004715	AKIRIN1	3615.25	479.499	2.9145	0.00064186
ENSBTAG00000016250	AKTIP	287.53	2906.29	-3.3374	9.97e-05
ENSBTAG00000010119	ALDH1A2	0	359.183	0	1.45e-05
ENSBTAG00000006326	ALDH1L2	6.76615	139.73	-4.3682	0.0010474
ENSBTAG00000018469	ALDH6A1	165.624	11.6689	3.8272	0.0012338
ENSBTAG00000011850	ALG5	2641.48	79.3202	5.0575	9.5954e-08
ENSBTAG00000003617	ALKBH4	92.4901	4.41955	4.3873	0.0011249
ENSBTAG00000014977	ALX1	187.233	3198.66	-4.0946	1.63e-05
ENSBTAG00000021813	AMACR	170.851	1.2848	7.0551	2.2237e-06
ENSBTAG00000014083	AMIGO1	6.12197	119.958	-4.2924	0.0010907
ENSBTAG00000015821	AMPD3	3.09297	201.303	-6.0242	1.1e-05
ENSBTAG00000002321	AMT	607.719	69.9729	3.1185	0.00094205
ENSBTAG00000002999	ANAPC15	648.899	4924.35	-2.9239	0.00073485
ENSBTAG00000019052	ANK3	32.2389	299.038	-3.2135	0.0015353
ENSBTAG00000021292	ANKFN1	194.94	0	Inf	6.1898e-09
ENSBTAG00000014376	ANKRD13A	26.7611	298.863	-3.4813	0.00090489
ENSBTAG00000008288	ANKRD26	1934.61	371.519	2.3805	0.0046921
ENSBTAG00000018453	ANKRD37	12.9253	172.05	-3.7346	0.0012586
ENSBTAG00000001117	ANKRD50	73.9427	1610.12	-4.4446	2.37e-06
ENSBTAG00000003455	ANKRD6	4.2162	308.71	-6.1942	6.37e-07
ENSBTAG00000014324	ANTXR2	4.99874	278.029	-5.7975	0.00027361
ENSBTAG00000009615	ANXA2	9358.87	651.895	3.8436	0.0025034
ENSBTAG00000014809	ANXA6	128.487	7.70881	4.059	0.0033233
ENSBTAG00000002769	AP1G1	451.553	87.9357	2.3604	0.0067571
ENSBTAG00000011133	AP1S3	276.282	7.56244	5.1911	5.9874e-05
ENSBTAG00000010584	AP2S1	311.386	37.8894	3.0388	0.001821
ENSBTAG00000009034	AP3D1	519.767	80.3001	2.6944	0.0052592
ENSBTAG00000001243	AP3M2	0	102.703	0	0.00047068
ENSBTAG00000017201	AP4S1	197.474	22.2604	3.1491	0.0043865
ENSBTAG00000008877	APBA1	2.00694	100.215	-5.642	0.00022651
ENSBTAG00000013531	APITD1	5412.2	762.672	2.8271	0.00044216
ENSBTAG00000008505	APOB	31.9459	218.685	-2.7752	0.0034009
ENSBTAG00000021790	APOOL	494.146	23.0695	4.4209	6.4021e-06
ENSBTAG00000021199	APOPT1	1530.62	138.742	3.4636	0.00025669
ENSBTAG00000006824	APPL1	116.557	724.762	-2.6365	0.0022853
ENSBTAG00000000639	APRT	96.1365	0.642401	7.2255	5.299e-05
ENSBTAG00000019928	AQP11	566.738	113.152	2.3244	0.0037487
ENSBTAG00000008493	AQP3	648.253	15.5925	5.3776	0.005052
ENSBTAG00000012712	AQR	1886.86	406.526	2.2146	0.0057841
ENSBTAG00000001057	ARFGAP3	7042.63	927.033	2.9254	0.00053954
ENSBTAG00000017370	ARFGEF3	2.44879	319.078	-7.0257	2.64e-06
ENSBTAG00000007497	ARFRP1	151.521	12.9537	3.5481	0.0037844
ENSBTAG00000002273	ARGFX	50488.1	8400.68	2.5874	0.001133
ENSBTAG00000003959	ARHGAP24	0	55.4864	0	0.00068698
ENSBTAG00000023976	ARHGAP25	0.441852	1004.52	-11.151	7.54e-06
ENSBTAG00000027151	ARHGAP26	13.5963	162.584	-3.5799	0.0046664
ENSBTAG00000004190	ARHGAP29	228.094	2524.11	-3.4681	0.0012887
ENSBTAG00000021343	ARHGEF12	40.1923	314.967	-2.9702	0.0033905
ENSBTAG00000005633	ARHGEF28	32.0633	380.004	-3.567	0.0058692
ENSBTAG00000014091	ARHGEF3	104.468	697.432	-2.739	0.0025367
ENSBTAG00000006729	ARID5B	30.3331	775.955	-4.677	0.0016174
ENSBTAG00000011883	ARL1	2125.87	416.312	2.3523	0.0062969
ENSBTAG00000020390	ARL13A	7.85218	237.017	-4.9158	0.0015311
ENSBTAG00000002869	ARL4A	550.254	5726.54	-3.3795	0.0032038
ENSBTAG00000010091	ARL6	1796.21	10334.8	-2.5245	0.0015622
ENSBTAG00000021506	ARL6IP5	825.206	88.5619	3.22	0.00088464
ENSBTAG00000036087	ARMC2	18.8717	3273.9	-7.4386	6.22e-06
ENSBTAG00000013029	ARNTL	86.2298	712.78	-3.0472	0.0011736
ENSBTAG00000045582	ARPC5	1840.36	337.126	2.4486	0.0042176
ENSBTAG00000007732	ARPP21	1.66625	375.979	-7.8179	4.88e-08
ENSBTAG00000017808	ARSJ	4.55689	109.603	-4.5881	0.0011692
ENSBTAG00000001514	ASB11	71.8138	1328.86	-4.2098	0.0029299
ENSBTAG00000016013	ASB14	0	46.7204	0	0.002143
ENSBTAG00000000978	ASH2L	43.5248	353.203	-3.0206	0.0029623
ENSBTAG00000011837	ASNA1	547.465	62.7154	3.1259	0.0020127
ENSBTAG00000007860	ASPM	614.75	4156.91	-2.7574	0.001883
ENSBTAG00000020348	ASTL	0.782542	82.4143	-6.7186	0.00077683
ENSBTAG00000047003	ASXL3	1.76741	92.339	-5.7072	0.00064494
ENSBTAG00000006941	ATAT1	24.11	287.186	-3.5743	0.00081936
ENSBTAG00000002295	ATF2	1379.04	11870.5	-3.1056	0.00040612
ENSBTAG00000010795	ATG14	851.671	4625.08	-2.4411	0.0059269
ENSBTAG00000019274	ATIC	2585.12	429.538	2.5894	0.0023648
ENSBTAG00000008340	ATOX1	3241.15	221.075	3.8739	2.3572e-05
ENSBTAG00000000473	ATP10D	103.345	1600.36	-3.9529	1.92e-05
ENSBTAG00000002688	ATP1B1	65.0104	718.851	-3.4669	0.00034883
ENSBTAG00000014140	ATP1B3	12051.4	1518.53	2.9885	0.0003571
ENSBTAG00000017543	ATP23	4110.32	748.795	2.4566	0.0011616
ENSBTAG00000014059	ATP2B4	9.96028	165.17	-4.0516	0.0017712
ENSBTAG00000002507	ATP5A1	22340.7	1660.52	3.75	4.9182e-05
ENSBTAG00000013315	ATP5B	8377.56	920.438	3.1861	0.00014531
ENSBTAG00000018339	ATP5G1	2401.5	277.57	3.113	0.0014305
ENSBTAG00000002094	ATP5J2	9863.24	299.334	5.0422	2.9537e-08
ENSBTAG00000004263	ATP6V0A4	418.075	26.5661	3.9761	7.7139e-05
ENSBTAG00000018889	ATP6V0B	1271.68	209.748	2.6	0.0038944
ENSBTAG00000021092	ATP6V0D2	3504.3	19.9185	7.4589	5.7463e-10
ENSBTAG00000002703	ATP6V1A	7068.67	1064.8	2.7309	0.00083603
ENSBTAG00000001927	ATP6V1C2	1142.21	110.082	3.3752	0.00035259
ENSBTAG00000016309	ATP6V1D	15142.4	607.906	4.6386	2.1208e-07
ENSBTAG00000000203	ATP6V1G1	18696.5	3324.36	2.4916	0.003979
ENSBTAG00000005738	ATP8B1	65.2173	450.693	-2.7888	0.0029978
ENSBTAG00000011529	ATR	1527.26	232.313	2.7168	0.0010845
ENSBTAG00000019675	ATXN1	0	93.6848	0	1.89e-05
ENSBTAG00000044081	AUH	371.029	36.1777	3.3584	0.0013726
ENSBTAG00000020123	AUP1	110.057	2.2484	5.6132	0.00032815
ENSBTAG00000013009	AURKA	2103.58	44276	-4.3956	4.86e-05
ENSBTAG00000004874	AURKAIP1	387.826	20.0201	4.2759	3.7607e-05
ENSBTAG00000016913	AVIL	389.262	2.4395	7.318	1.0338e-08
ENSBTAG00000017790	B9D1	309.603	2.95179	6.7127	1.7436e-06
ENSBTAG00000012511	BAD	478.687	35.5516	3.7511	0.00015311
ENSBTAG00000019044	BAIAP2	5.98361	432.803	-6.1766	1.81e-07
ENSBTAG00000020643	BARX2	0	35.8728	0	0.0061032
ENSBTAG00000006528	BBS9	61.5395	2688.37	-5.4491	7.08e-08
ENSBTAG00000017781	BCDIN3D	48.5711	0.3212	7.2405	0.0026991
ENSBTAG00000013700	BECN2	428.443	11190.9	-4.7071	0.004138
ENSBTAG00000001744	BET1L	240.584	35.0596	2.7787	0.0044019
ENSBTAG00000002255	BHMT	0.782542	224.848	-8.1666	5.59e-08
ENSBTAG00000010694	BICC1	39.6597	452.388	-3.5118	0.00018906
ENSBTAG00000003766	BLOC1S4	137.378	3.33398	5.3648	6.377e-05
ENSBTAG00000012250	BLOC1S6	536.462	89.928	2.5766	0.0061086
ENSBTAG00000013414	BLVRA	312.366	29.8676	3.3866	0.00038466
ENSBTAG00000010508	BLVRB	71.9893	0.833495	6.4325	0.00037075
ENSBTAG00000045782	BMP15	149.242	15442.1	-6.6931	3.58e-06
ENSBTAG00000002081	BMPR1B	24.7809	781.94	-4.9798	0.0069005
ENSBTAG00000012878	BMS1	3512.59	686.238	2.3558	0.0039941
ENSBTAG00000003669	BNC2	1.32556	201.763	-7.2499	3.6e-06
ENSBTAG00000021307	BNIP3L	10327	1928.78	2.4207	0.0060295
ENSBTAG00000015193	BOLA3	1192.31	45.0331	4.7266	0.0024638
ENSBTAG00000031614	BOLL	116.121	790.86	-2.7678	0.0029966
ENSBTAG00000007817	BRCC3	44.4085	292.577	-2.7199	0.0071874
ENSBTAG00000013715	BRINP2	0.883705	74.3762	-6.3951	0.00076684
ENSBTAG00000017689	BRMS1	400.121	38.8327	3.3651	0.0057614
ENSBTAG00000013994	BSX	0	42.1667	0	0.0027763
ENSBTAG00000000529	BTBD9	8.29403	264.673	-4.996	3.97e-05
ENSBTAG00000034346	BTG4	3055.37	730178	-7.9008	2.52e-14
ENSBTAG00000011587	C10orf90	3.23133	195.892	-5.9218	0.00074429
ENSBTAG00000001917	C11orf16	0.883705	192.245	-7.7652	0.00067096
ENSBTAG00000008661	C11orf52	0.883705	337.464	-8.577	1.61e-05
ENSBTAG00000003550	C11orf54	898.988	161.674	2.4752	0.0040139
ENSBTAG00000018743	C12orf29	1685.13	300.44	2.4877	0.0044339
ENSBTAG00000026886	C14orf2	1573.04	66.4641	4.5648	5.3587e-07
ENSBTAG00000016522	C15orf40	1581.39	87.956	4.1683	1.6639e-06
ENSBTAG00000025242	C17orf78	1.32556	56.0434	-5.4019	0.0072257
ENSBTAG00000007739	C19orf60	138.357	10.8273	3.6756	0.0021507
ENSBTAG00000001792	C19orf70	891.683	127.021	2.8115	0.001053
ENSBTAG00000004567	C1D	1729.01	14930.6	-3.1103	0.00042833
ENSBTAG00000027936	C1orf146	6436.27	794.975	3.0172	0.0024325
ENSBTAG00000009314	C1orf168	69.4394	871.705	-3.65	0.00037589
ENSBTAG00000024520	C1orf174	80.6508	5.12294	3.9766	0.0026773
ENSBTAG00000011822	C1orf228	1.32556	144.792	-6.7712	0.00022899
ENSBTAG00000011946	C1orf27	2654.07	323.697	3.0355	0.00062017
ENSBTAG00000012739	C1QBP	28771.5	2299.55	3.6452	8.6282e-05
ENSBTAG00000019589	C21orf2	118.665	1.98819	5.8993	9.3006e-05
ENSBTAG00000001395	C21orf91	518.814	4876.17	-3.2325	0.00088774
ENSBTAG00000012888	C2orf80	155.834	1265.86	-3.022	0.0011392
ENSBTAG00000007970	C3orf38	1486.43	7943.07	-2.4178	0.0062892
ENSBTAG00000019429	C4orf17	60.9535	414.292	-2.7649	0.0021132
ENSBTAG00000044159	C4orf33	66.7778	1606.13	-4.5881	2.45e-06
ENSBTAG00000012210	C5	8.57076	238.876	-4.8007	0.00067552
ENSBTAG00000016996	C5H12orf54	976.036	12.3804	6.3008	5.0277e-09
ENSBTAG00000013112	C5orf15	2925.77	96.4048	4.9236	2.7164e-07
ENSBTAG00000021398	C6orf203	3829.43	548.151	2.8045	0.0020246
ENSBTAG00000013525	C6orf25	73.5113	2780.54	-5.2413	2.1e-08
ENSBTAG00000045794	C7orf73	1365.67	7584.08	-2.4734	0.0029924
ENSBTAG00000047643	C8orf48	257.624	29.7009	3.1167	0.0027908
ENSBTAG00000044004	C9orf84	22.4438	191.419	-3.0923	0.0066466
ENSBTAG00000017733	CA2	4.2162	406.575	-6.5914	7.54e-08
ENSBTAG00000020887	CACNA1E	25.3716	192.948	-2.9269	0.0057863
ENSBTAG00000005110	CADPS2	22.4066	519.414	-4.5349	1.51e-05
ENSBTAG00000013854	CALML5	147.161	0	Inf	0.0054725
ENSBTAG00000043969	CALN1	2.34763	85.2442	-5.1823	0.0049967
ENSBTAG00000014602	CAMTA1	84.9995	588.533	-2.7916	0.00137
ENSBTAG00000048107	CANX	11092.6	1051.89	3.3985	0.00014518
ENSBTAG00000008946	CAPN13	41.9969	321.119	-2.9348	0.0035062
ENSBTAG00000012778	CAPN2	2014	80.7799	4.6399	0.00015536
ENSBTAG00000005034	CAPN5	76.8229	3.14288	4.6114	0.0031541
ENSBTAG00000016744	CAPRIN1	8007.28	1347.62	2.5709	0.0016612
ENSBTAG00000019373	CAPRIN2	85.6332	703.246	-3.0378	0.00090789
ENSBTAG00000004072	CAPZA2	5810.5	590.423	3.2988	0.0002036
ENSBTAG00000011202	CARD19	228.142	21.3049	3.4207	0.0028967
ENSBTAG00000012048	CARM1	2.20926	90.8713	-5.3622	0.0010754
ENSBTAG00000018709	CATSPERB	0.883705	201.775	-7.835	4.93e-07
ENSBTAG00000013057	CBLB	28.4913	276.212	-3.2772	0.0023935
ENSBTAG00000015194	CBLN1	7.41033	182.169	-4.6196	0.00041051
ENSBTAG00000005985	CBLN2	2.54995	239.469	-6.5532	1.03e-06
ENSBTAG00000004604	CCDC124	457.354	26.9483	4.085	0.00017647
ENSBTAG00000047780	CCDC127	2220.83	131.599	4.0769	0.0009363
ENSBTAG00000009341	CCDC146	73.1556	1859.06	-4.6675	2.83e-06
ENSBTAG00000020264	CCDC181	418.515	5716.55	-3.7718	0.0043785
ENSBTAG00000016017	CCDC40	1.22439	84.1708	-6.1032	0.00037458
ENSBTAG00000018416	CCDC42	4.45573	163.479	-5.1973	5.26e-05
ENSBTAG00000011138	CCDC58	11796.6	624.397	4.2398	1.1747e-06
ENSBTAG00000036282	CCDC59	8909.4	1421.58	2.6478	0.00098061
ENSBTAG00000003527	CCDC62	245.917	1231.86	-2.3246	0.0054549
ENSBTAG00000035110	CCDC67	2.1081	144.04	-6.0944	3.22e-05
ENSBTAG00000008158	CCDC68	1848.77	117.498	3.9759	8.936e-06
ENSBTAG00000002675	CCDC7	21.2938	179.978	-3.0793	0.0034216
ENSBTAG00000007479	CCDC90B	2250.83	432.742	2.3789	0.0049731
ENSBTAG00000020346	CCDC92	2.1081	88.3789	-5.3897	0.0014911
ENSBTAG00000008832	CCL1	5.33943	133.237	-4.6412	0.0012347
ENSBTAG00000005581	CCL25	4.01387	1291.01	-8.3293	7.71e-07
ENSBTAG00000031246	CCNI2	3.97667	232.874	-5.8718	0.0032036
ENSBTAG00000033685	CCNJ	31.3076	780.505	-4.6398	1.3e-05
ENSBTAG00000016297	CCNYL1	32.1645	929.123	-4.8523	2.14e-06
ENSBTAG00000015483	CCR8	16.0927	288.719	-4.1652	0.00014629
ENSBTAG00000004531	CCT4	17186.8	2378.48	2.8532	0.00073326
ENSBTAG00000008184	CCT6A	9071.79	147.76	5.9401	1.3641e-06
ENSBTAG00000020338	CCT6B	508.823	77.9297	2.7069	0.0036306
ENSBTAG00000033319	CD200	28.7681	772.646	-4.7473	2.5e-06
ENSBTAG00000000095	CD274	19.138	606.536	-4.9861	0.0021047
ENSBTAG00000038195	CD302	141.22	1070.51	-2.9223	0.00056067
ENSBTAG00000004403	CD320	164.847	16.8854	3.2873	0.0050623
ENSBTAG00000013569	CD38	1055.33	51.5913	4.3544	3.7709e-06
ENSBTAG00000015710	CD3E	0	39.5361	0	0.0038018
ENSBTAG00000003585	CD47	399.452	36.873	3.4374	0.00056353
ENSBTAG00000011238	CD48	3402.96	219.648	3.9535	7.9332e-06
ENSBTAG00000006984	CD55	32.654	213.415	-2.7083	0.0054216
ENSBTAG00000008114	CD99	565.257	11.8763	5.5728	4.1242e-07
ENSBTAG00000019971	CDC16	2481.81	315.464	2.9758	0.0010583
ENSBTAG00000021959	CDC20B	38.4248	384.705	-3.3236	0.0011498
ENSBTAG00000022777	CDC42BPA	378.619	2678.86	-2.8228	0.00049371
ENSBTAG00000019115	CDC42EP4	306.524	15.1411	4.3395	0.0018794
ENSBTAG00000014326	CDCA8	625.951	6398.47	-3.3536	0.00016538
ENSBTAG00000002845	CDH10	37.6527	323.595	-3.1034	0.0015685
ENSBTAG00000033248	CDH3	14.8207	254.858	-4.104	0.00050425
ENSBTAG00000001510	CDK17	470.727	2557.32	-2.4417	0.0027505
ENSBTAG00000002121	CDK2AP2	199.826	1400.01	-2.8086	0.00087322
ENSBTAG00000004780	CDKL1	17.445	1014.83	-5.8623	4.77e-05
ENSBTAG00000014038	CDKL2	137.07	1303.7	-3.2496	0.0044713
ENSBTAG00000007428	CDKL5	2.9918	88.8587	-4.8924	0.0018666
ENSBTAG00000011059	CDKN2C	30.0564	1245.9	-5.3734	4.79e-05
ENSBTAG00000017442	CDO1	400.549	2529.43	-2.6588	0.0024313
ENSBTAG00000008900	CELA1	244.63	32.6811	2.9041	0.0019664
ENSBTAG00000004940	CELF4	5.78128	146.854	-4.6668	0.00030647
ENSBTAG00000018864	CENPU	4591.46	22063.7	-2.2646	0.0051623
ENSBTAG00000013274	CENPV	57.3442	8443.98	-7.2021	1.08e-09
ENSBTAG00000014137	CEP164	26.4576	225.629	-3.0922	0.0030946
ENSBTAG00000005129	CEP55	218.56	1191.03	-2.4461	0.0042734
ENSBTAG00000012929	CEP85L	689.212	3758.54	-2.4472	0.0032902
ENSBTAG00000009257	CERKL	5.54176	142.365	-4.6831	0.00049586
ENSBTAG00000006987	CERS3	2.78948	375.207	-7.0715	0.0012811
ENSBTAG00000014574	CFAP43	15.9067	253.386	-3.9936	0.0009069
ENSBTAG00000017823	CFAP52	1.56508	51.0831	-5.0285	0.005546
ENSBTAG00000007243	CFAP58	3.23133	255.903	-6.3073	5.78e-07
ENSBTAG00000010998	CFLAR	1.56508	129.184	-6.367	1.66e-05
ENSBTAG00000006589	CFTR	79.1647	936.75	-3.5647	3.2e-05
ENSBTAG00000017141	CGRRF1	1342.92	38.0114	5.1428	1.8265e-07
ENSBTAG00000010371	CHAC1	4.89758	84.8376	-4.1146	0.0039277
ENSBTAG00000011633	CHCHD5	568.212	71.3349	2.9937	0.0006053
ENSBTAG00000013578	CHI3L2	545.861	0	Inf	1.063e-09
ENSBTAG00000009899	CHID1	80.9752	3.65518	4.4695	0.0032802
ENSBTAG00000002471	CHL1	70.9672	2501.63	-5.1396	0.00018708
ENSBTAG00000002490	CHPT1	33.5645	248.991	-2.8911	0.0054398
ENSBTAG00000003130	CHRNA3	29.625	458.686	-3.9526	5.23e-05
ENSBTAG00000015659	CIAO1	583.132	91.3835	2.6738	0.0030467
ENSBTAG00000021487	CIART	261.26	9654.97	-5.2077	6.28e-08
ENSBTAG00000035998	CKB	2234.98	89.8101	4.6372	2.3385e-06
ENSBTAG00000001003	CKMT2	68.3429	782.387	-3.517	0.00025242
ENSBTAG00000024476	CKS1B	3527.81	36918.3	-3.3875	0.00014405
ENSBTAG00000045901	CLDN6	388.555	5.13107	6.2427	6.8854e-08
ENSBTAG00000013429	CLEC4G	0	78.2997	0	6.66e-05
ENSBTAG00000000295	CLHC1	342.581	1617.95	-2.2397	0.0061839
ENSBTAG00000016779	CLIP1	5110.99	503.118	3.3446	0.00032747
ENSBTAG00000044044	CLOCK	264.426	1324.05	-2.324	0.0036071
ENSBTAG00000001280	CLPB	146.236	14.759	3.3086	0.00705
ENSBTAG00000014712	CLPP	151.788	14.3076	3.4072	0.0057836
ENSBTAG00000016708	CLTC	9692.77	1989.33	2.2846	0.0058289
ENSBTAG00000014012	CLUL1	7.30917	334.097	-5.5144	4.61e-06
ENSBTAG00000010136	CMAS	246.78	1543.87	-2.6453	0.0024097
ENSBTAG00000035286	CMC1	427.981	2700.68	-2.6577	0.0026954
ENSBTAG00000013663	CMSS1	388.826	30.9531	3.651	0.00017006
ENSBTAG00000006823	CMYA5	32.1378	2196.43	-6.0947	1.98e-09
ENSBTAG00000002822	CNBD2	16.8008	473.563	-4.817	0.0033128
ENSBTAG00000009834	CNGA3	0.883705	53.9657	-5.9323	0.0045224
ENSBTAG00000017919	CNOT4	923.507	5084.01	-2.4608	0.0043514
ENSBTAG00000004353	CNOT6L	251.666	2362.27	-3.2306	0.00014383
ENSBTAG00000025762	CNP	2.78948	119.487	-5.4207	0.00011337
ENSBTAG00000001847	CNTLN	48.8909	395.52	-3.0161	0.0030735
ENSBTAG00000014873	COA5	2573.01	204.247	3.6551	0.0069559
ENSBTAG00000021844	COCH	64.4139	438.308	-2.7665	0.0026306
ENSBTAG00000020056	COL12A1	177.533	20.9675	3.0819	0.0040444
ENSBTAG00000007705	COLEC12	36.7482	322.266	-3.1325	0.004022
ENSBTAG00000019867	COMMD1	2093.14	14.1084	7.213	1.0947e-05
ENSBTAG00000018455	COMMD5	111.415	4.80987	4.5338	0.00070773
ENSBTAG00000017245	COPG2	80.1182	1088.34	-3.7639	0.0010666
ENSBTAG00000002784	COPS5	4891.79	762.318	2.6819	0.0014319
ENSBTAG00000011111	COPS7A	87.4483	482.886	-2.4652	0.0040297
ENSBTAG00000000808	COX14	3429.36	680.99	2.3322	0.0030578
ENSBTAG00000030595	COX16	5718.82	790.576	2.8547	0.0012717
ENSBTAG00000015253	COX19	491.489	78.4298	2.6477	0.0067962
ENSBTAG00000016079	COX4I1	4117.59	397.927	3.3712	0.00021097
ENSBTAG00000007200	COX6B2	19.1752	264.937	-3.7883	0.00091779
ENSBTAG00000005096	COX7A2	43365.2	4922.01	3.1392	0.00015522
ENSBTAG00000007073	CPB2	3.97667	223.771	-5.8143	1.36e-05
ENSBTAG00000023941	CPN1	0.782542	288.08	-8.5241	0.00019239
ENSBTAG00000015536	CPNE3	794.134	34.0066	4.5455	6.3221e-06
ENSBTAG00000016662	CPS1	2.00694	450.433	-7.8102	1.05e-09
ENSBTAG00000007620	CPSF3L	157.633	5.3303	4.8862	0.00028745
ENSBTAG00000002020	CREBRF	166.338	1333.83	-3.0034	0.00111
ENSBTAG00000020202	CRHBP	7.5859	219.124	-4.8523	0.0017226
ENSBTAG00000002166	CRISP2	494.15	59.4139	3.0561	0.0014036
ENSBTAG00000021535	CROT	155.589	4635.74	-4.897	2.22e-07
ENSBTAG00000003162	CRYZ	5378.36	433.429	3.6333	3.9981e-05
ENSBTAG00000007829	CSAD	71.4567	0.963601	6.2125	0.00096709
ENSBTAG00000005957	CSE1L	6506.08	725.311	3.1651	0.0003013
ENSBTAG00000005165	CSGALNACT2	76.3008	847.046	-3.4727	6.47e-05
ENSBTAG00000038281	CSMD3	5.4778	156.148	-4.8332	0.0004189
ENSBTAG00000016823	CSNK1G1	287.877	1535.82	-2.4155	0.0049329
ENSBTAG00000003547	CSTF2	607.665	119.361	2.348	0.0061857
ENSBTAG00000006367	CTGF	1250.45	211.334	2.5649	0.0015298
ENSBTAG00000014791	CTH	57.2326	641.51	-3.4866	0.00032057
ENSBTAG00000017017	CTPS2	9.75796	257.993	-4.7246	0.00064656
ENSBTAG00000010992	CTSH	187.439	12.3113	3.9284	0.00057343
ENSBTAG00000017077	CTSL2	81612.7	2560.05	4.9945	4.9167e-08
ENSBTAG00000017135	CTSS	150.548	17.3733	3.1153	0.0052527
ENSBTAG00000018784	CTSZ	10.4765	161.592	-3.9471	0.0005949
ENSBTAG00000007133	CUL2	5025.19	154.249	5.0258	1.3563e-07
ENSBTAG00000010939	CXorf58	26.7239	345.112	-3.6909	0.00051044
ENSBTAG00000012012	CYB5A	124.814	3930.62	-4.9769	0.00032202
ENSBTAG00000007898	CYBRD1	13.8462	329.548	-4.5729	1.25e-05
ENSBTAG00000012232	CYC1	720.621	16.0194	5.4914	1.0027e-07
ENSBTAG00000008916	CYFIP2	4.01387	340.716	-6.4074	0.0011109
ENSBTAG00000009844	CYR61	190.836	4.29758	5.4727	1.495e-05
ENSBTAG00000016152	DAB2	3216.45	644.743	2.3187	0.0044896
ENSBTAG00000009236	DAGLB	116.52	9.94095	3.551	0.0065586
ENSBTAG00000032481	DAPL1	17.3439	205.906	-3.5695	0.0012017
ENSBTAG00000014711	DBF4	10699.8	1507.51	2.8273	0.00064393
ENSBTAG00000017547	DBNL	297.916	26.932	3.4675	0.0041498
ENSBTAG00000002733	DBX1	8.4696	265.072	-4.9679	1.34e-05
ENSBTAG00000008098	DCLK2	5.44059	161.523	-4.8918	0.00015151
ENSBTAG00000020193	DCLRE1A	223.5	4702.28	-4.395	1.47e-06
ENSBTAG00000010624	DCTN2	811.947	97.6612	3.0555	0.00036123
ENSBTAG00000018883	DCTN3	950.983	30.7499	4.9508	2.094e-06
ENSBTAG00000039962	DCTPP1	1578.93	166.467	3.2456	0.00011952
ENSBTAG00000034776	DDAH1	0	133.587	0	1.13e-06
ENSBTAG00000022027	DDT	166.79	11.8763	3.8119	0.0015586
ENSBTAG00000009906	DDX1	3107.66	152.773	4.3464	3.8797e-06
ENSBTAG00000004266	DDX25	129.243	797.126	-2.6247	0.0020897
ENSBTAG00000006671	DDX27	2065.66	273.679	2.916	0.0010572
ENSBTAG00000020555	DEFB123	1068.23	44.4558	4.5867	4.9667e-07
ENSBTAG00000009294	DEGS2	68.9708	0	Inf	7.8863e-05
ENSBTAG00000012865	DEK	9527.4	870.709	3.4518	0.00017089
ENSBTAG00000003610	DENND1A	14.5544	270.219	-4.2146	0.00013195
ENSBTAG00000012194	DENND2C	157.176	3117.24	-4.3098	8.63e-06
ENSBTAG00000020172	DENND2D	406.273	12.5553	5.0161	2.3876e-06
ENSBTAG00000022167	DERA	4308.01	812.881	2.4059	0.0032301
ENSBTAG00000004018	DGKA	159.113	16.8	3.2435	0.0041481
ENSBTAG00000021905	DGKB	21.331	418.223	-4.2933	0.00012878
ENSBTAG00000013879	DGKH	32.8459	272.467	-3.0523	0.0035116
ENSBTAG00000019980	DGKI	2.44879	148.545	-5.9227	2.45e-05
ENSBTAG00000020729	DHRS7	1020.63	21.5245	5.5673	1.5686e-08
ENSBTAG00000004557	DHRS9	37.5411	0	Inf	0.0026443
ENSBTAG00000005795	DHX32	16.1834	348.177	-4.4272	0.0022938
ENSBTAG00000014523	DIRAS2	4.75921	1140.55	-7.9048	2.86e-11
ENSBTAG00000012969	DKK2	39.1911	411.718	-3.3931	0.00025266
ENSBTAG00000004275	DKK3	3.09297	197.725	-5.9984	1.58e-05
ENSBTAG00000013187	DLG5	139.135	1186.77	-3.0925	0.00093081
ENSBTAG00000002110	DMGDH	5.44059	88.8749	-4.0299	0.0051638
ENSBTAG00000008062	DMRT2	62.157	673.447	-3.4376	0.00046226
ENSBTAG00000008538	DNAI1	4.01387	78.6412	-4.2922	0.0036331
ENSBTAG00000021752	DNAJB4	229.212	1263.72	-2.4629	0.0033804
ENSBTAG00000034785	DNAJC15	736.71	73.8192	3.319	0.00056563
ENSBTAG00000023513	DNAJC19	1781.02	217.18	3.0357	0.00058025
ENSBTAG00000006082	DNASE2	26.7983	212.431	-2.9868	0.0072138
ENSBTAG00000014612	DOCK2	10.237	241.319	-4.5591	5.85e-05
ENSBTAG00000015513	DOCK5	6.3615	272.996	-5.4234	1.65e-05
ENSBTAG00000014807	DPP8	421.543	5933.27	-3.8151	1.01e-05
ENSBTAG00000016609	DQX1	107.726	8.19671	3.7162	0.0019856
ENSBTAG00000017287	DRAM1	715.586	42.2683	4.0815	7.4246e-06
ENSBTAG00000009888	DRAM2	2668.29	251.906	3.405	7.0541e-05
ENSBTAG00000008798	DRC3	99.5597	0.642401	7.2759	3.1645e-05
ENSBTAG00000008005	DRC7	15.0706	1118.42	-6.2136	7.2e-05
ENSBTAG00000016692	DSCAML1	1.22439	74.6283	-5.9296	0.00074728
ENSBTAG00000015338	DSCC1	300.866	1778.1	-2.5631	0.0024596
ENSBTAG00000004791	DSCR3	18.2276	165.093	-3.1791	0.0049033
ENSBTAG00000021923	DSG2	5249.19	50.0625	6.7122	5.3381e-11
ENSBTAG00000039483	DSG3	415.446	1.53688	8.0785	0.0029556
ENSBTAG00000009833	DTHD1	0	170.391	0	1.44e-07
ENSBTAG00000021072	DTNB	96.2109	884.163	-3.2	0.00039116
ENSBTAG00000012939	DTNBP1	73.0858	550.058	-2.9119	0.0013318
ENSBTAG00000015408	DTYMK	481.48	31.5061	3.9338	0.00017221
ENSBTAG00000016242	DUOXA1	40.4585	0	Inf	0.001451
ENSBTAG00000016239	DUOXA2	93.704	0	Inf	4.3066e-06
ENSBTAG00000001729	DUSP10	93.0064	7304.27	-6.2953	4.01e-10
ENSBTAG00000021754	DUSP12	2208.32	287.385	2.9419	0.0016197
ENSBTAG00000027134	DYNC1I1	22.3798	683.063	-4.9318	9.55e-07
ENSBTAG00000006134	DYNLRB1	2278.36	213.346	3.4167	0.00016317
ENSBTAG00000014400	E2F2	0.782542	53.6974	-6.1005	0.0023724
ENSBTAG00000048286	E2F6	428.88	20.7073	4.3724	1.7374e-05
ENSBTAG00000037508	EBF1	4.55689	560.629	-6.9429	1.67e-06
ENSBTAG00000000315	ECD	1703.6	317.415	2.4241	0.0055765
ENSBTAG00000003887	ECHDC1	1241.76	130.082	3.2549	0.00033688
ENSBTAG00000027312	ECT2L	0.441852	62.3535	-7.1408	0.0010829
ENSBTAG00000044033	EDIL3	0.883705	71.0869	-6.3299	0.0010576
ENSBTAG00000014643	eef1d	746.049	75.6325	3.3022	0.00054333
ENSBTAG00000024555	EFCAB2	758.412	74.1892	3.3537	0.00039886
ENSBTAG00000017448	EFEMP1	0	264.108	0	2.93e-09
ENSBTAG00000013806	EFHB	44.8131	870.787	-4.2803	1.58e-05
ENSBTAG00000016991	EFNB2	2.65111	107.147	-5.3368	0.00074954
ENSBTAG00000010069	EGR1	376.737	35.3117	3.4153	0.00032633
ENSBTAG00000007202	EI24	1505.84	261.941	2.5233	0.0036537
ENSBTAG00000046201	EIF1AY	833.489	26.4482	4.9779	0.0016294
ENSBTAG00000019106	EIF1B	1985.28	11162.9	-2.4913	0.0036904
ENSBTAG00000019010	EIF2B3	1602.61	228.861	2.8079	0.0039848
ENSBTAG00000016311	EIF2S1	19389.5	1473	3.7184	2.7828e-05
ENSBTAG00000005969	EIF2S2	25541	2904.14	3.1366	0.00029243
ENSBTAG00000002734	EIF3G	2126.61	252.203	3.0759	0.00039891
ENSBTAG00000003103	EIF4E1B	8.02775	582.279	-6.1806	0.0019588
ENSBTAG00000027654	EIF4EBP1	131.351	8.59516	3.9338	0.0025836
ENSBTAG00000010550	EIF5A2	43.6259	1656.52	-5.2468	1.96e-07
ENSBTAG00000005683	ELAC1	81.0391	4.09835	4.3055	0.002263
ENSBTAG00000046348	ELAVL2	36.3912	2112.93	-5.8595	4.51e-05
ENSBTAG00000001509	ELK3	2.54995	262.726	-6.6869	3.22e-06
ENSBTAG00000032132	ELL3	6.96848	291.463	-5.3863	1.13e-05
ENSBTAG00000010564	ELOVL6	7117.1	1065.12	2.7403	0.0016176
ENSBTAG00000018954	ELP2	1281.31	173.895	2.8813	0.00086883
ENSBTAG00000045510	EMC10	483.7	40.1826	3.5895	0.00023451
ENSBTAG00000010006	EMC2	7496.46	1572.58	2.2531	0.0069048
ENSBTAG00000006416	EMC4	2052.89	235.558	3.1235	0.00047697
ENSBTAG00000008332	ENPEP	9858.05	322.294	4.9349	2.0476e-07
ENSBTAG00000015829	ENPP5	0	65.3338	0	0.00028389
ENSBTAG00000016920	EOMES	2.34763	252.016	-6.7462	0.00016321
ENSBTAG00000006667	EPB41	49.5188	998.218	-4.3333	1.52e-05
ENSBTAG00000005960	EPB41L2	155.605	1214.45	-2.9643	0.0010222
ENSBTAG00000017063	EPB41L4B	25.3984	1013.08	-5.3179	0.003621
ENSBTAG00000011439	EPB42	0	77.3117	0	7.87e-05
ENSBTAG00000010030	EPHA4	2.89064	235.794	-6.35	1.71e-06
ENSBTAG00000044111	EPHA6	0	199.311	0	3.6e-08
ENSBTAG00000009512	EPS8L1	4.11504	146.167	-5.1506	0.00011351
ENSBTAG00000034391	EQTN	2.20926	90.6029	-5.3579	0.0011308
ENSBTAG00000021773	ERCC4	20.3624	866.168	-5.4107	0.00045235
ENSBTAG00000018493	ERICH5	6455.93	923.793	2.805	0.00070302
ENSBTAG00000015607	ERMP1	83.2275	1130.96	-3.7643	0.00010492
ENSBTAG00000012285	ESRRB	225.964	5.12294	5.463	0.0064455
ENSBTAG00000010392	ESRRG	214.595	1142.28	-2.4122	0.0066737
ENSBTAG00000020449	ETFB	852.803	41.2885	4.3684	1.9453e-05
ENSBTAG00000004379	ETHE1	334.703	20.9065	4.0009	0.00010581
ENSBTAG00000010284	ETNPPL	5722.88	146.809	5.2847	1.0933e-08
ENSBTAG00000015981	ETV1	11.8289	220.844	-4.2226	0.0044746
ENSBTAG00000014605	ETV6	9.65679	173.745	-4.1693	0.0065233
ENSBTAG00000017755	EWSR1	2255.47	185.467	3.6042	0.00077474
ENSBTAG00000008363	EXD1	8.73589	170.151	-4.2837	0.00099517
ENSBTAG00000032637	EXOC1	1416.09	140.222	3.3361	0.0001561
ENSBTAG00000014607	EXOSC4	387.154	43.5897	3.1508	0.0028985
ENSBTAG00000019026	EXTL2	42.8538	1964.79	-5.5188	3.69e-08
ENSBTAG00000008844	EXTL3	0	74.921	0	0.0051429
ENSBTAG00000011298	EYA1	36.5458	316.411	-3.114	0.0037426
ENSBTAG00000013336	EYA2	3.77435	113.985	-4.9165	0.00063898
ENSBTAG00000017846	F11R	1835.32	370.059	2.3102	0.002661
ENSBTAG00000007268	F13A1	47.2723	0.3212	7.2014	0.0025534
ENSBTAG00000018274	FADD	154.561	3.65518	5.4021	0.0031328
ENSBTAG00000033015	FAHD1	7.64986	292.061	-5.2547	1.07e-05
ENSBTAG00000005439	FAM102B	0	47.5417	0	0.0015732
ENSBTAG00000010590	FAM118A	558.111	39.6947	3.8135	0.00014031
ENSBTAG00000038700	FAM124B	0.782542	213.797	-8.0939	1.16e-07
ENSBTAG00000021201	FAM126B	174.355	1445.75	-3.0517	0.0011099
ENSBTAG00000018946	FAM129C	0.782542	65.4761	-6.3867	0.0044065
ENSBTAG00000017540	FAM13C	32.2389	541.946	-4.0713	4.13e-05
ENSBTAG00000019801	FAM151A	1382	0	Inf	4.1934e-17
ENSBTAG00000009290	FAM161A	800.23	6421.22	-3.0044	0.00049026
ENSBTAG00000021492	FAM163A	0	41.073	0	0.0031958
ENSBTAG00000009680	FAM177A1	1949	13066.9	-2.7451	0.001222
ENSBTAG00000015467	FAM184A	113.379	675.005	-2.5737	0.0037362
ENSBTAG00000002242	FAM192A	2011.54	13319.7	-2.7272	0.00066355
ENSBTAG00000009744	FAM193A	4.55689	82.9022	-4.1853	0.0046109
ENSBTAG00000019041	FAM19A1	0.782542	86.6713	-6.7912	0.00013172
ENSBTAG00000013007	FAM210B	27.5065	222.441	-3.0156	0.0066637
ENSBTAG00000001727	FAM213B	41.3422	0	Inf	0.0012767
ENSBTAG00000014322	FAM234B	121.252	5.70436	4.4098	0.00097288
ENSBTAG00000007976	FAM3C	1230.34	158.421	2.9572	0.00066544
ENSBTAG00000012970	FAM53B	1017.6	84.0041	3.5986	0.00026791
ENSBTAG00000011350	FAM58A	53.1652	7468.26	-7.1341	0.00019083
ENSBTAG00000014699	FAM81A	111.957	796.662	-2.831	0.00053769
ENSBTAG00000019287	FAM81B	3.43366	130.233	-5.2452	0.00031372
ENSBTAG00000026172	FAM84B	6066.55	1035.54	2.5505	0.0024487
ENSBTAG00000023073	FAM89A	511.867	66.1429	2.9521	0.0014482
ENSBTAG00000002012	FAM96A	14344.6	1377.91	3.38	0.00013816
ENSBTAG00000022917	FANK1	22.1403	10432.8	-8.8802	2.5e-15
ENSBTAG00000011649	FARSB	7497.81	729.885	3.3607	0.00010157
ENSBTAG00000010743	FASTKD1	1518.1	303.721	2.3215	0.0058286
ENSBTAG00000020657	FAT1	41.6562	303.624	-2.8657	0.0045703
ENSBTAG00000004081	FAT3	0.883705	120.727	-7.094	0.00028784
ENSBTAG00000002278	FBN1	71.7602	979.808	-3.7712	4.59e-05
ENSBTAG00000016324	FBXL13	1.56508	219.86	-7.1342	0.0013349
ENSBTAG00000005729	FBXL4	35.3691	1764.88	-5.6409	2.15e-05
ENSBTAG00000012262	FBXO10	2.44879	165.524	-6.0788	0.00029093
ENSBTAG00000009686	FBXO15	28.8053	208.179	-2.8534	0.0056927
ENSBTAG00000005376	FBXO30	173.758	1140.54	-2.7146	0.0029443
ENSBTAG00000006836	FBXO33	510.426	3040.86	-2.5747	0.0053735
ENSBTAG00000016981	FBXO4	109.318	891.77	-3.0281	0.0011833
ENSBTAG00000019795	FBXO43	16.8648	1043.42	-5.9512	2.62e-08
ENSBTAG00000020634	FBXO7	119.831	739.968	-2.6265	0.0041758
ENSBTAG00000015376	FBXW11	29.1727	235.037	-3.0102	0.0059022
ENSBTAG00000020381	FCF1	13749.9	2247.66	2.6129	0.0020327
ENSBTAG00000003476	FEM1A	81.1403	5.51326	3.8794	0.0063471
ENSBTAG00000008699	FEM1C	1240.09	12450.2	-3.3276	0.00014648
ENSBTAG00000003051	FER	383.134	5867.25	-3.9368	0.0010322
ENSBTAG00000014501	FERMT2	607.039	8271.76	-3.7683	0.00077559
ENSBTAG00000009021	FEZ2	564.229	4027.85	-2.8357	0.00073046
ENSBTAG00000044043	FGF20	0	39.0238	0	0.0040306
ENSBTAG00000010543	FGFR4	181.259	1.85808	6.6081	7.9544e-07
ENSBTAG00000002408	FHAD1	3.43366	417.085	-6.9245	3.18e-08
ENSBTAG00000014418	FHIT	9.59283	872.051	-6.5063	0.00010469
ENSBTAG00000018513	FHL1	0.883705	58.7675	-6.0553	0.0030404
ENSBTAG00000020775	FIBP	379.979	35.637	3.4145	0.0011724
ENSBTAG00000000053	FILIP1	883.904	92.4203	3.2576	0.0003701
ENSBTAG00000015828	FKBP11	173.066	10.0629	4.1042	0.00026801
ENSBTAG00000002610	FKBP3	21397.9	3111.48	2.7818	0.0051508
ENSBTAG00000047502	FKBP5	148.536	867.944	-2.5468	0.0040998
ENSBTAG00000002253	FKBP6	16.2206	524.642	-5.0154	2.2e-06
ENSBTAG00000016707	FKBP9	40.7725	490.855	-3.5896	0.0006681
ENSBTAG00000022004	FLNB	444.829	45.4397	3.2912	0.0013731
ENSBTAG00000018572	FLT3	392.174	1.2848	8.2538	1.7623e-09
ENSBTAG00000026851	FMNL2	136.339	1694.58	-3.6357	5.16e-05
ENSBTAG00000008300	FN1	7374.42	156.282	5.5603	0.0045227
ENSBTAG00000004383	FNBP1L	603.67	2946.22	-2.287	0.0045609
ENSBTAG00000019376	FNDC3B	77.052	834.349	-3.4367	0.00026685
ENSBTAG00000004322	FOS	367.649	3.84627	6.5787	5.2447e-08
ENSBTAG00000015887	FOXJ3	43.6259	672.996	-3.9473	6.66e-05
ENSBTAG00000003687	FOXK2	17.6473	161.438	-3.1935	0.0061012
ENSBTAG00000044105	FOXO1	7.24521	117.511	-4.0196	0.0015827
ENSBTAG00000011246	FOXP2	18.0252	276.407	-3.9387	0.00022779
ENSBTAG00000038480	FPGT	372.579	45.6592	3.0286	0.0019985
ENSBTAG00000020141	FREM1	3.43366	115.295	-5.0694	0.00056206
ENSBTAG00000007624	FRMD4B	202.223	2322.47	-3.5216	9.35e-05
ENSBTAG00000017936	FRRS1L	2.34763	58.8651	-4.6481	0.0053923
ENSBTAG00000006771	FRY	50.9351	347.018	-2.7683	0.005476
ENSBTAG00000010977	FRZB	10.173	977.319	-6.586	1.36e-05
ENSBTAG00000022155	FSTL1	72.2288	506.009	-2.8085	0.0032246
ENSBTAG00000001637	FUNDC1	2643.75	395.674	2.7402	0.00093783
ENSBTAG00000005715	FUOM	525.811	30.1888	4.1225	1.5303e-05
ENSBTAG00000014354	FXYD6	11.7009	379.878	-5.0208	2.64e-06
ENSBTAG00000011851	FYN	5.88245	523.845	-6.4766	2.83e-08
ENSBTAG00000011765	GABARAPL1	1301.98	272.008	2.259	0.006004
ENSBTAG00000006691	GABRA3	2.78948	117.437	-5.3958	0.00012633
ENSBTAG00000016645	GABRA4	0.782542	284.445	-8.5058	7.43e-09
ENSBTAG00000010251	GABRG2	0	146.419	0	5.17e-07
ENSBTAG00000007258	GAD1	21.7252	236.965	-3.4472	0.0022298
ENSBTAG00000014964	GALK1	117.845	7.31036	4.0108	0.0024915
ENSBTAG00000021102	GALM	797.631	5.9727	7.0612	1.0532e-09
ENSBTAG00000011206	GALNT1	1766.96	221.559	2.9955	0.000951
ENSBTAG00000005562	GALNT13	3.91271	570.216	-7.1872	1.08e-08
ENSBTAG00000013957	GALNT3	1180.04	30.8312	5.2583	1.5093e-07
ENSBTAG00000035007	GALNTL6	0	73.3435	0	0.00010945
ENSBTAG00000011544	GAPVD1	355.89	38.1497	3.2217	0.0011708
ENSBTAG00000018084	GATSL3	6.90452	217.575	-4.9778	2.65e-05
ENSBTAG00000018446	GCA	483.026	8539.23	-4.1439	9.56e-05
ENSBTAG00000003102	GCC1	2.54995	161.718	-5.9869	2.51e-05
ENSBTAG00000013477	GCHFR	136.238	14.8037	3.2021	0.0056832
ENSBTAG00000009443	GCNT3	47.3735	358.37	-2.9193	0.0025056
ENSBTAG00000002101	GDE1	6661.93	178.234	5.2241	2.8126e-08
ENSBTAG00000009478	GDF9	30.2215	3912.44	-7.0163	5.74e-05
ENSBTAG00000012863	GDPD2	86.1971	0	Inf	0.0025243
ENSBTAG00000020930	GEMIN2	426.241	3693.52	-3.1153	0.00052277
ENSBTAG00000010668	GEMIN7	451.504	42.3497	3.4143	0.00087431
ENSBTAG00000020059	GEN1	1142.25	105.008	3.4433	0.00011824
ENSBTAG00000016723	GFI1	78.1753	1722.96	-4.462	0.00063934
ENSBTAG00000027795	GFM1	1672.38	67.6757	4.6271	2.0844e-06
ENSBTAG00000017626	GFPT1	134.332	1565.69	-3.5429	9.29e-05
ENSBTAG00000021471	GIN1	935.891	110.477	3.0826	0.00049147
ENSBTAG00000019984	GINS1	5251.19	496.328	3.4033	0.00020107
ENSBTAG00000011733	GIPC2	41.8794	3480.28	-6.3768	8.67e-11
ENSBTAG00000012584	GJB3	81.6624	1.66699	5.6144	0.0019608
ENSBTAG00000005717	GJB5	136.606	0.642401	7.7323	3.2865e-06
ENSBTAG00000004036	GJC1	28.4541	1045.37	-5.1992	0.00081643
ENSBTAG00000015254	GLB1	126.848	1.4759	6.4254	2.5478e-05
ENSBTAG00000025903	GLDC	4161.5	115.896	5.1662	5.5339e-08
ENSBTAG00000000078	GLIPR2	4521.95	310.536	3.8641	1.1548e-05
ENSBTAG00000019160	GLOD4	4073.2	596.945	2.7705	0.0022572
ENSBTAG00000014395	GLRA1	0.441852	51.51	-6.8651	0.0030894
ENSBTAG00000013013	GMPS	106.06	2116.11	-4.3185	4.46e-06
ENSBTAG00000046174	GNA13	13.5695	200.832	-3.8875	0.00063429
ENSBTAG00000009789	GNAQ	17.9241	222.681	-3.635	0.00089631
ENSBTAG00000003762	GNB5	60.1709	399.931	-2.7326	0.00371
ENSBTAG00000035697	GNG12	33.3354	596.372	-4.1611	1.21e-05
ENSBTAG00000003043	GNG2	2986.8	322.863	3.2096	0.00042305
ENSBTAG00000002908	GNG4	12.2811	214.761	-4.1282	0.0001229
ENSBTAG00000047325	GNGT2	91.2331	0	Inf	0.0040458
ENSBTAG00000014549	GNL3	8101.59	896.922	3.1752	0.00017781
ENSBTAG00000031564	GNL3L	1062.1	149.244	2.8312	0.00096181
ENSBTAG00000005530	GNMT	473.037	1.2848	8.5243	2.7574e-10
ENSBTAG00000014118	GNPTG	273.695	13.9702	4.2921	0.00018138
ENSBTAG00000017465	GNS	468.168	2775.25	-2.5675	0.0031218
ENSBTAG00000016563	GOLGA4	18058.6	2940.67	2.6185	0.0043494
ENSBTAG00000004598	GOLGA5	831.528	40.0321	4.3765	0.0040751
ENSBTAG00000008100	GOLGA7B	8.23007	168.671	-4.3572	0.00033889
ENSBTAG00000000379	GOLT1B	703.368	9271.64	-3.7205	1.96e-05
ENSBTAG00000011917	GPAM	294.548	25.074	3.5542	0.00052148
ENSBTAG00000003861	GPATCH11	2826.26	100.597	4.8122	6.4345e-07
ENSBTAG00000000406	GPATCH4	3027.42	495.673	2.6106	0.0034328
ENSBTAG00000020406	GPC3	16.3218	4597.91	-8.138	2.41e-13
ENSBTAG00000020644	GPC4	64.9836	983.772	-3.9202	3.61e-05
ENSBTAG00000008293	GPCPD1	18792.8	3193.59	2.5569	0.0025667
ENSBTAG00000009826	GPD1L	1363.61	92.9936	3.8742	0.0002286
ENSBTAG00000004982	GPLD1	157.761	16.1129	3.2915	0.0070703
ENSBTAG00000003904	GPN1	2538.29	416.085	2.6089	0.0018592
ENSBTAG00000017043	GPR1	2.20926	66.1104	-4.9032	0.0068664
ENSBTAG00000000830	GPR137B	4.45573	236.143	-5.7279	3.9e-06
ENSBTAG00000001464	GPR156	0	45.6836	0	0.0019257
ENSBTAG00000048011	GPR160	234.615	2244.3	-3.2579	0.0039852
ENSBTAG00000017767	GPR173	0	34.6653	0	0.0070124
ENSBTAG00000011959	GPR19	725.323	37.6252	4.2689	2.4618e-05
ENSBTAG00000015592	GPR84	12.5207	137.893	-3.4612	0.0014961
ENSBTAG00000039509	GPRC5A	1.32556	104.329	-6.2984	0.00017435
ENSBTAG00000018663	GPRC5C	277.485	15.9665	4.1193	0.00018352
ENSBTAG00000014288	GPRC5D	0.782542	201.515	-8.0085	1.61e-07
ENSBTAG00000017124	GPSM2	102.802	580.515	-2.4975	0.0060695
ENSBTAG00000048112	GPX2	102.099	1.34579	6.2454	7.1305e-05
ENSBTAG00000004971	GRAMD1C	510.239	63.3293	3.0102	0.00086425
ENSBTAG00000014974	GRAMD3	862.008	50.8066	4.0846	2.6305e-05
ENSBTAG00000007485	GRHL1	154.162	9.42865	4.0313	0.0011415
ENSBTAG00000033726	GRIP1	0.441852	91.8511	-7.6996	0.00085899
ENSBTAG00000013047	GRM7	0	156.786	0	0.0041716
ENSBTAG00000004796	GRP	287.196	4.87086	5.8817	7.2459e-07
ENSBTAG00000017478	GSDMC	13.8358	151.879	-3.4564	0.0057475
ENSBTAG00000004288	GSTA4	78.0101	472.628	-2.599	0.0056623
ENSBTAG00000001842	GSTM3	1874.47	17630.2	-3.2335	0.00020992
ENSBTAG00000010324	GTPBP1	16.8008	156.864	-3.2229	0.0043165
ENSBTAG00000032166	GTPBP10	5381.11	492.238	3.4505	5.7462e-05
ENSBTAG00000012823	GUCA1A	109.477	4.87086	4.4903	0.00098346
ENSBTAG00000000285	GUF1	1374.51	275.935	2.3165	0.003607
ENSBTAG00000000704	GUSB	341.474	50.461	2.7585	0.0047541
ENSBTAG00000020481	GXYLT2	361.122	17.8571	4.3379	0.0001535
ENSBTAG00000001812	H1FOO	3.43366	702.705	-7.677	0.0026093
ENSBTAG00000030503	H2AFJ	67.6987	3.84627	4.1376	0.005815
ENSBTAG00000017741	HACD4	50.3385	1946.5	-5.2731	4.06e-08
ENSBTAG00000017042	HAMP	51.8664	0.512294	6.6617	0.001659
ENSBTAG00000018847	HARS	594.034	96.787	2.6177	0.0069695
ENSBTAG00000019892	HAS2	40.7085	2316.75	-5.8306	2.14e-08
ENSBTAG00000011849	HDAC2	8304.01	879.597	3.2389	0.0003163
ENSBTAG00000017764	HDAC4	79.4205	5.25305	3.9183	0.0069516
ENSBTAG00000022847	HEATR5A	462.014	66.8788	2.7883	0.0018691
ENSBTAG00000032206	HEMGN	0.441852	87.0169	-7.6216	0.00012135
ENSBTAG00000013916	HERC2	752.114	134.136	2.4873	0.0045176
ENSBTAG00000020538	HERC5	617.922	123.439	2.3236	0.0063352
ENSBTAG00000001439	HESX1	7.51149	166.3	-4.4685	0.00070722
ENSBTAG00000015717	HEY1	50.4932	446.371	-3.1441	0.0013805
ENSBTAG00000000919	HEY2	114.513	1035.88	-3.1773	0.00029779
ENSBTAG00000018397	HHLA2	5.30223	100.198	-4.2401	0.0048577
ENSBTAG00000007787	HIBCH	7204.13	263.966	4.7704	6.665e-07
ENSBTAG00000047358	HIGD1C	1.66625	261.616	-7.2947	0.0059777
ENSBTAG00000019995	HIKESHI	740.172	124.91	2.567	0.0045407
ENSBTAG00000010959	HINT1	5077.35	1066.21	2.2516	0.0044983
ENSBTAG00000011444	HINT2	100.289	3.90726	4.6819	0.00067102
ENSBTAG00000014884	HIPK3	1279.34	12265.5	-3.2611	0.0010039
ENSBTAG00000046621	HIST1H1A	45.3561	1306.46	-4.8482	1.16e-06
ENSBTAG00000038277	HIST1H2BJ	4293.95	516.714	3.0549	0.00035382
ENSBTAG00000012380	HK1	14.1765	356.349	-4.6517	0.00011995
ENSBTAG00000005364	HMBS	458.223	77.6532	2.5609	0.0064906
ENSBTAG00000003898	HMGCS2	1.76741	206.585	-6.869	1.99e-06
ENSBTAG00000004710	HNF1B	4.01387	391.543	-6.608	0.0049778
ENSBTAG00000007499	HNRNPH2	3272.33	260.717	3.6498	5.1202e-05
ENSBTAG00000020567	HNRNPLL	2458.24	352.048	2.8038	0.0040226
ENSBTAG00000025853	HOMER1	12.2067	226.926	-4.2165	0.00027897
ENSBTAG00000008336	HPCA	0.782542	49.7332	-5.9899	0.004345
ENSBTAG00000006307	HSD17B11	4538.34	146.061	4.9575	9.6436e-08
ENSBTAG00000005976	HSD17B7	182.839	20.1421	3.1823	0.0061622
ENSBTAG00000018770	HSDL1	359.186	27.7655	3.6934	0.00016124
ENSBTAG00000038154	HSH2D	5.74408	128.895	-4.488	0.001703
ENSBTAG00000015683	HSPA4	10139.7	1102.29	3.2014	0.0042102
ENSBTAG00000015692	HSPA4L	134.497	1532.45	-3.5102	0.0018545
ENSBTAG00000011419	HSPA9	10715	1642.95	2.7053	0.0017907
ENSBTAG00000012586	HSPD1	14132.9	1203.49	3.5538	5.8547e-05
ENSBTAG00000012589	HSPE1	21865	4547.67	2.2654	0.0048926
ENSBTAG00000009216	HVCN1	0	36.9584	0	0.0054398
ENSBTAG00000000974	IARS	2635.62	447.855	2.557	0.0041013
ENSBTAG00000000470	IBSP	0	201.811	0	0.00014914
ENSBTAG00000030425	ID3	13.3672	4737.78	-8.4694	2.57e-14
ENSBTAG00000020527	IDH1	3894.53	273.858	3.8299	2.6669e-05
ENSBTAG00000014093	IDH2	141.615	0.3212	8.7843	1.0348e-06
ENSBTAG00000006227	IDH3A	14219.8	1212.99	3.5513	0.00044576
ENSBTAG00000018813	IDH3B	980.954	84.6709	3.5342	0.00011387
ENSBTAG00000019015	IFITM3	89.7111	2.37038	5.2421	0.00046889
ENSBTAG00000011736	IGF2BP1	853.352	160.909	2.4069	0.0050186
ENSBTAG00000019406	IGF2BP3	829.751	6581.08	-2.9876	0.00033931
ENSBTAG00000002764	IGFLR1	38.9679	389.949	-3.3229	0.0010525
ENSBTAG00000037804	IKZF2	4.31736	175.221	-5.3429	0.0019469
ENSBTAG00000011178	IL17RB	10.4393	193.151	-4.2096	0.00036631
ENSBTAG00000000277	IL18	10220.2	1672.96	2.6109	0.00083643
ENSBTAG00000033748	IL18RAP	1.32556	129.306	-6.608	3.66e-05
ENSBTAG00000005273	IL1R1	2.00694	103.618	-5.6901	0.00017992
ENSBTAG00000006343	IL1R2	1.56508	161.568	-6.6898	2.96e-06
ENSBTAG00000019665	IL1RN	94.5238	0	Inf	4.3443e-06
ENSBTAG00000012368	IL21	0	119.202	0	3.01e-06
ENSBTAG00000014983	IL23R	2.65111	92.2496	-5.1209	0.0019278
ENSBTAG00000018015	IL27	46.5642	0.642401	6.1796	0.0064112
ENSBTAG00000014921	IL6	2158.78	19.9592	6.757	2.4656e-07
ENSBTAG00000018474	IL6R	258.832	8.08287	5.001	2.0238e-05
ENSBTAG00000019975	IL7R	0	69.7249	0	0.00016719
ENSBTAG00000004705	ILDR1	53.735	872.47	-4.0212	2.07e-05
ENSBTAG00000019497	ILDR2	11.5626	383.973	-5.0535	4.23e-06
ENSBTAG00000011709	IMPA1	797.285	94.3272	3.0793	0.001345
ENSBTAG00000007584	INPP1	11.0835	2890.77	-8.0269	5.53e-07
ENSBTAG00000024107	INPP5B	61.907	828.563	-3.7424	0.00015769
ENSBTAG00000020173	INPP5D	82.6042	1.98819	5.3767	0.00080957
ENSBTAG00000008993	INTS6L	19.7287	219.16	-3.4736	0.00095472
ENSBTAG00000039374	IPO5	4755.76	762.578	2.6407	0.0011515
ENSBTAG00000016377	IPP	63.2371	527.797	-3.0611	0.00045808
ENSBTAG00000001806	IQCD	1.56508	73.8029	-5.5594	0.00076204
ENSBTAG00000017824	IRF8	36.0133	775.516	-4.4286	6.36e-06
ENSBTAG00000001241	ISL1	29.3483	220.327	-2.9083	0.006632
ENSBTAG00000004805	ITFG1	1130.06	91.2819	3.6299	0.00015589
ENSBTAG00000009256	ITGA4	34.1075	627.422	-4.2013	0.0021549
ENSBTAG00000013745	ITGA5	147.609	1.34579	6.7772	5.4359e-06
ENSBTAG00000012163	ITGB1BP2	60.8523	0	Inf	0.00070109
ENSBTAG00000003109	ITM2B	5894.91	418.048	3.8177	0.00011654
ENSBTAG00000023172	ITSN2	404.943	2776.82	-2.7776	0.0066988
ENSBTAG00000005124	JADE3	12.0684	358.061	-4.8909	2.38e-05
ENSBTAG00000000951	JAKMIP3	0	60.0889	0	0.00045287
ENSBTAG00000023283	JAML	17.7857	1216.95	-6.0964	0.0013118
ENSBTAG00000012938	JARID2	5438.37	613.627	3.1477	0.00021666
ENSBTAG00000019024	JAZF1	29.5878	753.016	-4.6696	9.14e-05
ENSBTAG00000010171	JOSD1	112.89	1022.81	-3.1796	0.00057071
ENSBTAG00000002640	KALRN	9.89632	364.835	-5.2042	2.95e-06
ENSBTAG00000019331	KATNAL2	909.609	64.0002	3.8291	2.7377e-05
ENSBTAG00000007553	KCNA5	0.883705	64.2889	-6.1849	0.0018543
ENSBTAG00000011379	KCNH5	0.782542	496.637	-9.3098	4.13e-11
ENSBTAG00000012798	KCNH8	5.64292	104.443	-4.2101	0.0037706
ENSBTAG00000004588	KCNN4	0.883705	102.369	-6.856	0.00010964
ENSBTAG00000018975	KCNT1	67.794	0	Inf	0.0029436
ENSBTAG00000000782	KDR	34.4749	960.454	-4.8001	2.56e-06
ENSBTAG00000014533	KEL	60.7674	0	Inf	0.00015441
ENSBTAG00000043990	KHDRBS2	10.1998	132.111	-3.6951	0.0055061
ENSBTAG00000013175	KIAA0355	26.0902	251.232	-3.2674	0.00090964
ENSBTAG00000003919	KIAA0408	18.1904	183.06	-3.3311	0.0044492
ENSBTAG00000016625	KIAA0922	64.8929	616.546	-3.2481	0.0034321
ENSBTAG00000016725	KIAA1143	6492.65	523.288	3.6331	4.5473e-05
ENSBTAG00000004023	KIAA1324L	12.6114	475.6	-5.2369	3.38e-06
ENSBTAG00000004999	KIAA1551	24840.3	2818.87	3.1395	0.00023796
ENSBTAG00000017232	KIF13B	7.64986	126.398	-4.0464	0.0022958
ENSBTAG00000016726	KIF15	4562.14	808.807	2.4958	0.0045478
ENSBTAG00000019138	KIF3C	184.382	793.556	-2.1056	0.0070085
ENSBTAG00000002699	KIT	108.86	1582.01	-3.8612	3.51e-05
ENSBTAG00000046218	KLF11	75.5613	541.67	-2.8417	0.0023376
ENSBTAG00000044007	KLF12	8.3952	203.34	-4.5982	0.00031741
ENSBTAG00000020561	KLHL15	75.8811	1009.85	-3.7342	0.0035054
ENSBTAG00000006573	KLHL18	61.0442	370.58	-2.6019	0.0061766
ENSBTAG00000005263	KLHL2	1577.28	229.231	2.7826	0.00082267
ENSBTAG00000005301	KLHL32	36.7318	345.124	-3.232	0.0013424
ENSBTAG00000006044	KLHL5	24.3019	437.479	-4.1701	0.00127
ENSBTAG00000005122	KNG1	18.5415	275.732	-3.8944	9.43e-05
ENSBTAG00000015737	KPNA7	17.445	3559.4	-7.6727	3.47e-08
ENSBTAG00000001517	KRT18	196.105	6.1638	4.9917	0.00011007
ENSBTAG00000038384	KRT5	164.857	17.1375	3.266	0.0055042
ENSBTAG00000016165	KRT7	47.3363	0	Inf	0.00077482
ENSBTAG00000005330	KRTDAP	230.304	0	Inf	1.8933e-09
ENSBTAG00000000505	KYAT3	7797.15	1544.31	2.336	0.0034426
ENSBTAG00000015200	L2HGDH	338.03	10.9737	4.945	1.1789e-05
ENSBTAG00000011412	LAMB1	2083.08	134.294	3.9552	1.6114e-05
ENSBTAG00000011754	LAMTOR2	1757.6	321.209	2.452	0.0047958
ENSBTAG00000018026	LANCL2	743.396	86.4354	3.1044	0.0010246
ENSBTAG00000020894	LAPTM4A	4254.32	1007.07	2.0788	0.0067164
ENSBTAG00000009632	LARP7	13865.7	1791.84	2.952	0.00069572
ENSBTAG00000006765	LARS	4179.82	347.437	3.5886	8.1574e-05
ENSBTAG00000007315	LARS2	131.394	8.78625	3.9025	0.0016276
ENSBTAG00000043950	LCA5	83.4612	822.273	-3.3004	0.0002682
ENSBTAG00000018043	LCAT	58.3559	0	Inf	0.00021902
ENSBTAG00000005014	LCLAT1	803.696	125.967	2.6736	0.0010925
ENSBTAG00000015170	LCT	0.441852	55.7547	-6.9794	0.0019585
ENSBTAG00000008683	LDHA	841.324	17159.1	-4.3502	0.0067123
ENSBTAG00000019603	LDHB	10738.4	1999.39	2.4252	0.0046133
ENSBTAG00000002488	LDHC	81.1194	946.862	-3.545	0.0011451
ENSBTAG00000018926	LEAP2	1.66625	94.1036	-5.8196	0.00036369
ENSBTAG00000006844	LEF1	11.7649	1032.96	-6.4562	3.25e-09
ENSBTAG00000013581	LEPROTL1	1044.99	178.03	2.5533	0.0035274
ENSBTAG00000015444	LETM2	30.6366	878.857	-4.8423	1.9e-06
ENSBTAG00000046425	LEUTX	48.949	6301.28	-7.0082	6.99e-12
ENSBTAG00000002326	LGALS3	2461.86	188.171	3.7096	5.7842e-05
ENSBTAG00000000189	LHFPL3	0	654.48	0	9.72e-11
ENSBTAG00000013499	LHX9	0.883705	164.17	-7.5374	4.42e-05
ENSBTAG00000010423	LIFR	55.8907	395.434	-2.8228	0.0023263
ENSBTAG00000016070	LINGO2	1.22439	391.165	-8.3196	1.25e-09
ENSBTAG00000005622	LITAF	1516.79	34.092	5.4754	5.3888e-08
ENSBTAG00000016164	LMBRD1	586.276	4324.61	-2.8829	0.0014536
ENSBTAG00000013541	LMO3	2.65111	1184.13	-8.803	5.77e-10
ENSBTAG00000010693	LMO7	60.7198	698.07	-3.5231	0.00040327
ENSBTAG00000021508	LMOD3	0.441852	295.187	-9.3839	1.69e-08
ENSBTAG00000020084	LONRF1	65.4627	553.18	-3.079	0.0011543
ENSBTAG00000006214	LOXL2	60.2988	0.512294	6.879	0.00064608
ENSBTAG00000006645	LPAR6	143.181	0	Inf	0.0061481
ENSBTAG00000019711	LRMP	15.3102	382.554	-4.6431	3.91e-06
ENSBTAG00000005094	LRP2BP	3.87551	179.059	-5.5299	0.00039814
ENSBTAG00000016368	LRPPRC	12099.3	857.284	3.819	1.3122e-05
ENSBTAG00000024379	LRRC17	2.20926	285.36	-7.0131	0.006412
ENSBTAG00000006409	LRRC34	9.11378	130.2	-3.8365	0.0021914
ENSBTAG00000010704	LRRC4	3.67318	74.3762	-4.3397	0.004407
ENSBTAG00000001686	LRRC52	0	51.1359	0	0.0010495
ENSBTAG00000033170	LRRC58	13.0904	741.944	-5.8247	0.0001205
ENSBTAG00000014599	LRRC66	112.565	0	Inf	0.00014051
ENSBTAG00000009338	LRRC7	2.34763	70.9324	-4.9172	0.0019836
ENSBTAG00000020214	LRRC8B	1.56508	506.411	-8.3379	2.55e-07
ENSBTAG00000000900	LRRC8C	0	291.874	0	0.00010411
ENSBTAG00000006415	LRRIQ4	0.883705	302.193	-8.4177	1.52e-08
ENSBTAG00000007363	LSM3	32007.8	6521.57	2.2951	0.0048414
ENSBTAG00000014060	LSM6	4543.69	900.626	2.3349	0.0039312
ENSBTAG00000019839	LTBP1	17.4718	428.006	-4.6145	3.37e-05
ENSBTAG00000016644	LVRN	125.543	5.06195	4.6323	0.0015077
ENSBTAG00000000585	LY6G6C	229.628	15.9218	3.8502	0.00068366
ENSBTAG00000006988	M1AP	62.4337	0	Inf	0.00012833
ENSBTAG00000034069	MAB21L1	4.11504	174.245	-5.4041	3.44e-05
ENSBTAG00000003751	MACC1	2.1081	560.97	-8.0558	0.002529
ENSBTAG00000010581	MAGI1	27.4321	1081.44	-5.3009	0.0045014
ENSBTAG00000045931	MAGT1	1726.89	201.315	3.1006	0.00037085
ENSBTAG00000032178	MAJIN	8.4696	192.171	-4.504	0.00010806
ENSBTAG00000014053	MAK	20.9054	636.709	-4.9287	6.03e-06
ENSBTAG00000023216	MALRD1	9.21494	199.453	-4.4359	0.00030387
ENSBTAG00000024381	MAN1A1	54.5443	482.024	-3.1436	0.001106
ENSBTAG00000005026	MANEA	840.245	5208.44	-2.632	0.0017047
ENSBTAG00000031797	MANF	3547.53	653.565	2.4404	0.0039439
ENSBTAG00000008721	MANSC1	0.441852	46.1878	-6.7078	0.0052576
ENSBTAG00000001288	MAOB	41.5655	0	Inf	0.002248
ENSBTAG00000007444	MAP3K7CL	7.06964	231.894	-5.0357	9.07e-05
ENSBTAG00000014170	MAP7D3	3100.31	643.775	2.2678	0.0056787
ENSBTAG00000020048	MAPK10	6.62779	183.133	-4.7882	0.00024764
ENSBTAG00000007520	MAPRE2	128.332	2303.81	-4.1661	0.00055307
ENSBTAG00000016277	MARC2	61.2733	0	Inf	0.00013017
ENSBTAG00000010460	MARK1	382.06	37.7146	3.3406	0.00082161
ENSBTAG00000013478	MARVELD1	397.915	23.4598	4.0842	2.8804e-05
ENSBTAG00000012350	MAT2B	2735.99	12104.1	-2.1454	0.0061568
ENSBTAG00000018313	MBNL2	114.305	917.503	-3.0048	0.00050499
ENSBTAG00000008160	MBOAT2	30.3331	361.493	-3.575	0.00043353
ENSBTAG00000004007	MCF2	7.54869	727.251	-6.5901	5.61e-09
ENSBTAG00000003358	MCFD2	2667.6	199.112	3.7439	5.6741e-05
ENSBTAG00000021543	MDFIC	561.116	122.65	2.1938	0.0068278
ENSBTAG00000019295	MDH1	10163.6	456.044	4.4781	3.8929e-07
ENSBTAG00000019738	MDM1	96.6528	819.35	-3.0836	0.00083334
ENSBTAG00000005681	ME1	0.782542	190.74	-7.9292	2.58e-07
ENSBTAG00000016269	ME2	96.5947	797.008	-3.0446	0.0022075
ENSBTAG00000005871	MECOM	7.14404	353.707	-5.6297	0.00030564
ENSBTAG00000008271	MEDAG	469.663	29.7212	3.9821	2.8366e-05
ENSBTAG00000010649	MEF2A	862.364	109.387	2.9789	0.0011603
ENSBTAG00000020701	MEF2C	6.3615	478.792	-6.2339	3.21e-08
ENSBTAG00000019123	MEFV	3.13017	236.237	-6.2378	2.24e-05
ENSBTAG00000013706	MEGF9	0	38.9018	0	0.0056373
ENSBTAG00000003172	MEIS2	10.5405	160.657	-3.93	0.0013828
ENSBTAG00000020391	MEP1B	988.388	5.06195	7.6092	1.189e-11
ENSBTAG00000005828	MERTK	512.625	71.5301	2.8413	0.0017457
ENSBTAG00000017223	MEST	133.587	800.594	-2.5833	0.0034674
ENSBTAG00000006161	MET	370.438	60.0563	2.6248	0.006067
ENSBTAG00000016908	METTL1	239.827	8.86351	4.758	0.0022415
ENSBTAG00000003361	METTL15	366.591	62.8577	2.544	0.0066219
ENSBTAG00000016910	METTL21B	14.416	151.729	-3.3957	0.0061693
ENSBTAG00000021668	METTL4	205.322	16.7309	3.6173	0.0019146
ENSBTAG00000014886	MEX3C	26.3565	839.971	-4.9941	1.77e-05
ENSBTAG00000009263	MFSD1	1649.63	113.961	3.8555	3.5357e-05
ENSBTAG00000007719	MFSD6	4.31736	403.298	-6.5456	1.26e-07
ENSBTAG00000044058	MFSD8	1326.8	159.775	3.0538	0.00043417
ENSBTAG00000002599	MGARP	1370.96	28.1233	5.6073	6.6946e-06
ENSBTAG00000010388	MGAT4A	84.632	2623.06	-4.9539	4.95e-07
ENSBTAG00000045940	MGC148328	176.378	15465.6	-6.4542	4.83e-05
ENSBTAG00000008541	MGST1	4483.29	158.092	4.8257	1.7522e-07
ENSBTAG00000021779	MGST2	23.9449	996.909	-5.3797	1.49e-07
ENSBTAG00000014855	MICAL2	12.723	416.78	-5.0338	0.00027821
ENSBTAG00000048271	MICAL3	10.301	233.956	-4.5054	0.0025989
ENSBTAG00000008193	MICALCL	1.56508	106.541	-6.089	0.00026858
ENSBTAG00000005807	MICU1	336.247	2576.83	-2.938	0.0013476
ENSBTAG00000015943	MICU2	1834.36	85.6548	4.4206	6.2717e-06
ENSBTAG00000021802	MIEN1	86.746	3.91539	4.4696	0.0027956
ENSBTAG00000030168	MIF4GD	7.51149	115.579	-3.9436	0.0049676
ENSBTAG00000007409	MILR1	0.782542	78.9462	-6.6566	0.00026813
ENSBTAG00000004126	MLF1	55.6571	2200.01	-5.3048	1.09e-07
ENSBTAG00000014931	MLF2	135.482	13.8563	3.2895	0.0066873
ENSBTAG00000016758	MLH1	189.357	1429.31	-2.9161	0.0056003
ENSBTAG00000017027	MMACHC	1022.67	121.259	3.0762	0.00044725
ENSBTAG00000015962	MMADHC	6833.77	181.263	5.2365	5.885e-08
ENSBTAG00000002075	MME	907.544	15.69	5.854	7.5629e-09
ENSBTAG00000009051	MMP19	36.2423	0	Inf	0.0025867
ENSBTAG00000010285	MMRN1	0	139.82	0	1.05e-06
ENSBTAG00000000271	MNS1	227.983	1751.14	-2.9413	0.00084674
ENSBTAG00000008431	MOGAT1	14.3148	265.303	-4.2121	0.00088266
ENSBTAG00000015475	MORC1	12.3079	339.025	-4.7837	0.0041289
ENSBTAG00000019145	MOS	4.45573	475.202	-6.7367	0.0010577
ENSBTAG00000014297	MOV10	371.886	43.8947	3.0827	0.0042728
ENSBTAG00000017354	MPP7	201.125	3028.19	-3.9123	6.8e-06
ENSBTAG00000030648	MPST	99.8841	1.4759	6.0806	0.00016364
ENSBTAG00000033835	MPZ	50.1362	0	Inf	0.0007792
ENSBTAG00000033510	MPZL2	4076.49	163.036	4.6441	5.9949e-07
ENSBTAG00000000257	MRAP2	7.14404	513.88	-6.1685	0.0006236
ENSBTAG00000018360	MRPL1	34220.2	2635.75	3.6986	0.00052781
ENSBTAG00000004348	MRPL21	2206.73	82.7762	4.7366	3.8374e-07
ENSBTAG00000019457	MRPL22	10117.4	1079.8	3.228	0.00020763
ENSBTAG00000001520	MRPL24	1149.42	183.946	2.6436	0.0010637
ENSBTAG00000021720	MRPL27	3240.81	358.407	3.1767	0.00015618
ENSBTAG00000016581	MRPL28	491.632	65.1955	2.9147	0.001977
ENSBTAG00000014579	MRPL34	1346.79	233.533	2.5278	0.0040009
ENSBTAG00000004823	MRPL35	6168.78	523.056	3.5599	1.7396e-05
ENSBTAG00000019542	MRPL39	7673.19	760.033	3.3357	0.00012979
ENSBTAG00000039138	MRPL41	687.695	84.3293	3.0277	0.0015571
ENSBTAG00000002708	MRPL42	12593.2	1245.24	3.3381	0.00012105
ENSBTAG00000008962	MRPL50	7209.25	217.278	5.0522	4.2071e-08
ENSBTAG00000025571	MRPS18A	647.349	21.7481	4.8956	2.618e-06
ENSBTAG00000047608	MRPS22	1171.57	165.105	2.827	0.0008702
ENSBTAG00000012366	MRPS23	10934.1	742.644	3.88	1.9047e-05
ENSBTAG00000007398	MRPS24	2383.52	262.53	3.1825	0.00013616
ENSBTAG00000013723	MRPS25	642.361	23.1549	4.794	3.5474e-06
ENSBTAG00000000825	MRPS26	377.933	41.0039	3.2043	0.0025943
ENSBTAG00000001302	MRPS28	2042.81	259.656	2.9759	0.00070303
ENSBTAG00000005285	MRPS33	7239.02	1313.4	2.4625	0.004364
ENSBTAG00000004979	MRS2	11776.5	485.891	4.5991	0.00019393
ENSBTAG00000011951	MRTO4	636.102	94.5793	2.7497	0.003336
ENSBTAG00000007129	MRVI1	8.4696	184.755	-4.4472	0.00017368
ENSBTAG00000011248	MSANTD2	319.264	6.35489	5.6507	3.2051e-06
ENSBTAG00000002742	MSH2	6405.36	708.015	3.1774	0.00040624
ENSBTAG00000001424	MSH6	8969.77	1103.52	3.023	0.00022432
ENSBTAG00000000750	MSL2	89.2052	608.24	-2.7694	0.0022607
ENSBTAG00000003418	MSN	1127.48	125.301	3.1696	0.00036638
ENSBTAG00000010875	MSX1	47.2828	820.529	-4.1172	0.0011581
ENSBTAG00000016886	MT3	7.54869	134.786	-4.1583	0.0013651
ENSBTAG00000014138	MTM1	66.0534	387.697	-2.5532	0.0043648
ENSBTAG00000001094	MTUS2	1.22439	101.731	-6.3765	0.00061668
ENSBTAG00000014840	MTX1	605.337	10.9737	5.7856	1.1755e-07
ENSBTAG00000006693	MTX2	1709.56	207.247	3.0442	0.00042626
ENSBTAG00000027126	MUC15	1.22439	720.713	-9.2012	5.24e-12
ENSBTAG00000002744	MUSK	1.56508	55.4782	-5.1476	0.0041655
ENSBTAG00000003914	MVB12A	177.442	12.6407	3.8112	0.0012357
ENSBTAG00000007952	MVP	5.78128	251.614	-5.4437	6.23e-06
ENSBTAG00000017263	MXI1	216.129	2044.74	-3.242	0.00048897
ENSBTAG00000012074	MYB	80.8159	1317.79	-4.0273	0.0040396
ENSBTAG00000006338	MYCL	3.57202	115.868	-5.0196	0.00024101
ENSBTAG00000014003	MYF6	7.68706	158.246	-4.3636	0.00033627
ENSBTAG00000007090	MYH2	0.782542	193.891	-7.9529	2.2e-07
ENSBTAG00000010799	MYL6	3782.12	199.978	4.2413	1.534e-06
ENSBTAG00000004115	MYLIP	272.716	2986.66	-3.4531	7.11e-05
ENSBTAG00000014818	MYLK3	5.33943	179.165	-5.0685	5.4e-05
ENSBTAG00000019455	MYO5B	21.5228	475.763	-4.4663	2.23e-05
ENSBTAG00000002574	MYOZ2	361.873	1.4759	7.9378	2.6582e-09
ENSBTAG00000017509	MYPN	5.0999	304.665	-5.9006	0.00028664
ENSBTAG00000025028	MZT1	4422.78	483.337	3.1939	0.00051258
ENSBTAG00000006666	NAA25	3053.92	426.31	2.8407	0.00090384
ENSBTAG00000014695	NAA38	1402.47	163.906	3.097	0.00078697
ENSBTAG00000007784	NAA50	4033.79	701.746	2.5231	0.0047359
ENSBTAG00000000284	NAALAD2	822.069	67.5049	3.6062	0.00080596
ENSBTAG00000019023	NANS	340.67	4.10649	6.3743	1.403e-07
ENSBTAG00000039943	NARS2	392.376	51.3555	2.9336	0.0029521
ENSBTAG00000016747	NAT10	652.13	3702.46	-2.5053	0.0028236
ENSBTAG00000009852	NAV3	9.49167	291.227	-4.9393	6.64e-05
ENSBTAG00000003301	NCAM2	0	40.2151	0	0.0038878
ENSBTAG00000020073	NCEH1	901.949	2.37038	8.5718	1.5307e-12
ENSBTAG00000008004	NCF2	0.441852	288.584	-9.3512	6.23e-09
ENSBTAG00000005238	NCKAP5	6.70219	104.996	-3.9696	0.0015197
ENSBTAG00000020759	NCLN	141.881	11.8072	3.5869	0.0041084
ENSBTAG00000006625	NDC1	598.818	126.118	2.2473	0.0066578
ENSBTAG00000047747	NDFIP1	4727.43	749.385	2.6573	0.0038742
ENSBTAG00000014227	NDFIP2	3938.68	567.447	2.7952	0.0012883
ENSBTAG00000000711	NDRG1	360.5	1.02459	8.4588	3.8269e-10
ENSBTAG00000003894	NDRG4	3.53482	82.8494	-4.5508	0.0046606
ENSBTAG00000003279	NDUFA10	505.33	37.6333	3.7471	0.00040312
ENSBTAG00000014669	NDUFA12	17130	484.683	5.1433	2.9413e-08
ENSBTAG00000009334	NDUFA5	11555.1	585.016	4.3039	0.00012613
ENSBTAG00000009509	NDUFA6	3230.6	217.867	3.8903	1.3584e-05
ENSBTAG00000018918	NDUFAF3	418.441	15.194	4.7835	4.8806e-06
ENSBTAG00000009534	NDUFB10	1529.17	23.9721	5.9952	0.00054669
ENSBTAG00000047278	NDUFB11	3339.17	392.096	3.0902	0.00011676
ENSBTAG00000012760	NDUFB3	6517.11	483.248	3.7534	7.73e-06
ENSBTAG00000002463	NDUFB5	8798.9	1324.57	2.7318	0.0011792
ENSBTAG00000012634	NDUFB7	638.731	71.152	3.1662	0.000567
ENSBTAG00000020405	NDUFB9	10492.2	2273.86	2.2061	0.0056271
ENSBTAG00000039582	NDUFC1	13165.4	1299.8	3.3404	0.00011575
ENSBTAG00000018483	NDUFS3	878.083	102.707	3.0958	0.0013049
ENSBTAG00000003728	NDUFS4	3049.97	132.761	4.5219	1.1176e-06
ENSBTAG00000010232	NDUFS5	5084.58	914.673	2.4748	0.0026785
ENSBTAG00000009914	NDUFS6	259.173	2.7607	6.5527	5.4184e-07
ENSBTAG00000019419	NDUFS7	369.524	8.46505	5.448	6.7288e-07
ENSBTAG00000012072	NDUFS8	457.169	60.3369	2.9216	0.0032848
ENSBTAG00000013282	NECAP2	363.203	15.4705	4.5532	5.8762e-05
ENSBTAG00000005412	NEDD4L	44.2166	495.624	-3.4866	0.00021464
ENSBTAG00000006287	NEDD9	65.6755	0	Inf	0.00012295
ENSBTAG00000004769	NEIL2	0.883705	172.253	-7.6067	2.12e-05
ENSBTAG00000009618	NEK2	356.858	1788.83	-2.3256	0.0058171
ENSBTAG00000015678	NEMP2	9.35331	150.045	-4.0038	0.0011169
ENSBTAG00000000074	NFIA	1.66625	133.623	-6.3254	3.17e-05
ENSBTAG00000027442	NFIB	1.22439	396.329	-8.3385	1.25e-09
ENSBTAG00000007334	NFKBID	244.698	9.81084	4.6405	0.0057146
ENSBTAG00000000141	NFU1	6735.8	418.097	4.0099	6.3786e-06
ENSBTAG00000039195	NHS	1.32556	102.321	-6.2704	0.0051416
ENSBTAG00000000245	NHSL1	7.68706	131.928	-4.1012	0.00091242
ENSBTAG00000018282	NIF3L1	248.117	1499.77	-2.5956	0.0051663
ENSBTAG00000020281	NIN	68.2626	410.14	-2.587	0.0064195
ENSBTAG00000018206	NIPAL2	0.441852	46.6635	-6.7226	0.0045428
ENSBTAG00000014779	NISCH	17.3439	168.382	-3.2792	0.0034989
ENSBTAG00000004833	NIT2	370.264	58.4666	2.6629	0.0035174
ENSBTAG00000002289	NLRP14	49.6363	7508.13	-7.2409	1.18e-11
ENSBTAG00000006965	NLRP8	33.5645	1907.06	-5.8283	8.24e-09
ENSBTAG00000004725	NLRP9	23.8437	3191.71	-7.0646	1.2e-11
ENSBTAG00000004651	NME1	2205.05	80.7717	4.7708	2.4793e-07
ENSBTAG00000002689	NME7	93.2563	3434.52	-5.2028	3.03e-07
ENSBTAG00000019687	NMRK1	110.478	8.53417	3.6944	0.0044859
ENSBTAG00000038235	NOD1	7.04288	214.859	-4.9311	1.52e-05
ENSBTAG00000010299	NOL4	37.5516	340.192	-3.1794	0.0022015
ENSBTAG00000021554	NOL7	3436.97	595.741	2.5284	0.0017972
ENSBTAG00000018613	NOL8	4724.23	815.833	2.5337	0.0033108
ENSBTAG00000001504	NOP14	328.016	51.4165	2.6735	0.0063164
ENSBTAG00000006894	NOS2	2.54995	144.43	-5.8238	5.32e-05
ENSBTAG00000010362	NOSTRIN	131.883	1568.29	-3.5719	0.00039706
ENSBTAG00000007909	NOTCH2	0	64.0531	0	0.00025495
ENSBTAG00000002266	NPL	776.614	99.9665	2.9577	0.0025223
ENSBTAG00000046918	NPM2	32.7552	2429.51	-6.2128	0.00015733
ENSBTAG00000006686	NPNT	7.51149	323.128	-5.4269	7.54e-06
ENSBTAG00000013768	NPSR1	260.771	29.4407	3.1469	0.0019927
ENSBTAG00000019447	NPVF	45.2386	0.3212	7.1379	0.0039945
ENSBTAG00000010681	NR1H3	10.4765	509.062	-5.6026	0.0012291
ENSBTAG00000027182	NR3C2	76.6846	1336.8	-4.1237	1.27e-05
ENSBTAG00000014273	NRF1	70.1743	689.036	-3.2956	0.00080699
ENSBTAG00000013366	NRIP3	76.2264	422.102	-2.4692	0.0044503
ENSBTAG00000009180	NRSN1	2.20926	141.853	-6.0047	6.29e-05
ENSBTAG00000001572	NSUN7	19.5531	302.534	-3.9516	0.00021448
ENSBTAG00000015437	NTMT1	216.611	0.963601	7.8125	0.00191
ENSBTAG00000004540	NUB1	489.828	2425.25	-2.3078	0.0046282
ENSBTAG00000014772	NUDCD2	1464.7	271.943	2.4292	0.0043223
ENSBTAG00000002480	NUDT1	156.935	4.48867	5.1277	0.00042441
ENSBTAG00000005252	NUDT10	45.5212	679.859	-3.9006	0.00013195
ENSBTAG00000048010	NUDT14	45.0363	0	Inf	0.0025638
ENSBTAG00000031793	NUDT2	40.9004	1554.73	-5.2484	2.25e-07
ENSBTAG00000019509	NUDT5	1275.1	144.467	3.1418	0.00046019
ENSBTAG00000005695	NUDT6	44.3817	609.752	-3.7802	0.00069557
ENSBTAG00000033077	NUFIP2	402.103	6456.95	-4.0052	0.0039227
ENSBTAG00000004987	NUP210L	1582.7	324.437	2.2864	0.0038626
ENSBTAG00000016014	NUPL2	503.664	4038.1	-3.0031	0.00046041
ENSBTAG00000000561	OCLN	2598.4	43963.3	-4.0806	2.82e-06
ENSBTAG00000012907	ODF2L	1717.27	224.129	2.9377	0.001219
ENSBTAG00000022779	OLFM4	5.30223	324.847	-5.937	1.85e-06
ENSBTAG00000011836	OMD	84.9623	4.22846	4.3286	0.0030367
ENSBTAG00000019600	OOEP	156.196	1069.56	-2.7756	0.0030142
ENSBTAG00000011611	OSTC	14711.7	1340.02	3.4566	5.4727e-05
ENSBTAG00000047752	OTUD1	19.6543	181.938	-3.2105	0.0060531
ENSBTAG00000003481	OTUD6B	3916.66	23754.5	-2.6005	0.0036015
ENSBTAG00000014741	OTX2	1701.57	154.453	3.4616	0.00011646
ENSBTAG00000005365	OVCH1	9.99748	245.629	-4.6188	0.0029761
ENSBTAG00000037921	OVCH2	1.32556	75.783	-5.8372	0.0012698
ENSBTAG00000012656	OVOL1	13.4311	158.884	-3.5643	0.0027636
ENSBTAG00000014820	OXA1L	885.99	97.6815	3.1811	0.00058868
ENSBTAG00000015837	P2RY12	70.0731	1.1547	5.9233	0.00059752
ENSBTAG00000032996	P4HA1	855.697	165.813	2.3675	0.0044072
ENSBTAG00000046358	PABPC1	63514.8	3741.64	4.0853	3.1001e-06
ENSBTAG00000023752	PABPN1L	0	41.0649	0	0.0032981
ENSBTAG00000015670	PAK3	5.33943	109.172	-4.3538	0.0025044
ENSBTAG00000017679	PAK7	4.75921	117.576	-4.6267	0.001797
ENSBTAG00000046602	PALM2	2.9918	118.82	-5.3116	0.00032393
ENSBTAG00000004376	PAN2	377.647	57.9015	2.7054	0.0035904
ENSBTAG00000021787	PAQR7	4.69525	75.6	-4.0091	0.0038238
ENSBTAG00000014991	PARD3	1418.51	194.497	2.8666	0.0016866
ENSBTAG00000023018	PARG	1382.6	195.135	2.8248	0.00069588
ENSBTAG00000020518	PARK7	5959.36	1082.77	2.4604	0.005044
ENSBTAG00000015919	PARM1	103.531	0.833495	6.9567	4.1902e-05
ENSBTAG00000018097	PARN	222.309	3641.72	-4.034	0.00097596
ENSBTAG00000005753	PARP6	355.037	52.5102	2.7573	0.0056447
ENSBTAG00000021975	PATJ	87.103	605.219	-2.7967	0.0045258
ENSBTAG00000001558	PATL2	4.65805	232.862	-5.6436	8.13e-06
ENSBTAG00000009950	PAX3	9.89632	411.108	-5.3765	1.18e-06
ENSBTAG00000014315	PBLD	1.32556	183.113	-7.11	2.96e-06
ENSBTAG00000013314	PBX3	84.9146	1117.98	-3.7187	7.22e-05
ENSBTAG00000014169	PCDH19	10.5405	151.761	-3.8478	0.0020909
ENSBTAG00000011838	PCED1B	738.412	30.9531	4.5763	2.6241e-06
ENSBTAG00000011539	PCGF2	3.23133	78.2916	-4.5987	0.0023925
ENSBTAG00000004964	PCGF5	147.625	1173.62	-2.991	0.0007014
ENSBTAG00000009304	PDCD5	3728.46	579.198	2.6865	0.0019086
ENSBTAG00000009962	PDCL3	4661.74	435.426	3.4204	0.00027558
ENSBTAG00000024888	PDE5A	52.2443	514.356	-3.2994	0.0013502
ENSBTAG00000021724	PDHB	2288.47	49.4283	5.5329	1.3209e-06
ENSBTAG00000018877	PDIA5	203.499	1813.79	-3.1559	0.0070924
ENSBTAG00000017832	PDK3	403.364	3356.53	-3.0568	0.00044479
ENSBTAG00000012818	PDLIM5	48.5875	998.376	-4.3609	0.0067342
ENSBTAG00000046708	PDP2	186.8	1830.24	-3.2925	0.00014447
ENSBTAG00000001788	PDPN	2905.24	52.4654	5.7911	3.7491e-09
ENSBTAG00000018186	PDXK	453.121	24.6389	4.2009	0.0029066
ENSBTAG00000014455	PDZD2	13.4951	209.179	-3.9542	0.0010243
ENSBTAG00000031941	PEPD	129.994	0.3212	8.6608	1.3615e-06
ENSBTAG00000008372	PEX11B	335.326	19.8819	4.076	7.0742e-05
ENSBTAG00000005257	PEX13	1286.06	72.6401	4.1461	4.517e-06
ENSBTAG00000011826	PEX26	144.127	13.9783	3.3661	0.0046558
ENSBTAG00000008812	PFDN4	6503.43	1096.01	2.5689	0.0042619
ENSBTAG00000000172	PFKFB1	22.417	551.204	-4.6199	3.33e-06
ENSBTAG00000012697	PGAM1	3190.86	557.681	2.5164	0.0034882
ENSBTAG00000019814	PGBD2	10.5033	574.497	-5.7734	4e-07
ENSBTAG00000000894	PGK1	2633.44	186.41	3.8204	9.0546e-05
ENSBTAG00000012280	PGLYRP2	1.66625	112.77	-6.0806	0.00010875
ENSBTAG00000021531	PGPEP1L	301.952	0	Inf	1.1677e-10
ENSBTAG00000009611	PHF21A	8.97541	197.18	-4.4574	0.00027947
ENSBTAG00000006423	PHF5A	4678.44	689.934	2.7615	0.00042276
ENSBTAG00000047658	PHF7	7.00568	209.667	-4.9034	4.81e-05
ENSBTAG00000015848	PHKA1	183.931	23.8583	2.9466	0.0062695
ENSBTAG00000015355	PHKA2	32.8191	787.128	-4.584	3.3e-05
ENSBTAG00000000033	PHOSPHO1	513.106	6.485	6.306	5.4205e-06
ENSBTAG00000044166	PHOX2B	2.00694	523.841	-8.028	2.52e-10
ENSBTAG00000021549	PHPT1	607.28	24.2039	4.6491	9.1194e-06
ENSBTAG00000019615	PHTF1	49.3537	452.84	-3.1978	0.00049093
ENSBTAG00000005102	PHTF2	269.352	1907.73	-2.8243	0.0013349
ENSBTAG00000010947	PHYHIPL	83.2484	4673.02	-5.8108	3.82e-09
ENSBTAG00000018299	PIGH	480.208	58.43	3.0389	0.0019706
ENSBTAG00000031012	PIGK	2301.91	206.471	3.4788	8.1999e-05
ENSBTAG00000009917	PIP5K1B	2.20926	291.735	-7.045	2.07e-07
ENSBTAG00000015526	PIWIL3	3.97667	227.186	-5.8362	1.05e-05
ENSBTAG00000020031	PKD2	531.532	82.5851	2.6862	0.004365
ENSBTAG00000008150	PKIA	20.5752	195.31	-3.2468	0.0030833
ENSBTAG00000002651	PKP2	1454.39	136.429	3.4142	0.00025578
ENSBTAG00000009350	PLA2G12B	16.0183	196.282	-3.6151	0.0016099
ENSBTAG00000006293	PLAC1	0	55.4091	0	0.00072799
ENSBTAG00000013125	PLAUR	49.8223	930.9	-4.2238	0.0010046
ENSBTAG00000012510	PLCB3	91.532	6.1638	3.8924	0.0055706
ENSBTAG00000016255	PLEK2	9.07658	183.515	-4.3376	0.00052705
ENSBTAG00000017571	PLEKHA5	4044.81	176.681	4.5169	1.699e-06
ENSBTAG00000004641	PLEKHA6	7.54869	881.801	-6.8681	5.74e-07
ENSBTAG00000006974	PLEKHA7	4.89758	74.8356	-3.9336	0.0070891
ENSBTAG00000008625	PLEKHF1	49.4548	0.642401	6.2665	0.0047128
ENSBTAG00000019581	PLEKHF2	631.505	5410.57	-3.0989	0.00019717
ENSBTAG00000009679	PLEKHG1	5.0999	273.5	-5.7449	7.13e-06
ENSBTAG00000021570	PLEKHG4	299.301	6.47686	5.5302	2.2318e-06
ENSBTAG00000032521	PLEKHH2	4.45573	113.416	-4.6698	0.00075657
ENSBTAG00000017530	PLGRKT	856.152	57.0232	3.9082	4.5648e-05
ENSBTAG00000003137	PLPPR1	7.14404	750.336	-6.7147	1.89e-08
ENSBTAG00000011986	PLSCR4	662.905	64.3539	3.3647	0.00026058
ENSBTAG00000006876	PMPCB	3912.64	618.644	2.661	0.0026302
ENSBTAG00000003936	PNKD	532.082	78.938	2.7529	0.002154
ENSBTAG00000037986	PNMA2	103.264	6.08654	4.0846	0.0034348
ENSBTAG00000000687	POC1B	189.674	896.007	-2.24	0.004365
ENSBTAG00000017189	POLE4	2182.32	195.501	3.4806	9.0867e-05
ENSBTAG00000018420	POLG2	198.874	1600.81	-3.0089	0.00062236
ENSBTAG00000006015	POLH	29.8541	258.282	-3.1129	0.0047832
ENSBTAG00000009129	POLI	275.862	1551.91	-2.492	0.0033616
ENSBTAG00000007796	POLM	1.66625	59.2269	-5.1516	0.0046861
ENSBTAG00000001920	POLQ	2319.99	369.397	2.6509	0.0011242
ENSBTAG00000015002	POLR2I	1813.43	397.695	2.189	0.0060008
ENSBTAG00000005446	POLR2J	1615.18	11068.4	-2.7767	0.0012106
ENSBTAG00000031061	POLR2L	1048.88	15.2712	6.1019	5.5775e-09
ENSBTAG00000040384	POLR2M	810.523	82.7559	3.2919	0.00078162
ENSBTAG00000008361	PON2	1062.18	46.3423	4.5186	6.1895e-06
ENSBTAG00000005385	POP5	2012.98	117.437	4.0994	5.5583e-06
ENSBTAG00000009128	POU1F1	0	92.4894	0	2.35e-05
ENSBTAG00000002428	PPA2	735.553	47.3425	3.9576	6.668e-05
ENSBTAG00000008063	PPARA	0	38.5928	0	0.0051334
ENSBTAG00000001333	PPARG	29.5982	347.153	-3.552	0.0035831
ENSBTAG00000017024	PPARGC1A	3.87551	4220.56	-10.089	3.73e-16
ENSBTAG00000012943	PPARGC1B	138.133	9.94908	3.7954	0.0028358
ENSBTAG00000015449	PPEF2	2.20926	136.953	-5.954	0.00014996
ENSBTAG00000004283	PPFIBP1	45.441	376.28	-3.0497	0.0070466
ENSBTAG00000016711	PPIF	0.441852	81.5199	-7.5274	0.0017385
ENSBTAG00000002376	PPIL1	1993.43	278.566	2.8392	0.00043185
ENSBTAG00000005416	PPIL3	8589.49	908.745	3.2406	0.00012531
ENSBTAG00000001274	PPM1L	10.6417	140.767	-3.7255	0.0033324
ENSBTAG00000014187	PPM1N	117.052	756.236	-2.6917	0.0034302
ENSBTAG00000020689	PPP1R13L	11.4242	164.373	-3.8468	0.0016554
ENSBTAG00000023472	PPP1R14A	177.963	2.95179	5.9138	0.0020327
ENSBTAG00000014831	PPP1R3C	1.22439	96.8561	-6.3057	0.00015632
ENSBTAG00000024426	PPP1R9A	24.1204	243.722	-3.3369	0.00057291
ENSBTAG00000009891	PPP4R4	28.6297	1051.23	-5.1984	3.49e-07
ENSBTAG00000013367	PPT1	339.499	27.1475	3.6445	0.0004795
ENSBTAG00000033731	PRCP	1425.37	205.276	2.7957	0.0024291
ENSBTAG00000012111	PRDM5	3.33249	248.694	-6.2216	1.49e-06
ENSBTAG00000008648	PRDX5	1968.07	296.415	2.7311	0.0046113
ENSBTAG00000005009	PRELID1	1099.06	104.333	3.397	0.00021649
ENSBTAG00000044169	PRELID2	69.9615	1238.1	-4.1454	0.0001445
ENSBTAG00000011932	PRG4	158.618	1075.95	-2.762	0.0016942
ENSBTAG00000044000	PRIM1	3237.31	241.941	3.7421	3.1436e-05
ENSBTAG00000018863	PRIMPOL	433.145	2670.58	-2.6242	0.0059601
ENSBTAG00000018747	PRKAA2	8.53356	228.451	-4.7426	8.35e-05
ENSBTAG00000011953	PRKACB	215.307	3110.45	-3.8527	1.62e-05
ENSBTAG00000014205	PRKAR2A	101.439	569.789	-2.4898	0.0066679
ENSBTAG00000003276	PRKCH	4.55689	416.512	-6.5142	5.23e-08
ENSBTAG00000012789	PRKD1	1.76741	108.854	-5.9446	0.00025049
ENSBTAG00000002978	PRKG2	3.53482	188.565	-5.7373	0.00079647
ENSBTAG00000001096	PRKRA	195.547	2099.85	-3.4247	0.00016418
ENSBTAG00000023652	PROS1	1393.92	48.1272	4.8561	3.3838e-07
ENSBTAG00000011075	PROSC	2456.94	242.067	3.3434	9.3177e-05
ENSBTAG00000030172	PRPSAP1	1512.37	156.534	3.2723	0.000561
ENSBTAG00000020731	PRRG4	283.725	20.7317	3.7746	0.00065084
ENSBTAG00000020705	PRSS12	107.939	6.485	4.057	0.0038129
ENSBTAG00000026708	PRSS35	0	51.8637	0	0.0010987
ENSBTAG00000002808	PSMA3	33445.4	3202.51	3.3845	3.0361e-05
ENSBTAG00000014440	PSMA4	17703.8	3032.43	2.5455	0.0028702
ENSBTAG00000007685	PSMB1	11714.1	2048.18	2.5158	0.0023181
ENSBTAG00000013390	PSMB6	2653.65	173.651	3.9337	4.903e-06
ENSBTAG00000003067	PSMB7	3146.41	584.113	2.4294	0.002957
ENSBTAG00000021061	PSMC5	1819.99	188.793	3.2691	0.00040497
ENSBTAG00000019918	PSME3	652.418	106.423	2.616	0.0048425
ENSBTAG00000010552	PSMG2	8117.75	615.883	3.7204	1.405e-05
ENSBTAG00000000050	PSMG3	303.598	40.6908	2.8994	0.0050261
ENSBTAG00000013081	PSPH	123.43	1734.07	-3.8124	4.38e-05
ENSBTAG00000047315	PTF1A	0	44.9803	0	0.0020697
ENSBTAG00000014972	PTGER4	24.6263	479.942	-4.2846	0.00018084
ENSBTAG00000019453	PTGES	225.565	0	Inf	3.2848e-09
ENSBTAG00000019617	PTPN22	12.2067	148.96	-3.6092	0.0038667
ENSBTAG00000015296	PTPRB	2.9918	166.398	-5.7975	3.33e-05
ENSBTAG00000010178	PTPRD	20.5484	160.181	-2.9626	0.0037907
ENSBTAG00000021911	PTPRG	76.5671	1017.42	-3.7321	2.87e-05
ENSBTAG00000003770	PTS	2027.54	53.429	5.246	8.3045e-08
ENSBTAG00000007743	PUS7	1129.99	153.802	2.8772	0.00044644
ENSBTAG00000018928	QARS	839.574	114.851	2.8699	0.0010569
ENSBTAG00000008255	QRFPR	51.8932	0	Inf	0.00044554
ENSBTAG00000017557	QRSL1	993.762	49.0705	4.34	1.1049e-05
ENSBTAG00000003474	RAB15	13.873	180.535	-3.7019	0.0045445
ENSBTAG00000018053	RAB22A	77.8822	572.391	-2.8776	0.0014356
ENSBTAG00000002788	RAB27B	1.76741	277.985	-7.2972	0.0002942
ENSBTAG00000002417	RAB30	45.8724	693.541	-3.9183	0.0044991
ENSBTAG00000009784	RAB32	9.01262	213.086	-4.5633	8.83e-05
ENSBTAG00000018246	RAB39A	80.4217	1167.83	-3.8601	5.39e-05
ENSBTAG00000007306	RAB3C	52.2176	930.375	-4.1552	9.02e-05
ENSBTAG00000018857	RAB4A	1050.77	182.291	2.5271	0.0056485
ENSBTAG00000000905	RAB6B	22.4066	229.849	-3.3587	0.0023285
ENSBTAG00000012774	RAB7B	362.053	16.7634	4.4328	0.000148
ENSBTAG00000039172	RABGAP1	401.027	2622.8	-2.7093	0.0035782
ENSBTAG00000019648	RACK1	19265.8	3929.72	2.2935	0.002841
ENSBTAG00000015036	RAD51C	236.064	4302.02	-4.1878	0.00061705
ENSBTAG00000032021	RALB	186.603	4809.52	-4.6878	0.0011118
ENSBTAG00000024233	RAN	3217.11	606.878	2.4063	0.0040068
ENSBTAG00000012168	RANBP6	678.222	74.673	3.1831	0.00014382
ENSBTAG00000004131	RAP2C	220.231	2359.37	-3.4213	3.81e-05
ENSBTAG00000020984	RAPGEF4	1.22439	547.208	-8.8039	3.48e-08
ENSBTAG00000015232	RAPGEFL1	0	40.9348	0	0.0033729
ENSBTAG00000011602	RASAL3	0	159.421	0	0.0030517
ENSBTAG00000017116	RASD2	3.57202	87.3381	-4.6118	0.0012887
ENSBTAG00000006870	RASGEF1A	5.54176	186.312	-5.0712	8.44e-05
ENSBTAG00000006561	RASGEF1B	31.7971	370.6	-3.5429	0.00040264
ENSBTAG00000036297	RBFA	167.7	1.1547	7.1822	8.921e-07
ENSBTAG00000007210	RBFOX1	2.1081	137.51	-6.0275	4.37e-05
ENSBTAG00000008369	RBM8A	15092.4	3034.74	2.3142	0.003844
ENSBTAG00000044062	RBMS3	0	47.2978	0	0.0015441
ENSBTAG00000033727	RBPMS	660.178	6280.37	-3.2499	0.00011808
ENSBTAG00000017452	RCAN3	268.633	2879.74	-3.4222	0.00013032
ENSBTAG00000008579	RCC2	355.991	7.11926	5.644	9.0334e-07
ENSBTAG00000012804	REEP5	2319.43	213.903	3.4387	8.0352e-05
ENSBTAG00000047827	RENBP	307.229	7.24124	5.4069	1.1985e-06
ENSBTAG00000036242	RFESD	203.074	15.2712	3.7331	0.0015402
ENSBTAG00000007652	RFTN2	0.782542	43.175	-5.7859	0.0069538
ENSBTAG00000000819	RFX3	2.54995	209.801	-6.3624	3.56e-06
ENSBTAG00000011864	RGMB	17.7857	438.589	-4.6241	0.00021398
ENSBTAG00000002647	RGS10	25.803	633.761	-4.6183	1.32e-05
ENSBTAG00000004305	RGS16	18.3287	1552.5	-6.4043	0.0025258
ENSBTAG00000034366	RGS2	344.388	36804.4	-6.7397	2.21e-06
ENSBTAG00000003454	RGS20	262.729	14.6126	4.1683	0.00013956
ENSBTAG00000023963	RHBDD1	9.17774	268.963	-4.8731	5.4e-05
ENSBTAG00000031861	RHEB	7766.43	1542.53	2.3319	0.0065264
ENSBTAG00000006557	RHEBL1	318.132	3215.91	-3.3375	0.00040235
ENSBTAG00000019164	RHOBTB1	6.3243	93.2091	-3.8815	0.0066759
ENSBTAG00000003089	RHPN2	2542.86	145.703	4.1254	2.9346e-06
ENSBTAG00000003827	RIMS2	232.763	3222.16	-3.7911	1.68e-05
ENSBTAG00000020382	RIN2	200.46	19.3452	3.3733	0.0016037
ENSBTAG00000018884	RING1	58.7337	1.66699	5.1389	0.0040824
ENSBTAG00000008302	RINT1	1438.54	165.987	3.1155	0.00037579
ENSBTAG00000011763	RIOK2	11576.7	1805.52	2.6807	0.0018567
ENSBTAG00000010042	RIOK3	1423.29	26274.7	-4.2064	2.37e-06
ENSBTAG00000004795	RIPPLY2	3.97667	418.703	-6.7182	0.00093375
ENSBTAG00000000105	RIT1	943.16	5370.37	-2.5094	0.0037001
ENSBTAG00000033721	RLBP1	32.8459	0	Inf	0.0046912
ENSBTAG00000021140	RMND5A	179.502	1548.29	-3.1086	0.00089092
ENSBTAG00000008792	RNASE6	133.401	0	Inf	2.6612e-07
ENSBTAG00000039731	RND3	31051.6	2893.9	3.4236	0.0026478
ENSBTAG00000012996	RNF11	325.562	2536.79	-2.962	0.0010786
ENSBTAG00000022920	RNF128	2903.8	136.376	4.4123	2.2279e-06
ENSBTAG00000017225	RNF135	98.8516	10.8883	3.1825	0.0071684
ENSBTAG00000019667	RNF187	143.936	11.921	3.5938	0.002875
ENSBTAG00000017833	RNF19A	1155.78	6382.84	-2.4653	0.0027842
ENSBTAG00000008330	RNF19B	224.719	1723.53	-2.9392	0.00051868
ENSBTAG00000009142	RNMT	7155.41	1193.14	2.5843	0.0015718
ENSBTAG00000009851	ROBO1	40.3411	248.422	-2.6225	0.0056057
ENSBTAG00000010462	ROBO2	3.57202	79.613	-4.4782	0.0023321
ENSBTAG00000047600	ROS1	34.1179	1264.25	-5.2116	6.57e-08
ENSBTAG00000013168	RPA3	5257.37	1062.22	2.3073	0.0037782
ENSBTAG00000016584	RPF2	7910.21	814.674	3.2794	0.00010945
ENSBTAG00000004694	RPGRIP1	184.155	9498.22	-5.6887	8.47e-08
ENSBTAG00000039819	RPH3AL	0	81.1133	0	5.35e-05
ENSBTAG00000025385	RPL12	1980.7	110.778	4.1603	0.0016604
ENSBTAG00000012044	RPL13	3312	600.706	2.463	0.0022295
ENSBTAG00000002038	RPL14	37262.9	2430.14	3.9386	0.0022009
ENSBTAG00000015388	RPL18	8309.19	353.125	4.5565	0.00021735
ENSBTAG00000002060	RPL19	17629	2091.75	3.0752	0.00016794
ENSBTAG00000018628	RPL29	6093.91	764.363	2.995	0.00038189
ENSBTAG00000015283	RPL32	17274.3	2012.43	3.1016	0.00066016
ENSBTAG00000023471	RPL36	434.083	52.807	3.0392	0.00079695
ENSBTAG00000017389	RPLP0	28818.1	3021.72	3.2535	0.0041891
ENSBTAG00000014648	RPN2	1453.75	256.066	2.5052	0.0036389
ENSBTAG00000016295	RPP25L	166.39	2.56147	6.0215	3.2647e-05
ENSBTAG00000019718	RPS15	17995.9	1497.31	3.5872	1.6745e-05
ENSBTAG00000011963	RPS19	11245.8	2055.22	2.452	0.0023091
ENSBTAG00000013866	RPS27	24538.4	2633.26	3.2201	0.0027817
ENSBTAG00000009908	RPS3A	113813	7811.44	3.8649	4.1213e-06
ENSBTAG00000014447	RPS6KA1	265.758	6.79806	5.2888	9.5423e-06
ENSBTAG00000009175	RPS6KB2	124.675	7.82265	3.9944	0.001886
ENSBTAG00000015285	RPS8	23674.6	3186.42	2.8933	0.00034124
ENSBTAG00000006487	RPS9	4893.49	1039.68	2.2347	0.0048795
ENSBTAG00000003193	RPUSD2	146.688	13.588	3.4323	0.0037739
ENSBTAG00000013111	RRM1	2591.04	382.277	2.7608	0.00051162
ENSBTAG00000008216	RRM2	10881.3	1258.6	3.112	0.00030346
ENSBTAG00000021208	RRM2B	23.1519	251.846	-3.4433	0.0022341
ENSBTAG00000001342	RSL24D1	29614.3	6656.83	2.1534	0.0052086
ENSBTAG00000021284	RSPH1	270.634	2.95179	6.5186	3.7751e-07
ENSBTAG00000008121	RSPO3	629.745	77.6898	3.019	0.0025397
ENSBTAG00000027446	RSU1	673.743	8539.65	-3.6639	2.48e-05
ENSBTAG00000014020	RTKN2	30.9773	360.432	-3.5404	0.00053888
ENSBTAG00000021313	RUNDC3B	72.2021	1469.08	-4.3467	3.33e-06
ENSBTAG00000020998	RUVBL1	294.249	37.0194	2.9907	0.0048916
ENSBTAG00000009689	RWDD1	3039.7	99.686	4.9304	1.4213e-07
ENSBTAG00000021377	S100A14	433.508	1.9272	7.8134	9.2526e-05
ENSBTAG00000037651	S100A2	1386.91	37.0112	5.2278	8.2459e-08
ENSBTAG00000039105	S100A3	80.9484	4.22846	4.2588	0.0038776
ENSBTAG00000000644	S100A5	937.188	0	Inf	9.7056e-16
ENSBTAG00000020201	S100Z	0.883705	257.038	-8.1842	6.38e-08
ENSBTAG00000043996	SAMD12	13.6707	2252.65	-7.3644	1.64e-09
ENSBTAG00000036287	SAMD5	0	54.4089	0	0.00073418
ENSBTAG00000006003	SAP130	193.429	1574.28	-3.0248	0.0012004
ENSBTAG00000004222	SAT2	165.353	1.2848	7.0079	1.9659e-06
ENSBTAG00000001322	SAXO1	20.538	1236.54	-5.9119	0.0010356
ENSBTAG00000001810	SCAF11	4275.33	763.701	2.485	0.003322
ENSBTAG00000017677	SCG3	31.7599	496.238	-3.9658	0.00021485
ENSBTAG00000032613	SCG5	1.22439	146.252	-6.9002	6.4e-06
ENSBTAG00000009155	SCN5A	0.883705	76.5758	-6.4372	0.00074596
ENSBTAG00000021339	SCN8A	38.6272	936.726	-4.5999	5.73e-06
ENSBTAG00000003746	SCP2	5636.18	203.556	4.7912	1.7945e-07
ENSBTAG00000007893	SCPEP1	2585.57	185.605	3.8002	3.1317e-05
ENSBTAG00000020573	SCUBE2	50.6316	0.642401	6.3004	0.0027985
ENSBTAG00000046019	SDHA	851.243	92.3187	3.2049	0.0012493
ENSBTAG00000037461	SDHAF1	89.3064	4.93998	4.1762	0.00436
ENSBTAG00000027049	SDHAF4	738.861	74.4128	3.3117	0.0003363
ENSBTAG00000008314	SDHB	1961.72	71.3024	4.782	0.0047924
ENSBTAG00000015853	SDHC	1495.71	260.18	2.5233	0.0040218
ENSBTAG00000018322	SEC24A	3273.04	579.006	2.499	0.0017812
ENSBTAG00000008091	SELENBP1	1.56508	361.761	-7.8527	0.00015641
ENSBTAG00000018133	SEMA3A	5.57896	572.135	-6.6802	3.67e-09
ENSBTAG00000024394	SEMA3D	4.41852	136.587	-4.9501	0.006343
ENSBTAG00000013173	SEPT3	0.883705	55.1367	-5.9633	0.0044674
ENSBTAG00000001182	SEPT7	48623.9	9099.32	2.4178	0.0067356
ENSBTAG00000016507	SERHL2	2.78948	64.8215	-4.5384	0.0053283
ENSBTAG00000047655	SERPINA7	101.875	0	Inf	0.00039819
ENSBTAG00000019193	SETD5	710.47	109.485	2.698	0.0046486
ENSBTAG00000044046	SGCD	0	668.715	0	3.78e-13
ENSBTAG00000016805	SGMS2	63.0779	4003.95	-5.9881	0.00157
ENSBTAG00000004430	SGPP1	4352.92	258.038	4.0763	3.3744e-06
ENSBTAG00000024470	SH2D2A	0	67.7774	0	0.00020153
ENSBTAG00000010587	SH3BGRL	1318.7	20.5568	6.0034	2.2698e-08
ENSBTAG00000013869	SH3BP4	405.202	17.0521	4.5706	9.1649e-06
ENSBTAG00000023377	SH3BP5	0	53.0713	0	0.00081906
ENSBTAG00000016813	SH3D19	17.8601	151.708	-3.0865	0.0036509
ENSBTAG00000014103	SH3GL2	12.6858	202.092	-3.9937	0.0010771
ENSBTAG00000020495	SH3YL1	50.0351	450.738	-3.1713	0.00059276
ENSBTAG00000020542	SHE	9.79516	147.386	-3.9114	0.0012734
ENSBTAG00000009412	SIAE	2.20926	105.35	-5.5755	0.00055921
ENSBTAG00000002044	SIRT3	12.7498	268.959	-4.3988	0.00057207
ENSBTAG00000012139	SIX1	15.9811	1368.22	-6.4198	2.12e-09
ENSBTAG00000027017	SIX3	10.9556	163.816	-3.9023	0.00036587
ENSBTAG00000004888	SLC10A4	36.1144	304.478	-3.0757	0.0021962
ENSBTAG00000010145	SLC12A1	19.6647	199.539	-3.343	0.0054491
ENSBTAG00000014179	SLC12A5	16.9392	453.145	-4.7415	0.0024367
ENSBTAG00000015107	SLC16A1	7928.57	681.421	3.5404	4.5032e-05
ENSBTAG00000003797	SLC17A3	1.22439	219.465	-7.4858	2.17e-07
ENSBTAG00000038347	SLC17A6	44.0782	493.453	-3.4848	0.0021992
ENSBTAG00000020266	SLC19A2	30.0564	239.018	-2.9914	0.0055412
ENSBTAG00000021325	SLC19A3	535.169	27.7737	4.2682	2.0636e-05
ENSBTAG00000019125	SLC1A1	3501.36	68.4238	5.6773	8.2358e-09
ENSBTAG00000018245	SLC1A3	395.186	3.71617	6.7326	9.1448e-07
ENSBTAG00000043972	SLC24A2	3.91271	94.502	-4.5941	0.00085535
ENSBTAG00000004854	SLC24A5	253.807	24.9967	3.3439	0.0012835
ENSBTAG00000011647	SLC25A15	19.8194	202.974	-3.3563	0.0042573
ENSBTAG00000006200	SLC25A17	435.573	2747	-2.6569	0.0028493
ENSBTAG00000003752	SLC25A24	63.1686	1498.54	-4.5682	0.00077295
ENSBTAG00000012890	SLC25A3	5952.85	312.219	4.253	2.3045e-06
ENSBTAG00000015436	SLC27A4	129.067	1.9272	6.0655	7.1771e-05
ENSBTAG00000018280	SLC28A3	16.6253	262.465	-3.9807	0.00050246
ENSBTAG00000006355	SLC30A2	41.6829	0	Inf	0.0012437
ENSBTAG00000010898	SLC30A6	2018.68	127.667	3.983	8.1571e-06
ENSBTAG00000014318	SLC33A1	2368.89	396.63	2.5783	0.0021833
ENSBTAG00000030584	SLC35A4	291.39	17.235	4.0795	0.0020922
ENSBTAG00000031919	SLC35E3	294.488	3386.88	-3.5237	5.17e-05
ENSBTAG00000003833	SLC35G2	1.76741	105.716	-5.9024	0.00036342
ENSBTAG00000008530	SLC36A4	1.32556	67.1187	-5.662	0.0025112
ENSBTAG00000011105	SLC38A2	2820.77	126.663	4.477	9.4311e-07
ENSBTAG00000015525	SLC39A12	3.87551	882.63	-7.8313	5.6e-10
ENSBTAG00000000936	SLC39A2	346.111	0	Inf	2.4536e-11
ENSBTAG00000046026	SLC39A4	159.076	3.65518	5.4436	3.2096e-05
ENSBTAG00000005668	SLC39A8	1298.2	98.2141	3.7244	4.3802e-05
ENSBTAG00000020344	SLC44A3	5.0999	118.271	-4.5355	0.0010911
ENSBTAG00000001326	SLC44A5	4.35456	682.417	-7.292	2.8e-10
ENSBTAG00000016544	SLC47A1	2.00694	216.013	-6.75	6.59e-07
ENSBTAG00000002348	SLC4A4	18.7438	511.058	-4.769	9.79e-06
ENSBTAG00000006832	SLC5A6	603.382	49.8877	3.5963	0.00020756
ENSBTAG00000014300	SLC6A5	0.883705	253.134	-8.1621	6.45e-08
ENSBTAG00000010085	SLC7A2	38.59	516.405	-3.7422	0.00028969
ENSBTAG00000007403	SLC7A3	6.08477	2181.5	-8.4859	2.34e-09
ENSBTAG00000006731	SLC7A5	108.987	5.06195	4.4283	0.0007609
ENSBTAG00000007415	SLC7A8	454.039	8.84724	5.6814	1.9732e-07
ENSBTAG00000013861	SLC8A1	39.1702	540.174	-3.7856	0.0020784
ENSBTAG00000016359	SLCO4C1	6.90452	232.586	-5.0741	1.64e-05
ENSBTAG00000006919	SMAD4	1048.44	144.756	2.8566	0.0017521
ENSBTAG00000021772	SMAD5	298.652	2781.27	-3.2192	0.00029205
ENSBTAG00000007494	SMARCA2	311.88	4619.42	-3.8886	9.52e-06
ENSBTAG00000024132	SMC1B	835.757	4972.52	-2.5728	0.0017982
ENSBTAG00000009508	SMDT1	862.774	64.5531	3.7404	5.8264e-05
ENSBTAG00000046160	SMIM13	8537.59	429.274	4.3139	2.4211e-06
ENSBTAG00000021663	SMIM8	1397.48	197.709	2.8214	0.003256
ENSBTAG00000021587	SMPDL3A	326.537	9.2213	5.1461	1.1924e-06
ENSBTAG00000014926	SNAPC2	64.3023	479.455	-2.8985	0.0031344
ENSBTAG00000005210	SNAPC5	118.171	1884.16	-3.995	0.00062419
ENSBTAG00000012470	SNAPIN	404.312	2801.26	-2.7925	0.0010904
ENSBTAG00000024957	SNCA	82.4182	2088.79	-4.6636	1.68e-06
ENSBTAG00000021971	SNCAIP	5.68012	291.012	-5.679	1.38e-06
ENSBTAG00000003325	SNRK	53.7722	979.547	-4.1872	8.94e-06
ENSBTAG00000008060	SNRNP35	69.3917	458.016	-2.7226	0.0065458
ENSBTAG00000001654	SNTB2	133.496	986.984	-2.8862	0.00076333
ENSBTAG00000002014	SNX1	684.64	63.557	3.4292	0.00061342
ENSBTAG00000027924	SNX18	6011.59	357.073	4.0735	4.2509e-06
ENSBTAG00000025358	SNX2	8053.43	321.644	4.6461	1.2728e-06
ENSBTAG00000010351	SNX25	30.0936	1388.48	-5.5279	5.74e-08
ENSBTAG00000044070	SNX30	2.1081	126.171	-5.9033	9.52e-05
ENSBTAG00000011383	SNX4	3644.27	235.192	3.9537	0.0037036
ENSBTAG00000031461	SNX7	2899.93	45.582	5.9914	1.3161e-09
ENSBTAG00000006323	SNX9	263.969	1393.8	-2.4006	0.0042314
ENSBTAG00000004059	SOAT1	21626.9	2321.38	3.2198	0.00016027
ENSBTAG00000025496	SORD	590.921	51.4165	3.5227	0.00017586
ENSBTAG00000008849	SORT1	0.883705	60.6174	-6.1	0.0026809
ENSBTAG00000005377	SOSTDC1	2.65111	1052.76	-8.6334	3.79e-05
ENSBTAG00000020491	SOX30	5.20107	129.033	-4.6328	0.001038
ENSBTAG00000022360	SOX5	4.55689	203.694	-5.4822	1.62e-05
ENSBTAG00000001080	SPAG17	247.264	9034.71	-5.1914	4.37e-07
ENSBTAG00000014835	SPARC	7002.97	24.7528	8.1442	6.8455e-14
ENSBTAG00000004094	SPARCL1	0.883705	54.8765	-5.9565	0.0039901
ENSBTAG00000006185	SPC24	1365.17	52.7297	4.6943	0.0057143
ENSBTAG00000011540	SPG21	201.668	4380.92	-4.4412	6.62e-07
ENSBTAG00000009904	SPIC	8446.3	116.437	6.1807	1.1907e-10
ENSBTAG00000013937	SPICE1	133.411	772.227	-2.5331	0.0041536
ENSBTAG00000044183	SPINK7	1989.14	12.1731	7.3523	3.9492e-12
ENSBTAG00000010542	SPIRE1	12.3719	176.119	-3.8314	0.0024908
ENSBTAG00000014653	SPNS1	115.423	2.04918	5.8157	5.3859e-05
ENSBTAG00000005824	SPOP	129.515	1628.84	-3.6527	0.0038448
ENSBTAG00000005260	SPP1	8.09171	263.803	-5.0269	2.46e-05
ENSBTAG00000011831	SPPL2A	1291.52	228.918	2.4962	0.0036334
ENSBTAG00000021961	SPR	240.551	31.1442	2.9493	0.0038583
ENSBTAG00000021245	SPRY1	78.6275	435.483	-2.4695	0.0069854
ENSBTAG00000009281	SPRYD4	244.645	35.2589	2.7946	0.0054496
ENSBTAG00000020480	SPTLC2	740.76	101.731	2.8642	0.003217
ENSBTAG00000013981	SPTSSA	5365.04	54.4902	6.6214	3.5947e-11
ENSBTAG00000015591	SQSTM1	754.745	85.8418	3.1362	0.00062934
ENSBTAG00000001449	SRA1	600.679	48.0743	3.6433	9.8652e-05
ENSBTAG00000011892	SRGAP1	128.136	3121.03	-4.6063	0.00010848
ENSBTAG00000033322	SRP9	14127.3	2327.21	2.6018	0.0022364
ENSBTAG00000004280	SRPX	295.357	3357.93	-3.507	8.72e-05
ENSBTAG00000013856	SSBP2	5.30223	234.578	-5.4673	2.41e-05
ENSBTAG00000011011	SSH2	24.653	427.636	-4.1165	0.00012175
ENSBTAG00000021421	SSR4	3989.75	235.704	4.0813	3.1026e-06
ENSBTAG00000004471	ST3GAL6	2842.32	538.12	2.4011	0.0062685
ENSBTAG00000001998	ST6GALNAC1	388.348	52.4614	2.888	0.0019976
ENSBTAG00000006010	STAB2	3.77435	81.1336	-4.426	0.0044458
ENSBTAG00000010496	STAG3	3.43366	161.36	-5.5544	8.06e-05
ENSBTAG00000009600	STAMBP	551.959	33.5919	4.0384	2.7e-05
ENSBTAG00000033345	STAR	191.272	1476.85	-2.9488	0.00056615
ENSBTAG00000038795	STARD3NL	1340.56	165.979	3.0138	0.0010098
ENSBTAG00000010964	STARD5	0.883705	89.4726	-6.6617	0.00094281
ENSBTAG00000018372	STARD7	407.671	17.4261	4.5481	7.3433e-06
ENSBTAG00000017844	STIL	908.466	6114.74	-2.7508	0.0015543
ENSBTAG00000008143	STK17A	7272.23	918.755	2.9846	0.00057729
ENSBTAG00000013196	STK17B	2.54995	76.2302	-4.9018	0.0036115
ENSBTAG00000003561	STK35	453.181	2809.07	-2.6319	0.0021271
ENSBTAG00000011126	STK38	3525.42	471.514	2.9024	0.00071093
ENSBTAG00000019028	STOX1	19.6543	379.874	-4.2726	0.0016257
ENSBTAG00000004108	STRA13	460.601	57.1696	3.0102	0.0031829
ENSBTAG00000019136	STUB1	358.998	34.2058	3.3917	0.0032906
ENSBTAG00000008016	STX17	196.431	2986.3	-3.9263	3.11e-05
ENSBTAG00000020458	STX6	4.11504	95.8112	-4.5412	0.0015482
ENSBTAG00000006759	SUCLA2	6193.61	1178.49	2.3938	0.0054279
ENSBTAG00000011860	SUPT20H	2506.49	16683.2	-2.7347	0.0024649
ENSBTAG00000003386	SUPT4H1	1178.04	8479.9	-2.8477	0.001539
ENSBTAG00000001044	SUPV3L1	1234.12	179.466	2.7817	0.0019397
ENSBTAG00000020243	SVEP1	9.35331	271.557	-4.8596	1.55e-05
ENSBTAG00000003316	SYAP1	591.298	93.4287	2.6619	0.0048588
ENSBTAG00000020636	SYN3	3.77435	159.149	-5.398	6.97e-05
ENSBTAG00000000265	SYNPR	6.22314	100.422	-4.0123	0.003435
ENSBTAG00000000606	SYT10	2.00694	228.756	-6.8327	4.79e-07
ENSBTAG00000011209	SYT11	50.7328	1069.11	-4.3973	9.12e-06
ENSBTAG00000032079	SYT9	2.1081	154.68	-6.1972	0.00051851
ENSBTAG00000000460	SYTL2	104.825	1925.55	-4.1992	0.004987
ENSBTAG00000048159	TAB3	27.5704	258.217	-3.2274	0.0047103
ENSBTAG00000010786	TACC2	177.548	0.642401	8.1105	1.3717e-05
ENSBTAG00000011044	TACC3	567.666	6884.2	-3.6002	1.83e-05
ENSBTAG00000031656	TAF13	18980.4	4287.42	2.1463	0.0063434
ENSBTAG00000004257	TAF4B	184.336	1153.18	-2.6452	0.0043046
ENSBTAG00000010336	TALDO1	4113.97	263.1	3.9668	2.1667e-05
ENSBTAG00000007651	TARSL2	7.54869	285.112	-5.2392	1.12e-05
ENSBTAG00000002214	TAT	21.624	203.824	-3.2366	0.0043228
ENSBTAG00000005760	TBC1D4	674.187	65.1183	3.372	0.00013175
ENSBTAG00000025898	TBC1D8	46.4526	845.371	-4.1858	1.55e-05
ENSBTAG00000018951	TBC1D9	352.196	44.7485	2.9765	0.001859
ENSBTAG00000003143	TBCCD1	187.689	13.5189	3.7953	0.00059762
ENSBTAG00000035370	TBPL1	2753.42	19891	-2.8528	0.003325
ENSBTAG00000018277	TBPL2	0	311.288	0	5.33e-10
ENSBTAG00000007767	TBX15	7.48473	125.008	-4.0619	0.00073212
ENSBTAG00000048143	TCEAL9	1184.79	43.0205	4.7835	5.7192e-07
ENSBTAG00000000662	TCF20	13.8462	155.254	-3.4871	0.0048105
ENSBTAG00000001002	TCF7	19.867	296.846	-3.9013	0.00010989
ENSBTAG00000016891	TCP11	0.441852	105.59	-7.9007	3.36e-05
ENSBTAG00000000365	TDP2	2993.49	508.497	2.5575	0.004498
ENSBTAG00000002407	TDRD5	18.4938	680.839	-5.2022	5.09e-06
ENSBTAG00000003719	TDRD7	35.14	562.796	-4.0014	1.88e-05
ENSBTAG00000019788	TEAD4	203.361	1.02459	7.6329	2.4747e-06
ENSBTAG00000006689	TECTB	57.3919	5039.21	-6.4562	4.39e-11
ENSBTAG00000020148	TEK	25.9042	472.465	-4.189	9.93e-05
ENSBTAG00000018819	TENM1	12.5207	266.576	-4.4122	2.31e-05
ENSBTAG00000021133	TENM3	2.54995	141.511	-5.7943	0.00016186
ENSBTAG00000001179	TEP1	105.767	3.20387	5.0449	0.00037024
ENSBTAG00000032982	TERF1	5465.41	857.349	2.6724	0.0010782
ENSBTAG00000044078	TESC	74.7044	447.135	-2.5814	0.0066564
ENSBTAG00000037756	TET1	11682.8	1495.08	2.9661	0.0005739
ENSBTAG00000016777	TEX101	77.3183	0.512294	7.2377	7.8254e-05
ENSBTAG00000017083	TEX15	1571.65	249.504	2.6551	0.0022306
ENSBTAG00000025221	TEX30	7811.89	1270.76	2.62	0.0013282
ENSBTAG00000030652	TEX33	136.302	1.34579	6.6622	7.6839e-06
ENSBTAG00000020426	TFAP2B	4.99874	1004.98	-7.6514	3.37e-07
ENSBTAG00000020425	TFAP2D	12.4091	192.452	-3.955	0.001072
ENSBTAG00000006222	TFDP2	4929.42	290.487	4.0849	1.5696e-05
ENSBTAG00000008523	TFE3	114.816	682.059	-2.5706	0.0037881
ENSBTAG00000032719	TFRC	2862.82	371.678	2.9453	0.00053776
ENSBTAG00000007823	TG	1.56508	150.968	-6.5919	5.27e-06
ENSBTAG00000005309	TGDS	1161.1	75.0186	3.9521	8.9484e-06
ENSBTAG00000009513	TGFBI	106.917	3.85441	4.7938	0.0011805
ENSBTAG00000016208	TGM2	75.7265	0	Inf	2.9407e-05
ENSBTAG00000022450	THAP9	3284.25	55253	-4.0724	4.71e-06
ENSBTAG00000007680	THSD7A	2.78948	294.451	-6.7219	9.36e-08
ENSBTAG00000044055	THSD7B	3.87551	408.974	-6.7215	5.91e-08
ENSBTAG00000019182	TIA1	758.891	81.4345	3.2202	0.00034384
ENSBTAG00000010480	TIMM50	883.259	74.5795	3.566	0.00014854
ENSBTAG00000022292	TIMM8A	18867.3	3740.69	2.3345	0.0050084
ENSBTAG00000005043	TIMP1	213.226	0	Inf	3.7264e-09
ENSBTAG00000012120	TIPARP	111.915	648.487	-2.5347	0.0056305
ENSBTAG00000018342	TJP3	75.9601	0	Inf	0.0062719
ENSBTAG00000003758	TKT	3462.2	619.526	2.4825	0.0019367
ENSBTAG00000003667	TLN2	89.0134	832.58	-3.2255	0.004151
ENSBTAG00000022161	TLR7	16.6997	341.822	-4.3554	3.43e-05
ENSBTAG00000015163	TM4SF1	1172.54	246.105	2.2523	0.0041489
ENSBTAG00000012658	TMA16	2569.17	374.341	2.7789	0.00084991
ENSBTAG00000033884	TMA7	3617.96	509.16	2.829	0.0039117
ENSBTAG00000018588	TMBIM6	11376.2	686.978	4.0496	8.63e-06
ENSBTAG00000002097	TMC5	0	70.29	0	0.00016542
ENSBTAG00000014375	TMCC3	101.125	1228.01	-3.6021	0.00012374
ENSBTAG00000014832	TMEFF2	1.76741	186.512	-6.7215	5.89e-06
ENSBTAG00000006801	TMEM106A	35.9121	847.676	-4.561	3.36e-06
ENSBTAG00000032148	TMEM117	2.65111	212.785	-6.3267	0.0022836
ENSBTAG00000020596	TMEM126B	1600.41	117.889	3.7629	5.9742e-05
ENSBTAG00000018158	TMEM139	479.555	15.316	4.9686	1.0668e-06
ENSBTAG00000018562	TMEM159	63.9616	1201.49	-4.2315	0.0015419
ENSBTAG00000001817	TMEM161A	4.35456	82.1297	-4.2373	0.0026445
ENSBTAG00000018753	TMEM163	3.77435	2340.33	-9.2763	5.85e-07
ENSBTAG00000038979	TMEM167B	703.526	41.0201	4.1002	0.0043302
ENSBTAG00000010413	TMEM169	41.5818	292.325	-2.8135	0.0069743
ENSBTAG00000000899	TMEM17	117.063	6.59884	4.1489	0.0012832
ENSBTAG00000008494	TMEM171	2.78948	252.659	-6.5011	3.59e-07
ENSBTAG00000017318	TMEM178A	15.9171	727.149	-5.5136	1.16e-07
ENSBTAG00000044012	TMEM196	1.32556	256.119	-7.5941	1.78e-06
ENSBTAG00000002369	TMEM217	8.29403	130.054	-3.9709	0.0033286
ENSBTAG00000030198	TMEM232	26.8518	257.017	-3.2588	0.0047219
ENSBTAG00000032557	TMEM258	2403.61	372.625	2.6894	0.00084072
ENSBTAG00000014411	TMEM263	1220.6	150.976	3.0152	0.00057953
ENSBTAG00000021252	TMEM35A	8.19287	155.026	-4.242	0.0011741
ENSBTAG00000001258	TMEM50B	348.207	1679.74	-2.2702	0.0045871
ENSBTAG00000002988	TMEM57	104.292	1193.85	-3.5169	0.0019793
ENSBTAG00000012920	TMEM70	1166.56	262.331	2.1528	0.0065637
ENSBTAG00000040316	TMEM92	976.051	162.251	2.5887	0.0048455
ENSBTAG00000002609	TMIGD1	0	101.288	0	0.00031071
ENSBTAG00000014011	TMOD2	100.481	1371.3	-3.7706	0.00011536
ENSBTAG00000005370	TMTC1	0	47.375	0	0.0038844
ENSBTAG00000002888	TMTC2	40.0434	765.29	-4.2564	3.61e-05
ENSBTAG00000011225	TMX1	4945.21	884.513	2.4831	0.0020604
ENSBTAG00000000436	TNFAIP3	3.09297	214.981	-6.1191	9.44e-06
ENSBTAG00000024928	TNFRSF1B	33.3993	0	Inf	0.0058951
ENSBTAG00000018069	TNFSF15	104.138	0	Inf	3.3319e-06
ENSBTAG00000011742	TNIK	1.56508	82.6136	-5.7221	0.0041464
ENSBTAG00000000965	TNNI3K	3.53482	93.6604	-4.7277	0.0026918
ENSBTAG00000003256	TOMM34	33.6924	463.297	-3.7814	0.00026038
ENSBTAG00000004954	TOX	0	73.9412	0	0.000291
ENSBTAG00000000418	TOX3	0.883705	513.839	-9.1835	8.13e-06
ENSBTAG00000026232	TP53INP1	11.4986	147.362	-3.6798	0.0013033
ENSBTAG00000027326	TP53RK	390.811	26.2896	3.8939	0.00017733
ENSBTAG00000020792	TPH2	212.066	22.7036	3.2235	0.0029424
ENSBTAG00000004553	TPM4	8363.83	79.2104	6.7223	4.5492e-05
ENSBTAG00000011176	TPRKB	5136.6	857.898	2.5819	0.001885
ENSBTAG00000008600	TRAF3IP2	0.782542	218.388	-8.1245	9.68e-07
ENSBTAG00000009112	TRAM2	23.1251	346.957	-3.9072	0.0001511
ENSBTAG00000019184	TRAPPC2L	256.363	15.2794	4.0685	0.00031705
ENSBTAG00000004268	TRAPPC5	119.815	5.0091	4.5801	0.0013205
ENSBTAG00000000183	TRAT1	33.1761	3048.98	-6.522	3.57e-05
ENSBTAG00000040504	TRAV16	314.41	6.46873	5.603	3.3987e-07
ENSBTAG00000020546	TRDMT1	870.925	103.569	3.072	0.00068987
ENSBTAG00000008816	TRIM2	766.963	102.28	2.9066	0.0018613
ENSBTAG00000006422	TRIM28	722.015	108.647	2.7324	0.0041915
ENSBTAG00000009197	TRIM43	203.845	31491.4	-7.2713	5.15e-12
ENSBTAG00000018267	TRIM54	188.216	11.4778	4.0355	0.00067597
ENSBTAG00000005085	TRIM63	182.589	0.3212	9.1509	9.3686e-08
ENSBTAG00000016293	TRIM77	118.33	7895.85	-6.0602	1.42e-09
ENSBTAG00000010103	TRIM9	0	58.2023	0	0.00047925
ENSBTAG00000008637	TRIML2	2364.52	199.323	3.5684	3.3742e-05
ENSBTAG00000047532	TRIQK	7.44753	329.141	-5.4658	1.21e-05
ENSBTAG00000019238	TRMO	383.295	23.041	4.0562	0.00014783
ENSBTAG00000024027	TRMT10C	15647.7	1397.18	3.4854	4.9471e-05
ENSBTAG00000015781	TRMT13	4776.81	1068.23	2.1608	0.0066498
ENSBTAG00000011796	TRMT5	1634.23	370.425	2.1414	0.0063526
ENSBTAG00000002062	TRPA1	0	35.2833	0	0.0068957
ENSBTAG00000007778	TRPM3	38.6272	368.096	-3.2524	0.0019088
ENSBTAG00000031165	TRPM7	3330.46	202.267	4.0414	9.8154e-06
ENSBTAG00000017694	TRPS1	5.74408	204.67	-5.1551	0.0011541
ENSBTAG00000004663	TRUB2	183.287	2.56147	6.161	1.8376e-06
ENSBTAG00000018402	TSC22D2	1893.53	13041.8	-2.784	0.0041146
ENSBTAG00000037980	TSEN2	203.793	19.0647	3.4181	0.0041981
ENSBTAG00000047203	TSPAN19	3.13017	760.863	-7.9253	2.48e-11
ENSBTAG00000015961	TSPAN2	32.654	0	Inf	0.0072413
ENSBTAG00000012343	TSPAN5	85.6913	925.964	-3.4337	0.0070313
ENSBTAG00000045550	TSPAN6	2308.67	43.4393	5.7319	4.7349e-09
ENSBTAG00000017856	TSTD1	511.58	50.5626	3.3388	0.00083786
ENSBTAG00000031299	TTC17	72.0161	477.259	-2.7284	0.0069762
ENSBTAG00000032933	TTC23L	1.32556	236.802	-7.4809	2.2e-06
ENSBTAG00000000401	TTC24	24.717	220.535	-3.1574	0.0046832
ENSBTAG00000004167	TTC29	3.09297	561.544	-7.5043	2.93e-09
ENSBTAG00000015095	TTC6	0	63.183	0	0.0051924
ENSBTAG00000013837	TUBE1	508.061	2456.2	-2.2734	0.0060354
ENSBTAG00000030347	TUBG2	34.6505	597.547	-4.1081	5.31e-05
ENSBTAG00000016360	TVP23A	0	96.722	0	5.99e-05
ENSBTAG00000019232	TYW5	1129.15	73.4532	3.9423	0.00014151
ENSBTAG00000004495	UBA5	917.293	182.682	2.3281	0.0065742
ENSBTAG00000000842	UBASH3B	11.6265	176.298	-3.9225	0.0041999
ENSBTAG00000020796	UBE2D1	108.401	552.322	-2.3491	0.0049248
ENSBTAG00000048090	UBE2G2	895.013	119.161	2.909	0.0014798
ENSBTAG00000013038	UBE2L3	11852.4	822.997	3.8481	1.4699e-05
ENSBTAG00000004024	UBE2Q2	598.242	5344.12	-3.1591	0.00040948
ENSBTAG00000040268	UBE2U	1.56508	460.784	-8.2017	2.8e-10
ENSBTAG00000046033	UBFD1	359.514	1808.41	-2.3306	0.0038573
ENSBTAG00000005259	UCP3	0	92.0869	0	2.11e-05
ENSBTAG00000013568	UEVLD	811.408	56.7346	3.8381	0.00011412
ENSBTAG00000021705	UFC1	2165.06	499.832	2.1149	0.0065281
ENSBTAG00000000111	UGP2	9752.29	1687.33	2.531	0.0054282
ENSBTAG00000026181	UGT1A1	1429.4	40.2883	5.1489	1.9685e-07
ENSBTAG00000004574	UGT8	45.9363	357.195	-2.959	0.0033188
ENSBTAG00000002224	UHRF1	73.0277	3005.46	-5.363	0.00022695
ENSBTAG00000013096	UNC119	56.4129	1510.04	-4.7424	0.0042886
ENSBTAG00000011397	UNC13B	19.4892	203.942	-3.3874	0.0013271
ENSBTAG00000012801	UPP2	0.782542	185.768	-7.8911	0.00063085
ENSBTAG00000000913	UQCR10	7086.23	1535.69	2.2061	0.0034247
ENSBTAG00000001521	UQCRB	17437.1	1415.99	3.6223	0.0049312
ENSBTAG00000019096	UQCRC1	747.72	3.71617	7.6525	0.00049378
ENSBTAG00000021651	UQCRC2	5275.02	338.858	3.9604	1.5706e-05
ENSBTAG00000046786	UQCRFS1	4089.36	345.522	3.565	3.784e-05
ENSBTAG00000009479	UQCRQ	3984.33	439.061	3.1818	0.00048828
ENSBTAG00000006188	USH2A	11.6265	1844.28	-7.3095	4.41e-09
ENSBTAG00000005946	USP13	39.2074	984.296	-4.6499	0.001977
ENSBTAG00000009749	USP2	59.4523	828.486	-3.8007	0.00049141
ENSBTAG00000019314	USP25	249.952	1885.58	-2.9153	0.00053008
ENSBTAG00000021344	USP26	10.0986	289.361	-4.8406	3.54e-05
ENSBTAG00000008805	USP3	141.088	1710.88	-3.6001	0.0001177
ENSBTAG00000019946	USP44	62.886	1423.43	-4.5005	0.00088145
ENSBTAG00000003443	USP46	542.029	5489.4	-3.3402	8.34e-05
ENSBTAG00000011929	USP50	46.0003	0	Inf	0.00069152
ENSBTAG00000002306	UTP11	9781.25	1727.01	2.5017	0.0025094
ENSBTAG00000015612	UTP6	16456.8	2945.48	2.4821	0.0029423
ENSBTAG00000046123	UTY	173.034	6.85905	4.6569	0.00013894
ENSBTAG00000005614	UXS1	18.8345	171.464	-3.1865	0.0069328
ENSBTAG00000018285	VAMP5	92.7505	1.85808	5.6415	0.00032715
ENSBTAG00000023997	VAMP8	7432.03	394.999	4.2338	4.2408e-06
ENSBTAG00000014906	VCAN	45.5212	395.629	-3.1195	0.0025973
ENSBTAG00000006296	VMA21	2878.64	350.186	3.0392	0.00044791
ENSBTAG00000011623	VMP1	6958.22	1118.31	2.6374	0.0011183
ENSBTAG00000038920	VPS13C	2031.55	261.612	2.9571	0.0010121
ENSBTAG00000026320	VPS28	372.446	45.3259	3.0386	0.0028686
ENSBTAG00000005209	VPS8	394.777	2104.2	-2.4142	0.003574
ENSBTAG00000007859	VSIG1	2.34763	254.688	-6.7614	1.83e-07
ENSBTAG00000018263	WAC	1413.18	8687.54	-2.62	0.0017866
ENSBTAG00000014619	WASF3	10.8812	163.91	-3.913	0.0023983
ENSBTAG00000001374	WBSCR27	90.0041	4.74075	4.2468	0.0015537
ENSBTAG00000015424	WDR12	5796.26	1084.08	2.4187	0.0026739
ENSBTAG00000018060	WDR13	23.2903	537.352	-4.5281	1.52e-05
ENSBTAG00000002434	WDR18	135.476	6.92004	4.2911	0.0043353
ENSBTAG00000007007	WDR20	429.645	2115.03	-2.2995	0.0043205
ENSBTAG00000005884	WDR31	6.42546	217.977	-5.0842	5.19e-05
ENSBTAG00000020212	WDR41	294.223	3466.49	-3.5585	0.002046
ENSBTAG00000002563	WDR45	750.844	74.7828	3.3277	0.00060028
ENSBTAG00000021876	WDR72	18.9833	155.355	-3.0328	0.0036799
ENSBTAG00000006244	WDR83OS	2901.74	559.942	2.3736	0.0044246
ENSBTAG00000004184	WDSUB1	215.334	1066.71	-2.3085	0.0067541
ENSBTAG00000004658	WEE2	8.4324	1824.25	-7.7571	3.83e-07
ENSBTAG00000001529	WHSC1L1	114.583	675.021	-2.5585	0.0065038
ENSBTAG00000014758	WIF1	1.32556	464.618	-8.4533	1.82e-07
ENSBTAG00000001585	WIPF1	494.635	25.7773	4.2622	3.2688e-05
ENSBTAG00000017205	WISP3	7.34637	234.415	-4.9959	1.98e-05
ENSBTAG00000012976	WLS	84.5159	649.248	-2.9415	0.002605
ENSBTAG00000019907	WNK4	291.37	20.2031	3.8502	0.00021202
ENSBTAG00000020221	WNT5A	0.883705	77.9948	-6.4637	0.0046576
ENSBTAG00000007139	WSB2	52.1595	1271.77	-4.6078	2.52e-06
ENSBTAG00000013880	WWC1	189.92	18.1458	3.3877	0.0031572
ENSBTAG00000015720	WWP1	3433.39	642.441	2.418	0.0066433
ENSBTAG00000007814	WWTR1	799.94	59.605	3.7464	6.5928e-05
ENSBTAG00000012519	XDH	191.133	2.2484	6.4095	5.2452e-06
ENSBTAG00000005378	XKRX	1.66625	190.143	-6.8343	1.99e-06
ENSBTAG00000010309	XPO6	27.3413	269.853	-3.303	0.0016405
ENSBTAG00000047628	XPO7	660.692	122.926	2.4262	0.0060761
ENSBTAG00000009169	XPR1	46.7189	1027.39	-4.4588	6.64e-06
ENSBTAG00000003161	YBEY	112.65	6.98916	4.0106	0.0016427
ENSBTAG00000004829	YIF1A	398.547	24.1266	4.0461	0.00010628
ENSBTAG00000014099	YTHDC2	2289.44	211.561	3.4358	8.0158e-05
ENSBTAG00000005892	ZAP70	1803.57	192.895	3.225	0.00035228
ENSBTAG00000004886	ZAR1	7.54869	291.674	-5.272	7.51e-06
ENSBTAG00000035710	ZBBX	0	35.4987	0	0.0061402
ENSBTAG00000040551	ZBTB1	2304.49	415.064	2.473	0.0039796
ENSBTAG00000011266	ZBTB16	0	61.4143	0	0.00034061
ENSBTAG00000004361	ZBTB37	20.9054	231.431	-3.4686	0.0034848
ENSBTAG00000040061	ZBTB38	11.9405	260.176	-4.4456	3.41e-05
ENSBTAG00000003438	ZBTB43	173.513	1109.48	-2.6768	0.0017545
ENSBTAG00000018902	ZC2HC1A	756.79	37489.7	-5.6305	8.98e-05
ENSBTAG00000008732	ZC3H12C	12.9893	286.218	-4.4617	7.77e-05
ENSBTAG00000014826	ZC3H7A	752.324	19.1704	5.2944	1.8148e-07
ENSBTAG00000014267	ZCCHC14	8.67193	128.708	-3.8916	0.0020271
ENSBTAG00000019119	ZCRB1	3788.69	663.238	2.5141	0.003668
ENSBTAG00000001068	ZCWPW1	91.6645	1649.06	-4.1691	8.13e-06
ENSBTAG00000014636	ZFHX3	2.9918	79.4056	-4.7302	0.0036733
ENSBTAG00000033268	ZFHX4	1.56508	250.138	-7.3203	2.08e-07
ENSBTAG00000000868	ZFP1	344.45	53.6364	2.683	0.0054463
ENSBTAG00000044139	ZFP42	12848.3	1541.83	3.0589	0.00021487
ENSBTAG00000011041	ZFYVE1	85.0263	1256.85	-3.8858	1.9e-05
ENSBTAG00000012463	ZMAT3	12.1056	207.471	-4.0992	0.00042641
ENSBTAG00000017420	ZMAT4	5.23827	1848.71	-8.4632	0.0061865
ENSBTAG00000006555	ZMYM1	8308.2	780.094	3.4128	7.4293e-05
ENSBTAG00000012144	ZMYND19	201.53	8.21297	4.6169	0.0031994
ENSBTAG00000030556	ZNF217	38.3609	344.111	-3.1652	0.001799
ENSBTAG00000017123	ZNF354B	228.441	3174.13	-3.7965	0.0066611
ENSBTAG00000012629	ZNF362	2.34763	66.2079	-4.8177	0.0026589
ENSBTAG00000002113	ZNF41	11.2591	4846.85	-8.7498	7.56e-15
ENSBTAG00000002594	ZNF436	16.359	205.426	-3.6505	0.0013989
ENSBTAG00000019187	ZNF462	23.5402	292.065	-3.6331	0.00023012
ENSBTAG00000009521	ZNF565	222.666	21.1586	3.3956	0.0010285
ENSBTAG00000004939	ZNF569	58.3454	727.405	-3.6401	0.0011019
ENSBTAG00000000801	ZNF583	206.886	996.681	-2.2683	0.0062128
ENSBTAG00000011200	ZNF644	651.933	88.3789	2.8829	0.0032902
ENSBTAG00000001919	ZNF652	0	111.143	0	4.94e-06
ENSBTAG00000046430	ZNF804B	4.69525	321.766	-6.0987	1.57e-07
ENSBTAG00000000260	ZNRF2	374.169	2680.68	-2.8408	0.00064
ENSBTAG00000011504	ZP2	77.3555	17973.9	-7.8602	3e-13
ENSBTAG00000026085	ZP4	40.3678	8661.32	-7.7452	1.99e-08
ENSBTAG00000026842	ZRANB3	57.4349	1195	-4.3789	0.0010853
ENSBTAG00000031873	ZSCAN16	312.445	21.7156	3.8468	0.00010387
ENSBTAG00000030956	ZSCAN21	896.147	175.245	2.3544	0.0062528
ENSBTAG00000037988	ZSCAN31	111.564	1205.77	-3.434	0.00020842
ENSBTAG00000000103	ENSBTAG00000000103	729.974	68.0091	3.424	0.00024037
ENSBTAG00000000152	ENSBTAG00000000152	15232.7	3186.15	2.2573	0.0063263
ENSBTAG00000000417	ENSBTAG00000000417	737.957	15.3404	5.5881	1.1101e-07
ENSBTAG00000000451	ENSBTAG00000000451	1673.24	198.978	3.072	0.00049117
ENSBTAG00000000502	ENSBTAG00000000502	51.2862	2971.52	-5.8565	0.00010486
ENSBTAG00000000564	ENSBTAG00000000564	1.66625	102.333	-5.9405	0.00019954
ENSBTAG00000000582	ENSBTAG00000000582	225.897	0	Inf	6.511e-09
ENSBTAG00000000623	ENSBTAG00000000623	27.5541	852.002	-4.9505	2.97e-07
ENSBTAG00000000667	ENSBTAG00000000667	99.8632	0	Inf	2.8021e-06
ENSBTAG00000000688	ENSBTAG00000000688	80.0752	1013.93	-3.6625	3.81e-05
ENSBTAG00000000719	ENSBTAG00000000719	1.22439	195.209	-7.3168	5.96e-07
ENSBTAG00000000820	ENSBTAG00000000820	926.859	1.02459	9.8212	4.5367e-14
ENSBTAG00000000920	ENSBTAG00000000920	6.26034	100.04	-3.9982	0.00157
ENSBTAG00000000926	ENSBTAG00000000926	0	34.9092	0	0.0069198
ENSBTAG00000000990	ENSBTAG00000000990	29757.6	857.402	5.1171	1.3056e-08
ENSBTAG00000001143	ENSBTAG00000001143	1.76741	109.842	-5.9577	0.00021986
ENSBTAG00000001150	ENSBTAG00000001150	0	64.9923	0	0.00025085
ENSBTAG00000001210	ENSBTAG00000001210	8.26728	2370.56	-8.1636	1.43e-13
ENSBTAG00000001442	ENSBTAG00000001442	104.313	0.642401	7.3432	4.0108e-05
ENSBTAG00000001595	ENSBTAG00000001595	427.932	1.2848	8.3797	4.7376e-10
ENSBTAG00000001600	ENSBTAG00000001600	93.0436	1239.15	-3.7353	0.0016015
ENSBTAG00000001704	ENSBTAG00000001704	0.883705	68.0213	-6.2663	0.0013034
ENSBTAG00000001794	ENSBTAG00000001794	5109.48	718.371	2.8304	0.0007038
ENSBTAG00000002026	ENSBTAG00000002026	50080.8	5387.4	3.2166	0.00020974
ENSBTAG00000002076	ENSBTAG00000002076	71.4195	508.367	-2.8315	0.0018832
ENSBTAG00000002219	ENSBTAG00000002219	117.723	0.833495	7.142	9.3864e-06
ENSBTAG00000002284	ENSBTAG00000002284	66.9103	3110.01	-5.5385	9.39e-09
ENSBTAG00000002297	ENSBTAG00000002297	3.13017	58.4097	-4.2219	0.0070769
ENSBTAG00000002392	ENSBTAG00000002392	19.5159	300.603	-3.9451	0.00034885
ENSBTAG00000002525	ENSBTAG00000002525	593.929	110.204	2.4301	0.0052377
ENSBTAG00000002545	ENSBTAG00000002545	16.2206	1052.76	-6.0202	1.89e-08
ENSBTAG00000002612	ENSBTAG00000002612	971.141	174.282	2.4783	0.0026178
ENSBTAG00000002712	ENSBTAG00000002712	261.33	18.345	3.8324	0.00025515
ENSBTAG00000002960	ENSBTAG00000002960	2865.92	443.342	2.6925	0.0011966
ENSBTAG00000003228	ENSBTAG00000003228	10885.3	723.014	3.9122	8.9219e-06
ENSBTAG00000003229	ENSBTAG00000003229	28945.9	3855.62	2.9083	0.0046484
ENSBTAG00000003261	ENSBTAG00000003261	179.418	2073.64	-3.5308	0.0068658
ENSBTAG00000003280	ENSBTAG00000003280	258.103	15612.3	-5.9186	0.0048714
ENSBTAG00000003328	ENSBTAG00000003328	42.6782	283.709	-2.7328	0.0055495
ENSBTAG00000003408	ENSBTAG00000003408	1550.45	45.7324	5.0833	3.4728e-08
ENSBTAG00000003422	ENSBTAG00000003422	4536.41	656.493	2.7887	0.000852
ENSBTAG00000003529	ENSBTAG00000003529	0	146.943	0	0.00087378
ENSBTAG00000003865	ENSBTAG00000003865	38.1586	941.678	-4.6252	1.84e-06
ENSBTAG00000003892	ENSBTAG00000003892	1.56508	134.778	-6.4282	1.36e-05
ENSBTAG00000003921	ENSBTAG00000003921	4.2162	80.6538	-4.2577	0.005403
ENSBTAG00000004243	ENSBTAG00000004243	4547.1	131.294	5.1141	9.1908e-08
ENSBTAG00000004586	ENSBTAG00000004586	1388.25	140.979	3.2997	0.00022746
ENSBTAG00000004836	ENSBTAG00000004836	5.54176	94.7623	-4.0959	0.0049054
ENSBTAG00000004861	ENSBTAG00000004861	1383.51	253.11	2.4505	0.0046845
ENSBTAG00000004950	ENSBTAG00000004950	1793.71	1.02459	10.774	1.1374e-16
ENSBTAG00000005191	ENSBTAG00000005191	2661.87	310.08	3.1017	0.0032861
ENSBTAG00000005243	ENSBTAG00000005243	305.779	0	Inf	7.1547e-07
ENSBTAG00000005270	ENSBTAG00000005270	92.5214	0.833495	6.7945	0.0033298
ENSBTAG00000005294	ENSBTAG00000005294	54.1129	365.957	-2.7576	0.0028746
ENSBTAG00000005296	ENSBTAG00000005296	9433.83	567.858	4.0542	0.00049719
ENSBTAG00000005312	ENSBTAG00000005312	92.9319	558.978	-2.5885	0.0066986
ENSBTAG00000005373	ENSBTAG00000005373	414.979	18.8654	4.4592	0.00017512
ENSBTAG00000005465	ENSBTAG00000005465	1583.71	106.191	3.8986	3.7145e-05
ENSBTAG00000005475	ENSBTAG00000005475	81.6298	0.833495	6.6138	0.00024371
ENSBTAG00000005495	ENSBTAG00000005495	356.326	25.5781	3.8002	0.00024097
ENSBTAG00000005574	ENSBTAG00000005574	5.98361	290.085	-5.5993	5.25e-06
ENSBTAG00000005628	ENSBTAG00000005628	12.2067	153.4	-3.6515	0.0027715
ENSBTAG00000005868	ENSBTAG00000005868	955.667	31.872	4.9061	6.6413e-07
ENSBTAG00000006383	ENSBTAG00000006383	5043.34	376.329	3.7443	1.4332e-05
ENSBTAG00000006386	ENSBTAG00000006386	1104.43	191.663	2.5267	0.0010395
ENSBTAG00000006492	ENSBTAG00000006492	76.9078	1073.34	-3.8028	1.95e-05
ENSBTAG00000006546	ENSBTAG00000006546	11.2219	227.451	-4.3412	0.0001806
ENSBTAG00000006564	ENSBTAG00000006564	28780.3	1972.45	3.867	7.2323e-06
ENSBTAG00000006655	ENSBTAG00000006655	343.397	8.709	5.3012	2.1095e-05
ENSBTAG00000006761	ENSBTAG00000006761	0	58.9586	0	0.00046479
ENSBTAG00000006795	ENSBTAG00000006795	7908.52	60.9752	7.019	4.9098e-06
ENSBTAG00000006831	ENSBTAG00000006831	2256.7	292.959	2.9454	0.00032095
ENSBTAG00000006846	ENSBTAG00000006846	43.0933	0.512294	6.3943	0.0046321
ENSBTAG00000006963	ENSBTAG00000006963	5577.82	383.241	3.8634	2.8014e-05
ENSBTAG00000006969	ENSBTAG00000006969	1276.17	176.083	2.8575	0.0010784
ENSBTAG00000007160	ENSBTAG00000007160	458.307	86.2281	2.4101	0.0060165
ENSBTAG00000007302	ENSBTAG00000007302	198.337	7.24124	4.7756	3.2639e-05
ENSBTAG00000007332	ENSBTAG00000007332	13704.4	1254.24	3.4497	5.3915e-05
ENSBTAG00000007392	ENSBTAG00000007392	0	67.1471	0	0.00022303
ENSBTAG00000007394	ENSBTAG00000007394	28068.4	1496.75	4.229	6.7947e-07
ENSBTAG00000007502	ENSBTAG00000007502	1541.51	208.54	2.8859	0.00099072
ENSBTAG00000007572	ENSBTAG00000007572	1492.24	278.399	2.4223	0.0051313
ENSBTAG00000007578	ENSBTAG00000007578	252.407	3686.66	-3.8685	1.52e-05
ENSBTAG00000007746	ENSBTAG00000007746	11.3602	874.824	-6.2669	5.01e-09
ENSBTAG00000007754	ENSBTAG00000007754	869.104	30.4205	4.8364	2.0283e-06
ENSBTAG00000007812	ENSBTAG00000007812	2234.33	167.081	3.7412	2.6561e-05
ENSBTAG00000008078	ENSBTAG00000008078	183.238	3877.68	-4.4034	0.00095205
ENSBTAG00000008124	ENSBTAG00000008124	3906.36	63.3009	5.9475	1.9834e-09
ENSBTAG00000008632	ENSBTAG00000008632	946.826	94.3394	3.3272	0.00036003
ENSBTAG00000008674	ENSBTAG00000008674	1475.28	190.269	2.9549	0.00075386
ENSBTAG00000008692	ENSBTAG00000008692	762.445	4.29758	7.471	8.6434e-11
ENSBTAG00000008713	ENSBTAG00000008713	12.8881	359.484	-4.8018	1.57e-05
ENSBTAG00000008895	ENSBTAG00000008895	407.71	9240.91	-4.5024	0.00015597
ENSBTAG00000008966	ENSBTAG00000008966	18.0148	1191.6	-6.0476	2.8e-08
ENSBTAG00000009073	ENSBTAG00000009073	0.883705	87.9195	-6.6365	0.00026549
ENSBTAG00000009517	ENSBTAG00000009517	12853.1	1289.78	3.3169	0.0040638
ENSBTAG00000009580	ENSBTAG00000009580	991.761	149.061	2.7341	0.0049365
ENSBTAG00000009587	ENSBTAG00000009587	4.79642	444.737	-6.5349	4.51e-06
ENSBTAG00000009675	ENSBTAG00000009675	55.5931	6984.08	-6.973	0.00010845
ENSBTAG00000009760	ENSBTAG00000009760	57.2059	364.379	-2.6712	0.0041946
ENSBTAG00000009849	ENSBTAG00000009849	4154.59	50.9164	6.3504	5.2197e-11
ENSBTAG00000010166	ENSBTAG00000010166	2.20926	99.4258	-5.492	0.000708
ENSBTAG00000010192	ENSBTAG00000010192	0.441852	47.2287	-6.74	0.0044757
ENSBTAG00000010248	ENSBTAG00000010248	5.20107	174.29	-5.0665	0.0001416
ENSBTAG00000010365	ENSBTAG00000010365	16.5881	541.629	-5.0291	5.41e-06
ENSBTAG00000010463	ENSBTAG00000010463	668.692	102.178	2.7103	0.0031112
ENSBTAG00000010518	ENSBTAG00000010518	5047.35	713.593	2.8224	0.0015486
ENSBTAG00000010577	ENSBTAG00000010577	37021.8	7046.43	2.3934	0.0042323
ENSBTAG00000010597	ENSBTAG00000010597	182.653	3496.02	-4.2585	0.0018344
ENSBTAG00000010868	ENSBTAG00000010868	1883.28	45788.9	-4.6037	6.82e-07
ENSBTAG00000010871	ENSBTAG00000010871	1386.77	201.852	2.7804	0.0017357
ENSBTAG00000010958	ENSBTAG00000010958	53.0269	760.631	-3.8424	0.00018546
ENSBTAG00000011027	ENSBTAG00000011027	565.986	9.68074	5.8695	6.4897e-08
ENSBTAG00000011057	ENSBTAG00000011057	87.7681	0	Inf	1.0249e-05
ENSBTAG00000011338	ENSBTAG00000011338	3.91271	592.867	-7.2434	0.0023512
ENSBTAG00000011582	ENSBTAG00000011582	87.0763	2.7607	4.9792	0.0010831
ENSBTAG00000011664	ENSBTAG00000011664	0.782542	42.3578	-5.7583	0.0071156
ENSBTAG00000011758	ENSBTAG00000011758	316.12	21.7318	3.8626	0.0031506
ENSBTAG00000011770	ENSBTAG00000011770	1115.26	145.215	2.9411	0.0010455
ENSBTAG00000011918	ENSBTAG00000011918	334.34	42.7481	2.9674	0.0052989
ENSBTAG00000012014	ENSBTAG00000012014	1.76741	293.894	-7.3775	0.0042545
ENSBTAG00000012090	ENSBTAG00000012090	364.502	4.3667	6.3832	7.0523e-07
ENSBTAG00000012184	ENSBTAG00000012184	10444.6	105955	-3.3426	0.00021708
ENSBTAG00000012276	ENSBTAG00000012276	735.94	66.643	3.4651	0.00015693
ENSBTAG00000012279	ENSBTAG00000012279	5079.73	540.966	3.2311	0.0001713
ENSBTAG00000012389	ENSBTAG00000012389	6.90452	1452.99	-7.7173	0.0018561
ENSBTAG00000012413	ENSBTAG00000012413	43.562	287.413	-2.722	0.0063989
ENSBTAG00000012426	ENSBTAG00000012426	303.907	35.3686	3.1031	0.0023436
ENSBTAG00000012692	ENSBTAG00000012692	24.9565	262.039	-3.3923	0.0019397
ENSBTAG00000012898	ENSBTAG00000012898	12105.8	2509.84	2.27	0.0023853
ENSBTAG00000013159	ENSBTAG00000013159	288.851	2431.88	-3.0737	0.00039047
ENSBTAG00000013198	ENSBTAG00000013198	1261.99	158.921	2.9893	0.00045515
ENSBTAG00000013481	ENSBTAG00000013481	155.296	2.04918	6.2438	6.9997e-06
ENSBTAG00000013606	ENSBTAG00000013606	570.554	102.577	2.4757	0.0064732
ENSBTAG00000013920	ENSBTAG00000013920	119.272	1684.93	-3.8204	0.00013132
ENSBTAG00000013995	ENSBTAG00000013995	0	227.764	0	6.11e-07
ENSBTAG00000014154	ENSBTAG00000014154	618.815	0	Inf	1.2881e-13
ENSBTAG00000014319	ENSBTAG00000014319	25.3344	254.082	-3.3261	0.0016105
ENSBTAG00000014332	ENSBTAG00000014332	331.833	0	Inf	3.9617e-11
ENSBTAG00000014423	ENSBTAG00000014423	9929.88	81.9224	6.9214	0.005838
ENSBTAG00000014443	ENSBTAG00000014443	1.56508	155.079	-6.6306	0.0008778
ENSBTAG00000014518	ENSBTAG00000014518	36258.6	3928.25	3.2064	0.0030063
ENSBTAG00000014529	ENSBTAG00000014529	2048.83	2.04918	9.9655	6.2757e-16
ENSBTAG00000014960	ENSBTAG00000014960	187.685	27.2817	2.7823	0.0029742
ENSBTAG00000015251	ENSBTAG00000015251	85.4146	1092.61	-3.6772	6.64e-05
ENSBTAG00000015266	ENSBTAG00000015266	1667.81	164.385	3.3428	0.00013802
ENSBTAG00000015315	ENSBTAG00000015315	0.883705	157.022	-7.4732	0.003935
ENSBTAG00000015330	ENSBTAG00000015330	83.9774	500.678	-2.5758	0.003098
ENSBTAG00000015428	ENSBTAG00000015428	1807.8	333.089	2.4403	0.0051358
ENSBTAG00000015512	ENSBTAG00000015512	437.25	37.2918	3.5515	9.8846e-05
ENSBTAG00000015598	ENSBTAG00000015598	7895.39	1774.39	2.1537	0.0052255
ENSBTAG00000015600	ENSBTAG00000015600	1.32556	295.521	-7.8005	4.36e-08
ENSBTAG00000015666	ENSBTAG00000015666	1003.45	175.286	2.5172	0.0048977
ENSBTAG00000015811	ENSBTAG00000015811	217.756	27.9404	2.9623	0.0039576
ENSBTAG00000016174	ENSBTAG00000016174	16201.9	3285.91	2.3018	0.0070359
ENSBTAG00000016266	ENSBTAG00000016266	2244.86	188.536	3.5737	3.9654e-05
ENSBTAG00000016571	ENSBTAG00000016571	94.7947	4.93998	4.2622	0.0042664
ENSBTAG00000016691	ENSBTAG00000016691	21.7624	420.207	-4.2712	5.23e-05
ENSBTAG00000016748	ENSBTAG00000016748	131.256	0.512294	8.0012	1.3294e-06
ENSBTAG00000016874	ENSBTAG00000016874	262.623	2197.17	-3.0646	0.00062024
ENSBTAG00000017021	ENSBTAG00000017021	13.5323	136.852	-3.3381	0.0070395
ENSBTAG00000017031	ENSBTAG00000017031	18.7334	220.726	-3.5586	0.0017525
ENSBTAG00000017162	ENSBTAG00000017162	6.3243	791.844	-6.9682	2.35e-05
ENSBTAG00000017191	ENSBTAG00000017191	237.071	18.528	3.6775	0.0055863
ENSBTAG00000017460	ENSBTAG00000017460	1223.84	147.943	3.0483	0.00024213
ENSBTAG00000017496	ENSBTAG00000017496	2615.31	147.077	4.1523	0.00020013
ENSBTAG00000017595	ENSBTAG00000017595	15.3637	203.543	-3.7277	0.0025839
ENSBTAG00000017666	ENSBTAG00000017666	383.002	14.1775	4.7557	1.3969e-05
ENSBTAG00000017670	ENSBTAG00000017670	75.0555	3.97638	4.2384	0.0057368
ENSBTAG00000017735	ENSBTAG00000017735	19.5264	909.245	-5.5412	3.7e-08
ENSBTAG00000018000	ENSBTAG00000018000	111.841	11.9129	3.2309	0.0048123
ENSBTAG00000018103	ENSBTAG00000018103	65124.9	11477.8	2.5044	0.0032586
ENSBTAG00000018189	ENSBTAG00000018189	3597.53	1.02459	11.778	4.2769e-19
ENSBTAG00000018278	ENSBTAG00000018278	20573	853.946	4.5905	5.2805e-07
ENSBTAG00000018499	ENSBTAG00000018499	169.499	0	Inf	3.8781e-08
ENSBTAG00000018542	ENSBTAG00000018542	9064.69	703.648	3.6873	1.8253e-05
ENSBTAG00000018708	ENSBTAG00000018708	4.41852	313.943	-6.1508	0.0021323
ENSBTAG00000018800	ENSBTAG00000018800	28096.6	5428.21	2.3718	0.0028201
ENSBTAG00000018852	ENSBTAG00000018852	2698.48	275.301	3.2931	0.00030085
ENSBTAG00000018909	ENSBTAG00000018909	6.22314	175.591	-4.8184	0.00012656
ENSBTAG00000019009	ENSBTAG00000019009	0.883705	833.1	-9.8807	2.57e-11
ENSBTAG00000019025	ENSBTAG00000019025	2078.47	126.866	4.0341	7.313e-06
ENSBTAG00000019672	ENSBTAG00000019672	18.5578	470.489	-4.6641	2.98e-05
ENSBTAG00000019701	ENSBTAG00000019701	10962.6	1711.94	2.6789	0.00067426
ENSBTAG00000019708	ENSBTAG00000019708	623.032	19.7437	4.9798	9.0965e-07
ENSBTAG00000020105	ENSBTAG00000020105	94.5075	0.963601	6.6158	0.00012878
ENSBTAG00000020149	ENSBTAG00000020149	184.693	27.3142	2.7574	0.0064358
ENSBTAG00000020151	ENSBTAG00000020151	3.53482	212.167	-5.9074	1.21e-05
ENSBTAG00000020194	ENSBTAG00000020194	134.109	5.3303	4.653	0.00052004
ENSBTAG00000020376	ENSBTAG00000020376	4943.08	222435	-5.4918	5.77e-09
ENSBTAG00000020803	ENSBTAG00000020803	8.57076	158.433	-4.2083	0.00062839
ENSBTAG00000020916	ENSBTAG00000020916	1492.38	205.044	2.8636	0.00075615
ENSBTAG00000021111	ENSBTAG00000021111	1001.28	156.059	2.6817	0.0043862
ENSBTAG00000021183	ENSBTAG00000021183	3.97667	87.4438	-4.4587	0.0048899
ENSBTAG00000021227	ENSBTAG00000021227	9871.63	505.797	4.2867	0.00013318
ENSBTAG00000021368	ENSBTAG00000021368	443.86	26.2612	4.0791	0.00013254
ENSBTAG00000021497	ENSBTAG00000021497	9.35331	182.832	-4.2889	0.0002582
ENSBTAG00000021565	ENSBTAG00000021565	8.97541	2059.42	-7.842	2.89e-10
ENSBTAG00000021747	ENSBTAG00000021747	18.845	1159.63	-5.9433	3.08e-07
ENSBTAG00000022278	ENSBTAG00000022278	140.45	3.78529	5.2135	0.00043065
ENSBTAG00000022501	ENSBTAG00000022501	151.282	10.8354	3.8034	0.0019558
ENSBTAG00000022613	ENSBTAG00000022613	126740	7424.21	4.0935	3.515e-06
ENSBTAG00000022902	ENSBTAG00000022902	28377.2	3269.64	3.1175	0.00010786
ENSBTAG00000023192	ENSBTAG00000023192	19.5903	546.305	-4.8015	0.0050218
ENSBTAG00000023659	ENSBTAG00000023659	1796.07	2.4395	9.524	1.9126e-14
ENSBTAG00000023666	ENSBTAG00000023666	99.4527	18674.4	-7.5528	4.84e-13
ENSBTAG00000023697	ENSBTAG00000023697	4.2162	115.409	-4.7747	0.00079466
ENSBTAG00000023792	ENSBTAG00000023792	407.443	75.9171	2.4241	0.0060537
ENSBTAG00000023823	ENSBTAG00000023823	802.201	68.1392	3.5574	6.0736e-05
ENSBTAG00000023938	ENSBTAG00000023938	3611.72	780.094	2.211	0.0063879
ENSBTAG00000024021	ENSBTAG00000024021	13.937	1874.04	-7.0711	1.98e-10
ENSBTAG00000024204	ENSBTAG00000024204	12.723	922.638	-6.1803	0.00019946
ENSBTAG00000024605	ENSBTAG00000024605	5517.15	42099.5	-2.9318	0.00097367
ENSBTAG00000024648	ENSBTAG00000024648	20.5008	252.211	-3.6209	0.0017056
ENSBTAG00000024700	ENSBTAG00000024700	2542.68	1.53688	10.692	3.6884e-17
ENSBTAG00000024715	ENSBTAG00000024715	6.90452	145.882	-4.4011	0.00042178
ENSBTAG00000024791	ENSBTAG00000024791	4.11504	153.099	-5.2174	9.49e-05
ENSBTAG00000024809	ENSBTAG00000024809	324.848	4.09835	6.3086	8.1885e-08
ENSBTAG00000025183	ENSBTAG00000025183	29.082	2736.04	-6.5558	1.2e-10
ENSBTAG00000025260	ENSBTAG00000025260	304.336	0	Inf	0.00013142
ENSBTAG00000025391	ENSBTAG00000025391	35.7365	403.59	-3.4974	0.00065546
[truncated: 1,956 more rows]

## Sheet: GO
Table S5. Differential expressed genes in GSH-treated embryos between 8-16-cell and morula stages.
Spreadsheet 2. GO analysis of all differentially expressed genes.
GO.ID	Term	Term_Type	P Value	Up Genes	Down Genes
GO:0044429	mitochondrial part	cellular_component	2.5364e-21	ENSBTAG00000025571,ENSBTAG00000014653,ENSBTAG00000018278,ENSBTAG00000002094,ENSBTAG00000014669,ENSBTAG00000012586,ENSBTAG00000009479,ENSBTAG00000037461,ENSBTAG00000002219,Novel09714,ENSBTAG00000030735,ENSBTAG00000001521,ENSBTAG00000016581,ENSBTAG00000017147,ENSBTAG00000007754,ENSBTAG00000010232,ENSBTAG00000012634,ENSBTAG00000016368,ENSBTAG00000008314,ENSBTAG00000039208,ENSBTAG00000030648,ENSBTAG0…	ENSBTAG00000011647,Novel08610,Novel05937,ENSBTAG00000005259,Novel06517,Novel00897,ENSBTAG00000010365,Novel09796,ENSBTAG00000005574,ENSBTAG00000017053,ENSBTAG00000003752,ENSBTAG00000018420,Novel01396,ENSBTAG00000005807,ENSBTAG00000033015,ENSBTAG00000002295,ENSBTAG00000003256,ENSBTAG00000007200,ENSBTAG00000003328,ENSBTAG00000016711,ENSBTAG00000003898,ENSBTAG00000039522,Novel03640,Novel03013,ENSBTAG…
GO:0005739	mitochondrion	cellular_component	7.6511e-21	ENSBTAG00000021307,ENSBTAG00000021199,ENSBTAG00000015200,ENSBTAG00000047278,ENSBTAG00000014093,ENSBTAG00000004874,ENSBTAG00000025496,ENSBTAG00000012885,ENSBTAG00000015853,ENSBTAG00000018918,ENSBTAG00000000913,ENSBTAG00000047608,ENSBTAG00000005009,ENSBTAG00000010898,ENSBTAG00000009914,ENSBTAG00000003161,ENSBTAG00000019096,ENSBTAG00000012511,ENSBTAG00000002703,ENSBTAG00000003770,ENSBTAG00000011057,…	ENSBTAG00000033345,ENSBTAG00000005807,ENSBTAG00000035286,ENSBTAG00000017478,ENSBTAG00000002295,ENSBTAG00000007258,ENSBTAG00000044169,ENSBTAG00000016711,ENSBTAG00000013336,ENSBTAG00000024426,ENSBTAG00000034776,ENSBTAG00000016662,ENSBTAG00000026708,Novel06513,Novel05813,ENSBTAG00000017832,ENSBTAG00000018282,Novel01228,ENSBTAG00000017017,ENSBTAG00000018041,ENSBTAG00000005370,ENSBTAG00000001003,Novel…
GO:0070469	respiratory chain	cellular_component	4.8723e-19	ENSBTAG00000039555,ENSBTAG00000037415,ENSBTAG00000018483,ENSBTAG00000019419,ENSBTAG00000009509,ENSBTAG00000012634,ENSBTAG00000010232,ENSBTAG00000009914,ENSBTAG00000039582,ENSBTAG00000007754,ENSBTAG00000046786,ENSBTAG00000007812,ENSBTAG00000008314,ENSBTAG00000047768,ENSBTAG00000046319,ENSBTAG00000012760,ENSBTAG00000003279,ENSBTAG00000009334,ENSBTAG00000016266,ENSBTAG00000022613,ENSBTAG00000018542,…	ENSBTAG00000039522
GO:0005743	mitochondrial inner membrane	cellular_component	6.4528e-19	ENSBTAG00000047768,ENSBTAG00000026886,ENSBTAG00000009334,ENSBTAG00000003279,ENSBTAG00000012760,ENSBTAG00000006876,ENSBTAG00000017496,ENSBTAG00000002321,ENSBTAG00000032057,ENSBTAG00000039555,ENSBTAG00000018483,ENSBTAG00000010480,ENSBTAG00000037415,ENSBTAG00000009509,ENSBTAG00000018339,ENSBTAG00000012920,ENSBTAG00000016277,ENSBTAG00000007812,ENSBTAG00000046786,ENSBTAG00000039582,ENSBTAG00000013916,…	Novel03392,ENSBTAG00000003472,Novel01228,ENSBTAG00000003752,ENSBTAG00000017053,Novel06513,ENSBTAG00000010365,Novel03013,Novel00897,ENSBTAG00000016711,ENSBTAG00000003898,ENSBTAG00000007200,ENSBTAG00000003328,Novel05937,ENSBTAG00000033015,ENSBTAG00000005807,Novel08610,ENSBTAG00000011647
GO:0005740	mitochondrial envelope	cellular_component	9.5665e-19	ENSBTAG00000000451,ENSBTAG00000021651,ENSBTAG00000016079,ENSBTAG00000011917,ENSBTAG00000001637,ENSBTAG00000013315,ENSBTAG00000000285,ENSBTAG00000018542,ENSBTAG00000022292,ENSBTAG00000005096,ENSBTAG00000012232,ENSBTAG00000009534,ENSBTAG00000008692,ENSBTAG00000002463,ENSBTAG00000003728,ENSBTAG00000020405,ENSBTAG00000014820,ENSBTAG00000007502,ENSBTAG00000012072,ENSBTAG00000005465,ENSBTAG00000019025,…	Novel03640,Novel00897,ENSBTAG00000005574,Novel03013,ENSBTAG00000010365,Novel06513,ENSBTAG00000017053,ENSBTAG00000003752,Novel01228,ENSBTAG00000003472,Novel03392,ENSBTAG00000011647,Novel08610,ENSBTAG00000005807,Novel01396,ENSBTAG00000003256,ENSBTAG00000002295,ENSBTAG00000033015,Novel05937,ENSBTAG00000003328,ENSBTAG00000007200,ENSBTAG00000003898,ENSBTAG00000039522,ENSBTAG00000005259,ENSBTAG00000016…
GO:0031966	mitochondrial membrane	cellular_component	1.9015e-17	ENSBTAG00000005096,ENSBTAG00000012232,ENSBTAG00000018542,ENSBTAG00000022292,ENSBTAG00000013315,ENSBTAG00000000285,ENSBTAG00000001637,ENSBTAG00000011917,ENSBTAG00000016079,ENSBTAG00000021651,ENSBTAG00000000451,ENSBTAG00000013916,ENSBTAG00000005465,ENSBTAG00000019025,ENSBTAG00000021790,ENSBTAG00000007502,ENSBTAG00000012072,ENSBTAG00000020405,ENSBTAG00000014820,ENSBTAG00000003728,ENSBTAG00000002463,…	Novel00897,Novel03013,ENSBTAG00000010365,ENSBTAG00000005574,ENSBTAG00000003752,ENSBTAG00000017053,Novel06513,ENSBTAG00000003472,Novel03392,Novel01228,ENSBTAG00000005807,Novel01396,Novel08610,ENSBTAG00000011647,Novel05937,ENSBTAG00000002295,ENSBTAG00000033015,ENSBTAG00000003256,ENSBTAG00000003328,ENSBTAG00000007200,Novel06517,ENSBTAG00000005259,ENSBTAG00000016711,ENSBTAG00000003898
GO:0044455	mitochondrial membrane part	cellular_component	2.6196e-17	ENSBTAG00000012634,ENSBTAG00000009509,ENSBTAG00000018339,ENSBTAG00000012920,ENSBTAG00000019419,ENSBTAG00000007812,ENSBTAG00000020607,ENSBTAG00000009914,ENSBTAG00000039582,ENSBTAG00000007754,ENSBTAG00000032057,ENSBTAG00000018483,ENSBTAG00000010480,ENSBTAG00000037415,ENSBTAG00000009334,ENSBTAG00000003279,ENSBTAG00000021227,ENSBTAG00000012760,ENSBTAG00000017496,ENSBTAG00000016266,ENSBTAG00000007332,…	ENSBTAG00000003328,Novel06513,ENSBTAG00000007200,ENSBTAG00000017053,Novel06517,Novel03392,ENSBTAG00000016711,Novel08610,Novel00897,ENSBTAG00000005807,Novel05937,Novel03013
GO:0019866	organelle inner membrane	cellular_component	3.613e-17	ENSBTAG00000008314,ENSBTAG00000039208,ENSBTAG00000002326,ENSBTAG00000030648,ENSBTAG00000007332,ENSBTAG00000019096,ENSBTAG00000008541,ENSBTAG00000021227,ENSBTAG00000046319,ENSBTAG00000016266,ENSBTAG00000001288,ENSBTAG00000012890,ENSBTAG00000010232,ENSBTAG00000000417,ENSBTAG00000012634,ENSBTAG00000019419,ENSBTAG00000007754,ENSBTAG00000009914,ENSBTAG00000012885,ENSBTAG00000009479,ENSBTAG00000002094,…	ENSBTAG00000016711,ENSBTAG00000003898,ENSBTAG00000007200,ENSBTAG00000003328,Novel05937,ENSBTAG00000033015,ENSBTAG00000005807,Novel08610,ENSBTAG00000011647,ENSBTAG00000003472,Novel03392,Novel01228,ENSBTAG00000003752,ENSBTAG00000017053,Novel06513,ENSBTAG00000010365,Novel03013,Novel00897
GO:0044444	cytoplasmic part	cellular_component	6.6692e-17	ENSBTAG00000004403,ENSBTAG00000015591,ENSBTAG00000030735,ENSBTAG00000027049,ENSBTAG00000019701,ENSBTAG00000002094,ENSBTAG00000012586,ENSBTAG00000002428,ENSBTAG00000002060,ENSBTAG00000023659,ENSBTAG00000001182,ENSBTAG00000015943,ENSBTAG00000027924,ENSBTAG00000002014,ENSBTAG00000025571,ENSBTAG00000039630,ENSBTAG00000004829,ENSBTAG00000020998,ENSBTAG00000046019,ENSBTAG00000006296,Novel04653,ENSBTAG0…	ENSBTAG00000004131,ENSBTAG00000011647,ENSBTAG00000012939,Novel03105,ENSBTAG00000011017,ENSBTAG00000019044,ENSBTAG00000026085,ENSBTAG00000006823,ENSBTAG00000003102,ENSBTAG00000020636,ENSBTAG00000019041,Novel09796,ENSBTAG00000005574,ENSBTAG00000007952,ENSBTAG00000016250,ENSBTAG00000000687,ENSBTAG00000012380,ENSBTAG00000010542,ENSBTAG00000033726,ENSBTAG00000001243,ENSBTAG00000038154,ENSBTAG000000105…
GO:0005737	cytoplasm	cellular_component	1.1481e-13	ENSBTAG00000002734,ENSBTAG00000007685,ENSBTAG00000004557,ENSBTAG00000004823,ENSBTAG00000018852,ENSBTAG00000018322,ENSBTAG00000014712,ENSBTAG00000006487,ENSBTAG00000004376,ENSBTAG00000011736,Novel04653,ENSBTAG00000009508,ENSBTAG00000011138,ENSBTAG00000039208,ENSBTAG00000017389,ENSBTAG00000007485,ENSBTAG00000004553,ENSBTAG00000039630,ENSBTAG00000002014,ENSBTAG00000025571,ENSBTAG00000027924,ENSBTAG0…	ENSBTAG00000020636,ENSBTAG00000006031,ENSBTAG00000021072,ENSBTAG00000019041,ENSBTAG00000019028,ENSBTAG00000007428,ENSBTAG00000011017,ENSBTAG00000014103,ENSBTAG00000003102,ENSBTAG00000019044,ENSBTAG00000018864,ENSBTAG00000006823,ENSBTAG00000026085,ENSBTAG00000006528,ENSBTAG00000011647,ENSBTAG00000012939,Novel03105,ENSBTAG00000004131,ENSBTAG00000017232,ENSBTAG00000004658,ENSBTAG00000003455,ENSBTAG0…
GO:0005746	mitochondrial respiratory chain	cellular_component	1.4281e-13	ENSBTAG00000037415,ENSBTAG00000018483,ENSBTAG00000005096,ENSBTAG00000007812,ENSBTAG00000007754,ENSBTAG00000047278,ENSBTAG00000009914,ENSBTAG00000039582,ENSBTAG00000009509,ENSBTAG00000012634,ENSBTAG00000019419,ENSBTAG00000016079,ENSBTAG00000047768,ENSBTAG00000014669,ENSBTAG00000008314,ENSBTAG00000003728,ENSBTAG00000001521,ENSBTAG00000002463,ENSBTAG00000016266,ENSBTAG00000015853,ENSBTAG00000009534,…
GO:0031967	organelle envelope	cellular_component	2.1294e-12	ENSBTAG00000009914,ENSBTAG00000019419,ENSBTAG00000000417,ENSBTAG00000012890,ENSBTAG00000011057,ENSBTAG00000008541,ENSBTAG00000046319,ENSBTAG00000021227,ENSBTAG00000019096,ENSBTAG00000002326,ENSBTAG00000012511,ENSBTAG00000047278,ENSBTAG00000002507,ENSBTAG00000014093,ENSBTAG00000021307,ENSBTAG00000008124,ENSBTAG00000018918,ENSBTAG00000015853,ENSBTAG00000000913,ENSBTAG00000032954,ENSBTAG00000014840,…	ENSBTAG00000007200,ENSBTAG00000003328,ENSBTAG00000003898,ENSBTAG00000039522,ENSBTAG00000016711,Novel01396,ENSBTAG00000005807,ENSBTAG00000003256,ENSBTAG00000033015,ENSBTAG00000002295,ENSBTAG00000002988,Novel06513,Novel01228,Novel03392,ENSBTAG00000003472,ENSBTAG00000009852,Novel03640,ENSBTAG00000021779,ENSBTAG00000017719,Novel03013,ENSBTAG00000005259,Novel06517,ENSBTAG00000011647,ENSBTAG00000000271…
GO:0031975	envelope	cellular_component	2.1556e-12	ENSBTAG00000021307,ENSBTAG00000008124,ENSBTAG00000047278,ENSBTAG00000014093,ENSBTAG00000002507,ENSBTAG00000011918,ENSBTAG00000025496,ENSBTAG00000012885,ENSBTAG00000015853,ENSBTAG00000018918,ENSBTAG00000000913,ENSBTAG00000032954,ENSBTAG00000014840,ENSBTAG00000012890,ENSBTAG00000009914,ENSBTAG00000019419,ENSBTAG00000000417,ENSBTAG00000019096,ENSBTAG00000002326,ENSBTAG00000012511,ENSBTAG00000011057,…	Novel01396,ENSBTAG00000005807,ENSBTAG00000033015,ENSBTAG00000002295,ENSBTAG00000002988,ENSBTAG00000003256,ENSBTAG00000007200,ENSBTAG00000003328,ENSBTAG00000016711,ENSBTAG00000003898,ENSBTAG00000039522,ENSBTAG00000021779,Novel03640,Novel03013,ENSBTAG00000017719,Novel06513,ENSBTAG00000003472,Novel03392,ENSBTAG00000009852,Novel01228,ENSBTAG00000011647,ENSBTAG00000000271,Novel08610,Novel05937,ENSBTAG…
GO:0031090	organelle membrane	cellular_component	2.7356e-10	ENSBTAG00000004557,ENSBTAG00000007754,ENSBTAG00000003422,ENSBTAG00000012634,ENSBTAG00000010232,ENSBTAG00000031012,ENSBTAG00000018322,ENSBTAG00000016266,ENSBTAG00000001288,ENSBTAG00000011206,ENSBTAG00000007332,ENSBTAG00000008314,ENSBTAG00000039046,ENSBTAG00000039208,ENSBTAG00000030648,ENSBTAG00000012366,ENSBTAG00000004715,ENSBTAG00000002014,ENSBTAG00000016708,ENSBTAG00000010006,ENSBTAG00000018278,…	ENSBTAG00000008016,ENSBTAG00000020636,Novel00215,ENSBTAG00000005259,ENSBTAG00000008431,ENSBTAG00000010030,ENSBTAG00000006200,Novel06517,ENSBTAG00000034391,ENSBTAG00000011647,ENSBTAG00000012939,Novel08610,ENSBTAG00000024957,Novel03105,ENSBTAG00000019026,ENSBTAG00000005165,ENSBTAG00000004131,Novel08207,Novel05937,ENSBTAG00000024381,ENSBTAG00000017053,ENSBTAG00000020458,ENSBTAG00000019711,ENSBTAG000…
GO:0003824	catalytic activity	molecular_function	1.0981e-09	ENSBTAG00000004651,ENSBTAG00000032166,ENSBTAG00000001044,ENSBTAG00000021102,ENSBTAG00000006876,ENSBTAG00000024700,ENSBTAG00000036242,Novel09736,ENSBTAG00000037415,ENSBTAG00000016854,ENSBTAG00000046123,ENSBTAG00000020546,ENSBTAG00000000033,ENSBTAG00000014607,ENSBTAG00000013367,ENSBTAG00000048112,Novel04817,ENSBTAG00000011419,ENSBTAG00000011649,ENSBTAG00000017077,Novel09943,ENSBTAG00000018884,ENSBT…	ENSBTAG00000022450,ENSBTAG00000007494,ENSBTAG00000020193,ENSBTAG00000016981,ENSBTAG00000008805,Novel09671,Novel02670,Novel06370,ENSBTAG00000016758,Novel06098,ENSBTAG00000024381,ENSBTAG00000040268,Novel09020,Novel00129,ENSBTAG00000011539,ENSBTAG00000010365,ENSBTAG00000021911,Novel08017,ENSBTAG00000014315,ENSBTAG00000005026,Novel03114,Novel08310,ENSBTAG00000024715,ENSBTAG00000001274,ENSBTAG00000004…
GO:0016469	proton-transporting two-sector ATPase complex	cellular_component	1.1838e-09	ENSBTAG00000018339,ENSBTAG00000032057,ENSBTAG00000007572,Novel10032,ENSBTAG00000021227,ENSBTAG00000001927,ENSBTAG00000002703,ENSBTAG00000017496,ENSBTAG00000039208,ENSBTAG00000007332,ENSBTAG00000026886,Novel06816,ENSBTAG00000018278,ENSBTAG00000002507,Novel04557,ENSBTAG00000016309,ENSBTAG00000013315,ENSBTAG00000021092,ENSBTAG00000018889,ENSBTAG00000032954,Novel09714,ENSBTAG00000004263,ENSBTAG000000…	Novel00129,Novel03800,Novel03230,ENSBTAG00000016711,Novel03392,Novel08610,Novel08419,Novel00897,Novel05937,Novel03013
GO:0008152	metabolic process	biological_process	2.3535e-09	ENSBTAG00000013745,ENSBTAG00000006759,ENSBTAG00000047827,ENSBTAG00000024240,ENSBTAG00000008900,ENSBTAG00000005296,ENSBTAG00000032057,Novel04660,ENSBTAG00000009334,ENSBTAG00000015254,Novel03159,Novel07708,ENSBTAG00000002463,ENSBTAG00000007363,Novel05801,ENSBTAG00000004833,Novel09634,ENSBTAG00000002266,ENSBTAG00000008541,ENSBTAG00000003936,ENSBTAG00000007160,Novel03524,ENSBTAG00000014633,ENSBTAG000…	ENSBTAG00000008699,ENSBTAG00000020425,ENSBTAG00000020796,Novel07185,ENSBTAG00000002490,ENSBTAG00000047315,ENSBTAG00000046202,ENSBTAG00000023377,ENSBTAG00000002733,ENSBTAG00000007584,ENSBTAG00000004280,ENSBTAG00000017263,ENSBTAG00000005446,ENSBTAG00000014523,ENSBTAG00000006082,ENSBTAG00000020803,ENSBTAG00000018708,ENSBTAG00000003836,ENSBTAG00000002699,ENSBTAG00000003051,ENSBTAG00000005946,ENSBTAG0…
GO:0006818	hydrogen transport	biological_process	3.5621e-09	ENSBTAG00000013315,Novel04557,ENSBTAG00000018278,ENSBTAG00000002507,ENSBTAG00000002094,ENSBTAG00000000203,Novel09714,ENSBTAG00000004263,ENSBTAG00000018889,ENSBTAG00000021092,ENSBTAG00000032954,ENSBTAG00000020518,Novel10032,ENSBTAG00000007572,ENSBTAG00000032057,ENSBTAG00000018339,Novel06816,ENSBTAG00000039208,ENSBTAG00000007332,ENSBTAG00000002703,ENSBTAG00000017496,ENSBTAG00000021227,ENSBTAG000000…	Novel08419,Novel00897,ENSBTAG00000009216,ENSBTAG00000004476,Novel08610,Novel03013,Novel05937,ENSBTAG00000044078,Novel03800,Novel00129,ENSBTAG00000016711,ENSBTAG00000005259,Novel03392,Novel03230
GO:0044424	intracellular part	cellular_component	5.7548e-09	ENSBTAG00000000639,ENSBTAG00000039374,ENSBTAG00000004059,ENSBTAG00000020449,ENSBTAG00000005270,ENSBTAG00000047356,ENSBTAG00000018588,ENSBTAG00000007976,ENSBTAG00000031648,ENSBTAG00000018628,ENSBTAG00000047847,ENSBTAG00000015962,ENSBTAG00000020759,ENSBTAG00000018483,ENSBTAG00000009509,ENSBTAG00000013531,Novel04656,ENSBTAG00000030595,ENSBTAG00000016277,ENSBTAG00000007133,ENSBTAG00000018928,ENSBTAG0…	ENSBTAG00000043969,ENSBTAG00000017679,ENSBTAG00000006492,ENSBTAG00000039081,ENSBTAG00000014619,ENSBTAG00000038195,ENSBTAG00000014818,ENSBTAG00000016723,ENSBTAG00000044078,ENSBTAG00000008078,ENSBTAG00000015036,ENSBTAG00000022777,ENSBTAG00000009834,Novel06285,ENSBTAG00000009891,ENSBTAG00000018420,ENSBTAG00000008091,ENSBTAG00000005165,ENSBTAG00000007520,ENSBTAG00000014038,ENSBTAG00000002594,ENSBTAG0…
GO:0005840	ribosome	cellular_component	6.4256e-09	Novel05580,Novel01714,ENSBTAG00000012276,ENSBTAG00000008962,ENSBTAG00000013866,ENSBTAG00000007398,ENSBTAG00000002038,ENSBTAG00000000103,ENSBTAG00000001302,ENSBTAG00000019542,ENSBTAG00000015285,ENSBTAG00000000825,ENSBTAG00000005296,ENSBTAG00000022902,ENSBTAG00000007394,ENSBTAG00000014423,ENSBTAG00000040367,ENSBTAG00000004348,ENSBTAG00000014579,ENSBTAG00000018800,Novel04817,ENSBTAG00000003228,ENSBT…	Novel07403,Novel05185,Novel03640,ENSBTAG00000033077,Novel08570,Novel07167,ENSBTAG00000007090,Novel06133,Novel06057
GO:0015992	proton transport	biological_process	9.9936e-09	ENSBTAG00000020518,Novel10032,ENSBTAG00000007572,ENSBTAG00000032057,ENSBTAG00000018339,Novel06816,ENSBTAG00000039208,ENSBTAG00000007332,ENSBTAG00000017496,ENSBTAG00000002703,ENSBTAG00000001927,ENSBTAG00000021227,ENSBTAG00000013315,Novel04557,ENSBTAG00000002507,ENSBTAG00000018278,ENSBTAG00000002094,ENSBTAG00000000203,ENSBTAG00000004263,Novel09714,ENSBTAG00000032954,ENSBTAG00000018889,ENSBTAG000000…	Novel03800,Novel00129,Novel03392,ENSBTAG00000016711,ENSBTAG00000005259,Novel03230,Novel08419,Novel00897,ENSBTAG00000009216,Novel08610,Novel03013,Novel05937,ENSBTAG00000044078
GO:0005622	intracellular	cellular_component	1.1017e-08	ENSBTAG00000018360,ENSBTAG00000020405,ENSBTAG00000011826,ENSBTAG00000012072,ENSBTAG00000018663,ENSBTAG00000021651,ENSBTAG00000015253,ENSBTAG00000019918,ENSBTAG00000039943,ENSBTAG00000002460,ENSBTAG00000021813,ENSBTAG00000012276,Novel03271,ENSBTAG00000015536,ENSBTAG00000002434,ENSBTAG00000020527,ENSBTAG00000021506,ENSBTAG00000001302,ENSBTAG00000015591,ENSBTAG00000019701,ENSBTAG00000012586,ENSBTAG0…	ENSBTAG00000005574,Novel09796,ENSBTAG00000019123,ENSBTAG00000011059,ENSBTAG00000004791,ENSBTAG00000010875,ENSBTAG00000020390,ENSBTAG00000010542,ENSBTAG00000012380,ENSBTAG00000019024,ENSBTAG00000013081,Novel02218,ENSBTAG00000040350,ENSBTAG00000014091,ENSBTAG00000010597,ENSBTAG00000001096,ENSBTAG00000007767,Novel07325,ENSBTAG00000000265,ENSBTAG00000010998,ENSBTAG00000003455,ENSBTAG00000025853,ENSBT…
GO:0044237	cellular metabolic process	biological_process	1.4294e-08	ENSBTAG00000014529,ENSBTAG00000011649,ENSBTAG00000018800,ENSBTAG00000006423,ENSBTAG00000011709,ENSBTAG00000007268,ENSBTAG00000008216,ENSBTAG00000001637,Novel09736,ENSBTAG00000020567,ENSBTAG00000004861,ENSBTAG00000015612,ENSBTAG00000032166,ENSBTAG00000014741,ENSBTAG00000019867,ENSBTAG00000012712,ENSBTAG00000020546,ENSBTAG00000046123,Novel09714,ENSBTAG00000015666,ENSBTAG00000035998,ENSBTAG000000215…	Novel08017,ENSBTAG00000004288,ENSBTAG00000027182,ENSBTAG00000001274,Novel02177,ENSBTAG00000004540,ENSBTAG00000031614,ENSBTAG00000016981,ENSBTAG00000037988,ENSBTAG00000020193,ENSBTAG00000010136,ENSBTAG00000007494,Novel00129,ENSBTAG00000020689,ENSBTAG00000017370,Novel02670,ENSBTAG00000012801,ENSBTAG00000016365,ENSBTAG00000001003,ENSBTAG00000020426,ENSBTAG00000017024,Novel06133,ENSBTAG00000012074,EN…
GO:0015078	hydrogen ion transmembrane transporter activity	molecular_function	3.1552e-08	ENSBTAG00000001927,ENSBTAG00000021227,ENSBTAG00000017496,ENSBTAG00000002703,ENSBTAG00000039208,ENSBTAG00000007332,Novel06816,ENSBTAG00000047768,ENSBTAG00000018339,ENSBTAG00000046786,ENSBTAG00000032057,ENSBTAG00000007572,ENSBTAG00000039555,Novel10032,ENSBTAG00000037415,ENSBTAG00000032954,ENSBTAG00000021092,ENSBTAG00000018889,ENSBTAG00000008692,ENSBTAG00000030735,ENSBTAG00000004263,Novel09714,ENSBT…	Novel03230,Novel03392,ENSBTAG00000007200,Novel00129,Novel06370,Novel03800,Novel05941,Novel05937,Novel03013,Novel03640,Novel08610,Novel08419,Novel00897
GO:0006412	translation	biological_process	4.1102e-08	ENSBTAG00000018928,ENSBTAG00000012276,ENSBTAG00000006765,Novel01714,Novel05580,ENSBTAG00000016311,ENSBTAG00000004861,ENSBTAG00000039943,ENSBTAG00000007367,ENSBTAG00000018847,ENSBTAG00000019648,ENSBTAG00000034185,ENSBTAG00000005296,ENSBTAG00000015285,ENSBTAG00000000103,ENSBTAG00000002038,ENSBTAG00000007398,ENSBTAG00000013866,ENSBTAG00000004348,ENSBTAG00000017460,ENSBTAG00000040367,ENSBTAG000000144…	ENSBTAG00000004266,ENSBTAG00000007651,ENSBTAG00000020376,ENSBTAG00000031614,ENSBTAG00000000623,Novel07403,Novel05185,ENSBTAG00000000502,Novel03640,ENSBTAG00000010550,Novel08570,ENSBTAG00000007090,Novel07167,ENSBTAG00000030168,ENSBTAG00000003103,Novel06133,Novel06057,ENSBTAG00000019106
GO:0003735	structural constituent of ribosome	molecular_function	4.5221e-08	ENSBTAG00000006487,ENSBTAG00000022278,ENSBTAG00000012366,ENSBTAG00000015283,ENSBTAG00000023792,ENSBTAG00000000417,ENSBTAG00000006383,ENSBTAG00000015388,ENSBTAG00000014518,ENSBTAG00000004823,ENSBTAG00000006386,ENSBTAG00000009908,ENSBTAG00000047608,ENSBTAG00000021720,ENSBTAG00000003229,ENSBTAG00000038783,ENSBTAG00000047425,ENSBTAG00000019701,ENSBTAG00000005495,ENSBTAG00000016581,ENSBTAG00000001794,…	Novel07167,ENSBTAG00000007090,Novel08570,Novel06057,Novel06133,Novel07403,Novel05185,Novel03640
GO:0005747	mitochondrial respiratory chain complex I	cellular_component	7.403e-08	ENSBTAG00000018483,ENSBTAG00000009509,ENSBTAG00000012634,ENSBTAG00000019419,ENSBTAG00000047278,ENSBTAG00000007754,ENSBTAG00000039582,ENSBTAG00000009914,ENSBTAG00000014669,ENSBTAG00000012072,ENSBTAG00000003279,ENSBTAG00000009334,ENSBTAG00000012760,ENSBTAG00000020405,ENSBTAG00000003728,ENSBTAG00000002463,ENSBTAG00000009534
GO:0030964	NADH dehydrogenase complex	cellular_component	7.403e-08	ENSBTAG00000019419,ENSBTAG00000012634,ENSBTAG00000009509,ENSBTAG00000047278,ENSBTAG00000007754,ENSBTAG00000039582,ENSBTAG00000009914,ENSBTAG00000018483,ENSBTAG00000020405,ENSBTAG00000012760,ENSBTAG00000012072,ENSBTAG00000003279,ENSBTAG00000009334,ENSBTAG00000009534,ENSBTAG00000003728,ENSBTAG00000002463,ENSBTAG00000014669
GO:0045271	respiratory chain complex I	cellular_component	7.403e-08	ENSBTAG00000018483,ENSBTAG00000019419,ENSBTAG00000009509,ENSBTAG00000012634,ENSBTAG00000009914,ENSBTAG00000039582,ENSBTAG00000047278,ENSBTAG00000007754,ENSBTAG00000014669,ENSBTAG00000012760,ENSBTAG00000020405,ENSBTAG00000003279,ENSBTAG00000009334,ENSBTAG00000012072,ENSBTAG00000009534,ENSBTAG00000002463,ENSBTAG00000003728
GO:0045259	proton-transporting ATP synthase complex	cellular_component	8.8285e-08	ENSBTAG00000017496,Novel09714,ENSBTAG00000032954,ENSBTAG00000021227,ENSBTAG00000002094,ENSBTAG00000026886,ENSBTAG00000039208,ENSBTAG00000007332,ENSBTAG00000002507,ENSBTAG00000018278,ENSBTAG00000018339,ENSBTAG00000013315,Novel10032,ENSBTAG00000032057	Novel03392,ENSBTAG00000016711,Novel05937,Novel03013,Novel00129,Novel08610,Novel08419,Novel00897,Novel03800
GO:0043226	organelle	cellular_component	1.1634e-07	ENSBTAG00000008541,ENSBTAG00000021377,ENSBTAG00000014991,Novel03524,ENSBTAG00000014633,ENSBTAG00000007160,ENSBTAG00000003936,ENSBTAG00000045931,ENSBTAG00000008372,ENSBTAG00000004833,ENSBTAG00000022501,ENSBTAG00000047425,ENSBTAG00000005495,ENSBTAG00000011918,ENSBTAG00000048286,ENSBTAG00000009334,ENSBTAG00000000936,ENSBTAG00000016295,Novel05984,ENSBTAG00000024240,ENSBTAG00000006759,ENSBTAG000000320…	ENSBTAG00000019373,ENSBTAG00000012976,ENSBTAG00000043996,ENSBTAG00000017677,ENSBTAG00000014011,ENSBTAG00000013937,ENSBTAG00000002044,ENSBTAG00000033384,ENSBTAG00000019376,Novel01396,ENSBTAG00000032613,ENSBTAG00000004280,ENSBTAG00000002733,ENSBTAG00000017263,ENSBTAG00000005446,ENSBTAG00000020425,ENSBTAG00000047315,ENSBTAG00000002490,ENSBTAG00000046918,Novel08834,ENSBTAG00000013057,ENSBTAG000000079…
GO:0043227	membrane-bounded organelle	cellular_component	1.2585e-07	ENSBTAG00000013957,Novel06816,ENSBTAG00000012366,ENSBTAG00000005385,ENSBTAG00000009908,ENSBTAG00000017147,ENSBTAG00000014669,ENSBTAG00000009479,ENSBTAG00000019295,ENSBTAG00000016309,ENSBTAG00000019453,ENSBTAG00000012943,ENSBTAG00000024520,ENSBTAG00000011837,ENSBTAG00000016563,ENSBTAG00000021961,ENSBTAG00000003617,ENSBTAG00000002026,ENSBTAG00000011544,ENSBTAG00000017530,Novel07337,ENSBTAG000000030…	ENSBTAG00000000782,ENSBTAG00000000460,ENSBTAG00000005681,ENSBTAG00000044033,ENSBTAG00000009618,ENSBTAG00000044166,ENSBTAG00000005824,ENSBTAG00000014443,Novel04560,ENSBTAG00000006323,ENSBTAG00000001558,ENSBTAG00000017053,ENSBTAG00000014636,ENSBTAG00000000379,ENSBTAG00000018784,Novel02388,ENSBTAG00000017694,ENSBTAG00000021535,ENSBTAG00000004694,ENSBTAG00000015717,Novel05541,Novel00897,Novel09737,EN…
GO:0044710	single-organism metabolic process	biological_process	4.8408e-07	Novel07600,ENSBTAG00000008293,ENSBTAG00000002321,ENSBTAG00000012774,ENSBTAG00000032057,ENSBTAG00000020480,ENSBTAG00000004379,ENSBTAG00000001788,ENSBTAG00000017670,ENSBTAG00000014964,ENSBTAG00000015848,ENSBTAG00000024240,ENSBTAG00000022167,ENSBTAG00000006227,ENSBTAG00000003279,ENSBTAG00000009334,ENSBTAG00000017218,ENSBTAG00000005257,ENSBTAG00000000285,ENSBTAG00000013315,ENSBTAG00000004430,Novel077…	ENSBTAG00000027151,ENSBTAG00000016886,ENSBTAG00000002490,ENSBTAG00000014319,ENSBTAG00000003472,ENSBTAG00000014523,Novel03392,ENSBTAG00000007584,ENSBTAG00000008063,ENSBTAG00000016269,ENSBTAG00000012350,Novel03640,ENSBTAG00000008683,ENSBTAG00000020803,Novel01923,ENSBTAG00000002699,Novel03169,Novel03013,ENSBTAG00000002417,Novel02412,ENSBTAG00000013013,Novel03800,ENSBTAG00000003797,ENSBTAG00000012012…
GO:0043229	intracellular organelle	cellular_component	6.7753e-07	ENSBTAG00000004344,ENSBTAG00000005976,ENSBTAG00000020759,ENSBTAG00000018483,ENSBTAG00000016277,ENSBTAG00000030595,Novel04656,ENSBTAG00000013531,ENSBTAG00000009509,ENSBTAG00000018628,ENSBTAG00000031648,ENSBTAG00000015962,ENSBTAG00000000639,ENSBTAG00000039374,ENSBTAG00000004059,ENSBTAG00000007976,ENSBTAG00000020449,ENSBTAG00000018588,ENSBTAG00000003162,ENSBTAG00000010543,ENSBTAG00000007332,ENSBTAG0…	ENSBTAG00000018420,ENSBTAG00000022777,ENSBTAG00000009834,Novel06285,ENSBTAG00000008078,ENSBTAG00000015036,ENSBTAG00000014818,ENSBTAG00000016723,ENSBTAG00000043969,ENSBTAG00000017679,ENSBTAG00000014619,ENSBTAG00000039081,ENSBTAG00000014855,ENSBTAG00000000473,ENSBTAG00000004710,ENSBTAG00000019675,ENSBTAG00000000819,ENSBTAG00000000978,ENSBTAG00000015981,ENSBTAG00000011851,ENSBTAG00000021344,ENSBTAG0…
GO:0043231	intracellular membrane-bounded organelle	cellular_component	6.8009e-07	ENSBTAG00000009334,ENSBTAG00000000936,ENSBTAG00000016295,ENSBTAG00000024240,ENSBTAG00000006759,ENSBTAG00000032057,ENSBTAG00000003904,ENSBTAG00000004263,ENSBTAG00000002463,ENSBTAG00000007363,ENSBTAG00000021790,ENSBTAG00000000451,Novel03159,ENSBTAG00000007479,ENSBTAG00000008541,ENSBTAG00000014633,ENSBTAG00000045931,ENSBTAG00000003936,ENSBTAG00000007160,ENSBTAG00000008372,ENSBTAG00000004833,ENSBTAG0…	ENSBTAG00000002733,ENSBTAG00000004280,ENSBTAG00000017263,ENSBTAG00000005446,ENSBTAG00000020425,ENSBTAG00000047315,ENSBTAG00000002490,ENSBTAG00000046918,Novel08834,ENSBTAG00000013057,ENSBTAG00000007909,ENSBTAG00000003051,ENSBTAG00000002699,ENSBTAG00000004940,ENSBTAG00000012350,ENSBTAG00000019373,ENSBTAG00000012976,ENSBTAG00000017677,ENSBTAG00000043996,ENSBTAG00000002044,ENSBTAG00000033384,ENSBTAG0…
GO:0005753	mitochondrial proton-transporting ATP synthase complex	cellular_component	1.0136e-06	ENSBTAG00000018339,ENSBTAG00000018278,ENSBTAG00000002507,ENSBTAG00000032057,ENSBTAG00000013315,ENSBTAG00000021227,ENSBTAG00000032954,Novel09714,ENSBTAG00000017496,ENSBTAG00000007332,ENSBTAG00000039208,ENSBTAG00000026886,ENSBTAG00000002094	Novel08610,Novel00897,Novel05937,Novel03013,ENSBTAG00000016711,Novel03392
GO:0044391	ribosomal subunit	cellular_component	1.5081e-06	ENSBTAG00000015388,ENSBTAG00000023792,ENSBTAG00000014423,ENSBTAG00000015283,ENSBTAG00000006383,ENSBTAG00000022902,ENSBTAG00000005296,ENSBTAG00000000825,ENSBTAG00000047608,ENSBTAG00000015285,ENSBTAG00000002038,ENSBTAG00000007398,ENSBTAG00000009908,ENSBTAG00000022278,ENSBTAG00000006487,ENSBTAG00000002708,ENSBTAG00000017389,ENSBTAG00000015598,ENSBTAG00000006963,ENSBTAG00000011963,ENSBTAG00000025571,…
GO:0015985	energy coupled proton transport, down electrochemical gradient	biological_process	1.815e-06	ENSBTAG00000032057,Novel10032,ENSBTAG00000013315,ENSBTAG00000002507,ENSBTAG00000018339,ENSBTAG00000018278,ENSBTAG00000039208,ENSBTAG00000007332,ENSBTAG00000032954,ENSBTAG00000021227,ENSBTAG00000017496,Novel09714	Novel03800,Novel08419,Novel00897,Novel00129,Novel08610,Novel03013,Novel05937,Novel03392
GO:0015986	ATP synthesis coupled proton transport	biological_process	1.815e-06	ENSBTAG00000032057,Novel10032,ENSBTAG00000013315,ENSBTAG00000018278,ENSBTAG00000018339,ENSBTAG00000002507,ENSBTAG00000039208,ENSBTAG00000007332,ENSBTAG00000021227,ENSBTAG00000032954,Novel09714,ENSBTAG00000017496	Novel03800,Novel08419,Novel00897,Novel08610,Novel00129,Novel03013,Novel05937,Novel03392
GO:0034061	DNA polymerase activity	molecular_function	2.5573e-06	Novel07793,Novel07408,ENSBTAG00000017189,Novel09943,Novel00576,Novel05801,Novel02833,Novel09744,Novel08102,ENSBTAG00000001920,Novel01810,Novel02556,Novel04649,Novel02587,Novel07600,Novel05995,Novel02316,Novel03713,Novel04097,Novel09944,Novel02917,Novel09906,Novel09193,Novel05326,ENSBTAG00000001179,Novel07044,Novel04648,Novel02349,Novel03340,Novel00478,Novel08858,Novel09195,Novel09634,Novel04651,N…	Novel03129,Novel08063,Novel00897,ENSBTAG00000007796,Novel09797,Novel00583,ENSBTAG00000018420,ENSBTAG00000006015,Novel01406,Novel07185,Novel00009,Novel09453,Novel08917,Novel01232,Novel00129,Novel06513,Novel00470,Novel00608,Novel01396,Novel01661,Novel04771,Novel04020,Novel08610,Novel07844,Novel06684,Novel00585,Novel08381,Novel05464,Novel06857,Novel08733,ENSBTAG00000009129,Novel00541
GO:0009142	nucleoside triphosphate biosynthetic process	biological_process	2.6261e-06	ENSBTAG00000021227,ENSBTAG00000032954,Novel09714,ENSBTAG00000017496,ENSBTAG00000007332,ENSBTAG00000039208,ENSBTAG00000004651,ENSBTAG00000002094,ENSBTAG00000018278,ENSBTAG00000018339,ENSBTAG00000002507,Novel03898,ENSBTAG00000032057,ENSBTAG00000016854,Novel10032,ENSBTAG00000013315	ENSBTAG00000035370,ENSBTAG00000017017,ENSBTAG00000002689,Novel05937,ENSBTAG00000002488,Novel03013,Novel03392,Novel08610,Novel00129,ENSBTAG00000017024,Novel03800,Novel08419,Novel00897
GO:0009145	purine nucleoside triphosphate biosynthetic process	biological_process	3.2713e-06	ENSBTAG00000018339,ENSBTAG00000018278,ENSBTAG00000002507,Novel03898,ENSBTAG00000032057,Novel10032,ENSBTAG00000013315,ENSBTAG00000021227,ENSBTAG00000032954,Novel09714,ENSBTAG00000017496,ENSBTAG00000039208,ENSBTAG00000007332,ENSBTAG00000002094,ENSBTAG00000004651	Novel08610,Novel00129,ENSBTAG00000017024,Novel03800,Novel08419,Novel00897,ENSBTAG00000002689,ENSBTAG00000002488,Novel05937,Novel03013,Novel03392
GO:0009206	purine ribonucleoside triphosphate biosynthetic process	biological_process	3.2713e-06	ENSBTAG00000013315,Novel10032,ENSBTAG00000032057,Novel03898,ENSBTAG00000018278,ENSBTAG00000018339,ENSBTAG00000002507,ENSBTAG00000004651,ENSBTAG00000002094,ENSBTAG00000007332,ENSBTAG00000039208,Novel09714,ENSBTAG00000017496,ENSBTAG00000021227,ENSBTAG00000032954	Novel00897,Novel08419,Novel03800,ENSBTAG00000017024,Novel08610,Novel00129,Novel03392,Novel05937,ENSBTAG00000002488,Novel03013,ENSBTAG00000002689
GO:0019012	virion	cellular_component	3.32e-06	Novel03449,Novel00830,Novel09744,Novel04557,Novel03723,Novel09906,Novel07708,Novel08102,Novel05326,Novel08542,Novel06816,Novel00478,Novel02849,Novel04653,Novel04527,Novel04651,ENSBTAG00000007499,Novel09195,Novel10032,Novel00905	Novel00470,Novel01396,Novel03397,Novel08419,Novel00897,Novel04844,Novel06684,Novel08589,Novel01239,Novel02861,Novel00583,Novel09952,Novel04781,Novel08733,Novel06513,Novel02798
GO:0009201	ribonucleoside triphosphate biosynthetic process	biological_process	3.3977e-06	Novel03898,ENSBTAG00000002507,ENSBTAG00000018278,ENSBTAG00000018339,ENSBTAG00000013315,Novel10032,ENSBTAG00000032057,ENSBTAG00000017496,Novel09714,ENSBTAG00000032954,ENSBTAG00000021227,ENSBTAG00000004651,ENSBTAG00000002094,ENSBTAG00000007332,ENSBTAG00000039208	ENSBTAG00000017024,Novel00129,Novel08610,Novel08419,Novel00897,Novel03800,ENSBTAG00000002689,ENSBTAG00000017017,Novel03392,ENSBTAG00000002488,Novel05937,Novel03013
GO:0030529	ribonucleoprotein complex	cellular_component	3.9382e-06	ENSBTAG00000031723,ENSBTAG00000019718,ENSBTAG00000001520,ENSBTAG00000002306,ENSBTAG00000011963,ENSBTAG00000019182,ENSBTAG00000005285,ENSBTAG00000010668,Novel09744,ENSBTAG00000023471,ENSBTAG00000039138,Novel05433,ENSBTAG00000007363,ENSBTAG00000012044,Novel05432,ENSBTAG00000018360,Novel04817,ENSBTAG00000018800,ENSBTAG00000003228,ENSBTAG00000014579,ENSBTAG00000006423,ENSBTAG00000009632,ENSBTAG000000…	Novel03640,ENSBTAG00000018708,ENSBTAG00000000502,Novel05185,ENSBTAG00000003719,Novel07403,ENSBTAG00000002407,ENSBTAG00000001558,ENSBTAG00000004266,Novel06057,Novel06133,Novel07167,ENSBTAG00000007090,ENSBTAG00000020930,Novel08570,ENSBTAG00000008060,Novel05718,ENSBTAG00000018263,Novel00585,ENSBTAG00000033077
GO:0048387	negative regulation of retinoic acid receptor signaling pathway	biological_process	5.9135e-06		ENSBTAG00000046202,ENSBTAG00000001210,ENSBTAG00000024791,ENSBTAG00000040570,ENSBTAG00000038000,ENSBTAG00000015600,ENSBTAG00000040419,ENSBTAG00000031507,ENSBTAG00000046789,ENSBTAG00000012389,ENSBTAG00000038264,ENSBTAG00000046630
GO:0044423	virion part	cellular_component	7.8511e-06	Novel03449,Novel00830,Novel03723,Novel09906,Novel09744,Novel04557,Novel05326,Novel07708,Novel08102,Novel06816,Novel08542,Novel02849,Novel04653,Novel00478,Novel09195,Novel10032,Novel04527,Novel04651,ENSBTAG00000007499,Novel00905	Novel00470,Novel01396,Novel03397,Novel08419,Novel00897,Novel04844,Novel06684,Novel08589,Novel01239,Novel00583,Novel02861,Novel04781,Novel08733,Novel02798
GO:0044445	cytosolic part	cellular_component	9.0012e-06	ENSBTAG00000015285,ENSBTAG00000003766,ENSBTAG00000037644,ENSBTAG00000009908,ENSBTAG00000002038,ENSBTAG00000015388,ENSBTAG00000015283,ENSBTAG00000023792,ENSBTAG00000014423,ENSBTAG00000004531,ENSBTAG00000006383,ENSBTAG00000020338,Novel06816,ENSBTAG00000015598,ENSBTAG00000017389,Novel04653,ENSBTAG00000008812,ENSBTAG00000022278,ENSBTAG00000006487,ENSBTAG00000023471,Novel06991,ENSBTAG00000006963,ENSBT…	ENSBTAG00000000172,Novel08419,ENSBTAG00000012470,ENSBTAG00000012939
GO:0022626	cytosolic ribosome	cellular_component	9.3971e-06	ENSBTAG00000018628,ENSBTAG00000002060,ENSBTAG00000017389,ENSBTAG00000015598,ENSBTAG00000022278,ENSBTAG00000012044,ENSBTAG00000003229,ENSBTAG00000038783,ENSBTAG00000019701,ENSBTAG00000006487,ENSBTAG00000015285,ENSBTAG00000023471,ENSBTAG00000009908,ENSBTAG00000002038,ENSBTAG00000015388,ENSBTAG00000006963,ENSBTAG00000011963,ENSBTAG00000006383,ENSBTAG00000015283,ENSBTAG00000023792,ENSBTAG00000019718,…
GO:0006091	generation of precursor metabolites and energy	biological_process	9.6403e-06	ENSBTAG00000000913,ENSBTAG00000019295,ENSBTAG00000003728,ENSBTAG00000001521,ENSBTAG00000015853,ENSBTAG00000001578,ENSBTAG00000005530,ENSBTAG00000012697,ENSBTAG00000011918,ENSBTAG00000017764,ENSBTAG00000014093,ENSBTAG00000015266,ENSBTAG00000046019,ENSBTAG00000021724,ENSBTAG00000002742,ENSBTAG00000009334,ENSBTAG00000046319,ENSBTAG00000012760,ENSBTAG00000018813,Novel08714,ENSBTAG00000016266,ENSBTAG0…	ENSBTAG00000008895,Novel02412,ENSBTAG00000016662,ENSBTAG00000021535,ENSBTAG00000012380,ENSBTAG00000008683,ENSBTAG00000024957,ENSBTAG00000002044,ENSBTAG00000017024,ENSBTAG00000000257,Novel09533,ENSBTAG00000008063,ENSBTAG00000002488,ENSBTAG00000014831,ENSBTAG00000016711,ENSBTAG00000015355,ENSBTAG00000016886
GO:0006754	ATP biosynthetic process	biological_process	1.0394e-05	Novel10032,ENSBTAG00000013315,ENSBTAG00000032057,ENSBTAG00000002507,ENSBTAG00000018339,ENSBTAG00000018278,ENSBTAG00000002094,ENSBTAG00000007332,ENSBTAG00000039208,ENSBTAG00000017496,Novel09714,ENSBTAG00000032954,ENSBTAG00000021227	Novel08419,Novel00897,Novel03800,ENSBTAG00000017024,Novel00129,Novel08610,Novel03392,Novel05937,ENSBTAG00000002488,Novel03013
GO:0019028	viral capsid	cellular_component	1.5197e-05	Novel06816,Novel08542,Novel03449,Novel00830,Novel04653,Novel02849,Novel00478,Novel10032,Novel03723,ENSBTAG00000007499,Novel04557,Novel04651,Novel09744,Novel00905,Novel05326	Novel01239,Novel08589,Novel00470,Novel00583,Novel00897,Novel03397,Novel01396,Novel02798,Novel08733
GO:0033177	proton-transporting two-sector ATPase complex, proton-transporting domain	cellular_component	1.6796e-05	ENSBTAG00000018339,ENSBTAG00000032057,Novel04557,Novel10032,ENSBTAG00000021227,ENSBTAG00000018889,ENSBTAG00000021092,ENSBTAG00000017496,Novel09714,ENSBTAG00000004263,ENSBTAG00000007332,Novel06816,ENSBTAG00000002094	Novel00129,Novel08610,Novel08419,Novel00897,Novel03230,Novel03013,Novel05937,Novel03392
GO:0008200	ion channel inhibitor activity	molecular_function	1.6834e-05	ENSBTAG00000019648,ENSBTAG00000021549,Novel03450,Novel03524,Novel04649	Novel09942,Novel09733,ENSBTAG00000005412,ENSBTAG00000007553,Novel09566,Novel01499,ENSBTAG00000006589,Novel06599,Novel01239
GO:0003723	RNA binding	molecular_function	1.7091e-05	Novel07793,Novel05801,ENSBTAG00000007363,ENSBTAG00000005969,Novel09744,ENSBTAG00000003547,Novel01810,ENSBTAG00000019718,ENSBTAG00000019182,ENSBTAG00000016311,Novel02556,Novel07600,ENSBTAG00000019010,Novel02316,ENSBTAG00000004348,Novel04097,Novel09944,ENSBTAG00000014297,ENSBTAG00000005495,ENSBTAG00000009906,Novel09906,ENSBTAG00000033322,ENSBTAG00000009142,ENSBTAG00000044081,ENSBTAG00000016908,Nove…	ENSBTAG00000033727,Novel03129,ENSBTAG00000048053,Novel08834,ENSBTAG00000004940,ENSBTAG00000020701,ENSBTAG00000000502,ENSBTAG00000014886,ENSBTAG00000043990,Novel07533,ENSBTAG00000003719,Novel07185,Novel06513,Novel08917,Novel01232,ENSBTAG00000003103,Novel00608,ENSBTAG00000030168,ENSBTAG00000007210,Novel00470,ENSBTAG00000004567,ENSBTAG00000017919,Novel01396,ENSBTAG00000046348,ENSBTAG00000033077,Nove…
GO:0003964	RNA-directed DNA polymerase activity	molecular_function	1.8631e-05	Novel05801,Novel00576,Novel09943,Novel07793,Novel07408,Novel09944,Novel04097,Novel03713,Novel07044,Novel01810,Novel08102,ENSBTAG00000001179,Novel05326,Novel09744,Novel09193,Novel09906,Novel02833,Novel02917,Novel03340,Novel00478,Novel02349,Novel04648,Novel04649,Novel02556,Novel02316,Novel05995,Novel00905,Novel06868,Novel04651,Novel07600,Novel02587,Novel09195,Novel09634,Novel08858	Novel00608,Novel08063,Novel00470,Novel03129,Novel08610,Novel09797,Novel04020,Novel01661,Novel04771,Novel00897,Novel01396,Novel08381,Novel00583,Novel00585,Novel07844,Novel06684,Novel00541,Novel00129,Novel06513,Novel08733,Novel08917,Novel01232,Novel06857,Novel05464,Novel07185
GO:0071704	organic substance metabolic process	biological_process	2.3144e-05	ENSBTAG00000001998,Novel05995,ENSBTAG00000034185,ENSBTAG00000005416,ENSBTAG00000018069,ENSBTAG00000012739,ENSBTAG00000002784,ENSBTAG00000021724,Novel02725,ENSBTAG00000003476,Novel05432,ENSBTAG00000006189,Novel10032,ENSBTAG00000000284,ENSBTAG00000037634,Novel03340,Novel03812,ENSBTAG00000004586,ENSBTAG00000012898,ENSBTAG00000016708,ENSBTAG00000013038,ENSBTAG00000020031,ENSBTAG00000040435,ENSBTAG000…	ENSBTAG00000002214,ENSBTAG00000000965,ENSBTAG00000001010,ENSBTAG00000010324,ENSBTAG00000038264,ENSBTAG00000017123,ENSBTAG00000020984,ENSBTAG00000009749,ENSBTAG00000019980,ENSBTAG00000040570,ENSBTAG00000018313,ENSBTAG00000017021,ENSBTAG00000004038,ENSBTAG00000015670,ENSBTAG00000000905,Novel09797,ENSBTAG00000024107,ENSBTAG00000000951,ENSBTAG00000010371,ENSBTAG00000008849,Novel00799,ENSBTAG000000440…
GO:0016248	channel inhibitor activity	molecular_function	2.4082e-05	Novel04649,Novel03450,Novel03524,ENSBTAG00000021549,ENSBTAG00000019648	Novel01239,Novel06599,ENSBTAG00000006589,Novel09566,ENSBTAG00000007553,Novel01499,Novel09942,Novel09733,ENSBTAG00000005412
GO:0044238	primary metabolic process	biological_process	2.5209e-05	ENSBTAG00000046971,ENSBTAG00000021307,Novel02917,ENSBTAG00000015200,ENSBTAG00000037980,ENSBTAG00000012090,ENSBTAG00000009914,Novel09195,ENSBTAG00000030956,Novel02349,ENSBTAG00000022278,ENSBTAG00000005828,ENSBTAG00000004178,ENSBTAG00000021754,ENSBTAG00000015266,ENSBTAG00000008143,ENSBTAG00000006919,ENSBTAG00000020391,ENSBTAG00000007814,ENSBTAG00000019971,ENSBTAG00000005715,ENSBTAG00000013569,ENSBT…	Novel06566,ENSBTAG00000019615,ENSBTAG00000033345,ENSBTAG00000006589,ENSBTAG00000035370,ENSBTAG00000007746,ENSBTAG00000014605,Novel00470,ENSBTAG00000014138,ENSBTAG00000046609,ENSBTAG00000002295,ENSBTAG00000004126,ENSBTAG00000004442,Novel02150,ENSBTAG00000015600,Novel09096,ENSBTAG00000047502,ENSBTAG00000017626,Novel02007,ENSBTAG00000005562,ENSBTAG00000007139,ENSBTAG00000010362,ENSBTAG00000018246,EN…
GO:0048385	regulation of retinoic acid receptor signaling pathway	biological_process	2.8782e-05		ENSBTAG00000040419,ENSBTAG00000015600,ENSBTAG00000031507,ENSBTAG00000012389,ENSBTAG00000038264,ENSBTAG00000046630,ENSBTAG00000046789,ENSBTAG00000046202,ENSBTAG00000001210,ENSBTAG00000024791,ENSBTAG00000038000,ENSBTAG00000040570
GO:0042974	retinoic acid receptor binding	molecular_function	3.3201e-05		ENSBTAG00000040570,ENSBTAG00000038000,ENSBTAG00000010681,ENSBTAG00000024791,ENSBTAG00000046202,ENSBTAG00000001210,ENSBTAG00000046789,ENSBTAG00000012389,ENSBTAG00000038264,ENSBTAG00000046630,ENSBTAG00000001333,ENSBTAG00000031507,ENSBTAG00000015600,ENSBTAG00000040419
GO:0006278	RNA-dependent DNA replication	biological_process	3.5928e-05	Novel05326,Novel01810,Novel07044,Novel08102,Novel09906,Novel02833,Novel02917,Novel09193,Novel09744,Novel09943,Novel00576,Novel05801,Novel07793,Novel07408,Novel09944,Novel04097,Novel03713,Novel00905,Novel06868,Novel02316,Novel05995,Novel09195,Novel09634,Novel02587,Novel08858,Novel04651,Novel07600,Novel02349,ENSBTAG00000032982,Novel03340,Novel00478,Novel04649,Novel02556,Novel04648	Novel04020,Novel08610,Novel09797,Novel00897,Novel01396,Novel01661,Novel04771,Novel03129,Novel00470,Novel00608,Novel08063,Novel00541,Novel00129,Novel06513,Novel08917,Novel08733,Novel01232,Novel05464,Novel07185,Novel06857,Novel00583,Novel08381,Novel07844,Novel06684,Novel00585
GO:0042451	purine nucleoside biosynthetic process	biological_process	3.7975e-05	ENSBTAG00000004651,ENSBTAG00000002094,ENSBTAG00000007332,ENSBTAG00000039208,ENSBTAG00000017496,Novel09714,ENSBTAG00000032954,ENSBTAG00000021227,Novel10032,ENSBTAG00000013315,ENSBTAG00000032057,ENSBTAG00000000639,Novel03898,ENSBTAG00000002507,ENSBTAG00000018339,ENSBTAG00000018278	Novel03392,ENSBTAG00000002488,Novel05937,Novel03013,ENSBTAG00000013013,ENSBTAG00000002689,Novel08419,Novel00897,ENSBTAG00000012350,Novel03800,ENSBTAG00000017024,Novel00129,Novel08610
GO:0046129	purine ribonucleoside biosynthetic process	biological_process	3.7975e-05	ENSBTAG00000013315,Novel10032,ENSBTAG00000032057,ENSBTAG00000000639,Novel03898,ENSBTAG00000002507,ENSBTAG00000018278,ENSBTAG00000018339,ENSBTAG00000004651,ENSBTAG00000002094,ENSBTAG00000007332,ENSBTAG00000039208,ENSBTAG00000017496,Novel09714,ENSBTAG00000032954,ENSBTAG00000021227	Novel00897,Novel08419,ENSBTAG00000012350,Novel03800,ENSBTAG00000017024,Novel00129,Novel08610,Novel03392,Novel05937,ENSBTAG00000002488,Novel03013,ENSBTAG00000002689,ENSBTAG00000013013
GO:1901659	glycosyl compound biosynthetic process	biological_process	3.8193e-05	ENSBTAG00000013315,Novel10032,ENSBTAG00000032057,ENSBTAG00000000639,Novel03898,ENSBTAG00000018339,ENSBTAG00000019232,ENSBTAG00000018278,ENSBTAG00000002507,ENSBTAG00000004651,ENSBTAG00000002094,ENSBTAG00000007332,ENSBTAG00000039208,Novel09714,ENSBTAG00000017496,ENSBTAG00000021227,ENSBTAG00000032954	Novel00897,Novel08419,Novel03800,ENSBTAG00000012350,ENSBTAG00000017024,Novel08610,Novel00129,Novel03392,ENSBTAG00000002488,Novel05937,Novel03013,ENSBTAG00000017017,ENSBTAG00000002689,ENSBTAG00000013013
GO:0055114	oxidation-reduction process	biological_process	4.9325e-05	ENSBTAG00000025903,ENSBTAG00000002463,ENSBTAG00000008648,ENSBTAG00000008692,ENSBTAG00000004495,ENSBTAG00000005530,Novel06612,ENSBTAG00000019025,ENSBTAG00000005465,ENSBTAG00000004178,ENSBTAG00000015266,ENSBTAG00000032996,ENSBTAG00000005257,ENSBTAG00000009334,ENSBTAG00000003279,ENSBTAG00000020729,ENSBTAG00000018813,ENSBTAG00000013414,ENSBTAG00000024240,ENSBTAG00000009294,ENSBTAG00000015848,ENSBTAG0…	Novel02412,ENSBTAG00000016662,Novel03169,ENSBTAG00000008683,Novel03640,Novel01923,ENSBTAG00000000257,ENSBTAG00000018041,ENSBTAG00000016269,ENSBTAG00000008063,ENSBTAG00000003892,ENSBTAG00000017442,ENSBTAG00000016886,Novel01852,ENSBTAG00000002044,Novel04852,Novel06410,ENSBTAG00000039522,ENSBTAG00000006326,ENSBTAG00000015355,ENSBTAG00000012012,ENSBTAG00000010119,ENSBTAG00000010365,ENSBTAG00000021535…
GO:0048384	retinoic acid receptor signaling pathway	biological_process	5.4842e-05		ENSBTAG00000040419,ENSBTAG00000010119,ENSBTAG00000015600,ENSBTAG00000031507,ENSBTAG00000046789,ENSBTAG00000010392,ENSBTAG00000038264,ENSBTAG00000012389,ENSBTAG00000046630,ENSBTAG00000046202,ENSBTAG00000001210,ENSBTAG00000024791,ENSBTAG00000047315,ENSBTAG00000040570,ENSBTAG00000038000
GO:0016247	channel regulator activity	molecular_function	6.1623e-05	ENSBTAG00000020194,ENSBTAG00000009826,ENSBTAG00000021549,Novel03450,ENSBTAG00000019648,Novel03524,Novel04649	Novel09733,Novel09942,Novel01499,ENSBTAG00000007553,Novel09566,Novel06109,ENSBTAG00000006589,ENSBTAG00000005412,ENSBTAG00000002392,ENSBTAG00000013047,ENSBTAG00000001150,Novel06599,Novel01239
GO:0022625	cytosolic large ribosomal subunit	cellular_component	6.6386e-05	ENSBTAG00000018628,ENSBTAG00000023471,ENSBTAG00000002060,ENSBTAG00000002038,ENSBTAG00000017389,ENSBTAG00000022278,ENSBTAG00000012044,ENSBTAG00000015388,ENSBTAG00000006963,ENSBTAG00000038783,ENSBTAG00000015283,ENSBTAG00000003229,ENSBTAG00000019701,ENSBTAG00000014423
GO:0009263	deoxyribonucleotide biosynthetic process	biological_process	6.6436e-05	ENSBTAG00000008216,ENSBTAG00000013111,ENSBTAG00000015408	Novel02077,ENSBTAG00000035370,ENSBTAG00000021208
GO:0015934	large ribosomal subunit	cellular_component	6.86e-05	ENSBTAG00000012044,ENSBTAG00000018360,ENSBTAG00000022278,ENSBTAG00000003229,ENSBTAG00000038783,ENSBTAG00000019701,ENSBTAG00000002060,ENSBTAG00000018628,ENSBTAG00000017389,ENSBTAG00000015388,ENSBTAG00000006963,ENSBTAG00000015283,ENSBTAG00000014423,ENSBTAG00000022902,ENSBTAG00000005296,ENSBTAG00000023471,ENSBTAG00000039138,ENSBTAG00000007398,ENSBTAG00000002038,ENSBTAG00000019457
GO:0044281	small molecule metabolic process	biological_process	7.1788e-05	ENSBTAG00000025903,ENSBTAG00000008648,ENSBTAG00000047325,ENSBTAG00000011917,ENSBTAG00000013869,ENSBTAG00000004430,Novel07708,ENSBTAG00000000285,ENSBTAG00000013315,ENSBTAG00000005257,ENSBTAG00000017218,ENSBTAG00000024240,ENSBTAG00000022167,ENSBTAG00000014964,ENSBTAG00000002321,ENSBTAG00000008293,ENSBTAG00000032057,ENSBTAG00000012774,ENSBTAG00000001788,ENSBTAG00000017670,ENSBTAG00000020480,ENSBTAG0…	ENSBTAG00000013013,Novel03013,ENSBTAG00000002417,ENSBTAG00000020803,ENSBTAG00000012350,ENSBTAG00000016269,ENSBTAG00000008063,ENSBTAG00000003472,ENSBTAG00000014523,Novel03392,ENSBTAG00000014319,ENSBTAG00000027151,ENSBTAG00000016886,ENSBTAG00000002490,ENSBTAG00000032021,ENSBTAG00000009128,Novel01396,ENSBTAG00000002788,ENSBTAG00000003898,ENSBTAG00000011892,ENSBTAG00000006557,ENSBTAG00000011602,ENSBT…
GO:0009163	nucleoside biosynthetic process	biological_process	8.3736e-05	ENSBTAG00000032954,ENSBTAG00000021227,ENSBTAG00000017496,Novel09714,ENSBTAG00000039208,ENSBTAG00000007332,ENSBTAG00000002094,ENSBTAG00000004651,ENSBTAG00000002507,ENSBTAG00000018339,ENSBTAG00000018278,Novel03898,ENSBTAG00000032057,ENSBTAG00000000639,ENSBTAG00000013315,Novel10032	ENSBTAG00000002689,ENSBTAG00000013013,ENSBTAG00000017017,ENSBTAG00000002488,Novel03013,Novel05937,Novel03392,Novel00129,Novel08610,ENSBTAG00000017024,ENSBTAG00000012350,Novel03800,Novel08419,Novel00897
GO:0042455	ribonucleoside biosynthetic process	biological_process	8.3736e-05	ENSBTAG00000004651,ENSBTAG00000002094,ENSBTAG00000007332,ENSBTAG00000039208,ENSBTAG00000017496,Novel09714,ENSBTAG00000032954,ENSBTAG00000021227,ENSBTAG00000013315,Novel10032,ENSBTAG00000000639,ENSBTAG00000032057,Novel03898,ENSBTAG00000002507,ENSBTAG00000018278,ENSBTAG00000018339	Novel03392,Novel05937,ENSBTAG00000002488,Novel03013,ENSBTAG00000002689,ENSBTAG00000013013,ENSBTAG00000017017,Novel08419,Novel00897,ENSBTAG00000012350,Novel03800,ENSBTAG00000017024,Novel00129,Novel08610
GO:0015980	energy derivation by oxidation of organic compounds	biological_process	8.4815e-05	ENSBTAG00000011918,ENSBTAG00000005530,ENSBTAG00000019295,ENSBTAG00000003728,ENSBTAG00000001521,ENSBTAG00000015853,ENSBTAG00000000913,ENSBTAG00000021724,ENSBTAG00000046019,ENSBTAG00000015266,ENSBTAG00000014093,ENSBTAG00000019096,ENSBTAG00000008314,ENSBTAG00000016266,ENSBTAG00000009334,ENSBTAG00000046319,ENSBTAG00000018813,Novel08714,ENSBTAG00000004347,ENSBTAG00000006227,ENSBTAG00000009914,ENSBTAG0…	ENSBTAG00000016662,Novel02412,Novel09533,ENSBTAG00000000257,ENSBTAG00000017024,ENSBTAG00000002044,ENSBTAG00000024957,ENSBTAG00000014831,ENSBTAG00000016886,ENSBTAG00000015355
GO:0045333	cellular respiration	biological_process	8.9261e-05	ENSBTAG00000046019,ENSBTAG00000015266,ENSBTAG00000021724,ENSBTAG00000020527,ENSBTAG00000014093,Novel07180,ENSBTAG00000006227,ENSBTAG00000009914,ENSBTAG00000008314,ENSBTAG00000011918,ENSBTAG00000019096,ENSBTAG00000000913,ENSBTAG00000009334,ENSBTAG00000046319,ENSBTAG00000018813,ENSBTAG00000019295,ENSBTAG00000003728,ENSBTAG00000001521,ENSBTAG00000016266,ENSBTAG00000015853	Novel09533,ENSBTAG00000024957,ENSBTAG00000002044,ENSBTAG00000017024,Novel02412
GO:0006099	tricarboxylic acid cycle	biological_process	0.00012383	ENSBTAG00000016266,ENSBTAG00000006227,ENSBTAG00000019295,ENSBTAG00000015853,ENSBTAG00000014093,ENSBTAG00000020527,ENSBTAG00000018813,ENSBTAG00000021724,ENSBTAG00000008314,ENSBTAG00000046019	Novel02412
GO:0016779	nucleotidyltransferase activity	molecular_function	0.00014087	ENSBTAG00000044000,Novel04649,Novel02556,ENSBTAG00000019010,Novel02316,Novel05995,ENSBTAG00000040384,ENSBTAG00000031061,Novel07600,Novel02587,Novel05801,Novel00576,ENSBTAG00000017189,Novel09943,Novel07793,Novel07408,ENSBTAG00000015002,ENSBTAG00000000111,ENSBTAG00000001920,Novel01810,Novel08102,Novel09744,Novel02833,Novel03340,Novel00478,Novel02349,Novel04648,Novel00905,Novel06868,Novel04651,Novel…	ENSBTAG00000018420,Novel00583,ENSBTAG00000005446,Novel00129,Novel06513,Novel08917,Novel01232,Novel00009,Novel09453,Novel07533,ENSBTAG00000006015,Novel07185,Novel01406,Novel02670,Novel08063,Novel03129,Novel09797,Novel03640,ENSBTAG00000007796,Novel00897,Novel08381,Novel00585,ENSBTAG00000018863,Novel07844,Novel06684,ENSBTAG00000009129,Novel00541,Novel08733,Novel06857,Novel05464,Novel04232,Novel00608…
GO:0009405	pathogenesis	biological_process	0.00015908	Novel03450,Novel08858,Novel03524	Novel09942,Novel09733,ENSBTAG00000007243,Novel09566,Novel01499,Novel01661,Novel08846,Novel02644,ENSBTAG00000012048,Novel06823,Novel04225,Novel01239,Novel06599,Novel03367
GO:0015988	energy coupled proton transmembrane transport, against electrochemical gradient	biological_process	0.00018816	ENSBTAG00000001927,ENSBTAG00000002507,ENSBTAG00000018889,ENSBTAG00000018339,ENSBTAG00000021092,ENSBTAG00000002703,ENSBTAG00000004263,ENSBTAG00000007572,Novel04557,ENSBTAG00000013315,Novel10032,Novel06816	Novel03230,Novel08419
GO:0015991	ATP hydrolysis coupled proton transport	biological_process	0.00018816	ENSBTAG00000007572,Novel04557,Novel06816,ENSBTAG00000013315,Novel10032,ENSBTAG00000002507,ENSBTAG00000001927,ENSBTAG00000021092,ENSBTAG00000018889,ENSBTAG00000018339,ENSBTAG00000004263,ENSBTAG00000002703	Novel08419,Novel03230
GO:0005198	structural molecule activity	molecular_function	0.00019063	ENSBTAG00000018800,Novel04817,ENSBTAG00000003228,ENSBTAG00000014579,ENSBTAG00000025385,ENSBTAG00000018628,Novel05433,ENSBTAG00000012044,Novel05432,ENSBTAG00000018360,ENSBTAG00000023471,ENSBTAG00000045901,ENSBTAG00000039138,ENSBTAG00000038384,ENSBTAG00000031723,ENSBTAG00000001520,ENSBTAG00000006625,ENSBTAG00000019718,ENSBTAG00000011412,Novel08102,ENSBTAG00000016165,ENSBTAG00000011963,Novel01714,No…	ENSBTAG00000017354,Novel05185,ENSBTAG00000047000,ENSBTAG00000006667,Novel00897,Novel00456,Novel01532,Novel04844,Novel03640,Novel04225,ENSBTAG00000005960,Novel07403,Novel00583,ENSBTAG00000003667,Novel00129,Novel02798,Novel06513,ENSBTAG00000002278,Novel09685,Novel00470,ENSBTAG00000000561,Novel08419,Novel06133,Novel03397,Novel06057,ENSBTAG00000037560,ENSBTAG00000017245,Novel02644,Novel08570,Novel069…
GO:0045263	proton-transporting ATP synthase complex, coupling factor F(o)	cellular_component	0.00020594	ENSBTAG00000017496,Novel09714,ENSBTAG00000018339,ENSBTAG00000021227,Novel10032,ENSBTAG00000002094,ENSBTAG00000032057,ENSBTAG00000007332	Novel00129,Novel08610,Novel00897,Novel08419,Novel03392,Novel05937,Novel03013
GO:0032991	macromolecular complex	cellular_component	0.00026312	ENSBTAG00000005416,ENSBTAG00000007133,ENSBTAG00000012426,ENSBTAG00000009509,ENSBTAG00000013531,ENSBTAG00000018483,Novel05432,ENSBTAG00000000711,ENSBTAG00000018628,ENSBTAG00000047847,ENSBTAG00000010624,ENSBTAG00000047356,ENSBTAG00000038384,ENSBTAG00000045510,ENSBTAG00000002784,ENSBTAG00000021724,ENSBTAG00000016266,ENSBTAG00000038277,ENSBTAG00000007332,ENSBTAG00000008314,ENSBTAG00000007754,ENSBTAG0…	ENSBTAG00000010324,ENSBTAG00000020984,ENSBTAG00000019980,ENSBTAG00000004038,ENSBTAG00000017021,ENSBTAG00000009891,Novel09685,ENSBTAG00000016723,ENSBTAG00000044044,ENSBTAG00000012470,ENSBTAG00000002999,ENSBTAG00000030556,ENSBTAG00000024204,ENSBTAG00000019675,ENSBTAG00000004710,Novel06517,Novel00585,Novel08733,ENSBTAG00000007090,ENSBTAG00000000978,ENSBTAG00000002688,ENSBTAG00000001150,ENSBTAG000000…
GO:0033176	proton-transporting V-type ATPase complex	cellular_component	0.00033376	Novel04557,ENSBTAG00000000203,ENSBTAG00000007572,Novel06816,ENSBTAG00000016309,Novel10032,ENSBTAG00000018889,ENSBTAG00000021092,ENSBTAG00000001927,ENSBTAG00000002703,ENSBTAG00000004263	Novel08419,Novel03230
GO:0009060	aerobic respiration	biological_process	0.00034548	ENSBTAG00000021724,ENSBTAG00000011918,ENSBTAG00000008314,ENSBTAG00000046019,ENSBTAG00000016266,ENSBTAG00000006227,ENSBTAG00000019295,ENSBTAG00000015853,ENSBTAG00000014093,ENSBTAG00000020527,ENSBTAG00000018813	ENSBTAG00000002044,Novel02412
GO:0009235	cobalamin metabolic process	biological_process	0.00041266	ENSBTAG00000015962,ENSBTAG00000014633,Novel06612,ENSBTAG00000017027	Novel06567
GO:0016772	transferase activity, transferring phosphorus-containing groups	molecular_function	0.00046191	ENSBTAG00000038480,ENSBTAG00000008124,ENSBTAG00000011763,Novel09906,Novel02917,ENSBTAG00000001179,Novel09944,Novel04097,ENSBTAG00000005892,ENSBTAG00000015408,ENSBTAG00000004018,Novel04651,Novel09195,Novel09634,ENSBTAG00000027326,Novel03898,Novel00905,Novel02416,ENSBTAG00000000894,Novel06868,ENSBTAG00000007160,ENSBTAG00000005828,ENSBTAG00000019907,ENSBTAG00000001280,Novel02349,Novel09744,ENSBTAG00…	Novel01396,ENSBTAG00000020048,ENSBTAG00000003325,ENSBTAG00000011742,ENSBTAG00000003276,Novel06566,Novel04232,ENSBTAG00000017448,Novel00608,ENSBTAG00000009257,Novel00470,ENSBTAG00000004780,ENSBTAG00000001510,ENSBTAG00000002689,Novel05464,ENSBTAG00000047600,ENSBTAG00000016805,Novel00541,ENSBTAG00000009129,ENSBTAG00000020148,ENSBTAG00000002640,ENSBTAG00000008098,ENSBTAG00000021905,ENSBTAG00000012789…
GO:0005758	mitochondrial intermembrane space	cellular_component	0.00046333	ENSBTAG00000022613,ENSBTAG00000011057,ENSBTAG00000012634,ENSBTAG00000010232,ENSBTAG00000011918,ENSBTAG00000022292,ENSBTAG00000023823,Novel02611	ENSBTAG00000007200,ENSBTAG00000039522
GO:0005759	mitochondrial matrix	cellular_component	0.0004699	ENSBTAG00000025571,ENSBTAG00000012739,ENSBTAG00000020449,ENSBTAG00000039138,ENSBTAG00000021724,ENSBTAG00000013315,ENSBTAG00000002219,ENSBTAG00000016581,ENSBTAG00000011918,ENSBTAG00000012589,ENSBTAG00000011796,ENSBTAG00000005465,ENSBTAG00000011419,ENSBTAG00000037461,ENSBTAG00000024240,ENSBTAG00000000825,ENSBTAG00000047608,ENSBTAG00000004379,ENSBTAG00000017147,ENSBTAG00000007398,ENSBTAG00000002708,…	Novel09796,ENSBTAG00000016662,ENSBTAG00000018041,ENSBTAG00000018420,ENSBTAG00000016711
GO:0044769	ATPase activity, coupled to transmembrane movement of ions, rotational mechanism	molecular_function	0.00048173	ENSBTAG00000018278,ENSBTAG00000032954,ENSBTAG00000002507,ENSBTAG00000002703,ENSBTAG00000039208,ENSBTAG00000007572,ENSBTAG00000013315	Novel03800
GO:0009141	nucleoside triphosphate metabolic process	biological_process	0.00048474	ENSBTAG00000013869,Novel08102,ENSBTAG00000038938,ENSBTAG00000000285,ENSBTAG00000001424,ENSBTAG00000013315,ENSBTAG00000002742,ENSBTAG00000014529,ENSBTAG00000027795,ENSBTAG00000039962,ENSBTAG00000005760,ENSBTAG00000047325,ENSBTAG00000018339,ENSBTAG00000020607,ENSBTAG00000012774,ENSBTAG00000032057,ENSBTAG00000034185,ENSBTAG00000017670,ENSBTAG00000038233,ENSBTAG00000016854,ENSBTAG00000018951,ENSBTAG0…	ENSBTAG00000000905,ENSBTAG00000030347,ENSBTAG00000014612,Novel00897,ENSBTAG00000003531,ENSBTAG00000018246,Novel03013,ENSBTAG00000013837,ENSBTAG00000002417,ENSBTAG00000001143,ENSBTAG00000018053,Novel00129,ENSBTAG00000004305,ENSBTAG00000014319,ENSBTAG00000016758,ENSBTAG00000039714,ENSBTAG00000019164,ENSBTAG00000004190,ENSBTAG00000027151,ENSBTAG00000017053,ENSBTAG00000010324,ENSBTAG00000017017,ENSBT…
GO:0031970	organelle envelope lumen	cellular_component	0.00048581	ENSBTAG00000019453,ENSBTAG00000011918,ENSBTAG00000023823,ENSBTAG00000022292,Novel02611,ENSBTAG00000011057,ENSBTAG00000022613,ENSBTAG00000012634,ENSBTAG00000006969,ENSBTAG00000010232	ENSBTAG00000039522,ENSBTAG00000007200
GO:0046933	proton-transporting ATP synthase activity, rotational mechanism	molecular_function	0.000623	ENSBTAG00000039208,ENSBTAG00000018278,ENSBTAG00000002507,ENSBTAG00000032954,ENSBTAG00000013315	Novel03800
GO:0006448	regulation of translational elongation	biological_process	0.00062306	ENSBTAG00000000974,ENSBTAG00000006765,ENSBTAG00000007315,ENSBTAG00000019810,ENSBTAG00000017460,ENSBTAG00000033322	ENSBTAG00000010550
GO:0009262	deoxyribonucleotide metabolic process	biological_process	0.00069828	ENSBTAG00000015408,Novel08102,ENSBTAG00000022167,ENSBTAG00000013111,ENSBTAG00000008216,ENSBTAG00000002480	ENSBTAG00000021208,ENSBTAG00000035370,Novel02077
GO:0045261	proton-transporting ATP synthase complex, catalytic core F(1)	cellular_component	0.00081074	ENSBTAG00000013315,ENSBTAG00000032954,ENSBTAG00000002507,ENSBTAG00000039208	Novel03800
GO:0006753	nucleoside phosphate metabolic process	biological_process	0.00086186	ENSBTAG00000017496,ENSBTAG00000030172,ENSBTAG00000010336,ENSBTAG00000018339,ENSBTAG00000022167,ENSBTAG00000017670,ENSBTAG00000012774,ENSBTAG00000032057,ENSBTAG00000008648,ENSBTAG00000039962,ENSBTAG00000047325,ENSBTAG00000013869,ENSBTAG00000000285,ENSBTAG00000013315,ENSBTAG00000002703,ENSBTAG00000021227,ENSBTAG00000024233,ENSBTAG00000031564,ENSBTAG00000002480,ENSBTAG00000012511,ENSBTAG00000014633,…	ENSBTAG00000017017,ENSBTAG00000024888,ENSBTAG00000000920,ENSBTAG00000026885,Novel05813,Novel03392,ENSBTAG00000003472,ENSBTAG00000014523,ENSBTAG00000004305,ENSBTAG00000014319,ENSBTAG00000003892,ENSBTAG00000001143,ENSBTAG00000018053,ENSBTAG00000027151,ENSBTAG00000013013,ENSBTAG00000018246,ENSBTAG00000002417,Novel03013,ENSBTAG00000020803,ENSBTAG00000000257,Novel02077,ENSBTAG00000011892,ENSBTAG000000…
GO:0046034	ATP metabolic process	biological_process	0.00089042	ENSBTAG00000032954,Novel09714,ENSBTAG00000015666,ENSBTAG00000002094,ENSBTAG00000018278,ENSBTAG00000017666,ENSBTAG00000002507,ENSBTAG00000011837,ENSBTAG00000002742,ENSBTAG00000001424,ENSBTAG00000013315,ENSBTAG00000021227,ENSBTAG00000002703,ENSBTAG00000017496,ENSBTAG00000039208,ENSBTAG00000002480,ENSBTAG00000007332,ENSBTAG00000012511,ENSBTAG00000014633,ENSBTAG00000018339,ENSBTAG00000006189,ENSBTAG0…	ENSBTAG00000003531,ENSBTAG00000016365,ENSBTAG00000016366,Novel05937,Novel03013,Novel08610,ENSBTAG00000017024,ENSBTAG00000006589,Novel00897,Novel08419,ENSBTAG00000002488,ENSBTAG00000000920,ENSBTAG00000026885,Novel03392,ENSBTAG00000003472,Novel00129,ENSBTAG00000016758,Novel03800,ENSBTAG00000039714,ENSBTAG00000017053
GO:0019637	organophosphate metabolic process	biological_process	0.00090711	ENSBTAG00000019648,ENSBTAG00000018951,ENSBTAG00000039731,ENSBTAG00000010527,ENSBTAG00000032166,ENSBTAG00000011544,ENSBTAG00000004651,Novel04649,ENSBTAG00000020607,ENSBTAG00000016854,ENSBTAG00000034185,ENSBTAG00000038233,ENSBTAG00000014529,ENSBTAG00000027795,ENSBTAG00000003746,ENSBTAG00000005760,ENSBTAG00000011709,ENSBTAG00000005270,Novel08102,ENSBTAG00000009826,ENSBTAG00000020173,ENSBTAG000000180…	ENSBTAG00000010324,ENSBTAG00000019980,ENSBTAG00000006323,Novel00129,ENSBTAG00000016758,ENSBTAG00000004190,ENSBTAG00000019164,ENSBTAG00000039714,ENSBTAG00000017053,ENSBTAG00000003531,ENSBTAG00000013837,ENSBTAG00000003865,ENSBTAG00000012380,ENSBTAG00000000905,ENSBTAG00000009917,ENSBTAG00000030347,ENSBTAG00000024107,Novel00897,ENSBTAG00000014612,ENSBTAG00000023976,ENSBTAG00000010030,ENSBTAG000000024…
GO:0006260	DNA replication	biological_process	0.0009182	Novel05995,Novel05302,Novel02316,ENSBTAG00000013531,Novel02587,Novel07600,ENSBTAG00000006367,ENSBTAG00000004108,Novel04239,ENSBTAG00000032982,Novel02556,Novel04649,ENSBTAG00000044000,Novel08102,ENSBTAG00000001920,Novel01810,Novel02833,ENSBTAG00000019984,Novel09744,Novel09943,Novel05801,Novel00576,Novel02163,Novel07793,Novel07408,Novel06868,Novel00905,Novel09375,Novel08858,Novel09195,Novel09634,No…	Novel01232,Novel08917,Novel06513,Novel00129,Novel01406,Novel07185,Novel00009,Novel00583,ENSBTAG00000018420,ENSBTAG00000015338,ENSBTAG00000017021,Novel09797,Novel09549,Novel00897,Novel03129,Novel08063,ENSBTAG00000021208,Novel08733,Novel00541,Novel05464,Novel06857,ENSBTAG00000000074,Novel08381,Novel06684,Novel07844,ENSBTAG00000018863,Novel00585,ENSBTAG00000026842,Novel04020,Novel08610,ENSBTAG000000…
GO:0048489	synaptic vesicle transport	biological_process	0.00091977	ENSBTAG00000011918,ENSBTAG00000003766,ENSBTAG00000039046,ENSBTAG00000048107,ENSBTAG00000012250,ENSBTAG00000009034	ENSBTAG00000000529,ENSBTAG00000003610,ENSBTAG00000011397,ENSBTAG00000012470,ENSBTAG00000001243,ENSBTAG00000012939,ENSBTAG00000005110,ENSBTAG00000014103,ENSBTAG00000024957
GO:0097480	establishment of synaptic vesicle localization	biological_process	0.00091977	ENSBTAG00000012250,ENSBTAG00000009034,ENSBTAG00000048107,ENSBTAG00000003766,ENSBTAG00000039046,ENSBTAG00000011918	ENSBTAG00000014103,ENSBTAG00000024957,ENSBTAG00000012939,ENSBTAG00000001243,ENSBTAG00000005110,ENSBTAG00000011397,ENSBTAG00000012470,ENSBTAG00000003610,ENSBTAG00000000529
GO:0007005	mitochondrion organization	biological_process	0.00093194	ENSBTAG00000021199,ENSBTAG00000012943,ENSBTAG00000021307,Novel09876,ENSBTAG00000012739,ENSBTAG00000037461,ENSBTAG00000018918,ENSBTAG00000027795,ENSBTAG00000003728,ENSBTAG00000012072,ENSBTAG00000014840,ENSBTAG00000015683,ENSBTAG00000010480,ENSBTAG00000020518,ENSBTAG00000017557,ENSBTAG00000009914,ENSBTAG00000019419,ENSBTAG00000012920,ENSBTAG00000010232,ENSBTAG00000000808,ENSBTAG00000016368,ENSBTAG0…	Novel01396,ENSBTAG00000010597,ENSBTAG00000017024,ENSBTAG00000024957,ENSBTAG00000014138,ENSBTAG00000002295,Novel09796,ENSBTAG00000003256,Novel06594,ENSBTAG00000021208,ENSBTAG00000014273,Novel06513,ENSBTAG00000003328,ENSBTAG00000016711,ENSBTAG00000013336,Novel06517
GO:0043028	cysteine-type endopeptidase regulator activity involved in apoptotic process	molecular_function	0.00095014	ENSBTAG00000014447,ENSBTAG00000019648,ENSBTAG00000032982,ENSBTAG00000008648,ENSBTAG00000012511,ENSBTAG00000010992	ENSBTAG00000024957,ENSBTAG00000020426,ENSBTAG00000040350,ENSBTAG00000006844,ENSBTAG00000016886
GO:0004448	isocitrate dehydrogenase activity	molecular_function	0.00095712	ENSBTAG00000006227,ENSBTAG00000018813,ENSBTAG00000014093,ENSBTAG00000020527
GO:0048490	anterograde synaptic vesicle transport	biological_process	0.0010264	ENSBTAG00000009034,ENSBTAG00000012250,ENSBTAG00000003766,ENSBTAG00000011918	ENSBTAG00000012470,ENSBTAG00000012939,ENSBTAG00000001243
GO:0019870	potassium channel inhibitor activity	molecular_function	0.0010609		ENSBTAG00000007553,ENSBTAG00000005412,Novel09942,Novel09733
GO:1901363	heterocyclic compound binding	molecular_function	0.0010623	ENSBTAG00000018813,ENSBTAG00000006161,ENSBTAG00000031165,Novel02316,ENSBTAG00000031061,ENSBTAG00000004348,ENSBTAG00000037644,ENSBTAG00000011126,ENSBTAG00000009521,ENSBTAG00000007315,ENSBTAG00000005969,ENSBTAG00000030503,ENSBTAG00000039962,Novel07793,ENSBTAG00000023938,ENSBTAG00000006222,ENSBTAG00000008792,ENSBTAG00000019182,ENSBTAG00000031873,ENSBTAG00000003547,ENSBTAG00000019907,ENSBTAG000000083…	Novel02514,ENSBTAG00000018041,ENSBTAG00000017017,ENSBTAG00000017832,ENSBTAG00000026885,ENSBTAG00000017420,ENSBTAG00000044105,ENSBTAG00000001143,ENSBTAG00000044007,ENSBTAG00000009950,Novel01406,ENSBTAG00000004939,ENSBTAG00000014884,ENSBTAG00000013499,ENSBTAG00000016662,ENSBTAG00000033727,ENSBTAG00000017162,Novel03129,ENSBTAG00000048053,ENSBTAG00000015692,ENSBTAG00000014886,ENSBTAG00000004184,ENSBT…
GO:0009117	nucleotide metabolic process	biological_process	0.0010998	ENSBTAG00000016854,ENSBTAG00000034185,ENSBTAG00000038233,ENSBTAG00000020607,ENSBTAG00000011544,ENSBTAG00000032166,ENSBTAG00000004651,Novel04649,ENSBTAG00000039731,ENSBTAG00000010527,ENSBTAG00000019648,ENSBTAG00000018951,ENSBTAG00000002742,ENSBTAG00000008216,ENSBTAG00000001424,ENSBTAG00000038938,ENSBTAG00000019274,ENSBTAG00000000639,ENSBTAG00000009826,Novel08102,ENSBTAG00000005270,ENSBTAG000000057…	ENSBTAG00000017053,ENSBTAG00000019164,ENSBTAG00000004190,ENSBTAG00000039714,ENSBTAG00000016758,Novel00129,ENSBTAG00000019980,ENSBTAG00000006323,ENSBTAG00000010324,ENSBTAG00000030347,ENSBTAG00000014612,Novel00897,ENSBTAG00000000905,ENSBTAG00000013837,ENSBTAG00000003865,ENSBTAG00000003531,ENSBTAG00000002647,ENSBTAG00000003959,ENSBTAG00000017116,ENSBTAG00000009789,ENSBTAG00000021208,ENSBTAG000000073…
GO:0008089	anterograde axon cargo transport	biological_process	0.0011203	ENSBTAG00000011918,ENSBTAG00000002599,ENSBTAG00000003766,ENSBTAG00000012250,ENSBTAG00000009034	ENSBTAG00000012470,ENSBTAG00000001243,ENSBTAG00000012939
GO:0009199	ribonucleoside triphosphate metabolic process	biological_process	0.0012212	ENSBTAG00000020607,ENSBTAG00000018339,ENSBTAG00000034185,ENSBTAG00000038233,ENSBTAG00000017670,ENSBTAG00000012774,ENSBTAG00000032057,ENSBTAG00000039731,ENSBTAG00000010527,ENSBTAG00000017496,ENSBTAG00000019648,ENSBTAG00000018951,ENSBTAG00000011544,ENSBTAG00000032166,ENSBTAG00000004651,Novel04649,ENSBTAG00000013869,ENSBTAG00000002742,ENSBTAG00000000285,ENSBTAG00000001424,ENSBTAG00000013315,ENSBTAG0…	ENSBTAG00000016758,ENSBTAG00000004305,ENSBTAG00000014319,ENSBTAG00000018053,ENSBTAG00000001143,Novel00129,ENSBTAG00000017053,ENSBTAG00000027151,ENSBTAG00000019164,ENSBTAG00000004190,ENSBTAG00000039714,ENSBTAG00000017017,ENSBTAG00000010324,ENSBTAG00000000920,ENSBTAG00000019980,ENSBTAG00000026885,ENSBTAG00000003472,ENSBTAG00000006323,ENSBTAG00000014523,Novel03392,ENSBTAG00000000905,ENSBTAG000000303…
GO:0016725	oxidoreductase activity, acting on CH or CH2 groups	molecular_function	0.0012213	ENSBTAG00000012519,ENSBTAG00000008216,ENSBTAG00000013111	ENSBTAG00000021208
GO:0006450	regulation of translational fidelity	biological_process	0.0012399	ENSBTAG00000000974,ENSBTAG00000006765,ENSBTAG00000007315,ENSBTAG00000019810,ENSBTAG00000017460
GO:0005749	mitochondrial respiratory chain complex II	cellular_component	0.001286	ENSBTAG00000008314,ENSBTAG00000016266,ENSBTAG00000015853
GO:0045257	succinate dehydrogenase complex (ubiquinone)	cellular_component	0.001286	ENSBTAG00000008314,ENSBTAG00000015853,ENSBTAG00000016266
GO:0045273	respiratory chain complex II	cellular_component	0.001286	ENSBTAG00000008314,ENSBTAG00000015853,ENSBTAG00000016266
GO:0045281	succinate dehydrogenase complex	cellular_component	0.001286	ENSBTAG00000008314,ENSBTAG00000015853,ENSBTAG00000016266
GO:0045283	fumarate reductase complex	cellular_component	0.001286	ENSBTAG00000015853,ENSBTAG00000016266,ENSBTAG00000008314
GO:0046961	proton-transporting ATPase activity, rotational mechanism	molecular_function	0.0012938	ENSBTAG00000013315,ENSBTAG00000002703,ENSBTAG00000002507,ENSBTAG00000032954,ENSBTAG00000007572,ENSBTAG00000039208	Novel03800
GO:0033178	proton-transporting two-sector ATPase complex, catalytic domain	cellular_component	0.0013242	ENSBTAG00000032954,ENSBTAG00000002507,ENSBTAG00000001927,ENSBTAG00000002703,ENSBTAG00000007572,ENSBTAG00000039208,ENSBTAG00000013315	Novel03800
GO:0097159	organic cyclic compound binding	molecular_function	0.00133	ENSBTAG00000039943,ENSBTAG00000018847,Novel09839,ENSBTAG00000012276,Novel03271,ENSBTAG00000020527,ENSBTAG00000020518,Novel00510,ENSBTAG00000038233,ENSBTAG00000018360,Novel00576,ENSBTAG00000003109,ENSBTAG00000039316,ENSBTAG00000046192,ENSBTAG00000009632,Novel07267,ENSBTAG00000002742,ENSBTAG00000038938,ENSBTAG00000004376,ENSBTAG00000011736,ENSBTAG00000014712,ENSBTAG00000011849,ENSBTAG00000006487,EN…	Novel00583,ENSBTAG00000000801,ENSBTAG00000001096,ENSBTAG00000022161,ENSBTAG00000007651,ENSBTAG00000007767,Novel01652,ENSBTAG00000037508,ENSBTAG00000006015,ENSBTAG00000019164,ENSBTAG00000000418,ENSBTAG00000010875,ENSBTAG00000020390,ENSBTAG00000003438,ENSBTAG00000012380,Novel06801,ENSBTAG00000019024,Novel08063,ENSBTAG00000044062,Novel04844,Novel00932,ENSBTAG00000046621,Novel06684,ENSBTAG00000002081…
GO:0009205	purine ribonucleoside triphosphate metabolic process	biological_process	0.0013536	ENSBTAG00000027795,ENSBTAG00000014529,ENSBTAG00000005760,ENSBTAG00000047325,ENSBTAG00000013869,ENSBTAG00000002742,ENSBTAG00000000285,ENSBTAG00000001424,ENSBTAG00000013315,ENSBTAG00000038938,ENSBTAG00000039731,ENSBTAG00000010527,ENSBTAG00000017496,ENSBTAG00000019648,ENSBTAG00000018951,ENSBTAG00000011544,ENSBTAG00000032166,ENSBTAG00000004651,Novel04649,ENSBTAG00000020607,ENSBTAG00000018339,ENSBTAG0…	ENSBTAG00000018246,ENSBTAG00000003531,ENSBTAG00000002417,ENSBTAG00000013837,Novel03013,ENSBTAG00000000905,ENSBTAG00000030347,ENSBTAG00000014612,Novel00897,ENSBTAG00000010324,ENSBTAG00000000920,ENSBTAG00000026885,ENSBTAG00000019980,ENSBTAG00000003472,Novel03392,ENSBTAG00000006323,ENSBTAG00000014523,ENSBTAG00000016758,ENSBTAG00000014319,ENSBTAG00000004305,ENSBTAG00000018053,ENSBTAG00000001143,Novel…
GO:0055086	nucleobase-containing small molecule metabolic process	biological_process	0.0013588	ENSBTAG00000000285,ENSBTAG00000013315,ENSBTAG00000013869,ENSBTAG00000039962,ENSBTAG00000047325,ENSBTAG00000005530,ENSBTAG00000008648,ENSBTAG00000032057,ENSBTAG00000012774,ENSBTAG00000017670,ENSBTAG00000022167,ENSBTAG00000018339,ENSBTAG00000010336,ENSBTAG00000030172,ENSBTAG00000017496,ENSBTAG00000003454,ENSBTAG00000005309,ENSBTAG00000002507,ENSBTAG00000045544,ENSBTAG00000018849,ENSBTAG00000013111,…	ENSBTAG00000012350,Novel02077,ENSBTAG00000000257,ENSBTAG00000020803,Novel03013,ENSBTAG00000002417,ENSBTAG00000013013,ENSBTAG00000018246,ENSBTAG00000027151,ENSBTAG00000018053,ENSBTAG00000001143,ENSBTAG00000003892,ENSBTAG00000014319,ENSBTAG00000004305,Novel05813,ENSBTAG00000026885,Novel03392,ENSBTAG00000003472,ENSBTAG00000014523,ENSBTAG00000000920,ENSBTAG00000024888,ENSBTAG00000017017,ENSBTAG000000…
GO:0097479	synaptic vesicle localization	biological_process	0.0014168	ENSBTAG00000009034,ENSBTAG00000012250,ENSBTAG00000048107,ENSBTAG00000039046,ENSBTAG00000003766,ENSBTAG00000011918	ENSBTAG00000024957,ENSBTAG00000014103,ENSBTAG00000005110,ENSBTAG00000012939,ENSBTAG00000001243,ENSBTAG00000011397,ENSBTAG00000003610,ENSBTAG00000012470,ENSBTAG00000000529
GO:0044422	organelle part	cellular_component	0.0014653	ENSBTAG00000009479,ENSBTAG00000010799,ENSBTAG00000014669,ENSBTAG00000019295,ENSBTAG00000011837,ENSBTAG00000011754,ENSBTAG00000019453,ENSBTAG00000012943,ENSBTAG00000016309,ENSBTAG00000002026,ENSBTAG00000031656,Novel07888,ENSBTAG00000004471,ENSBTAG00000004715,ENSBTAG00000030648,ENSBTAG00000012366,ENSBTAG00000022004,Novel06816,ENSBTAG00000005385,ENSBTAG00000011206,ENSBTAG00000017147,ENSBTAG000000099…	ENSBTAG00000009618,ENSBTAG00000027442,ENSBTAG00000017844,Novel04560,ENSBTAG00000000436,ENSBTAG00000014443,ENSBTAG00000005824,ENSBTAG00000044166,ENSBTAG00000025762,ENSBTAG00000001812,ENSBTAG00000001847,ENSBTAG00000034391,ENSBTAG00000010030,ENSBTAG00000032521,Novel00215,ENSBTAG00000013994,ENSBTAG00000032451,ENSBTAG00000008016,ENSBTAG00000004694,ENSBTAG00000013837,ENSBTAG00000047000,ENSBTAG000000303…
GO:0015672	monovalent inorganic cation transport	biological_process	0.0015213	Novel10032,ENSBTAG00000021227,ENSBTAG00000019907,ENSBTAG00000018975,ENSBTAG00000002703,ENSBTAG00000007332,ENSBTAG00000039208,Novel06816,ENSBTAG00000002507,ENSBTAG00000018278,ENSBTAG00000032954,ENSBTAG00000018889,Novel09714,ENSBTAG00000014140,ENSBTAG00000020031,ENSBTAG00000002094,ENSBTAG00000018339,ENSBTAG00000007572,ENSBTAG00000032057,ENSBTAG00000020518,ENSBTAG00000001927,ENSBTAG00000017496,ENSBT…	ENSBTAG00000002688,ENSBTAG00000003797,ENSBTAG00000002348,Novel03800,Novel00215,ENSBTAG00000011379,Novel05824,ENSBTAG00000005259,ENSBTAG00000016711,Novel08610,ENSBTAG00000038347,ENSBTAG00000004888,Novel08419,ENSBTAG00000005412,ENSBTAG00000013861,ENSBTAG00000001150,ENSBTAG00000002392,Novel05937,Novel00129,ENSBTAG00000021339,Novel09306,ENSBTAG00000009834,ENSBTAG00000012798,Novel03230,Novel00583,Nove…
GO:0016787	hydrolase activity	molecular_function	0.0015234	ENSBTAG00000017543,ENSBTAG00000014297,ENSBTAG00000006671,ENSBTAG00000032954,ENSBTAG00000009899,ENSBTAG00000008332,ENSBTAG00000002507,ENSBTAG00000031564,ENSBTAG00000024233,ENSBTAG00000010518,ENSBTAG00000003936,ENSBTAG00000048010,ENSBTAG00000014633,ENSBTAG00000002480,Novel03524,ENSBTAG00000001280,ENSBTAG00000012778,ENSBTAG00000014099,Novel03202,ENSBTAG00000004833,Novel00905,ENSBTAG00000007620,ENSBT…	ENSBTAG00000016013,ENSBTAG00000033015,ENSBTAG00000007073,ENSBTAG00000031793,ENSBTAG00000032021,ENSBTAG00000023963,ENSBTAG00000010091,Novel01396,Novel06993,Novel03368,ENSBTAG00000014187,ENSBTAG00000002044,Novel07388,Novel01473,Novel02358,ENSBTAG00000006557,Novel02367,ENSBTAG00000002788,ENSBTAG00000004353,Novel03800,ENSBTAG00000004769,ENSBTAG00000009784,ENSBTAG00000015355,ENSBTAG00000047953,ENSBTAG…
GO:0004457	lactate dehydrogenase activity	molecular_function	0.0015382	ENSBTAG00000019603	ENSBTAG00000008683,ENSBTAG00000002488
GO:0004459	L-lactate dehydrogenase activity	molecular_function	0.0015382	ENSBTAG00000019603	ENSBTAG00000008683,ENSBTAG00000002488
GO:0009144	purine nucleoside triphosphate metabolic process	biological_process	0.0015465	ENSBTAG00000005760,ENSBTAG00000047325,ENSBTAG00000014529,ENSBTAG00000027795,ENSBTAG00000038938,ENSBTAG00000002742,ENSBTAG00000000285,ENSBTAG00000013315,ENSBTAG00000001424,ENSBTAG00000013869,ENSBTAG00000032166,ENSBTAG00000011544,ENSBTAG00000004651,Novel04649,ENSBTAG00000019648,ENSBTAG00000018951,ENSBTAG00000039731,ENSBTAG00000010527,ENSBTAG00000017496,ENSBTAG00000012774,ENSBTAG00000032057,ENSBTAG0…	ENSBTAG00000013837,Novel03013,ENSBTAG00000002417,ENSBTAG00000003531,ENSBTAG00000018246,ENSBTAG00000030347,Novel00897,ENSBTAG00000014612,ENSBTAG00000000905,ENSBTAG00000000920,ENSBTAG00000026885,ENSBTAG00000019980,ENSBTAG00000003472,ENSBTAG00000006323,Novel03392,ENSBTAG00000014523,ENSBTAG00000010324,ENSBTAG00000019164,ENSBTAG00000039714,ENSBTAG00000004190,ENSBTAG00000017053,ENSBTAG00000027151,ENSBT…
GO:1901564	organonitrogen compound metabolic process	biological_process	0.0015703	ENSBTAG00000018951,ENSBTAG00000018847,ENSBTAG00000019648,ENSBTAG00000010527,ENSBTAG00000039943,ENSBTAG00000039731,ENSBTAG00000018928,Novel04649,ENSBTAG00000004651,ENSBTAG00000011544,ENSBTAG00000032166,ENSBTAG00000020527,ENSBTAG00000020607,ENSBTAG00000012519,ENSBTAG00000038233,ENSBTAG00000034185,ENSBTAG00000013578,ENSBTAG00000014529,ENSBTAG00000015962,ENSBTAG00000018000,ENSBTAG00000007829,ENSBTAG0…	ENSBTAG00000010324,ENSBTAG00000017021,ENSBTAG00000004038,ENSBTAG00000006323,ENSBTAG00000019980,ENSBTAG00000007651,Novel00129,ENSBTAG00000016758,ENSBTAG00000002214,ENSBTAG00000039714,ENSBTAG00000019164,ENSBTAG00000004190,ENSBTAG00000017053,ENSBTAG00000003531,Novel00799,ENSBTAG00000003865,ENSBTAG00000013837,ENSBTAG00000013081,ENSBTAG00000001842,ENSBTAG00000000905,ENSBTAG00000002110,ENSBTAG000000042…
GO:0015077	monovalent inorganic cation transmembrane transporter activity	molecular_function	0.0015875	Novel10032,Novel06816,ENSBTAG00000039208,ENSBTAG00000007332,ENSBTAG00000002703,ENSBTAG00000018975,ENSBTAG00000019125,ENSBTAG00000021227,ENSBTAG00000018278,ENSBTAG00000002507,ENSBTAG00000020031,ENSBTAG00000009479,Novel09714,ENSBTAG00000030735,ENSBTAG00000018889,ENSBTAG00000032954,ENSBTAG00000037415,ENSBTAG00000039555,ENSBTAG00000007572,ENSBTAG00000032057,ENSBTAG00000046786,ENSBTAG00000018339,ENSBT…	Novel05941,Novel03800,ENSBTAG00000003797,ENSBTAG00000007200,ENSBTAG00000014300,Novel05824,ENSBTAG00000011379,Novel08419,ENSBTAG00000004888,Novel08610,Novel05937,ENSBTAG00000001150,ENSBTAG00000013861,ENSBTAG00000009834,Novel09306,ENSBTAG00000021339,Novel06370,Novel00129,Novel03392,Novel00583,ENSBTAG00000012798,Novel03230,ENSBTAG00000004588,Novel00897,ENSBTAG00000009155,Novel08915,ENSBTAG0000000755…
GO:0000104	succinate dehydrogenase activity	molecular_function	0.001603	ENSBTAG00000015853,ENSBTAG00000008314,ENSBTAG00000046019
GO:0006914	autophagy	biological_process	0.0016316	ENSBTAG00000011765,ENSBTAG00000001637,ENSBTAG00000007202,ENSBTAG00000020518,Novel10032,ENSBTAG00000013869,ENSBTAG00000002563,ENSBTAG00000011623,ENSBTAG00000018000,ENSBTAG00000023997,ENSBTAG00000015591,ENSBTAG00000008625,Novel04653,Novel04660	ENSBTAG00000005946,ENSBTAG00000018747,ENSBTAG00000016886,Novel05464,ENSBTAG00000013700,Novel08419,ENSBTAG00000008016,ENSBTAG00000026232,ENSBTAG00000010795,ENSBTAG00000018263,ENSBTAG00000003921,ENSBTAG00000004280
GO:0009058	biosynthetic process	biological_process	0.0018579	ENSBTAG00000018278,ENSBTAG00000001727,ENSBTAG00000012938,Novel09714,ENSBTAG00000018186,Novel06986,ENSBTAG00000001794,ENSBTAG00000000505,ENSBTAG00000015659,ENSBTAG00000012285,ENSBTAG00000006383,ENSBTAG00000017298,Novel09375,ENSBTAG00000010959,ENSBTAG00000017557,ENSBTAG00000019687,Novel08858,ENSBTAG00000031012,ENSBTAG00000014447,ENSBTAG00000003758,ENSBTAG00000018103,ENSBTAG00000016368,ENSBTAG000000…	ENSBTAG00000017024,ENSBTAG00000006338,ENSBTAG00000020426,Novel06133,Novel08419,ENSBTAG00000046790,Novel05937,ENSBTAG00000021208,ENSBTAG00000001333,ENSBTAG00000031719,ENSBTAG00000011266,ENSBTAG00000006987,ENSBTAG00000000919,Novel00840,Novel08570,ENSBTAG00000047003,ENSBTAG00000012014,ENSBTAG00000012074,ENSBTAG00000011246,ENSBTAG00000008431,ENSBTAG00000003687,Novel05776,ENSBTAG00000001210,ENSBTAG000…
GO:0008097	5S rRNA binding	molecular_function	0.0018853	ENSBTAG00000002026,ENSBTAG00000005495,ENSBTAG00000012276	Novel08570
GO:0016740	transferase activity	molecular_function	0.0018877	ENSBTAG00000000505,ENSBTAG00000018186,ENSBTAG00000035998,ENSBTAG00000004922,ENSBTAG00000004586,ENSBTAG00000003162,Novel03812,ENSBTAG00000026181,ENSBTAG00000010543,ENSBTAG00000003758,ENSBTAG00000005753,ENSBTAG00000001374,Novel00478,Novel03340,ENSBTAG00000014447,ENSBTAG00000009175,ENSBTAG00000019687,Novel08858,ENSBTAG00000018299,ENSBTAG00000011419,Novel04817,Novel09943,Novel05432,Novel02725,Novel02…	ENSBTAG00000002978,ENSBTAG00000019265,ENSBTAG00000011953,ENSBTAG00000012801,Novel04104,ENSBTAG00000018747,Novel08419,Novel07068,ENSBTAG00000019026,ENSBTAG00000010042,ENSBTAG00000014038,ENSBTAG00000005165,ENSBTAG00000001003,Novel08610,ENSBTAG00000003561,Novel07844,ENSBTAG00000008431,ENSBTAG00000018863,ENSBTAG00000019145,Novel00585,ENSBTAG00000011851,ENSBTAG00000000978,ENSBTAG00000000172,ENSBTAG000…
GO:0004748	ribonucleoside-diphosphate reductase activity, thioredoxin disulfide as acceptor	molecular_function	0.0020614	ENSBTAG00000013111,ENSBTAG00000008216	ENSBTAG00000021208
GO:0016728	oxidoreductase activity, acting on CH or CH2 groups, disulfide as acceptor	molecular_function	0.0020614	ENSBTAG00000008216,ENSBTAG00000013111	ENSBTAG00000021208
GO:0010694	positive regulation of alkaline phosphatase activity	biological_process	0.002072	ENSBTAG00000012943	ENSBTAG00000006686,ENSBTAG00000020701
GO:0032137	guanine/thymine mispair binding	molecular_function	0.0022468	ENSBTAG00000001424,ENSBTAG00000002742	ENSBTAG00000016758
GO:0044446	intracellular organelle part	cellular_component	0.0023132	ENSBTAG00000012044,ENSBTAG00000018884,ENSBTAG00000006423,Novel02611,ENSBTAG00000011419,ENSBTAG00000003914,ENSBTAG00000001637,ENSBTAG00000023471,ENSBTAG00000001744,ENSBTAG00000006876,ENSBTAG00000026886,ENSBTAG00000015612,ENSBTAG00000032166,ENSBTAG00000002599,ENSBTAG00000001044,ENSBTAG00000037415,ENSBTAG00000012712,ENSBTAG00000019867,ENSBTAG00000014607,Novel09714,ENSBTAG00000002219,ENSBTAG000000015…	Novel08017,ENSBTAG00000013029,ENSBTAG00000010365,ENSBTAG00000011539,Novel01532,ENSBTAG00000008805,ENSBTAG00000007494,ENSBTAG00000020193,ENSBTAG00000024381,ENSBTAG00000016758,ENSBTAG00000019711,ENSBTAG00000003752,ENSBTAG00000012801,ENSBTAG00000014137,Novel05937,ENSBTAG00000011953,ENSBTAG00000017024,ENSBTAG00000012463,Novel08419,ENSBTAG00000005259,Novel07844,ENSBTAG00000010681,ENSBTAG00000005312,EN…
GO:1901657	glycosyl compound metabolic process	biological_process	0.0023884	ENSBTAG00000006189,Novel10032,ENSBTAG00000017147,ENSBTAG00000037634,ENSBTAG00000039208,ENSBTAG00000007332,ENSBTAG00000003043,ENSBTAG00000027924,ENSBTAG00000018278,ENSBTAG00000017666,ENSBTAG00000039630,ENSBTAG00000001057,ENSBTAG00000011837,ENSBTAG00000031861,Novel09714,ENSBTAG00000015666,ENSBTAG00000006969,ENSBTAG00000002094,ENSBTAG00000020607,ENSBTAG00000034185,ENSBTAG00000038233,ENSBTAG000000397…	ENSBTAG00000007306,ENSBTAG00000046174,ENSBTAG00000002647,ENSBTAG00000003959,ENSBTAG00000017116,ENSBTAG00000009789,ENSBTAG00000023976,ENSBTAG00000010030,ENSBTAG00000002488,ENSBTAG00000039172,ENSBTAG00000017024,Novel08610,Novel08419,ENSBTAG00000016365,ENSBTAG00000004131,ENSBTAG00000012801,ENSBTAG00000016366,Novel05937,ENSBTAG00000016758,Novel00129,ENSBTAG00000017053,ENSBTAG00000039714,ENSBTAG000000…
GO:0002566	somatic diversification of immune receptors via somatic mutation	biological_process	0.0024378	ENSBTAG00000018849,ENSBTAG00000001424,ENSBTAG00000002742	ENSBTAG00000007796,ENSBTAG00000016758
GO:0016446	somatic hypermutation of immunoglobulin genes	biological_process	0.0024378	ENSBTAG00000001424,ENSBTAG00000018849,ENSBTAG00000002742	ENSBTAG00000007796,ENSBTAG00000016758
GO:0016614	oxidoreductase activity, acting on CH-OH group of donors	molecular_function	0.0025406	ENSBTAG00000019603,ENSBTAG00000020527,ENSBTAG00000021961,ENSBTAG00000014093,ENSBTAG00000004557,ENSBTAG00000009826,ENSBTAG00000006227,ENSBTAG00000001727,ENSBTAG00000015200,ENSBTAG00000005309,ENSBTAG00000012519,ENSBTAG00000013568,ENSBTAG00000018813,ENSBTAG00000010508,ENSBTAG00000005976,ENSBTAG00000019295,ENSBTAG00000025496,ENSBTAG00000004495,ENSBTAG00000005465	ENSBTAG00000004476,ENSBTAG00000008683,ENSBTAG00000005681,ENSBTAG00000012350,ENSBTAG00000005614,ENSBTAG00000016269,ENSBTAG00000002488
GO:0051307	meiotic chromosome separation	biological_process	0.0026276	ENSBTAG00000006988,ENSBTAG00000013531,ENSBTAG00000004108	ENSBTAG00000016758
GO:0044260	cellular macromolecule metabolic process	biological_process	0.0027227	ENSBTAG00000022920,ENSBTAG00000021549,ENSBTAG00000040384,ENSBTAG00000002273,Novel02587,ENSBTAG00000003067,ENSBTAG00000015285,ENSBTAG00000031785,ENSBTAG00000002612,ENSBTAG00000030337,ENSBTAG00000017781,Novel04649,ENSBTAG00000011963,ENSBTAG00000012510,ENSBTAG00000020059,ENSBTAG00000008300,ENSBTAG00000039138,ENSBTAG00000019984,ENSBTAG00000001424,ENSBTAG00000026320,ENSBTAG00000027795,ENSBTAG000000077…	ENSBTAG00000044111,ENSBTAG00000047392,ENSBTAG00000046071,ENSBTAG00000013196,ENSBTAG00000024132,Novel04737,ENSBTAG00000005124,ENSBTAG00000014636,ENSBTAG00000001002,ENSBTAG00000000623,ENSBTAG00000018819,ENSBTAG00000010192,ENSBTAG00000005376,ENSBTAG00000003261,Novel06102,Novel00897,Novel05541,Novel09549,ENSBTAG00000015717,ENSBTAG00000046708,Novel09706,Novel02388,Novel02602,ENSBTAG00000017694,ENSBTAG…
GO:0005839	proteasome core complex	cellular_component	0.0027605	ENSBTAG00000002808,ENSBTAG00000000990,ENSBTAG00000007685,ENSBTAG00000014440,ENSBTAG00000013390,ENSBTAG00000003067,ENSBTAG00000006564
GO:0016616	oxidoreductase activity, acting on the CH-OH group of donors, NAD or NADP as acceptor	molecular_function	0.0027651	ENSBTAG00000025496,ENSBTAG00000004495,ENSBTAG00000005465,ENSBTAG00000010508,ENSBTAG00000018813,ENSBTAG00000005976,ENSBTAG00000019295,ENSBTAG00000001727,ENSBTAG00000005309,ENSBTAG00000012519,ENSBTAG00000013568,ENSBTAG00000019603,ENSBTAG00000020527,ENSBTAG00000021961,ENSBTAG00000014093,ENSBTAG00000004557,ENSBTAG00000009826,ENSBTAG00000006227	ENSBTAG00000002488,ENSBTAG00000005614,ENSBTAG00000016269,ENSBTAG00000012350,ENSBTAG00000008683,ENSBTAG00000005681
GO:0009116	nucleoside metabolic process	biological_process	0.0027736	ENSBTAG00000002094,ENSBTAG00000006969,ENSBTAG00000015666,Novel09714,ENSBTAG00000011837,ENSBTAG00000031861,ENSBTAG00000001057,ENSBTAG00000017666,ENSBTAG00000018278,ENSBTAG00000039630,ENSBTAG00000003043,ENSBTAG00000027924,ENSBTAG00000039208,ENSBTAG00000007332,ENSBTAG00000017147,ENSBTAG00000037634,Novel10032,ENSBTAG00000006189,ENSBTAG00000005760,ENSBTAG00000014529,ENSBTAG00000027795,ENSBTAG000000389…	ENSBTAG00000016366,Novel05937,ENSBTAG00000004131,ENSBTAG00000012801,ENSBTAG00000016365,Novel08419,Novel08610,ENSBTAG00000039172,ENSBTAG00000017024,ENSBTAG00000010030,ENSBTAG00000002488,ENSBTAG00000023976,ENSBTAG00000017116,ENSBTAG00000009789,ENSBTAG00000002647,ENSBTAG00000003959,ENSBTAG00000007306,ENSBTAG00000046174,ENSBTAG00000013837,ENSBTAG00000003865,ENSBTAG00000003531,ENSBTAG00000030347,ENSBT…
GO:0002161	aminoacyl-tRNA editing activity	molecular_function	0.0028872	ENSBTAG00000019810,ENSBTAG00000007315,ENSBTAG00000017460,ENSBTAG00000006765,ENSBTAG00000000974
GO:0009896	positive regulation of catabolic process	biological_process	0.0030325	ENSBTAG00000001044,ENSBTAG00000004982,ENSBTAG00000008625,ENSBTAG00000016152,ENSBTAG00000046358,Novel04653,ENSBTAG00000019648,ENSBTAG00000018852,Novel10032,ENSBTAG00000019136,ENSBTAG00000024928,ENSBTAG00000047747,ENSBTAG00000013869	ENSBTAG00000020406,ENSBTAG00000016813,ENSBTAG00000018263,ENSBTAG00000013057,ENSBTAG00000010795,ENSBTAG00000005574,ENSBTAG00000010324,ENSBTAG00000002020,ENSBTAG00000023963,ENSBTAG00000000436,ENSBTAG00000004540,ENSBTAG00000020221,Novel08419,ENSBTAG00000018747,Novel05464,ENSBTAG00000004115,ENSBTAG00000026232
GO:0046128	purine ribonucleoside metabolic process	biological_process	0.0030552	ENSBTAG00000001057,ENSBTAG00000003454,ENSBTAG00000011837,ENSBTAG00000031861,ENSBTAG00000003043,ENSBTAG00000027924,ENSBTAG00000017666,ENSBTAG00000018278,ENSBTAG00000039630,ENSBTAG00000002507,ENSBTAG00000002094,ENSBTAG00000045544,ENSBTAG00000015666,Novel09714,ENSBTAG00000032954,ENSBTAG00000006969,Novel10032,ENSBTAG00000037634,ENSBTAG00000017147,Novel03898,ENSBTAG00000011883,ENSBTAG00000006189,ENSBT…	Novel01396,Novel08419,ENSBTAG00000002869,ENSBTAG00000006589,ENSBTAG00000017024,ENSBTAG00000039172,Novel08610,ENSBTAG00000003474,ENSBTAG00000016366,ENSBTAG00000025898,Novel05937,ENSBTAG00000016365,ENSBTAG00000000105,ENSBTAG00000002689,ENSBTAG00000004131,ENSBTAG00000032021,ENSBTAG00000003959,ENSBTAG00000002647,ENSBTAG00000021245,ENSBTAG00000017116,Novel03800,ENSBTAG00000009789,ENSBTAG00000009784,EN…
GO:0009119	ribonucleoside metabolic process	biological_process	0.0030724	ENSBTAG00000005530,ENSBTAG00000005760,ENSBTAG00000047325,ENSBTAG00000027795,ENSBTAG00000014529,ENSBTAG00000002742,ENSBTAG00000001424,ENSBTAG00000013315,ENSBTAG00000000285,ENSBTAG00000000639,ENSBTAG00000038938,ENSBTAG00000013869,ENSBTAG00000004651,ENSBTAG00000032166,ENSBTAG00000011544,Novel04649,ENSBTAG00000039731,ENSBTAG00000017496,ENSBTAG00000010527,ENSBTAG00000019648,ENSBTAG00000018951,ENSBTAG0…	ENSBTAG00000002417,ENSBTAG00000013837,Novel03013,ENSBTAG00000018246,ENSBTAG00000013013,ENSBTAG00000003531,ENSBTAG00000014612,Novel00897,ENSBTAG00000030347,ENSBTAG00000012350,ENSBTAG00000000905,ENSBTAG00000000920,ENSBTAG00000003472,ENSBTAG00000006323,ENSBTAG00000014523,Novel03392,ENSBTAG00000026885,ENSBTAG00000019980,ENSBTAG00000017017,ENSBTAG00000010324,ENSBTAG00000017053,ENSBTAG00000027151,ENSBT…
GO:0016679	oxidoreductase activity, acting on diphenols and related substances as donors	molecular_function	0.0030732	ENSBTAG00000008692,ENSBTAG00000046786,ENSBTAG00000009479	Novel03123,Novel06370
GO:0000287	magnesium ion binding	molecular_function	0.0031816	ENSBTAG00000011126,ENSBTAG00000039962,ENSBTAG00000011649,ENSBTAG00000018186,ENSBTAG00000002428,ENSBTAG00000014093,ENSBTAG00000005270,ENSBTAG00000010460,ENSBTAG00000001424,ENSBTAG00000002742,ENSBTAG00000018813,ENSBTAG00000014447,ENSBTAG00000030172,Novel03524,ENSBTAG00000032166,ENSBTAG00000004651,ENSBTAG00000012279,ENSBTAG00000020527,ENSBTAG00000006227,ENSBTAG00000000365,ENSBTAG00000019509	ENSBTAG00000044078,ENSBTAG00000011953,ENSBTAG00000013081,ENSBTAG00000004658,Novel02126,ENSBTAG00000024957,ENSBTAG00000020803,ENSBTAG00000014187,Novel08825,ENSBTAG00000000473,ENSBTAG00000013336,ENSBTAG00000003687,ENSBTAG00000005738,ENSBTAG00000022777
GO:0090407	organophosphate biosynthetic process	biological_process	0.0032025	ENSBTAG00000012823,ENSBTAG00000021227,ENSBTAG00000003758,ENSBTAG00000039208,ENSBTAG00000007332,Novel03898,Novel10032,ENSBTAG00000019687,ENSBTAG00000031012,Novel09714,ENSBTAG00000015408,ENSBTAG00000032954,ENSBTAG00000002094,ENSBTAG00000013111,ENSBTAG00000018186,ENSBTAG00000002507,ENSBTAG00000018278,ENSBTAG00000010577,ENSBTAG00000017496,ENSBTAG00000004651,ENSBTAG00000030172,ENSBTAG00000018339,ENSBT…	ENSBTAG00000002488,ENSBTAG00000004442,ENSBTAG00000016805,ENSBTAG00000021208,Novel08733,Novel05464,Novel03800,ENSBTAG00000002689,ENSBTAG00000013047,ENSBTAG00000020495,ENSBTAG00000035370,ENSBTAG00000009128,Novel08207,Novel05937,ENSBTAG00000015821,ENSBTAG00000006894,ENSBTAG00000017024,ENSBTAG00000024957,Novel08610,Novel08419,Novel03105,ENSBTAG00000017017,Novel03392,Novel00129,ENSBTAG00000002490,Nove…
GO:0060457	negative regulation of digestive system process	biological_process	0.0032688	ENSBTAG00000019907	ENSBTAG00000016365,ENSBTAG00000010681,ENSBTAG00000016366
GO:0042278	purine nucleoside metabolic process	biological_process	0.0034367	ENSBTAG00000002094,ENSBTAG00000045544,ENSBTAG00000015666,Novel09714,ENSBTAG00000032954,ENSBTAG00000006969,ENSBTAG00000001057,ENSBTAG00000031861,ENSBTAG00000011837,ENSBTAG00000003454,ENSBTAG00000027924,ENSBTAG00000003043,ENSBTAG00000039630,ENSBTAG00000002507,ENSBTAG00000017666,ENSBTAG00000018278,ENSBTAG00000031564,ENSBTAG00000024233,ENSBTAG00000014633,ENSBTAG00000012511,ENSBTAG00000002480,ENSBTAG0…	Novel05937,ENSBTAG00000025898,ENSBTAG00000016366,ENSBTAG00000002689,ENSBTAG00000016365,ENSBTAG00000000105,ENSBTAG00000032021,ENSBTAG00000004131,Novel08419,ENSBTAG00000002869,Novel01396,ENSBTAG00000006589,ENSBTAG00000017024,ENSBTAG00000039172,ENSBTAG00000003474,Novel08610,ENSBTAG00000011602,ENSBTAG00000006557,ENSBTAG00000002488,ENSBTAG00000010030,ENSBTAG00000023976,ENSBTAG00000011892,ENSBTAG000000…
GO:0009288	bacterial-type flagellum	cellular_component	0.0035016	Novel10032	Novel08419,Novel00897,Novel08733,Novel00129
GO:0007638	mechanosensory behavior	biological_process	0.00378	ENSBTAG00000018245	ENSBTAG00000011246,ENSBTAG00000016723,ENSBTAG00000015981
GO:0008121	ubiquinol-cytochrome-c reductase activity	molecular_function	0.0038383	ENSBTAG00000009479,ENSBTAG00000046786,ENSBTAG00000008692	Novel06370
GO:0016681	oxidoreductase activity, acting on diphenols and related substances as donors, cytochrome as acceptor	molecular_function	0.0038383	ENSBTAG00000008692,ENSBTAG00000046786,ENSBTAG00000009479	Novel06370
GO:0016817	hydrolase activity, acting on acid anhydrides	molecular_function	0.0038414	ENSBTAG00000000033,Novel08682,ENSBTAG00000007572,ENSBTAG00000034185,Novel00510,ENSBTAG00000038233,ENSBTAG00000020607,ENSBTAG00000032166,ENSBTAG00000001044,ENSBTAG00000001927,ENSBTAG00000039731,ENSBTAG00000038938,ENSBTAG00000013663,ENSBTAG00000002742,ENSBTAG00000001424,ENSBTAG00000019331,ENSBTAG00000001920,Novel00279,ENSBTAG00000000203,ENSBTAG00000010624,ENSBTAG00000014529,ENSBTAG00000027795,ENSBT…	ENSBTAG00000019164,ENSBTAG00000015036,ENSBTAG00000039714,Novel04737,ENSBTAG00000017053,ENSBTAG00000019138,Novel01652,ENSBTAG00000016758,Novel01654,ENSBTAG00000017021,ENSBTAG00000007494,ENSBTAG00000010324,ENSBTAG00000030347,ENSBTAG00000000905,ENSBTAG00000013837,ENSBTAG00000003531,ENSBTAG00000017116,ENSBTAG00000009789,ENSBTAG00000007306,Novel08733,ENSBTAG00000046174,ENSBTAG00000007090,ENSBTAG000000…
GO:1901576	organic substance biosynthetic process	biological_process	0.0038463	ENSBTAG00000018884,ENSBTAG00000012044,Novel09943,ENSBTAG00000011649,ENSBTAG00000018800,Novel04817,ENSBTAG00000025385,ENSBTAG00000018015,ENSBTAG00000001920,ENSBTAG00000011709,ENSBTAG00000019274,ENSBTAG00000008216,ENSBTAG00000023471,ENSBTAG00000017027,Novel02833,ENSBTAG00000004861,ENSBTAG00000014741,ENSBTAG00000004651,ENSBTAG00000018274,ENSBTAG00000007394,ENSBTAG00000000103,ENSBTAG00000019867,ENSBT…	Novel00487,Novel08017,Novel03672,ENSBTAG00000001241,ENSBTAG00000011539,Novel05185,ENSBTAG00000013029,ENSBTAG00000027182,Novel08310,Novel02177,Novel07403,ENSBTAG00000020376,ENSBTAG00000031614,ENSBTAG00000011664,ENSBTAG00000024791,ENSBTAG00000037988,ENSBTAG00000010136,ENSBTAG00000007494,Novel07670,ENSBTAG00000020689,Novel00129,ENSBTAG00000046630,ENSBTAG00000009675,Novel04686,Novel02670,Novel05937,E…
GO:0072528	pyrimidine-containing compound biosynthetic process	biological_process	0.0042231	ENSBTAG00000004651,Novel03898,ENSBTAG00000015408	Novel02077,Novel05464,Novel07185,Novel08733,ENSBTAG00000035370,ENSBTAG00000002689,ENSBTAG00000017017
GO:0009056	catabolic process	biological_process	0.0042797	ENSBTAG00000011929,ENSBTAG00000010336,ENSBTAG00000006795,ENSBTAG00000013414,ENSBTAG00000047747,ENSBTAG00000004178,ENSBTAG00000015720,ENSBTAG00000039962,ENSBTAG00000006564,ENSBTAG00000006919,ENSBTAG00000000894,ENSBTAG00000011883,ENSBTAG00000021061,ENSBTAG00000011623,ENSBTAG00000004982,ENSBTAG00000012511,ENSBTAG00000008369,ENSBTAG00000020073,ENSBTAG00000000990,ENSBTAG00000046358,ENSBTAG00000003454,…	ENSBTAG00000018053,ENSBTAG00000001143,ENSBTAG00000026232,ENSBTAG00000004305,ENSBTAG00000016813,ENSBTAG00000000920,ENSBTAG00000026885,Novel03019,ENSBTAG00000024888,ENSBTAG00000019946,ENSBTAG00000012280,ENSBTAG00000002224,ENSBTAG00000003921,ENSBTAG00000016662,ENSBTAG00000018246,Novel05464,ENSBTAG00000008505,ENSBTAG00000016711,ENSBTAG00000012996,ENSBTAG00000006589,ENSBTAG00000015376,ENSBTAG000000028…
GO:0010950	positive regulation of endopeptidase activity	biological_process	0.0042862	ENSBTAG00000018274,ENSBTAG00000009844,ENSBTAG00000018069,ENSBTAG00000019918,ENSBTAG00000010992,ENSBTAG00000012519,Novel09876,ENSBTAG00000021199,ENSBTAG00000032982,ENSBTAG00000019648,ENSBTAG00000012511,Novel05580,ENSBTAG00000012586,ENSBTAG00000018103	ENSBTAG00000001333,ENSBTAG00000038235,ENSBTAG00000024957,Novel06594,ENSBTAG00000024426,ENSBTAG00000009851,ENSBTAG00000019123
GO:0016655	oxidoreductase activity, acting on NAD(P)H, quinone or similar compound as acceptor	molecular_function	0.0045226	ENSBTAG00000003162,ENSBTAG00000018483,ENSBTAG00000014669,ENSBTAG00000007812,ENSBTAG00000003728,ENSBTAG00000012634,Novel05056,ENSBTAG00000012072,ENSBTAG00000046319,ENSBTAG00000012760,ENSBTAG00000019419	Novel08167
GO:0048488	synaptic vesicle endocytosis	biological_process	0.0046778	ENSBTAG00000048107,ENSBTAG00000039046	ENSBTAG00000000529,ENSBTAG00000024957,ENSBTAG00000003610,ENSBTAG00000012470,ENSBTAG00000014103
GO:2001056	positive regulation of cysteine-type endopeptidase activity	biological_process	0.0050831	ENSBTAG00000032982,ENSBTAG00000019648,ENSBTAG00000012511,Novel05580,ENSBTAG00000012586,ENSBTAG00000018103,ENSBTAG00000018274,ENSBTAG00000009844,ENSBTAG00000018069,ENSBTAG00000010992,ENSBTAG00000012519,Novel09876,ENSBTAG00000021199	ENSBTAG00000019123,ENSBTAG00000001333,ENSBTAG00000038235,ENSBTAG00000024957,Novel06594,ENSBTAG00000024426,ENSBTAG00000009851
GO:0015935	small ribosomal subunit	cellular_component	0.0051621	ENSBTAG00000023792,ENSBTAG00000019718,ENSBTAG00000006487,ENSBTAG00000002708,ENSBTAG00000006383,ENSBTAG00000011963,ENSBTAG00000025571,ENSBTAG00000015598,ENSBTAG00000009908,ENSBTAG00000000825,ENSBTAG00000015285,ENSBTAG00000047608
GO:0060266	negative regulation of respiratory burst involved in inflammatory response	biological_process	0.0052217	ENSBTAG00000011963,ENSBTAG00000023792	ENSBTAG00000001729
GO:0060268	negative regulation of respiratory burst	biological_process	0.0052217	ENSBTAG00000011963,ENSBTAG00000023792	ENSBTAG00000001729
GO:0000276	mitochondrial proton-transporting ATP synthase complex, coupling factor F(o)	cellular_component	0.0052923	ENSBTAG00000007332,ENSBTAG00000032057,ENSBTAG00000021227,Novel09714,ENSBTAG00000017496	Novel05937,Novel03013,Novel03392,Novel00897,Novel08610
GO:1901135	carbohydrate derivative metabolic process	biological_process	0.0054438	ENSBTAG00000004059,Novel06572,ENSBTAG00000000639,ENSBTAG00000038938,ENSBTAG00000019274,ENSBTAG00000002742,Novel02725,ENSBTAG00000008216,ENSBTAG00000001424,ENSBTAG00000005270,Novel08102,ENSBTAG00000009826,ENSBTAG00000014648,ENSBTAG00000005760,ENSBTAG00000003109,ENSBTAG00000014529,ENSBTAG00000027795,ENSBTAG00000013578,ENSBTAG00000038233,ENSBTAG00000034185,ENSBTAG00000001998,ENSBTAG00000020607,ENSBT…	Novel08310,Novel00897,ENSBTAG00000014612,ENSBTAG00000030347,Novel06084,ENSBTAG00000000905,ENSBTAG00000013837,ENSBTAG00000003865,ENSBTAG00000012380,ENSBTAG00000003531,Novel08017,ENSBTAG00000039714,ENSBTAG00000019164,ENSBTAG00000004190,ENSBTAG00000017053,Novel00129,ENSBTAG00000016758,ENSBTAG00000006323,ENSBTAG00000019980,ENSBTAG00000010136,ENSBTAG00000010324,ENSBTAG00000019026,ENSBTAG00000005165,No…
GO:0000046	autophagic vacuole fusion	biological_process	0.0055223	ENSBTAG00000023997,ENSBTAG00000018000	ENSBTAG00000008016
GO:0033179	proton-transporting V-type ATPase, V0 domain	cellular_component	0.0055477	ENSBTAG00000021092,ENSBTAG00000018889,ENSBTAG00000004263,Novel04557,Novel10032,Novel06816	Novel03230,Novel08419
GO:0045182	translation regulator activity	molecular_function	0.0055646	ENSBTAG00000006487,ENSBTAG00000027654,ENSBTAG00000011736	ENSBTAG00000000502,ENSBTAG00000020376,ENSBTAG00000031614
GO:0016462	pyrophosphatase activity	molecular_function	0.0055676	ENSBTAG00000034185,ENSBTAG00000038233,ENSBTAG00000000033,ENSBTAG00000007572,ENSBTAG00000020607,ENSBTAG00000032166,ENSBTAG00000001044,ENSBTAG00000039731,ENSBTAG00000001927,ENSBTAG00000002742,ENSBTAG00000001424,ENSBTAG00000038938,ENSBTAG00000013663,ENSBTAG00000019331,ENSBTAG00000001920,ENSBTAG00000010624,Novel00279,ENSBTAG00000027795,ENSBTAG00000014529,ENSBTAG00000019509,ENSBTAG00000037634,ENSBTAG0…	ENSBTAG00000019138,ENSBTAG00000017053,ENSBTAG00000019164,ENSBTAG00000039714,ENSBTAG00000015036,ENSBTAG00000016758,Novel01654,Novel01652,ENSBTAG00000007494,ENSBTAG00000017021,ENSBTAG00000010324,ENSBTAG00000030347,ENSBTAG00000000905,ENSBTAG00000013837,ENSBTAG00000003531,ENSBTAG00000017116,ENSBTAG00000009789,ENSBTAG00000007306,ENSBTAG00000046174,Novel08733,ENSBTAG00000007090,ENSBTAG00000000473,ENSBT…
GO:0004298	threonine-type endopeptidase activity	molecular_function	0.0055785	ENSBTAG00000006564,ENSBTAG00000000990,ENSBTAG00000002808,ENSBTAG00000013390,ENSBTAG00000003067,ENSBTAG00000007685,ENSBTAG00000014440
GO:0070003	threonine-type peptidase activity	molecular_function	0.0055785	ENSBTAG00000006564,ENSBTAG00000007685,ENSBTAG00000014440,ENSBTAG00000003067,ENSBTAG00000013390,ENSBTAG00000002808,ENSBTAG00000000990
GO:0009236	cobalamin biosynthetic process	biological_process	0.0055959	Novel06612,ENSBTAG00000017027	Novel06567
GO:0019031	viral envelope	cellular_component	0.0057609	Novel09195,Novel06816,Novel10032,Novel04527,Novel04653,Novel07708,Novel08102	Novel08419,Novel00897,Novel03397,Novel04781,Novel00583,Novel04844,Novel08733
GO:0036338	viral membrane	cellular_component	0.0057609	Novel04527,Novel09195,Novel06816,Novel10032,Novel07708,Novel08102,Novel04653	Novel03397,Novel04781,Novel08419,Novel00897,Novel04844,Novel08733,Novel00583
GO:0010952	positive regulation of peptidase activity	biological_process	0.0058428	ENSBTAG00000018069,ENSBTAG00000008300,ENSBTAG00000009844,ENSBTAG00000018274,ENSBTAG00000021199,ENSBTAG00000010992,ENSBTAG00000012519,Novel09876,ENSBTAG00000019918,ENSBTAG00000019648,ENSBTAG00000032982,ENSBTAG00000012586,ENSBTAG00000018103,Novel05580,ENSBTAG00000012511	ENSBTAG00000024957,ENSBTAG00000001333,ENSBTAG00000038235,ENSBTAG00000009851,Novel06594,ENSBTAG00000024426,ENSBTAG00000019123
GO:0016818	hydrolase activity, acting on acid anhydrides, in phosphorus-containing anhydrides	molecular_function	0.0061969	ENSBTAG00000019331,ENSBTAG00000001920,ENSBTAG00000002742,ENSBTAG00000001424,ENSBTAG00000038938,ENSBTAG00000013663,ENSBTAG00000027795,ENSBTAG00000014529,ENSBTAG00000010624,Novel00279,ENSBTAG00000020607,ENSBTAG00000034185,ENSBTAG00000038233,ENSBTAG00000000033,ENSBTAG00000007572,ENSBTAG00000039731,ENSBTAG00000001927,ENSBTAG00000032166,ENSBTAG00000001044,ENSBTAG00000003043,ENSBTAG00000017666,ENSBTAG0…	ENSBTAG00000000905,ENSBTAG00000030347,ENSBTAG00000003531,ENSBTAG00000013837,ENSBTAG00000016758,Novel01654,Novel01652,ENSBTAG00000019138,ENSBTAG00000017053,ENSBTAG00000019164,ENSBTAG00000015036,ENSBTAG00000039714,ENSBTAG00000010324,ENSBTAG00000007494,ENSBTAG00000017021,ENSBTAG00000019455,ENSBTAG00000014418,ENSBTAG00000020084,ENSBTAG00000016365,ENSBTAG00000047473,ENSBTAG00000004131,ENSBTAG000000172…
GO:0010608	posttranscriptional regulation of gene expression	biological_process	0.0062596	ENSBTAG00000012739,ENSBTAG00000016165,ENSBTAG00000019182,ENSBTAG00000024928,ENSBTAG00000033322,ENSBTAG00000010992,ENSBTAG00000027654,ENSBTAG00000000974,ENSBTAG00000019810,ENSBTAG00000007315,ENSBTAG00000014921,ENSBTAG00000014297,ENSBTAG00000017460,ENSBTAG00000002734,ENSBTAG00000005296,ENSBTAG00000020518,Novel04527,ENSBTAG00000010871,ENSBTAG00000011736,ENSBTAG00000019648,ENSBTAG00000008369,ENSBTAG0…	ENSBTAG00000024957,ENSBTAG00000015376,ENSBTAG00000011587,ENSBTAG00000004115,ENSBTAG00000000502,ENSBTAG00000005946,ENSBTAG00000020634,ENSBTAG00000002392,ENSBTAG00000005574,ENSBTAG00000044078,ENSBTAG00000010875,ENSBTAG00000030168,ENSBTAG00000013009,ENSBTAG00000003719,ENSBTAG00000016886,ENSBTAG00000004353,ENSBTAG00000009789,ENSBTAG00000008805,ENSBTAG00000031614,ENSBTAG00000000623,ENSBTAG00000020376,…
GO:0022900	electron transport chain	biological_process	0.0062607	ENSBTAG00000019096,ENSBTAG00000046019,ENSBTAG00000015266,ENSBTAG00000001521,ENSBTAG00000003728,ENSBTAG00000009914,ENSBTAG00000009334,ENSBTAG00000000913,Novel04656,ENSBTAG00000046319,ENSBTAG00000012760	ENSBTAG00000017024,ENSBTAG00000024957
GO:0044262	cellular carbohydrate metabolic process	biological_process	0.0063042	ENSBTAG00000008293,ENSBTAG00000013568,ENSBTAG00000019603,ENSBTAG00000027326,ENSBTAG00000015848,ENSBTAG00000014964,ENSBTAG00000024240,ENSBTAG00000020527,ENSBTAG00000000152,ENSBTAG00000012511,ENSBTAG00000014447,ENSBTAG00000008124,ENSBTAG00000005309,ENSBTAG00000011763,ENSBTAG00000011709,ENSBTAG00000002101,ENSBTAG00000014093,ENSBTAG00000025496,ENSBTAG00000005530,ENSBTAG00000017764,ENSBTAG00000012863,…	ENSBTAG00000016886,ENSBTAG00000044105,ENSBTAG00000015355,ENSBTAG00000014831,ENSBTAG00000008431,ENSBTAG00000017832,ENSBTAG00000002488,ENSBTAG00000010136,ENSBTAG00000008063,ENSBTAG00000005614,ENSBTAG00000012350,ENSBTAG00000024957,ENSBTAG00000019892,ENSBTAG00000020048,ENSBTAG00000008683,ENSBTAG00000009128,ENSBTAG00000017595,ENSBTAG00000014884,ENSBTAG00000016662
GO:0097031	mitochondrial respiratory chain complex I biogenesis	biological_process	0.0064312	ENSBTAG00000014820,ENSBTAG00000019419,ENSBTAG00000012072,ENSBTAG00000010232,ENSBTAG00000018918,ENSBTAG00000003728
GO:0016491	oxidoreductase activity	molecular_function	0.0065289	ENSBTAG00000019295,ENSBTAG00000030735,ENSBTAG00000015853,ENSBTAG00000010508,ENSBTAG00000011946,ENSBTAG00000013111,ENSBTAG00000014669,ENSBTAG00000020792,ENSBTAG00000009479,ENSBTAG00000025496,ENSBTAG00000006307,ENSBTAG00000021961,Novel05056,ENSBTAG00000014093,Novel08893,ENSBTAG00000003617,ENSBTAG00000005309,ENSBTAG00000011027,ENSBTAG00000015200,ENSBTAG00000046019,ENSBTAG00000001727,ENSBTAG000000134…	Novel04852,ENSBTAG00000006894,Novel01852,ENSBTAG00000024957,ENSBTAG00000004476,ENSBTAG00000005614,Novel06410,Novel03123,ENSBTAG00000014855,ENSBTAG00000023666,Novel09755,ENSBTAG00000002488,ENSBTAG00000006326,ENSBTAG00000005681,Novel00541,ENSBTAG00000007200,ENSBTAG00000008004,ENSBTAG00000021208,Novel05941,ENSBTAG00000010119,Novel07854,ENSBTAG00000010365,Novel03169,ENSBTAG00000008683,ENSBTAG00000002…
GO:0003924	GTPase activity	molecular_function	0.0065582	ENSBTAG00000031861,ENSBTAG00000038938,ENSBTAG00000000285,ENSBTAG00000003043,ENSBTAG00000045544,ENSBTAG00000047325,ENSBTAG00000007497,ENSBTAG00000014529,ENSBTAG00000006969,ENSBTAG00000027795,ENSBTAG00000037634,ENSBTAG00000012774,ENSBTAG00000038233,ENSBTAG00000017670,ENSBTAG00000003904,ENSBTAG00000034185,ENSBTAG00000018857,ENSBTAG00000011883,ENSBTAG00000032166,ENSBTAG00000024233,ENSBTAG00000031564,…	ENSBTAG00000013173,Novel01396,ENSBTAG00000010091,ENSBTAG00000002869,ENSBTAG00000030347,Novel01473,ENSBTAG00000000905,ENSBTAG00000003474,ENSBTAG00000013837,ENSBTAG00000002417,ENSBTAG00000004131,ENSBTAG00000032021,ENSBTAG00000000105,ENSBTAG00000018246,ENSBTAG00000019164,ENSBTAG00000017116,ENSBTAG00000009789,ENSBTAG00000046174,ENSBTAG00000007306,ENSBTAG00000001143,ENSBTAG00000018053,ENSBTAG000000143…
GO:0043170	macromolecule metabolic process	biological_process	0.0065791	ENSBTAG00000014741,ENSBTAG00000015612,ENSBTAG00000001044,ENSBTAG00000004861,ENSBTAG00000006876,ENSBTAG00000020567,Novel09736,ENSBTAG00000046123,ENSBTAG00000020546,ENSBTAG00000012712,ENSBTAG00000019867,ENSBTAG00000000103,ENSBTAG00000014607,ENSBTAG00000007394,ENSBTAG00000018274,ENSBTAG00000018015,ENSBTAG00000025385,ENSBTAG00000006423,ENSBTAG00000013367,ENSBTAG00000011419,Novel04817,ENSBTAG000000188…	Novel07670,ENSBTAG00000022450,ENSBTAG00000007494,ENSBTAG00000010136,ENSBTAG00000020193,ENSBTAG00000037988,ENSBTAG00000024791,ENSBTAG00000016981,ENSBTAG00000011664,ENSBTAG00000031614,ENSBTAG00000008805,ENSBTAG00000020376,Novel09671,Novel07403,Novel04686,Novel02670,ENSBTAG00000009675,ENSBTAG00000016758,ENSBTAG00000046630,Novel09020,ENSBTAG00000020689,Novel00129,ENSBTAG00000013029,Novel05185,ENSBTAG…
GO:0008324	cation transmembrane transporter activity	molecular_function	0.0066875	ENSBTAG00000037415,ENSBTAG00000039555,ENSBTAG00000006355,ENSBTAG00000007572,ENSBTAG00000030584,ENSBTAG00000032057,ENSBTAG00000046786,ENSBTAG00000018339,ENSBTAG00000032166,ENSBTAG00000047768,ENSBTAG00000006731,ENSBTAG00000000936,ENSBTAG00000017496,ENSBTAG00000031165,ENSBTAG00000001927,ENSBTAG00000018245,ENSBTAG00000013315,Novel04557,ENSBTAG00000018542,ENSBTAG00000005668,ENSBTAG00000005096,ENSBTAG0…	ENSBTAG00000009834,Novel09306,ENSBTAG00000021339,Novel00009,Novel06370,Novel00008,ENSBTAG00000005738,Novel00129,Novel03392,Novel00583,ENSBTAG00000043972,Novel03230,ENSBTAG00000012798,ENSBTAG00000003130,ENSBTAG00000020887,ENSBTAG00000004588,Novel00897,ENSBTAG00000009155,ENSBTAG00000007553,ENSBTAG00000009216,Novel08915,ENSBTAG00000015525,Novel03640,Novel03013,ENSBTAG00000018280,ENSBTAG00000018206,E…
GO:0030658	transport vesicle membrane	cellular_component	0.0067734	Novel00891,ENSBTAG00000016708,Novel03847,ENSBTAG00000018322,ENSBTAG00000006296	ENSBTAG00000008016,Novel01532,ENSBTAG00000039819,ENSBTAG00000017677
GO:0097202	activation of cysteine-type endopeptidase activity	biological_process	0.0068477	Novel09876,ENSBTAG00000010992,ENSBTAG00000012519,ENSBTAG00000018274,ENSBTAG00000018069,Novel05580,ENSBTAG00000012511,ENSBTAG00000012586,ENSBTAG00000019648,ENSBTAG00000032982	ENSBTAG00000024426,Novel06594,ENSBTAG00000009851,ENSBTAG00000024957,ENSBTAG00000038235,ENSBTAG00000001333
GO:0010887	negative regulation of cholesterol storage	biological_process	0.0068605		ENSBTAG00000001333,ENSBTAG00000008063,ENSBTAG00000010681
GO:0006457	protein folding	biological_process	0.0068681	ENSBTAG00000011419,ENSBTAG00000008184,ENSBTAG00000002610,ENSBTAG00000002376,ENSBTAG00000020338,Novel06816,ENSBTAG00000012589,ENSBTAG00000012586,ENSBTAG00000005416,Novel04653,ENSBTAG00000008812,ENSBTAG00000019810,Novel06991,ENSBTAG00000015828,ENSBTAG00000013606,ENSBTAG00000004531,ENSBTAG00000000152,ENSBTAG00000048107	Novel08497,ENSBTAG00000016711,ENSBTAG00000016707,ENSBTAG00000005574,ENSBTAG00000016874,ENSBTAG00000021752,ENSBTAG00000047502,ENSBTAG00000018877,Novel08419,ENSBTAG00000002253,Novel09454
GO:0033108	mitochondrial respiratory chain complex assembly	biological_process	0.0069272	ENSBTAG00000037461,ENSBTAG00000012072,ENSBTAG00000010232,ENSBTAG00000019419,ENSBTAG00000000808,ENSBTAG00000003728,ENSBTAG00000018918
GO:0019773	proteasome core complex, alpha-subunit complex	cellular_component	0.0069474	ENSBTAG00000006564,ENSBTAG00000000990,ENSBTAG00000002808,ENSBTAG00000014440
GO:0044249	cellular biosynthetic process	biological_process	0.007014	Novel00905,ENSBTAG00000015283,ENSBTAG00000023792,ENSBTAG00000000417,ENSBTAG00000020481,ENSBTAG00000004322,ENSBTAG00000021720,ENSBTAG00000010871,Novel04651,ENSBTAG00000001280,ENSBTAG00000021227,ENSBTAG00000019457,ENSBTAG00000016152,ENSBTAG00000032954,ENSBTAG00000019788,ENSBTAG00000013111,ENSBTAG00000010564,ENSBTAG00000019010,ENSBTAG00000020480,ENSBTAG00000006367,Novel07600,ENSBTAG00000017218,ENSBT…	ENSBTAG00000011350,ENSBTAG00000035007,ENSBTAG00000022360,ENSBTAG00000011864,ENSBTAG00000001509,Novel07669,ENSBTAG00000006003,Novel08381,ENSBTAG00000020406,ENSBTAG00000004257,ENSBTAG00000020048,ENSBTAG00000020491,ENSBTAG00000017448,ENSBTAG00000030440,Novel08917,Novel01232,ENSBTAG00000024605,ENSBTAG00000013541,ENSBTAG00000040021,ENSBTAG00000011932,ENSBTAG00000046425,ENSBTAG00000040419,Novel03392,EN…
GO:0051445	regulation of meiotic cell cycle	biological_process	0.0071667	ENSBTAG00000002742	ENSBTAG00000019145,ENSBTAG00000000502,ENSBTAG00000004658,ENSBTAG00000020221,ENSBTAG00000010875,ENSBTAG00000046918,ENSBTAG00000019795,ENSBTAG00000012656
GO:0019400	alditol metabolic process	biological_process	0.0072604	ENSBTAG00000025496,ENSBTAG00000002101,ENSBTAG00000014964,ENSBTAG00000008124,ENSBTAG00000008293,ENSBTAG00000012863	ENSBTAG00000008431
GO:0008494	translation activator activity	molecular_function	0.0075265		ENSBTAG00000020376,ENSBTAG00000000502,ENSBTAG00000031614
GO:0022890	inorganic cation transmembrane transporter activity	molecular_function	0.0076551	ENSBTAG00000016079,ENSBTAG00000004979,Novel06328,Novel04557,ENSBTAG00000018542,ENSBTAG00000005096,ENSBTAG00000018245,ENSBTAG00000013315,ENSBTAG00000021092,ENSBTAG00000004263,ENSBTAG00000008692,ENSBTAG00000046026,ENSBTAG00000018339,ENSBTAG00000046786,ENSBTAG00000039555,ENSBTAG00000032057,ENSBTAG00000007572,ENSBTAG00000037415,ENSBTAG00000001927,ENSBTAG00000017496,ENSBTAG00000031165,ENSBTAG000000009…	Novel03640,ENSBTAG00000007553,Novel08915,ENSBTAG00000009155,ENSBTAG00000004588,ENSBTAG00000020887,Novel00897,ENSBTAG00000014059,ENSBTAG00000018206,ENSBTAG00000018280,Novel03013,Novel00129,Novel06370,ENSBTAG00000021339,ENSBTAG00000009834,Novel09306,Novel03230,ENSBTAG00000012798,Novel00583,ENSBTAG00000043972,Novel03392,Novel08610,ENSBTAG00000004888,Novel08419,ENSBTAG00000013861,ENSBTAG00000013047,E…
GO:0006907	pinocytosis	biological_process	0.0077253	ENSBTAG00000013367,ENSBTAG00000003422,ENSBTAG00000016152	ENSBTAG00000014612,ENSBTAG00000010681
GO:0005527	macrolide binding	molecular_function	0.0080371	ENSBTAG00000013606,ENSBTAG00000002610	ENSBTAG00000002253,ENSBTAG00000016707
GO:0005528	FK506 binding	molecular_function	0.0080371	ENSBTAG00000002610,ENSBTAG00000013606	ENSBTAG00000002253,ENSBTAG00000016707
GO:0006796	phosphate-containing compound metabolic process	biological_process	0.0080811	ENSBTAG00000013111,ENSBTAG00000016152,ENSBTAG00000032954,ENSBTAG00000005309,ENSBTAG00000008124,ENSBTAG00000002507,ENSBTAG00000007160,ENSBTAG00000024233,ENSBTAG00000031564,ENSBTAG00000002480,ENSBTAG00000014633,ENSBTAG00000021227,ENSBTAG00000046319,ENSBTAG00000004018,ENSBTAG00000027326,ENSBTAG00000018857,ENSBTAG00000047325,Novel07838,ENSBTAG00000008648,ENSBTAG00000013315,ENSBTAG00000000285,ENSBTAG0…	ENSBTAG00000009128,ENSBTAG00000034366,ENSBTAG00000017448,ENSBTAG00000032021,Novel01396,ENSBTAG00000003276,ENSBTAG00000011742,ENSBTAG00000003325,ENSBTAG00000020048,ENSBTAG00000008150,ENSBTAG00000008098,ENSBTAG00000011602,ENSBTAG00000006557,ENSBTAG00000005136,ENSBTAG00000011892,ENSBTAG00000000842,ENSBTAG00000002788,ENSBTAG00000047600,ENSBTAG00000002297,ENSBTAG00000021245,Novel03800,ENSBTAG000000097…
GO:0015459	potassium channel regulator activity	molecular_function	0.008095		Novel09733,Novel09942,ENSBTAG00000005412,ENSBTAG00000001150,ENSBTAG00000007553,ENSBTAG00000002392
GO:0010508	positive regulation of autophagy	biological_process	0.0083881	ENSBTAG00000008625,Novel04653,ENSBTAG00000013869,Novel10032	ENSBTAG00000026232,ENSBTAG00000018747,Novel05464,Novel08419,ENSBTAG00000010795,ENSBTAG00000018263
GO:0004143	diacylglycerol kinase activity	molecular_function	0.0084254	ENSBTAG00000004018	ENSBTAG00000009257,ENSBTAG00000021905,ENSBTAG00000019265,ENSBTAG00000013879,ENSBTAG00000019980
GO:0044248	cellular catabolic process	biological_process	0.0085086	ENSBTAG00000014607,ENSBTAG00000019867,ENSBTAG00000020518,ENSBTAG00000034185,ENSBTAG00000012519,ENSBTAG00000038233,ENSBTAG00000003067,ENSBTAG00000020607,ENSBTAG00000007133,ENSBTAG00000001044,Novel04649,ENSBTAG00000011544,ENSBTAG00000032166,ENSBTAG00000018951,ENSBTAG00000019648,ENSBTAG00000010527,ENSBTAG00000039731,ENSBTAG00000026320,ENSBTAG00000038938,ENSBTAG00000019918,ENSBTAG00000001424,ENSBTAG0…	ENSBTAG00000010868,ENSBTAG00000019164,ENSBTAG00000039714,ENSBTAG00000004190,ENSBTAG00000017053,ENSBTAG00000002214,ENSBTAG00000016758,ENSBTAG00000010192,ENSBTAG00000016981,ENSBTAG00000019980,ENSBTAG00000006323,ENSBTAG00000009749,ENSBTAG00000010324,ENSBTAG00000008805,ENSBTAG00000030347,ENSBTAG00000014612,ENSBTAG00000004540,ENSBTAG00000002110,ENSBTAG00000000905,ENSBTAG00000003865,ENSBTAG00000013837,…
GO:0048037	cofactor binding	molecular_function	0.0085866	ENSBTAG00000010508,ENSBTAG00000025903,ENSBTAG00000003746,ENSBTAG00000009517,ENSBTAG00000007829,ENSBTAG00000036099,ENSBTAG00000004495,ENSBTAG00000010284,ENSBTAG00000018186,ENSBTAG00000025496,ENSBTAG00000005465,ENSBTAG00000000505,ENSBTAG00000014093,ENSBTAG00000009826,ENSBTAG00000004178,ENSBTAG00000004059,ENSBTAG00000046019,ENSBTAG00000005309,ENSBTAG00000011075,Novel03340,ENSBTAG00000018813,ENSBTAG0…	ENSBTAG00000014791,Novel04453,ENSBTAG00000002044,ENSBTAG00000006894,ENSBTAG00000012350,ENSBTAG00000048271,ENSBTAG00000018041,ENSBTAG00000016269,ENSBTAG00000005614,ENSBTAG00000004038,ENSBTAG00000012053,ENSBTAG00000014855,ENSBTAG00000002214,ENSBTAG00000005681,ENSBTAG00000007258
GO:0010878	cholesterol storage	biological_process	0.0086917	ENSBTAG00000004059	ENSBTAG00000008505,ENSBTAG00000008063,ENSBTAG00000010681,ENSBTAG00000001333
GO:0004535	poly(A)-specific ribonuclease activity	molecular_function	0.0088024	ENSBTAG00000004376	Novel08834,Novel03114,ENSBTAG00000018097,ENSBTAG00000004353
GO:2000241	regulation of reproductive process	biological_process	0.008975	ENSBTAG00000002742,ENSBTAG00000018852,ENSBTAG00000012739,ENSBTAG00000005043	ENSBTAG00000000502,ENSBTAG00000020221,ENSBTAG00000012656,ENSBTAG00000019795,ENSBTAG00000014395,ENSBTAG00000010875,ENSBTAG00000004658,ENSBTAG00000026085,ENSBTAG00000019145,ENSBTAG00000009478,ENSBTAG00000024888,ENSBTAG00000020348,ENSBTAG00000011504,ENSBTAG00000046918
GO:0009150	purine ribonucleotide metabolic process	biological_process	0.0093559	ENSBTAG00000013315,ENSBTAG00000000285,ENSBTAG00000013869,ENSBTAG00000047325,ENSBTAG00000017670,ENSBTAG00000012774,ENSBTAG00000032057,ENSBTAG00000018339,ENSBTAG00000017496,ENSBTAG00000003454,ENSBTAG00000002507,ENSBTAG00000045544,ENSBTAG00000032954,Novel03898,ENSBTAG00000011883,ENSBTAG00000018857,ENSBTAG00000024233,ENSBTAG00000031564,ENSBTAG00000014633,ENSBTAG00000012511,ENSBTAG00000002480,ENSBTAG0…	ENSBTAG00000000257,ENSBTAG00000002417,Novel03013,ENSBTAG00000018246,ENSBTAG00000013013,ENSBTAG00000027151,ENSBTAG00000014319,ENSBTAG00000004305,ENSBTAG00000001143,ENSBTAG00000018053,ENSBTAG00000014523,ENSBTAG00000003472,Novel03392,ENSBTAG00000026885,ENSBTAG00000000920,ENSBTAG00000024888,ENSBTAG00000002869,Novel01396,ENSBTAG00000006589,ENSBTAG00000003474,ENSBTAG00000025898,ENSBTAG00000002689,ENSBT…
GO:0043027	cysteine-type endopeptidase inhibitor activity involved in apoptotic process	molecular_function	0.0094201	ENSBTAG00000014447,ENSBTAG00000008648	ENSBTAG00000006844,ENSBTAG00000040350,ENSBTAG00000024957,ENSBTAG00000016886,ENSBTAG00000020426
GO:0009259	ribonucleotide metabolic process	biological_process	0.0095999	Novel10032,ENSBTAG00000017147,ENSBTAG00000037634,ENSBTAG00000006189,ENSBTAG00000010959,ENSBTAG00000039208,ENSBTAG00000007332,ENSBTAG00000012823,ENSBTAG00000001057,ENSBTAG00000011837,ENSBTAG00000010577,ENSBTAG00000031861,ENSBTAG00000003043,ENSBTAG00000027924,ENSBTAG00000018278,ENSBTAG00000017666,ENSBTAG00000039630,ENSBTAG00000002094,ENSBTAG00000020031,Novel09714,ENSBTAG00000015666,ENSBTAG000000069…	ENSBTAG00000002647,ENSBTAG00000003959,ENSBTAG00000017116,ENSBTAG00000009789,ENSBTAG00000007306,ENSBTAG00000046174,ENSBTAG00000010030,ENSBTAG00000002488,ENSBTAG00000023976,Novel08419,ENSBTAG00000020221,ENSBTAG00000006894,ENSBTAG00000039172,ENSBTAG00000017024,ENSBTAG00000015821,Novel08610,ENSBTAG00000016366,Novel05937,ENSBTAG00000013047,ENSBTAG00000016365,ENSBTAG00000004131,ENSBTAG00000017053,ENSBT…
GO:0019751	polyol metabolic process	biological_process	0.0096356	ENSBTAG00000008124,ENSBTAG00000025496,ENSBTAG00000008293,ENSBTAG00000020480,ENSBTAG00000014964,ENSBTAG00000009294,ENSBTAG00000002101,ENSBTAG00000011709,ENSBTAG00000004430,ENSBTAG00000012863,ENSBTAG00000017218,ENSBTAG00000003746	ENSBTAG00000008431,ENSBTAG00000009128,ENSBTAG00000024957
GO:0031982	vesicle	cellular_component	0.0096526	Novel00891,ENSBTAG00000016708,ENSBTAG00000027924,ENSBTAG00000008332,ENSBTAG00000006296,ENSBTAG00000032719,ENSBTAG00000019665,ENSBTAG00000006969,ENSBTAG00000023997,ENSBTAG00000014140,ENSBTAG00000020056,ENSBTAG00000012586,ENSBTAG00000018857,ENSBTAG00000006189,ENSBTAG00000021061,ENSBTAG00000003422,ENSBTAG00000009615,ENSBTAG00000009513,ENSBTAG00000018322,ENSBTAG00000004347,ENSBTAG00000003418,ENSBTAG0…	ENSBTAG00000024957,ENSBTAG00000038347,ENSBTAG00000033384,ENSBTAG00000012939,ENSBTAG00000034391,ENSBTAG00000009256,ENSBTAG00000025762,ENSBTAG00000032613,ENSBTAG00000032021,ENSBTAG00000039819,ENSBTAG00000011504,ENSBTAG00000015330,ENSBTAG00000000561,ENSBTAG00000005110,ENSBTAG00000044033,ENSBTAG00000009180,ENSBTAG00000008004,ENSBTAG00000012976,ENSBTAG00000007306,ENSBTAG00000016507,ENSBTAG00000020636,…
GO:0032040	small-subunit processome	cellular_component	0.0098418	ENSBTAG00000001504,ENSBTAG00000002306,Novel05302,ENSBTAG00000020381	ENSBTAG00000018708,Novel05718
GO:0019033	viral tegument	cellular_component	0.0098814	Novel09906	Novel06684,Novel02861
GO:2000243	positive regulation of reproductive process	biological_process	0.0099867	ENSBTAG00000012739	ENSBTAG00000020221,ENSBTAG00000000502,ENSBTAG00000026085,ENSBTAG00000010875,ENSBTAG00000014395,ENSBTAG00000046918,ENSBTAG00000024888,ENSBTAG00000012656
GO:0018208	peptidyl-proline modification	biological_process	0.010134	ENSBTAG00000032996,ENSBTAG00000005416,ENSBTAG00000002610,ENSBTAG00000002376,ENSBTAG00000000152,ENSBTAG00000015437,ENSBTAG00000015828,ENSBTAG00000013606	ENSBTAG00000002253,ENSBTAG00000016711,ENSBTAG00000016707
GO:0031988	membrane-bounded vesicle	cellular_component	0.01028	ENSBTAG00000012250,ENSBTAG00000003109,ENSBTAG00000008184,ENSBTAG00000044190,ENSBTAG00000046026,ENSBTAG00000007976,ENSBTAG00000013282,ENSBTAG00000011412,ENSBTAG00000010992,ENSBTAG00000011765,ENSBTAG00000000936,ENSBTAG00000013477,Novel03847,ENSBTAG00000011831,ENSBTAG00000014809,ENSBTAG00000017547,ENSBTAG00000002769,ENSBTAG00000012774,ENSBTAG00000006969,ENSBTAG00000023997,ENSBTAG00000012586,ENSBTAG0…	ENSBTAG00000007952,ENSBTAG00000020348,ENSBTAG00000018246,ENSBTAG00000005574,ENSBTAG00000018753,ENSBTAG00000008849,ENSBTAG00000000606,ENSBTAG00000011540,ENSBTAG00000000095,ENSBTAG00000000905,ENSBTAG00000032079,ENSBTAG00000020202,Novel01532,ENSBTAG00000019581,ENSBTAG00000021252,ENSBTAG00000022161,ENSBTAG00000011209,ENSBTAG00000006323,ENSBTAG00000000265,ENSBTAG00000000564,ENSBTAG00000018053,ENSBTAG0…
GO:0070062	extracellular vesicular exosome	cellular_component	0.010302	ENSBTAG00000016708,ENSBTAG00000014809,ENSBTAG00000018857,ENSBTAG00000011412,ENSBTAG00000006189,ENSBTAG00000009615,ENSBTAG00000032719,ENSBTAG00000009513,ENSBTAG00000006969,ENSBTAG00000003418,ENSBTAG00000020056,ENSBTAG00000003585	ENSBTAG00000000095,ENSBTAG00000009256,ENSBTAG00000015330,ENSBTAG00000007952,ENSBTAG00000044033
GO:0019693	ribose phosphate metabolic process	biological_process	0.010312	ENSBTAG00000003454,ENSBTAG00000002507,ENSBTAG00000045544,ENSBTAG00000032954,ENSBTAG00000018857,Novel03898,ENSBTAG00000011883,ENSBTAG00000002480,ENSBTAG00000014633,ENSBTAG00000012511,ENSBTAG00000031564,ENSBTAG00000024233,ENSBTAG00000021227,ENSBTAG00000002703,ENSBTAG00000000285,ENSBTAG00000013315,ENSBTAG00000013869,ENSBTAG00000047325,ENSBTAG00000032057,ENSBTAG00000012774,ENSBTAG00000017670,ENSBTAG0…	ENSBTAG00000006589,Novel01396,ENSBTAG00000002869,ENSBTAG00000003474,ENSBTAG00000025898,ENSBTAG00000032021,ENSBTAG00000000105,ENSBTAG00000002689,Novel03800,ENSBTAG00000002297,ENSBTAG00000021245,ENSBTAG00000009784,ENSBTAG00000006557,ENSBTAG00000011602,ENSBTAG00000002788,ENSBTAG00000011892,ENSBTAG00000000257,Novel03013,ENSBTAG00000002417,ENSBTAG00000013013,ENSBTAG00000018246,ENSBTAG00000027151,ENSBT…
GO:0034599	cellular response to oxidative stress	biological_process	0.010335	ENSBTAG00000020518,ENSBTAG00000012943,ENSBTAG00000004322,ENSBTAG00000014921,ENSBTAG00000008541,ENSBTAG00000008648,ENSBTAG00000006161	ENSBTAG00000016886,ENSBTAG00000044105,ENSBTAG00000024957,ENSBTAG00000003051,ENSBTAG00000026232,ENSBTAG00000017024,ENSBTAG00000012789,ENSBTAG00000016711,ENSBTAG00000000436,ENSBTAG00000001096,ENSBTAG00000013861,ENSBTAG00000001817
GO:0030140	trans-Golgi network transport vesicle	cellular_component	0.010707	Novel00891,ENSBTAG00000016708	ENSBTAG00000011540,Novel01532,ENSBTAG00000002788,ENSBTAG00000008849
GO:0003351	epithelial cilium movement	biological_process	0.010833	ENSBTAG00000016854	ENSBTAG00000008538,ENSBTAG00000000819,ENSBTAG00000002689,ENSBTAG00000016017
GO:0006163	purine nucleotide metabolic process	biological_process	0.010903	ENSBTAG00000032954,ENSBTAG00000045544,ENSBTAG00000002507,ENSBTAG00000003454,ENSBTAG00000002703,ENSBTAG00000021227,ENSBTAG00000031564,ENSBTAG00000024233,ENSBTAG00000002480,ENSBTAG00000014633,ENSBTAG00000012511,Novel03898,ENSBTAG00000011883,ENSBTAG00000018857,ENSBTAG00000047325,ENSBTAG00000013869,ENSBTAG00000000285,ENSBTAG00000013315,ENSBTAG00000017496,ENSBTAG00000018339,ENSBTAG00000017670,ENSBTAG0…	ENSBTAG00000000105,ENSBTAG00000002689,ENSBTAG00000032021,ENSBTAG00000025898,ENSBTAG00000003474,Novel01396,ENSBTAG00000002869,ENSBTAG00000006589,ENSBTAG00000011892,ENSBTAG00000002788,ENSBTAG00000016711,ENSBTAG00000006557,ENSBTAG00000011602,ENSBTAG00000009784,ENSBTAG00000002297,ENSBTAG00000021245,Novel03800,ENSBTAG00000013013,ENSBTAG00000018246,ENSBTAG00000002417,Novel03013,ENSBTAG00000000257,ENSBT…
GO:0071294	cellular response to zinc ion	biological_process	0.011115	ENSBTAG00000023659,ENSBTAG00000038067
GO:0043167	ion binding	molecular_function	0.011118	ENSBTAG00000022920,ENSBTAG00000020607,ENSBTAG00000018267,Novel02587,ENSBTAG00000039731,ENSBTAG00000010527,ENSBTAG00000022613,ENSBTAG00000037651,Novel04649,ENSBTAG00000040551,ENSBTAG00000002101,ENSBTAG00000012510,ENSBTAG00000025358,ENSBTAG00000001424,ENSBTAG00000013663,ENSBTAG00000012232,ENSBTAG00000027795,ENSBTAG00000003746,ENSBTAG00000007502,Novel00279,ENSBTAG00000019667,ENSBTAG00000017141,ENSBT…	Novel01654,ENSBTAG00000044111,ENSBTAG00000046071,ENSBTAG00000016014,ENSBTAG00000017053,ENSBTAG00000019138,ENSBTAG00000013196,ENSBTAG00000014636,ENSBTAG00000039714,ENSBTAG00000024132,ENSBTAG00000005124,ENSBTAG00000017733,Novel01457,ENSBTAG00000040357,ENSBTAG00000006323,ENSBTAG00000005376,ENSBTAG00000005209,ENSBTAG00000003261,ENSBTAG00000010351,ENSBTAG00000008336,ENSBTAG00000008330,ENSBTAG000000221…
GO:0005750	mitochondrial respiratory chain complex III	cellular_component	0.01114	ENSBTAG00000001521,ENSBTAG00000000913
GO:0045275	respiratory chain complex III	cellular_component	0.01114	ENSBTAG00000001521,ENSBTAG00000000913
GO:0071821	FANCM-MHF complex	cellular_component	0.011347	ENSBTAG00000013531,ENSBTAG00000004108
GO:0048875	chemical homeostasis within a tissue	biological_process	0.011363	ENSBTAG00000004347,ENSBTAG00000010992	ENSBTAG00000025853,ENSBTAG00000000782,ENSBTAG00000003472
GO:0009165	nucleotide biosynthetic process	biological_process	0.011372	ENSBTAG00000008216,ENSBTAG00000013315,ENSBTAG00000019274,ENSBTAG00000000639,ENSBTAG00000010577,ENSBTAG00000002507,ENSBTAG00000018278,ENSBTAG00000002094,ENSBTAG00000013111,Novel09714,ENSBTAG00000015408,ENSBTAG00000032954,Novel10032,ENSBTAG00000016854,ENSBTAG00000019687,ENSBTAG00000032057,Novel03898,ENSBTAG00000018339,ENSBTAG00000004651,ENSBTAG00000030172,ENSBTAG00000039208,ENSBTAG00000007332,ENSBT…	Novel02077,Novel08419,Novel00897,ENSBTAG00000000257,ENSBTAG00000015821,ENSBTAG00000006894,ENSBTAG00000020803,ENSBTAG00000017024,Novel08610,Novel03013,Novel05937,ENSBTAG00000002689,ENSBTAG00000013013,ENSBTAG00000013047,ENSBTAG00000035370,Novel03800,Novel00129,ENSBTAG00000021208,Novel03392,ENSBTAG00000002488,ENSBTAG00000017017
GO:0016788	hydrolase activity, acting on ester bonds	molecular_function	0.011408	ENSBTAG00000009906,ENSBTAG00000037980,ENSBTAG00000019810,ENSBTAG00000021587,ENSBTAG00000012697,ENSBTAG00000004950,ENSBTAG00000002428,ENSBTAG00000046971,ENSBTAG00000004243,ENSBTAG00000000974,ENSBTAG00000005385,ENSBTAG00000004376,ENSBTAG00000008361,ENSBTAG00000020073,ENSBTAG00000004982,Novel03524,ENSBTAG00000002712,ENSBTAG00000003936,Novel00905,ENSBTAG00000000365,ENSBTAG00000005683,Novel04527,ENSBT…	ENSBTAG00000020141,ENSBTAG00000000436,ENSBTAG00000019314,ENSBTAG00000014138,Novel08610,ENSBTAG00000008363,Novel06993,ENSBTAG00000026842,ENSBTAG00000014187,ENSBTAG00000025762,ENSBTAG00000011011,ENSBTAG00000015296,ENSBTAG00000021773,ENSBTAG00000013336,ENSBTAG00000015449,Novel05062,Novel02603,ENSBTAG00000018097,ENSBTAG00000017465,ENSBTAG00000011298,ENSBTAG00000000172,ENSBTAG00000004353,ENSBTAG000000…
GO:0006122	mitochondrial electron transport, ubiquinol to cytochrome c	biological_process	0.011419	ENSBTAG00000000913,ENSBTAG00000001521,ENSBTAG00000019096
GO:0016778	diphosphotransferase activity	molecular_function	0.011448	ENSBTAG00000030172	Novel05464,Novel07185,ENSBTAG00000020803,Novel08733
GO:0045277	respiratory chain complex IV	cellular_component	0.011769	ENSBTAG00000016079,ENSBTAG00000018542,ENSBTAG00000039555,ENSBTAG00000037415,ENSBTAG00000030735,ENSBTAG00000047768
GO:0006793	phosphorus metabolic process	biological_process	0.011794	ENSBTAG00000001578,ENSBTAG00000002094,ENSBTAG00000011529,ENSBTAG00000002428,ENSBTAG00000011837,ENSBTAG00000010577,ENSBTAG00000011754,ENSBTAG00000012943,ENSBTAG00000039630,ENSBTAG00000027924,ENSBTAG00000010460,ENSBTAG00000039046,ENSBTAG00000039208,ENSBTAG00000002712,ENSBTAG00000012823,ENSBTAG00000018474,ENSBTAG00000017147,ENSBTAG00000019509,ENSBTAG00000018852,ENSBTAG00000005760,ENSBTAG00000014921,…	ENSBTAG00000016366,ENSBTAG00000004658,ENSBTAG00000009618,ENSBTAG00000000436,ENSBTAG00000004131,ENSBTAG00000013047,ENSBTAG00000020495,ENSBTAG00000025762,ENSBTAG00000020221,Novel03105,ENSBTAG00000014418,ENSBTAG00000015821,ENSBTAG00000014053,ENSBTAG00000001847,ENSBTAG00000002488,ENSBTAG00000010030,ENSBTAG00000002744,ENSBTAG00000026085,ENSBTAG00000006823,ENSBTAG00000002081,ENSBTAG00000000782,ENSBTAG0…
GO:0052745	inositol phosphate phosphatase activity	molecular_function	0.011858	ENSBTAG00000011709,ENSBTAG00000020173	ENSBTAG00000007584,ENSBTAG00000024107
GO:0040020	regulation of meiosis	biological_process	0.011989	ENSBTAG00000002742	ENSBTAG00000046918,ENSBTAG00000019795,ENSBTAG00000019145,ENSBTAG00000010875,ENSBTAG00000020221,ENSBTAG00000004658,ENSBTAG00000000502
GO:0004518	nuclease activity	molecular_function	0.011995	ENSBTAG00000009906,Novel00576,Novel05801,ENSBTAG00000037980,ENSBTAG00000004950,ENSBTAG00000020059,ENSBTAG00000008792,Novel09736,ENSBTAG00000005385,ENSBTAG00000002612,ENSBTAG00000004376,Novel03524,ENSBTAG00000004651,Novel00905,ENSBTAG00000000365,ENSBTAG00000005683,ENSBTAG00000014607,Novel04527	Novel03114,Novel08834,Novel08610,ENSBTAG00000008363,Novel03640,ENSBTAG00000026842,Novel02514,ENSBTAG00000006082,ENSBTAG00000020151,ENSBTAG00000021773,Novel07438,Novel05062,Novel04179,ENSBTAG00000018097,ENSBTAG00000015036,ENSBTAG00000004353
GO:0005353	fructose transmembrane transporter activity	molecular_function	0.01206	ENSBTAG00000007302,ENSBTAG00000034323
GO:0015755	fructose transport	biological_process	0.01206	ENSBTAG00000034323,ENSBTAG00000007302
GO:0006919	activation of cysteine-type endopeptidase activity involved in apoptotic process	biological_process	0.012101	ENSBTAG00000018069,ENSBTAG00000019648,ENSBTAG00000032982,ENSBTAG00000012586,ENSBTAG00000012519,ENSBTAG00000010992,Novel09876,Novel05580,ENSBTAG00000012511	ENSBTAG00000024957,ENSBTAG00000001333,ENSBTAG00000038235,ENSBTAG00000009851,Novel06594,ENSBTAG00000024426
GO:0071241	cellular response to inorganic substance	biological_process	0.012109	ENSBTAG00000010649,ENSBTAG00000038067,ENSBTAG00000004322,ENSBTAG00000004982,ENSBTAG00000023659	ENSBTAG00000001333,ENSBTAG00000024957,ENSBTAG00000020202,ENSBTAG00000044105,ENSBTAG00000016886,ENSBTAG00000020701,ENSBTAG00000020221,ENSBTAG00000016711
GO:0032404	mismatch repair complex binding	molecular_function	0.012306	ENSBTAG00000011529,ENSBTAG00000002742,ENSBTAG00000001424	ENSBTAG00000016758
GO:0009132	nucleoside diphosphate metabolic process	biological_process	0.012407	ENSBTAG00000019509,ENSBTAG00000008216,ENSBTAG00000016854,ENSBTAG00000004651,ENSBTAG00000012511,Novel03898,ENSBTAG00000015408	ENSBTAG00000002689,ENSBTAG00000021208
GO:0090174	organelle membrane fusion	biological_process	0.012444	ENSBTAG00000023997,ENSBTAG00000018000	ENSBTAG00000008016
GO:0070717	poly-purine tract binding	molecular_function	0.01249	ENSBTAG00000046358,ENSBTAG00000009906	ENSBTAG00000033727,ENSBTAG00000019675,ENSBTAG00000043990
GO:0018065	protein-cofactor linkage	biological_process	0.012536	ENSBTAG00000015266,ENSBTAG00000005364	ENSBTAG00000014791
GO:0009059	macromolecule biosynthetic process	biological_process	0.012565	ENSBTAG00000016152,ENSBTAG00000019788,ENSBTAG00000013111,ENSBTAG00000019457,ENSBTAG00000001280,ENSBTAG00000023792,ENSBTAG00000000417,ENSBTAG00000015283,ENSBTAG00000020481,Novel00905,ENSBTAG00000010871,Novel04651,ENSBTAG00000021720,ENSBTAG00000004322,ENSBTAG00000037756,Novel01810,ENSBTAG00000000285,Novel03723,ENSBTAG00000030444,ENSBTAG00000044000,ENSBTAG00000019010,ENSBTAG00000006367,Novel07600,No…	ENSBTAG00000020491,ENSBTAG00000017448,ENSBTAG00000020048,Novel08381,ENSBTAG00000020406,ENSBTAG00000004257,ENSBTAG00000035007,ENSBTAG00000011350,Novel07669,ENSBTAG00000006003,ENSBTAG00000022360,ENSBTAG00000011864,ENSBTAG00000001509,Novel04450,ENSBTAG00000021772,ENSBTAG00000020643,Novel03640,ENSBTAG00000031507,ENSBTAG00000047668,ENSBTAG00000014977,ENSBTAG00000006686,ENSBTAG00000020701,ENSBTAG000000…
GO:0006059	hexitol metabolic process	biological_process	0.012581	ENSBTAG00000014964,ENSBTAG00000025496
GO:0002536	respiratory burst involved in inflammatory response	biological_process	0.012586	ENSBTAG00000011963,ENSBTAG00000023792	ENSBTAG00000001729
GO:0060264	regulation of respiratory burst involved in inflammatory response	biological_process	0.012586	ENSBTAG00000023792,ENSBTAG00000011963	ENSBTAG00000001729
GO:0045732	positive regulation of protein catabolic process	biological_process	0.012668	ENSBTAG00000004982,ENSBTAG00000016152,ENSBTAG00000019648,ENSBTAG00000018852,ENSBTAG00000019136,ENSBTAG00000024928,ENSBTAG00000047747	ENSBTAG00000020406,ENSBTAG00000016813,ENSBTAG00000013057,ENSBTAG00000005574,ENSBTAG00000002020,ENSBTAG00000023963,ENSBTAG00000000436,ENSBTAG00000004540,ENSBTAG00000020221,ENSBTAG00000004115
GO:0072521	purine-containing compound metabolic process	biological_process	0.012688	ENSBTAG00000021227,ENSBTAG00000002703,ENSBTAG00000002480,ENSBTAG00000012511,ENSBTAG00000014633,ENSBTAG00000031564,ENSBTAG00000024233,ENSBTAG00000018857,Novel03898,ENSBTAG00000011883,ENSBTAG00000032954,ENSBTAG00000045544,ENSBTAG00000002507,ENSBTAG00000003454,ENSBTAG00000017496,ENSBTAG00000018339,ENSBTAG00000032057,ENSBTAG00000012774,ENSBTAG00000017670,ENSBTAG00000005530,ENSBTAG00000047325,ENSBTAG0…	ENSBTAG00000002788,ENSBTAG00000011892,ENSBTAG00000011602,ENSBTAG00000006557,ENSBTAG00000016711,ENSBTAG00000009784,ENSBTAG00000003797,Novel03800,ENSBTAG00000002297,ENSBTAG00000021245,ENSBTAG00000032021,ENSBTAG00000000105,ENSBTAG00000002689,ENSBTAG00000025898,ENSBTAG00000003474,ENSBTAG00000006589,Novel01396,ENSBTAG00000002869,ENSBTAG00000024888,ENSBTAG00000000920,ENSBTAG00000003472,ENSBTAG000000145…
GO:0097210	response to gonadotropin-releasing hormone	biological_process	0.012787	ENSBTAG00000002599	ENSBTAG00000020202,ENSBTAG00000017767
GO:0097211	cellular response to gonadotropin-releasing hormone	biological_process	0.012787	ENSBTAG00000002599	ENSBTAG00000020202,ENSBTAG00000017767
GO:0009221	pyrimidine deoxyribonucleotide biosynthetic process	biological_process	0.012791	ENSBTAG00000015408	ENSBTAG00000035370,Novel02077
GO:0009265	2'-deoxyribonucleotide biosynthetic process	biological_process	0.012791	ENSBTAG00000015408	ENSBTAG00000035370,Novel02077
GO:0046385	deoxyribose phosphate biosynthetic process	biological_process	0.012791	ENSBTAG00000015408	ENSBTAG00000035370,Novel02077
GO:0072527	pyrimidine-containing compound metabolic process	biological_process	0.01287	ENSBTAG00000004651,ENSBTAG00000018849,ENSBTAG00000017147,ENSBTAG00000015408,Novel03898,Novel08102	Novel07185,Novel02077,Novel05464,ENSBTAG00000017017,ENSBTAG00000002689,Novel08733,ENSBTAG00000035370
GO:0004129	cytochrome-c oxidase activity	molecular_function	0.012901	ENSBTAG00000030735,Novel06328,ENSBTAG00000016079,ENSBTAG00000037415,ENSBTAG00000047768,ENSBTAG00000018542,ENSBTAG00000039555,ENSBTAG00000005096	Novel03640,ENSBTAG00000007200,Novel05941
GO:0016675	oxidoreductase activity, acting on a heme group of donors	molecular_function	0.012901	ENSBTAG00000016079,ENSBTAG00000030735,Novel06328,ENSBTAG00000018542,ENSBTAG00000039555,ENSBTAG00000005096,ENSBTAG00000037415,ENSBTAG00000047768	Novel03640,ENSBTAG00000007200,Novel05941
GO:0016676	oxidoreductase activity, acting on a heme group of donors, oxygen as acceptor	molecular_function	0.012901	Novel06328,ENSBTAG00000030735,ENSBTAG00000016079,ENSBTAG00000047768,ENSBTAG00000037415,ENSBTAG00000005096,ENSBTAG00000018542,ENSBTAG00000039555	ENSBTAG00000007200,Novel03640,Novel05941
GO:0031300	intrinsic to organelle membrane	cellular_component	0.013001	ENSBTAG00000008372,ENSBTAG00000045510,ENSBTAG00000005257,ENSBTAG00000031012,ENSBTAG00000001637,ENSBTAG00000004471,ENSBTAG00000010006,ENSBTAG00000012920,ENSBTAG00000020607,ENSBTAG00000004557,ENSBTAG00000010564,ENSBTAG00000020031,ENSBTAG00000006416,ENSBTAG00000002599,ENSBTAG00000011831,ENSBTAG00000011826,ENSBTAG00000003109,ENSBTAG00000017218	ENSBTAG00000019026,ENSBTAG00000017053,ENSBTAG00000019711,ENSBTAG00000005807,ENSBTAG00000016805,Novel03368,ENSBTAG00000008844,ENSBTAG00000006200,Novel08207,Novel07519,ENSBTAG00000023963,ENSBTAG00000018753
GO:0006829	zinc ion transport	biological_process	0.01326	ENSBTAG00000000936,ENSBTAG00000005668,ENSBTAG00000046026,ENSBTAG00000010898	ENSBTAG00000016886,ENSBTAG00000015525
GO:0045132	meiotic chromosome segregation	biological_process	0.013363	ENSBTAG00000004108,ENSBTAG00000006988,ENSBTAG00000013531	ENSBTAG00000016758,Novel08017,ENSBTAG00000015036
GO:0043168	anion binding	molecular_function	0.013497	ENSBTAG00000017670,ENSBTAG00000003904,ENSBTAG00000020480,ENSBTAG00000002321,ENSBTAG00000012774,ENSBTAG00000006367,Novel07600,ENSBTAG00000006759,ENSBTAG00000024240,ENSBTAG00000014964,ENSBTAG00000020338,ENSBTAG00000003279,ENSBTAG00000000285,ENSBTAG00000013315,Novel03723,Novel02417,ENSBTAG00000004495,ENSBTAG00000009517,ENSBTAG00000016726,ENSBTAG00000025903,ENSBTAG00000004018,ENSBTAG00000038131,ENSBT…	ENSBTAG00000027151,ENSBTAG00000020796,Novel07185,ENSBTAG00000014319,ENSBTAG00000003472,ENSBTAG00000014523,Novel04179,ENSBTAG00000021343,ENSBTAG00000005795,Novel01464,ENSBTAG00000014267,ENSBTAG00000003051,ENSBTAG00000002699,ENSBTAG00000011041,ENSBTAG00000002417,Novel02126,ENSBTAG00000013013,ENSBTAG00000014059,ENSBTAG00000047600,ENSBTAG00000020148,ENSBTAG00000009784,ENSBTAG00000047953,Novel02358,EN…
GO:0043230	extracellular organelle	cellular_component	0.013591	ENSBTAG00000009513,ENSBTAG00000032719,ENSBTAG00000009615,ENSBTAG00000006189,ENSBTAG00000011412,ENSBTAG00000018857,ENSBTAG00000014809,ENSBTAG00000016708,ENSBTAG00000003585,ENSBTAG00000020056,ENSBTAG00000003418,ENSBTAG00000006969	ENSBTAG00000009256,ENSBTAG00000000095,ENSBTAG00000044033,ENSBTAG00000015330,ENSBTAG00000007952
GO:0065010	extracellular membrane-bounded organelle	cellular_component	0.013591	ENSBTAG00000014809,ENSBTAG00000016708,ENSBTAG00000011412,ENSBTAG00000018857,ENSBTAG00000006189,ENSBTAG00000032719,ENSBTAG00000009615,ENSBTAG00000009513,ENSBTAG00000006969,ENSBTAG00000003418,ENSBTAG00000020056,ENSBTAG00000003585	ENSBTAG00000000095,ENSBTAG00000009256,ENSBTAG00000015330,ENSBTAG00000007952,ENSBTAG00000044033
GO:0009147	pyrimidine nucleoside triphosphate metabolic process	biological_process	0.013596	Novel08102,ENSBTAG00000017147,ENSBTAG00000004651,Novel03898	ENSBTAG00000035370,ENSBTAG00000017017,ENSBTAG00000002689
GO:0097177	mitochondrial ribosome binding	molecular_function	0.013669	ENSBTAG00000014820,ENSBTAG00000012739
GO:1901293	nucleoside phosphate biosynthetic process	biological_process	0.013754	Novel03898,ENSBTAG00000018339,ENSBTAG00000019687,ENSBTAG00000016854,Novel10032,ENSBTAG00000032057,ENSBTAG00000012823,ENSBTAG00000017496,ENSBTAG00000021227,ENSBTAG00000004651,ENSBTAG00000039208,ENSBTAG00000007332,ENSBTAG00000030172,ENSBTAG00000018278,ENSBTAG00000002507,ENSBTAG00000008216,ENSBTAG00000013315,ENSBTAG00000010577,ENSBTAG00000019274,ENSBTAG00000000639,Novel09714,ENSBTAG00000015408,ENSBT…	ENSBTAG00000021208,Novel00129,Novel03800,ENSBTAG00000017017,Novel03392,ENSBTAG00000002488,ENSBTAG00000006894,ENSBTAG00000020803,ENSBTAG00000017024,ENSBTAG00000015821,Novel08610,ENSBTAG00000000257,Novel02077,Novel08419,Novel00897,ENSBTAG00000013047,ENSBTAG00000002689,ENSBTAG00000013013,ENSBTAG00000035370,Novel03013,Novel05937
GO:0070813	hydrogen sulfide metabolic process	biological_process	0.013864	ENSBTAG00000004379	ENSBTAG00000014791
GO:0042254	ribosome biogenesis	biological_process	0.014062	ENSBTAG00000017389,ENSBTAG00000011951,ENSBTAG00000031564,ENSBTAG00000010518,ENSBTAG00000032166,ENSBTAG00000012878,ENSBTAG00000036297,ENSBTAG00000014607,ENSBTAG00000002038,ENSBTAG00000001342,ENSBTAG00000015424,ENSBTAG00000015285,ENSBTAG00000023792,ENSBTAG00000019718,ENSBTAG00000002306,ENSBTAG00000020381,ENSBTAG00000003161,ENSBTAG00000011963,ENSBTAG00000012739	Novel05718,ENSBTAG00000004567,Novel09020,ENSBTAG00000018708
GO:0004869	cysteine-type endopeptidase inhibitor activity	molecular_function	0.014102	ENSBTAG00000008648,ENSBTAG00000000522,ENSBTAG00000018189,ENSBTAG00000014447	ENSBTAG00000009073,ENSBTAG00000020426,ENSBTAG00000005122,ENSBTAG00000024957,ENSBTAG00000016886,ENSBTAG00000006844,ENSBTAG00000040350
GO:2000074	regulation of type B pancreatic cell development	biological_process	0.01417	ENSBTAG00000012511	ENSBTAG00000000819
GO:2000078	positive regulation of type B pancreatic cell development	biological_process	0.01417	ENSBTAG00000012511	ENSBTAG00000000819
GO:0042178	xenobiotic catabolic process	biological_process	0.014304	ENSBTAG00000003162	ENSBTAG00000001842
GO:0004074	biliverdin reductase activity	molecular_function	0.01433	ENSBTAG00000010508,ENSBTAG00000013414
GO:0042167	heme catabolic process	biological_process	0.01433	ENSBTAG00000013414,ENSBTAG00000010508
GO:0046149	pigment catabolic process	biological_process	0.01433	ENSBTAG00000010508,ENSBTAG00000013414
GO:0000413	protein peptidyl-prolyl isomerization	biological_process	0.014451	ENSBTAG00000005416,ENSBTAG00000002610,ENSBTAG00000002376,ENSBTAG00000000152,ENSBTAG00000015828,ENSBTAG00000013606	ENSBTAG00000002253,ENSBTAG00000016711,ENSBTAG00000016707
GO:0003755	peptidyl-prolyl cis-trans isomerase activity	molecular_function	0.014451	ENSBTAG00000005416,ENSBTAG00000002376,ENSBTAG00000002610,ENSBTAG00000000152,ENSBTAG00000013606,ENSBTAG00000015828	ENSBTAG00000016711,ENSBTAG00000002253,ENSBTAG00000016707
GO:0090214	spongiotrophoblast layer developmental growth	biological_process	0.01446		ENSBTAG00000006293,ENSBTAG00000004836
GO:0044267	cellular protein metabolic process	biological_process	0.014471	ENSBTAG00000005191,ENSBTAG00000019810,ENSBTAG00000005892,ENSBTAG00000010069,ENSBTAG00000004874,ENSBTAG00000012090,Novel10035,ENSBTAG00000006963,ENSBTAG00000046971,ENSBTAG00000033322,ENSBTAG00000011763,ENSBTAG00000021307,ENSBTAG00000000974,ENSBTAG00000015200,ENSBTAG00000000990,ENSBTAG00000020073,ENSBTAG00000022278,ENSBTAG00000008369,ENSBTAG00000005364,ENSBTAG00000019907,ENSBTAG00000005828,ENSBTAG0…	ENSBTAG00000011439,ENSBTAG00000004780,ENSBTAG00000001510,ENSBTAG00000030168,ENSBTAG00000014138,ENSBTAG00000002888,ENSBTAG00000002295,ENSBTAG00000003103,Novel06057,Novel06566,Novel09454,ENSBTAG00000015376,ENSBTAG00000017919,ENSBTAG00000016707,ENSBTAG00000012996,ENSBTAG00000012789,ENSBTAG00000016711,ENSBTAG00000002640,ENSBTAG00000013336,ENSBTAG00000005562,ENSBTAG00000015449,Novel07167,ENSBTAG000000…
GO:0090500	endocardial cushion to mesenchymal transition	biological_process	0.014542		ENSBTAG00000000919,ENSBTAG00000015717,ENSBTAG00000019892
GO:0000712	resolution of meiotic recombination intermediates	biological_process	0.014741	ENSBTAG00000004108,ENSBTAG00000013531	ENSBTAG00000016758
GO:0045600	positive regulation of fat cell differentiation	biological_process	0.014756	ENSBTAG00000008271,ENSBTAG00000017298	ENSBTAG00000010977,ENSBTAG00000019376,ENSBTAG00000014758,ENSBTAG00000012048,ENSBTAG00000011266,ENSBTAG00000001333
GO:0022892	substrate-specific transporter activity	molecular_function	0.014766	ENSBTAG00000003746,ENSBTAG00000047847,ENSBTAG00000046026,ENSBTAG00000007415,Novel06328,ENSBTAG00000047356,ENSBTAG00000025358,ENSBTAG00000039374,ENSBTAG00000005096,Novel04557,ENSBTAG00000018542,ENSBTAG00000006731,ENSBTAG00000001927,ENSBTAG00000032166,ENSBTAG00000008493,ENSBTAG00000037415,ENSBTAG00000007572,ENSBTAG00000039555,ENSBTAG00000019928,ENSBTAG00000030735,Novel09714,Novel06341,ENSBTAG000000…	ENSBTAG00000009216,Novel08915,ENSBTAG00000007553,Novel00897,ENSBTAG00000020887,ENSBTAG00000043972,Novel00583,Novel03230,Novel00008,Novel06370,Novel00129,Novel09306,ENSBTAG00000009834,Novel00009,ENSBTAG00000001150,ENSBTAG00000013047,ENSBTAG00000016365,ENSBTAG00000004036,Novel05937,ENSBTAG00000020266,ENSBTAG00000016366,ENSBTAG00000006691,Novel08610,Novel08419,ENSBTAG00000007403,ENSBTAG00000014354,E…
GO:0010713	negative regulation of collagen metabolic process	biological_process	0.014818	ENSBTAG00000014921,ENSBTAG00000018474
GO:0032966	negative regulation of collagen biosynthetic process	biological_process	0.014818	ENSBTAG00000018474,ENSBTAG00000014921
GO:0003729	mRNA binding	molecular_function	0.014869	ENSBTAG00000012739,Novel09744,ENSBTAG00000020518,ENSBTAG00000044081,ENSBTAG00000009906,ENSBTAG00000046358,ENSBTAG00000011736,ENSBTAG00000020567,ENSBTAG00000003162	ENSBTAG00000043990,Novel00666,ENSBTAG00000004940,ENSBTAG00000003719,ENSBTAG00000000502,ENSBTAG00000019406,ENSBTAG00000000623,ENSBTAG00000033727,Novel02603,ENSBTAG00000048053
GO:0005577	fibrinogen complex	cellular_component	0.014871	Novel10032,Novel06816,Novel04557,ENSBTAG00000008300	Novel00897,Novel08419,Novel01396
GO:0007268	synaptic transmission	biological_process	0.014941	ENSBTAG00000013367,ENSBTAG00000011918,ENSBTAG00000018000,ENSBTAG00000010069,ENSBTAG00000012250,ENSBTAG00000018245,ENSBTAG00000009034,ENSBTAG00000039046,ENSBTAG00000003766,ENSBTAG00000020518,ENSBTAG00000000284,ENSBTAG00000009236,ENSBTAG00000048107	ENSBTAG00000008877,ENSBTAG00000004036,ENSBTAG00000000529,ENSBTAG00000005985,ENSBTAG00000014011,ENSBTAG00000013047,ENSBTAG00000005110,ENSBTAG00000012470,ENSBTAG00000004940,ENSBTAG00000020701,ENSBTAG00000020221,ENSBTAG00000024957,ENSBTAG00000038347,ENSBTAG00000020202,ENSBTAG00000012939,ENSBTAG00000001243,ENSBTAG00000019675,ENSBTAG00000002744,ENSBTAG00000010251,ENSBTAG00000003827,ENSBTAG00000019044,…
GO:0071838	cell proliferation in bone marrow	biological_process	0.014996		ENSBTAG00000006844,ENSBTAG00000020701
GO:0071863	regulation of cell proliferation in bone marrow	biological_process	0.014996		ENSBTAG00000020701,ENSBTAG00000006844
GO:0071864	positive regulation of cell proliferation in bone marrow	biological_process	0.014996		ENSBTAG00000006844,ENSBTAG00000020701
GO:0010506	regulation of autophagy	biological_process	0.015045	ENSBTAG00000011623,Novel10032,ENSBTAG00000018000,ENSBTAG00000013869,ENSBTAG00000008625,Novel04653	ENSBTAG00000005946,ENSBTAG00000018263,ENSBTAG00000010795,Novel08419,Novel05464,ENSBTAG00000016886,ENSBTAG00000018747,ENSBTAG00000003921,ENSBTAG00000026232
GO:2000820	negative regulation of transcription from RNA polymerase II promoter involved in smooth muscle cell differentiation	biological_process	0.015047		ENSBTAG00000000919,ENSBTAG00000015717
GO:0030135	coated vesicle	cellular_component	0.015168	Novel03847,ENSBTAG00000002075,ENSBTAG00000012586,ENSBTAG00000027924,ENSBTAG00000013282,Novel00891,ENSBTAG00000016708,ENSBTAG00000017547,ENSBTAG00000018322,ENSBTAG00000002769,ENSBTAG00000006296	ENSBTAG00000018753,ENSBTAG00000002788,ENSBTAG00000008849,ENSBTAG00000010103,ENSBTAG00000011209,ENSBTAG00000006323,ENSBTAG00000017245,ENSBTAG00000000606,ENSBTAG00000011540,ENSBTAG00000012939,ENSBTAG00000000265,ENSBTAG00000008016,ENSBTAG00000032079,ENSBTAG00000007306,ENSBTAG00000020636,Novel01532,ENSBTAG00000038347,ENSBTAG00000016886,ENSBTAG00000003610
GO:0016192	vesicle-mediated transport	biological_process	0.015171	ENSBTAG00000039046,ENSBTAG00000003585,Novel06816,ENSBTAG00000005828,ENSBTAG00000018103,ENSBTAG00000016208,ENSBTAG00000010898,ENSBTAG00000009615,ENSBTAG00000010584,Novel10032,ENSBTAG00000018322,ENSBTAG00000004230,ENSBTAG00000018857,ENSBTAG00000003422,ENSBTAG00000011883,Novel04806,ENSBTAG00000048107,ENSBTAG00000011918,ENSBTAG00000007497,ENSBTAG00000023997,ENSBTAG00000019184,ENSBTAG00000016152,ENSBT…	ENSBTAG00000003102,ENSBTAG00000017245,ENSBTAG00000026085,ENSBTAG00000020406,ENSBTAG00000012789,ENSBTAG00000010681,ENSBTAG00000014103,ENSBTAG00000002788,ENSBTAG00000011397,ENSBTAG00000019052,ENSBTAG00000000460,ENSBTAG00000017824,ENSBTAG00000007090,ENSBTAG00000014395,ENSBTAG00000007306,ENSBTAG00000008016,ENSBTAG00000000529,ENSBTAG00000039819,ENSBTAG00000032021,ENSBTAG00000010285,ENSBTAG00000005110,…
GO:0045836	positive regulation of meiosis	biological_process	0.015425		ENSBTAG00000046918,ENSBTAG00000000502,ENSBTAG00000020221,ENSBTAG00000010875
GO:0042775	mitochondrial ATP synthesis coupled electron transport	biological_process	0.015511	ENSBTAG00000000913,ENSBTAG00000046319,ENSBTAG00000015266,ENSBTAG00000001521,ENSBTAG00000019096	ENSBTAG00000024957
GO:0072364	regulation of cellular ketone metabolic process by regulation of transcription from RNA polymerase II promoter	biological_process	0.015579		ENSBTAG00000008063,ENSBTAG00000044105
GO:0030004	cellular monovalent inorganic cation homeostasis	biological_process	0.015674	ENSBTAG00000019928,ENSBTAG00000013367,ENSBTAG00000013315	ENSBTAG00000006589,ENSBTAG00000027182,ENSBTAG00000017733,ENSBTAG00000018246,ENSBTAG00000020426
GO:0034614	cellular response to reactive oxygen species	biological_process	0.015743	ENSBTAG00000014921,ENSBTAG00000012943,ENSBTAG00000004322,ENSBTAG00000020518,ENSBTAG00000006161,ENSBTAG00000008648	ENSBTAG00000016711,ENSBTAG00000016886,ENSBTAG00000013861,ENSBTAG00000044105,ENSBTAG00000000436,ENSBTAG00000003051
GO:0071248	cellular response to metal ion	biological_process	0.015763	ENSBTAG00000004982,ENSBTAG00000023659,ENSBTAG00000010649,ENSBTAG00000004322,ENSBTAG00000038067	ENSBTAG00000001333,ENSBTAG00000020202,ENSBTAG00000024957,ENSBTAG00000020221,ENSBTAG00000020701,ENSBTAG00000016886,ENSBTAG00000016711
GO:0003951	NAD+ kinase activity	molecular_function	0.015802	ENSBTAG00000004018	ENSBTAG00000009257,ENSBTAG00000021905,ENSBTAG00000019265,ENSBTAG00000019980,ENSBTAG00000013879
GO:0015234	thiamine transmembrane transporter activity	molecular_function	0.015837	ENSBTAG00000021325	ENSBTAG00000020266
GO:0015403	thiamine uptake transmembrane transporter activity	molecular_function	0.015837	ENSBTAG00000021325	ENSBTAG00000020266
GO:0015563	uptake transmembrane transporter activity	molecular_function	0.015837	ENSBTAG00000021325	ENSBTAG00000020266
GO:0090482	vitamin transmembrane transporter activity	molecular_function	0.015837	ENSBTAG00000021325	ENSBTAG00000020266
GO:0043280	positive regulation of cysteine-type endopeptidase activity involved in apoptotic process	biological_process	0.015839	ENSBTAG00000019648,ENSBTAG00000032982,Novel05580,ENSBTAG00000012511,ENSBTAG00000012586,ENSBTAG00000018103,ENSBTAG00000009844,ENSBTAG00000018069,ENSBTAG00000021199,ENSBTAG00000012519,ENSBTAG00000010992,Novel09876	ENSBTAG00000024957,ENSBTAG00000001333,ENSBTAG00000038235,Novel06594,ENSBTAG00000024426,ENSBTAG00000009851
GO:0004450	isocitrate dehydrogenase (NADP+) activity	molecular_function	0.015954	ENSBTAG00000014093,ENSBTAG00000020527
GO:0006097	glyoxylate cycle	biological_process	0.015954	ENSBTAG00000020527,ENSBTAG00000014093
GO:0015801	aromatic amino acid transport	biological_process	0.016039	ENSBTAG00000006731	ENSBTAG00000008530
GO:0015827	tryptophan transport	biological_process	0.016039	ENSBTAG00000006731	ENSBTAG00000008530
GO:0008137	NADH dehydrogenase (ubiquinone) activity	molecular_function	0.01606	ENSBTAG00000003728,ENSBTAG00000007812,ENSBTAG00000012072,ENSBTAG00000012634,ENSBTAG00000019419,ENSBTAG00000012760,ENSBTAG00000046319,ENSBTAG00000014669,ENSBTAG00000018483
GO:0050136	NADH dehydrogenase (quinone) activity	molecular_function	0.01606	ENSBTAG00000018483,ENSBTAG00000014669,ENSBTAG00000019419,ENSBTAG00000012760,ENSBTAG00000046319,ENSBTAG00000012072,ENSBTAG00000012634,ENSBTAG00000003728,ENSBTAG00000007812
GO:0006812	cation transport	biological_process	0.016245	ENSBTAG00000004263,ENSBTAG00000011105,ENSBTAG00000021092,ENSBTAG00000000203,Novel02611,ENSBTAG00000046026,ENSBTAG00000007415,ENSBTAG00000009826,ENSBTAG00000004979,ENSBTAG00000013315,ENSBTAG00000005668,Novel04557,ENSBTAG00000000936,ENSBTAG00000031165,ENSBTAG00000017496,ENSBTAG00000006731,ENSBTAG00000001927,ENSBTAG00000032166,ENSBTAG00000020607,ENSBTAG00000014809,ENSBTAG00000018339,ENSBTAG000000205…	ENSBTAG00000044078,ENSBTAG00000018206,ENSBTAG00000014059,ENSBTAG00000017719,Novel03013,ENSBTAG00000003865,Novel08915,ENSBTAG00000009216,ENSBTAG00000007553,ENSBTAG00000018513,ENSBTAG00000015525,Novel00897,ENSBTAG00000020887,ENSBTAG00000004588,ENSBTAG00000009155,ENSBTAG00000043972,Novel00583,ENSBTAG00000003130,ENSBTAG00000012798,Novel03230,Novel03392,ENSBTAG00000008530,Novel00008,Novel00129,ENSBTAG…
GO:0002424	T cell mediated immune response to tumor cell	biological_process	0.016348	ENSBTAG00000012586,ENSBTAG00000039046
GO:0002840	regulation of T cell mediated immune response to tumor cell	biological_process	0.016348	ENSBTAG00000012586,ENSBTAG00000039046
GO:0002842	positive regulation of T cell mediated immune response to tumor cell	biological_process	0.016348	ENSBTAG00000012586,ENSBTAG00000039046
GO:0042176	regulation of protein catabolic process	biological_process	0.016364	ENSBTAG00000006919,ENSBTAG00000019648,ENSBTAG00000016152,ENSBTAG00000004982,ENSBTAG00000047747,ENSBTAG00000024928,ENSBTAG00000005043,ENSBTAG00000019136,ENSBTAG00000019867,ENSBTAG00000019918,ENSBTAG00000018852	ENSBTAG00000000436,ENSBTAG00000023963,ENSBTAG00000002020,ENSBTAG00000005574,ENSBTAG00000013057,ENSBTAG00000018263,ENSBTAG00000016813,ENSBTAG00000020406,ENSBTAG00000013029,ENSBTAG00000019946,ENSBTAG00000014418,ENSBTAG00000019795,ENSBTAG00000006894,ENSBTAG00000004115,ENSBTAG00000020221,ENSBTAG00000004540,ENSBTAG00000011851
GO:0009295	nucleoid	cellular_component	0.016537	ENSBTAG00000024027,ENSBTAG00000002219,ENSBTAG00000011419,ENSBTAG00000013315,ENSBTAG00000001044,ENSBTAG00000016368	ENSBTAG00000018420,ENSBTAG00000016662,Novel09796,Novel00398
GO:0060260	regulation of transcription initiation from RNA polymerase II promoter	biological_process	0.016625	ENSBTAG00000018103	ENSBTAG00000000919,ENSBTAG00000004710,ENSBTAG00000017824,ENSBTAG00000007746
GO:0010949	negative regulation of intestinal phytosterol absorption	biological_process	0.016627		ENSBTAG00000016366,ENSBTAG00000016365
GO:0045796	negative regulation of intestinal cholesterol absorption	biological_process	0.016627		ENSBTAG00000016365,ENSBTAG00000016366
GO:0060752	intestinal phytosterol absorption	biological_process	0.016627		ENSBTAG00000016365,ENSBTAG00000016366
GO:0019692	deoxyribose phosphate metabolic process	biological_process	0.016903	ENSBTAG00000015408,ENSBTAG00000022167,Novel08102,ENSBTAG00000002480	Novel02077,ENSBTAG00000035370
GO:0032505	reproduction of a single-celled organism	biological_process	0.01708	Novel04653	Novel07859
GO:0043093	cytokinesis by binary fission	biological_process	0.01708	Novel04653	Novel07859
GO:0022627	cytosolic small ribosomal subunit	cellular_component	0.017135	ENSBTAG00000019718,ENSBTAG00000006487,ENSBTAG00000023792,ENSBTAG00000006383,ENSBTAG00000011963,ENSBTAG00000015598,ENSBTAG00000009908,ENSBTAG00000015285
GO:0051537	2 iron, 2 sulfur cluster binding	molecular_function	0.017198	ENSBTAG00000046786,ENSBTAG00000012519,ENSBTAG00000008314,Novel02442,ENSBTAG00000036242	ENSBTAG00000003892,Novel01852
GO:0086003	cardiac muscle cell contraction	biological_process	0.017427	ENSBTAG00000009826,ENSBTAG00000021923,ENSBTAG00000046123,ENSBTAG00000002651	ENSBTAG00000002392,ENSBTAG00000007553,ENSBTAG00000001150,ENSBTAG00000009155
GO:0017111	nucleoside-triphosphatase activity	molecular_function	0.017552	ENSBTAG00000011883,Novel00905,ENSBTAG00000021061,ENSBTAG00000018857,ENSBTAG00000016609,ENSBTAG00000002703,ENSBTAG00000014099,ENSBTAG00000001280,ENSBTAG00000010518,ENSBTAG00000024233,ENSBTAG00000031564,ENSBTAG00000014633,ENSBTAG00000002507,ENSBTAG00000006671,ENSBTAG00000009906,ENSBTAG00000032954,ENSBTAG00000007497,ENSBTAG00000014297,ENSBTAG00000045544,ENSBTAG00000006134,ENSBTAG00000017670,ENSBTAG0…	ENSBTAG00000047953,ENSBTAG00000009784,Novel03800,ENSBTAG00000002788,Novel02358,ENSBTAG00000006557,ENSBTAG00000026842,Novel01473,ENSBTAG00000003474,ENSBTAG00000010091,Novel01396,ENSBTAG00000002869,ENSBTAG00000006589,ENSBTAG00000000105,ENSBTAG00000032021,ENSBTAG00000016013,Novel04232,ENSBTAG00000014319,ENSBTAG00000005738,ENSBTAG00000001143,ENSBTAG00000018053,ENSBTAG00000024605,Novel03626,Novel01464…
GO:0019843	rRNA binding	molecular_function	0.017667	ENSBTAG00000012276,ENSBTAG00000018800,ENSBTAG00000048225,ENSBTAG00000022278,ENSBTAG00000014518,ENSBTAG00000005495,ENSBTAG00000006487,ENSBTAG00000002026	Novel08570
GO:0009036	Type II site-specific deoxyribonuclease activity	molecular_function	0.017988	Novel03524	Novel08610
GO:0009307	DNA restriction-modification system	biological_process	0.017988	Novel03524	Novel08610
GO:0015666	restriction endodeoxyribonuclease activity	molecular_function	0.017988	Novel03524	Novel08610
GO:0044355	clearance of foreign intracellular DNA	biological_process	0.017988	Novel03524	Novel08610
GO:0034645	cellular macromolecule biosynthetic process	biological_process	0.018464	ENSBTAG00000002784,Novel02725,ENSBTAG00000004059,Novel08562,ENSBTAG00000012739,Novel08102,ENSBTAG00000018628,Novel05432,ENSBTAG00000034185,ENSBTAG00000001998,Novel04656,ENSBTAG00000013531,Novel05995,ENSBTAG00000018928,ENSBTAG00000048090,ENSBTAG00000012898,ENSBTAG00000020031,ENSBTAG00000017764,ENSBTAG00000040435,ENSBTAG00000039462,ENSBTAG00000013038,ENSBTAG00000003229,ENSBTAG00000038783,ENSBTAG000…	ENSBTAG00000000951,ENSBTAG00000039081,Novel06084,Novel09797,ENSBTAG00000044044,ENSBTAG00000014791,ENSBTAG00000044078,ENSBTAG00000016723,Novel06285,Novel00009,ENSBTAG00000040570,Novel08497,ENSBTAG00000005377,ENSBTAG00000017021,ENSBTAG00000038264,ENSBTAG00000009749,ENSBTAG00000017123,ENSBTAG00000018420,ENSBTAG00000005165,ENSBTAG00000002594,ENSBTAG00000019026,ENSBTAG00000014400,Novel08610,ENSBTAG000…
GO:0045910	negative regulation of DNA recombination	biological_process	0.01849	ENSBTAG00000047747,ENSBTAG00000002742,ENSBTAG00000001424	ENSBTAG00000026842,ENSBTAG00000016758
GO:0032143	single thymine insertion binding	molecular_function	0.018503	ENSBTAG00000001424,ENSBTAG00000002742
GO:0032301	MutSalpha complex	cellular_component	0.018503	ENSBTAG00000002742,ENSBTAG00000001424
GO:0071920	cleavage body	cellular_component	0.018539	ENSBTAG00000003547,ENSBTAG00000009906
GO:0019752	carboxylic acid metabolic process	biological_process	0.018638	ENSBTAG00000021724,ENSBTAG00000005257,ENSBTAG00000032996,ENSBTAG00000018245,ENSBTAG00000004178,ENSBTAG00000011917,Novel07708,ENSBTAG00000011649,ENSBTAG00000005530,ENSBTAG00000007829,ENSBTAG00000007315,Novel09943,ENSBTAG00000018000,ENSBTAG00000025903,ENSBTAG00000001788,ENSBTAG00000004379,ENSBTAG00000018267,ENSBTAG00000002321,ENSBTAG00000006795,ENSBTAG00000020527,ENSBTAG00000024240,ENSBTAG000000092…	Novel00897,Novel09533,ENSBTAG00000012350,ENSBTAG00000010597,ENSBTAG00000021779,ENSBTAG00000004288,ENSBTAG00000002110,ENSBTAG00000001842,ENSBTAG00000034776,Novel07854,ENSBTAG00000021535,ENSBTAG00000013081,ENSBTAG00000013013,ENSBTAG00000016662,Novel02626,ENSBTAG00000010119,ENSBTAG00000017442,ENSBTAG00000006546,ENSBTAG00000002214,ENSBTAG00000005738,ENSBTAG00000007651,ENSBTAG00000017832,ENSBTAG000000…
GO:0004823	leucine-tRNA ligase activity	molecular_function	0.018679	ENSBTAG00000006765,ENSBTAG00000007315
GO:0006429	leucyl-tRNA aminoacylation	biological_process	0.018679	ENSBTAG00000006765,ENSBTAG00000007315
GO:0008143	poly(A) RNA binding	molecular_function	0.018687	ENSBTAG00000046358,ENSBTAG00000009906	ENSBTAG00000033727,ENSBTAG00000043990
GO:2000096	positive regulation of Wnt receptor signaling pathway, planar cell polarity pathway	biological_process	0.018692	ENSBTAG00000016152	ENSBTAG00000020406,ENSBTAG00000003455
GO:0015002	heme-copper terminal oxidase activity	molecular_function	0.018836	Novel06328,ENSBTAG00000030735,ENSBTAG00000016079,ENSBTAG00000047768,ENSBTAG00000037415,ENSBTAG00000005096,ENSBTAG00000039555,ENSBTAG00000018542	ENSBTAG00000007200,Novel03640,Novel05941
GO:0071498	cellular response to fluid shear stress	biological_process	0.018938	ENSBTAG00000020031	ENSBTAG00000020701,ENSBTAG00000019892
GO:0032405	MutLalpha complex binding	molecular_function	0.01925	ENSBTAG00000001424,ENSBTAG00000011529,ENSBTAG00000002742
GO:0050925	negative regulation of negative chemotaxis	biological_process	0.019259		ENSBTAG00000009851,ENSBTAG00000010462
GO:0031082	BLOC complex	cellular_component	0.019272	ENSBTAG00000012250,ENSBTAG00000003766,ENSBTAG00000011918	ENSBTAG00000012470,ENSBTAG00000012939
GO:0031083	BLOC-1 complex	cellular_component	0.019272	ENSBTAG00000011918,ENSBTAG00000003766,ENSBTAG00000012250	ENSBTAG00000012939,ENSBTAG00000012470
GO:0051650	establishment of vesicle localization	biological_process	0.019353	ENSBTAG00000048107,ENSBTAG00000009034,ENSBTAG00000012250,ENSBTAG00000011918,ENSBTAG00000039046,ENSBTAG00000003766	ENSBTAG00000005110,ENSBTAG00000012939,ENSBTAG00000001243,ENSBTAG00000024957,ENSBTAG00000014103,ENSBTAG00000000529,ENSBTAG00000011397,ENSBTAG00000012470,ENSBTAG00000003610
GO:0045177	apical part of cell	cellular_component	0.019558	ENSBTAG00000018342,ENSBTAG00000014991,ENSBTAG00000003418,ENSBTAG00000018474,ENSBTAG00000002703,ENSBTAG00000034323,ENSBTAG00000046026,ENSBTAG00000021092,ENSBTAG00000006655,ENSBTAG00000016152,ENSBTAG00000004263,ENSBTAG00000008300,ENSBTAG00000008332	ENSBTAG00000026885,ENSBTAG00000017063,ENSBTAG00000003797,ENSBTAG00000017733,ENSBTAG00000005260,ENSBTAG00000010145,ENSBTAG00000006188,ENSBTAG00000005738,ENSBTAG00000025853,ENSBTAG00000020148,ENSBTAG00000016366,ENSBTAG00000017162,ENSBTAG00000016365,ENSBTAG00000021975,ENSBTAG00000015330,ENSBTAG00000000561,ENSBTAG00000001150,ENSBTAG00000017124,ENSBTAG00000019600,ENSBTAG00000002471
GO:0009988	cell-cell recognition	biological_process	0.019582	ENSBTAG00000008184,ENSBTAG00000004531,Novel07706	ENSBTAG00000014612,ENSBTAG00000026085,ENSBTAG00000011504,Novel09762,ENSBTAG00000030523,ENSBTAG00000020348
GO:0008088	axon cargo transport	biological_process	0.019956	ENSBTAG00000012250,ENSBTAG00000009034,ENSBTAG00000002599,ENSBTAG00000011918,ENSBTAG00000003766	ENSBTAG00000001243,ENSBTAG00000012939,ENSBTAG00000004574,ENSBTAG00000012470
GO:0022904	respiratory electron transport chain	biological_process	0.020357	ENSBTAG00000001521,ENSBTAG00000009914,ENSBTAG00000000913,ENSBTAG00000009334,ENSBTAG00000046319,ENSBTAG00000019096,ENSBTAG00000046019,ENSBTAG00000015266	ENSBTAG00000017024,ENSBTAG00000024957
GO:0016846	carbon-sulfur lyase activity	molecular_function	0.020662	ENSBTAG00000000505	ENSBTAG00000014791,ENSBTAG00000013274,ENSBTAG00000021779
GO:0043436	oxoacid metabolic process	biological_process	0.020672	ENSBTAG00000018928,ENSBTAG00000006765,ENSBTAG00000004344,ENSBTAG00000039943,ENSBTAG00000021813,ENSBTAG00000018847,ENSBTAG00000001788,ENSBTAG00000004379,ENSBTAG00000018267,ENSBTAG00000002321,ENSBTAG00000016277,ENSBTAG00000006795,ENSBTAG00000024240,ENSBTAG00000020527,ENSBTAG00000009294,ENSBTAG00000011649,ENSBTAG00000005530,ENSBTAG00000007829,ENSBTAG00000007315,Novel09943,ENSBTAG00000025903,ENSBTAG0…	ENSBTAG00000007651,ENSBTAG00000004038,ENSBTAG00000017832,ENSBTAG00000016269,ENSBTAG00000008063,ENSBTAG00000017017,ENSBTAG00000018041,ENSBTAG00000017442,ENSBTAG00000006546,ENSBTAG00000002214,ENSBTAG00000005738,ENSBTAG00000017595,Novel07854,ENSBTAG00000034776,ENSBTAG00000001842,ENSBTAG00000013081,ENSBTAG00000021535,ENSBTAG00000013013,ENSBTAG00000016662,Novel02626,ENSBTAG00000010119,Novel00897,Novel…
GO:0006220	pyrimidine nucleotide metabolic process	biological_process	0.020736	ENSBTAG00000004651,ENSBTAG00000017147,ENSBTAG00000015408,Novel03898,Novel08102	Novel02077,ENSBTAG00000017017,ENSBTAG00000002689,ENSBTAG00000035370
GO:0016853	isomerase activity	molecular_function	0.020809	ENSBTAG00000019453,ENSBTAG00000005715,ENSBTAG00000010577,ENSBTAG00000000152,Novel00905,ENSBTAG00000047827,Novel06868,ENSBTAG00000004663,ENSBTAG00000015828,ENSBTAG00000013606,ENSBTAG00000012697,ENSBTAG00000007743,ENSBTAG00000005416,ENSBTAG00000021102,ENSBTAG00000002610,ENSBTAG00000002376,ENSBTAG00000003193,Novel03862,ENSBTAG00000021813,Novel08714	ENSBTAG00000002253,ENSBTAG00000018877,Novel06098,ENSBTAG00000016711,ENSBTAG00000016707,ENSBTAG00000008895,ENSBTAG00000014315
GO:0030170	pyridoxal phosphate binding	molecular_function	0.020888	ENSBTAG00000016277,ENSBTAG00000007829,ENSBTAG00000011075,ENSBTAG00000025903,ENSBTAG00000000505,ENSBTAG00000020480,ENSBTAG00000036099,ENSBTAG00000010284,ENSBTAG00000018186	ENSBTAG00000002214,ENSBTAG00000012053,ENSBTAG00000007258,ENSBTAG00000014791,ENSBTAG00000004038
GO:0016859	cis-trans isomerase activity	molecular_function	0.021141	ENSBTAG00000005416,ENSBTAG00000002376,ENSBTAG00000002610,ENSBTAG00000000152,ENSBTAG00000015828,ENSBTAG00000013606	ENSBTAG00000002253,ENSBTAG00000016711,ENSBTAG00000016707
GO:0051661	maintenance of centrosome location	biological_process	0.021166	ENSBTAG00000003143	ENSBTAG00000007860
GO:0010257	NADH dehydrogenase complex assembly	biological_process	0.021406	ENSBTAG00000012072,ENSBTAG00000010232,ENSBTAG00000019419,ENSBTAG00000003728,ENSBTAG00000018918
GO:0032981	mitochondrial respiratory chain complex I assembly	biological_process	0.021406	ENSBTAG00000003728,ENSBTAG00000018918,ENSBTAG00000010232,ENSBTAG00000012072,ENSBTAG00000019419
GO:0012501	programmed cell death	biological_process	0.021608	ENSBTAG00000032982,ENSBTAG00000006161,ENSBTAG00000011444,ENSBTAG00000008816,Novel05580,ENSBTAG00000021923,ENSBTAG00000010649,ENSBTAG00000009844,ENSBTAG00000013745,ENSBTAG00000001517,ENSBTAG00000013569,ENSBTAG00000010480,ENSBTAG00000008143,ENSBTAG00000017287,ENSBTAG00000008648,ENSBTAG00000006416,ENSBTAG00000002306,ENSBTAG00000004430,ENSBTAG00000010552,ENSBTAG00000024928,ENSBTAG00000011917,ENSBTAG0…	ENSBTAG00000004280,ENSBTAG00000040419,ENSBTAG00000008600,ENSBTAG00000015710,ENSBTAG00000044105,ENSBTAG00000009760,ENSBTAG00000020425,ENSBTAG00000046789,ENSBTAG00000026232,ENSBTAG00000046218,ENSBTAG00000046202,ENSBTAG00000024605,ENSBTAG00000016886,ENSBTAG00000014884,ENSBTAG00000006844,ENSBTAG00000007909,ENSBTAG00000031507,ENSBTAG00000038235,ENSBTAG00000002699,ENSBTAG00000024426,ENSBTAG00000020701,…
GO:0032506	cytokinetic process	biological_process	0.021845	ENSBTAG00000027924,Novel04653,ENSBTAG00000003617	Novel07859,ENSBTAG00000006323
GO:0030133	transport vesicle	cellular_component	0.021904	ENSBTAG00000018322,ENSBTAG00000006296,Novel00891,ENSBTAG00000016708,ENSBTAG00000012250,Novel03847	ENSBTAG00000017677,ENSBTAG00000019581,ENSBTAG00000000460,ENSBTAG00000011540,ENSBTAG00000008016,Novel01532,ENSBTAG00000002788,ENSBTAG00000008849,ENSBTAG00000039819
GO:0043069	negative regulation of programmed cell death	biological_process	0.022041	ENSBTAG00000001044,ENSBTAG00000006161,ENSBTAG00000011225,ENSBTAG00000020518,ENSBTAG00000013569,ENSBTAG00000001517,ENSBTAG00000013745,ENSBTAG00000009844,ENSBTAG00000014921,ENSBTAG00000013367,ENSBTAG00000008648,ENSBTAG00000021802,ENSBTAG00000018000,ENSBTAG00000010992,ENSBTAG00000002742,ENSBTAG00000010552,ENSBTAG00000011917,ENSBTAG00000018588,ENSBTAG00000012511,ENSBTAG00000011849,ENSBTAG00000014447,…	ENSBTAG00000040570,ENSBTAG00000024791,ENSBTAG00000038264,ENSBTAG00000040419,ENSBTAG00000016886,ENSBTAG00000046202,ENSBTAG00000001002,ENSBTAG00000046789,ENSBTAG00000046630,ENSBTAG00000020425,ENSBTAG00000044105,ENSBTAG00000010875,ENSBTAG00000006844,ENSBTAG00000001241,ENSBTAG00000014791,ENSBTAG00000000418,ENSBTAG00000014884,ENSBTAG00000020701,ENSBTAG00000038154,ENSBTAG00000017679,ENSBTAG00000040350,…
GO:0016597	amino acid binding	molecular_function	0.022082	ENSBTAG00000005530,ENSBTAG00000020792,ENSBTAG00000021325,ENSBTAG00000019453,ENSBTAG00000018245,ENSBTAG00000010460	ENSBTAG00000020266,ENSBTAG00000000460,ENSBTAG00000001842,ENSBTAG00000014395,Novel09762,ENSBTAG00000016662,ENSBTAG00000006894,ENSBTAG00000013047
GO:0009948	anterior/posterior axis specification	biological_process	0.022156	ENSBTAG00000006919,ENSBTAG00000014741	ENSBTAG00000012976,ENSBTAG00000015717,ENSBTAG00000002407,ENSBTAG00000000919,ENSBTAG00000020406,ENSBTAG00000004795,ENSBTAG00000020221
GO:0006839	mitochondrial transport	biological_process	0.022249	ENSBTAG00000000417,ENSBTAG00000015683,ENSBTAG00000014840,ENSBTAG00000002599,ENSBTAG00000006693,ENSBTAG00000012511,ENSBTAG00000015943	ENSBTAG00000003328,Novel06513,ENSBTAG00000005807,Novel01228,ENSBTAG00000003256,ENSBTAG00000005259,ENSBTAG00000016711,Novel06517,ENSBTAG00000013336,ENSBTAG00000002295
GO:0008565	protein transporter activity	molecular_function	0.022328	ENSBTAG00000002769,ENSBTAG00000017201,ENSBTAG00000025358,ENSBTAG00000010584,ENSBTAG00000039374,ENSBTAG00000047628,ENSBTAG00000011133,ENSBTAG00000002014,ENSBTAG00000009034,ENSBTAG00000019995,ENSBTAG00000018857	ENSBTAG00000015737,ENSBTAG00000010309,Novel08494,Novel09111
GO:0060048	cardiac muscle contraction	biological_process	0.022557	ENSBTAG00000009826,ENSBTAG00000017764,ENSBTAG00000046123,ENSBTAG00000021923,ENSBTAG00000002651	ENSBTAG00000013861,ENSBTAG00000020689,ENSBTAG00000002392,ENSBTAG00000021772,ENSBTAG00000024888,ENSBTAG00000001150,ENSBTAG00000007553,ENSBTAG00000009155,ENSBTAG00000034366
GO:0060548	negative regulation of cell death	biological_process	0.022658	ENSBTAG00000013745,ENSBTAG00000001517,ENSBTAG00000009844,ENSBTAG00000020518,ENSBTAG00000013569,ENSBTAG00000006161,ENSBTAG00000011225,ENSBTAG00000001044,ENSBTAG00000018588,ENSBTAG00000010552,ENSBTAG00000011917,ENSBTAG00000002742,ENSBTAG00000010992,ENSBTAG00000008648,ENSBTAG00000018000,ENSBTAG00000006919,ENSBTAG00000021802,ENSBTAG00000014921,ENSBTAG00000013367,ENSBTAG00000017298,ENSBTAG00000018852,…	ENSBTAG00000046630,ENSBTAG00000046789,ENSBTAG00000044105,ENSBTAG00000020425,ENSBTAG00000016886,ENSBTAG00000001002,ENSBTAG00000046202,ENSBTAG00000038264,ENSBTAG00000040419,ENSBTAG00000040570,ENSBTAG00000024791,ENSBTAG00000002699,ENSBTAG00000031507,ENSBTAG00000017679,ENSBTAG00000020701,ENSBTAG00000038154,ENSBTAG00000040350,ENSBTAG00000000418,ENSBTAG00000014884,ENSBTAG00000010875,ENSBTAG00000014791,…
GO:0003954	NADH dehydrogenase activity	molecular_function	0.022671	ENSBTAG00000007812,ENSBTAG00000003728,ENSBTAG00000012634,ENSBTAG00000012072,ENSBTAG00000046319,ENSBTAG00000019419,ENSBTAG00000012760,ENSBTAG00000014669,ENSBTAG00000018483
GO:0051082	unfolded protein binding	molecular_function	0.022874	ENSBTAG00000008184,ENSBTAG00000011419,ENSBTAG00000044190,Novel09860,Novel06816,ENSBTAG00000020338,ENSBTAG00000008812,Novel04653,Novel06991,ENSBTAG00000004531,ENSBTAG00000048107	ENSBTAG00000021752,ENSBTAG00000016874,Novel00897,Novel08419,ENSBTAG00000032613
GO:0001505	regulation of neurotransmitter levels	biological_process	0.023083	ENSBTAG00000009236,ENSBTAG00000000284,ENSBTAG00000020518,ENSBTAG00000013367,ENSBTAG00000018000	ENSBTAG00000011397,ENSBTAG00000012470,ENSBTAG00000007258,ENSBTAG00000024021,ENSBTAG00000012939,ENSBTAG00000038347,ENSBTAG00000020636,ENSBTAG00000024957,ENSBTAG00000003827,ENSBTAG00000005110,ENSBTAG00000021971,ENSBTAG00000003130
GO:0000281	mitotic cytokinesis	biological_process	0.023101	ENSBTAG00000018852,ENSBTAG00000009600,ENSBTAG00000027924	ENSBTAG00000006323,ENSBTAG00000019052
GO:0005776	autophagic vacuole	cellular_component	0.023107	ENSBTAG00000011623,ENSBTAG00000011765,ENSBTAG00000015591,ENSBTAG00000018000	ENSBTAG00000010795,ENSBTAG00000026232,ENSBTAG00000008016,ENSBTAG00000004280
GO:0033631	cell-cell adhesion mediated by integrin	biological_process	0.023418	ENSBTAG00000039046,ENSBTAG00000013745	ENSBTAG00000003051,ENSBTAG00000020221,ENSBTAG00000015330,ENSBTAG00000006686
GO:0006414	translational elongation	biological_process	0.023477	ENSBTAG00000017460,ENSBTAG00000027795,ENSBTAG00000007315,ENSBTAG00000019810,ENSBTAG00000000974,ENSBTAG00000014643,ENSBTAG00000034185,ENSBTAG00000033322,ENSBTAG00000006765,ENSBTAG00000015285	ENSBTAG00000010550
GO:0006807	nitrogen compound metabolic process	biological_process	0.024456	ENSBTAG00000017666,ENSBTAG00000001057,ENSBTAG00000031861,ENSBTAG00000013038,ENSBTAG00000020031,ENSBTAG00000017764,ENSBTAG00000039462,ENSBTAG00000000240,ENSBTAG00000006189,Novel10032,ENSBTAG00000037634,Novel00478,ENSBTAG00000038277,Novel03340,Novel03812,ENSBTAG00000010543,ENSBTAG00000007332,Novel08562,ENSBTAG00000012739,Novel08102,ENSBTAG00000005270,ENSBTAG00000002784,ENSBTAG00000000639,ENSBTAG000…	ENSBTAG00000014400,ENSBTAG00000006894,ENSBTAG00000039172,ENSBTAG00000024957,Novel08610,ENSBTAG00000002545,ENSBTAG00000005165,ENSBTAG00000002594,ENSBTAG00000019026,Novel04466,ENSBTAG00000012139,ENSBTAG00000016920,ENSBTAG00000019265,ENSBTAG00000013274,ENSBTAG00000018402,ENSBTAG00000011298,ENSBTAG00000007306,ENSBTAG00000017465,Novel08733,ENSBTAG00000000978,ENSBTAG00000015981,Novel03505,ENSBTAG000000…
GO:0006417	regulation of translation	biological_process	0.025083	ENSBTAG00000011736,ENSBTAG00000007315,ENSBTAG00000019810,ENSBTAG00000008369,ENSBTAG00000009175,ENSBTAG00000006487,ENSBTAG00000019648,ENSBTAG00000016368,ENSBTAG00000006765,ENSBTAG00000014921,ENSBTAG00000016311,ENSBTAG00000016165,ENSBTAG00000019182,ENSBTAG00000012739,ENSBTAG00000017460,ENSBTAG00000002734,ENSBTAG00000033322,ENSBTAG00000005296,ENSBTAG00000010871,ENSBTAG00000027654,ENSBTAG00000000974	ENSBTAG00000020376,ENSBTAG00000031614,ENSBTAG00000000623,ENSBTAG00000030168,ENSBTAG00000004266,ENSBTAG00000010550,ENSBTAG00000000502
GO:0007339	binding of sperm to zona pellucida	biological_process	0.02531	ENSBTAG00000008184,ENSBTAG00000004531,Novel07706	ENSBTAG00000026085,ENSBTAG00000011504,ENSBTAG00000030523,Novel09762,ENSBTAG00000020348
GO:0006221	pyrimidine nucleotide biosynthetic process	biological_process	0.025313	Novel03898,ENSBTAG00000004651,ENSBTAG00000015408	ENSBTAG00000002689,Novel02077,ENSBTAG00000017017,ENSBTAG00000035370
GO:0031331	positive regulation of cellular catabolic process	biological_process	0.025462	Novel04653,ENSBTAG00000046358,ENSBTAG00000016152,ENSBTAG00000008625,ENSBTAG00000019648,ENSBTAG00000001044,ENSBTAG00000004982,ENSBTAG00000019136,ENSBTAG00000013869,ENSBTAG00000024928,Novel10032	ENSBTAG00000010324,ENSBTAG00000005574,ENSBTAG00000010795,ENSBTAG00000018263,ENSBTAG00000016813,ENSBTAG00000026232,Novel05464,ENSBTAG00000018747,Novel08419,ENSBTAG00000004540
GO:0030308	negative regulation of cell growth	biological_process	0.025555	ENSBTAG00000007202,ENSBTAG00000018483,ENSBTAG00000013869,ENSBTAG00000020194,ENSBTAG00000007812,ENSBTAG00000013367,ENSBTAG00000006919,ENSBTAG00000019648	ENSBTAG00000024715,ENSBTAG00000016886,ENSBTAG00000010977,ENSBTAG00000011587,ENSBTAG00000020221,ENSBTAG00000019373,ENSBTAG00000018513,ENSBTAG00000002908,ENSBTAG00000007494,ENSBTAG00000010875,ENSBTAG00000011059,ENSBTAG00000009478,ENSBTAG00000018133
GO:0033013	tetrapyrrole metabolic process	biological_process	0.02607	ENSBTAG00000014633,Novel06612,ENSBTAG00000013414,ENSBTAG00000017027,ENSBTAG00000015962,Novel03340,ENSBTAG00000005364,ENSBTAG00000010508,ENSBTAG00000020607	ENSBTAG00000017021,Novel06567,Novel00799
GO:0030662	coated vesicle membrane	cellular_component	0.026361	ENSBTAG00000006296,ENSBTAG00000018322,Novel00891,ENSBTAG00000017547,ENSBTAG00000016708,Novel03847,ENSBTAG00000013282	ENSBTAG00000003610,ENSBTAG00000017245,ENSBTAG00000020636,ENSBTAG00000038347,Novel01532,ENSBTAG00000008016,ENSBTAG00000018753,ENSBTAG00000012939
GO:0009186	deoxyribonucleoside diphosphate metabolic process	biological_process	0.026414	ENSBTAG00000015408,ENSBTAG00000008216	ENSBTAG00000021208
GO:0006082	organic acid metabolic process	biological_process	0.026538	ENSBTAG00000020792,ENSBTAG00000010564,ENSBTAG00000000505,ENSBTAG00000019295,ENSBTAG00000019810,ENSBTAG00000000974,ENSBTAG00000046019,ENSBTAG00000001727,ENSBTAG00000019453,ENSBTAG00000014093,ENSBTAG00000004243,ENSBTAG00000015436,ENSBTAG00000010543,ENSBTAG00000026181,ENSBTAG00000003936,Novel06816,ENSBTAG00000008541,Novel08714,ENSBTAG00000017557,ENSBTAG00000002266,ENSBTAG00000009236,Novel10032,ENSBT…	ENSBTAG00000008844,ENSBTAG00000002255,Novel04466,ENSBTAG00000005165,ENSBTAG00000019026,ENSBTAG00000024957,ENSBTAG00000006894,ENSBTAG00000006200,ENSBTAG00000002488,ENSBTAG00000005259,ENSBTAG00000010550,ENSBTAG00000010681,ENSBTAG00000007258,ENSBTAG00000003797,ENSBTAG00000007823,ENSBTAG00000006326,ENSBTAG00000005681,ENSBTAG00000021535,ENSBTAG00000013081,ENSBTAG00000017595,ENSBTAG00000034776,ENSBTAG0…
GO:0090079	translation regulator activity, nucleic acid binding	molecular_function	0.026553		ENSBTAG00000000502,ENSBTAG00000020376,ENSBTAG00000031614
GO:0010035	response to inorganic substance	biological_process	0.026561	ENSBTAG00000020607,ENSBTAG00000020518,ENSBTAG00000018245,ENSBTAG00000038067,ENSBTAG00000004322,ENSBTAG00000006214,ENSBTAG00000008648,Novel00199,ENSBTAG00000006161,ENSBTAG00000004982,ENSBTAG00000023659,ENSBTAG00000014921,ENSBTAG00000020031,ENSBTAG00000010649	ENSBTAG00000025853,ENSBTAG00000001333,ENSBTAG00000024957,ENSBTAG00000044105,ENSBTAG00000020202,ENSBTAG00000009216,ENSBTAG00000016886,ENSBTAG00000020701,ENSBTAG00000020221,ENSBTAG00000000436,ENSBTAG00000005412,ENSBTAG00000007898,ENSBTAG00000002062,ENSBTAG00000016711,ENSBTAG00000005259
GO:0006749	glutathione metabolic process	biological_process	0.026602	ENSBTAG00000020527,ENSBTAG00000008541,ENSBTAG00000003936,ENSBTAG00000004379	ENSBTAG00000004288,ENSBTAG00000021779,ENSBTAG00000010597,ENSBTAG00000006546,ENSBTAG00000001842
GO:0072171	mesonephric tubule morphogenesis	biological_process	0.026619		ENSBTAG00000020406,ENSBTAG00000004710,ENSBTAG00000012139
GO:0006108	malate metabolic process	biological_process	0.026621	ENSBTAG00000019295	ENSBTAG00000016269,ENSBTAG00000005681
GO:0016615	malate dehydrogenase activity	molecular_function	0.026621	ENSBTAG00000019295	ENSBTAG00000005681,ENSBTAG00000016269
GO:0012506	vesicle membrane	cellular_component	0.026623	ENSBTAG00000011765,ENSBTAG00000012774,ENSBTAG00000006296,ENSBTAG00000018322,ENSBTAG00000017547,ENSBTAG00000016708,Novel00891,ENSBTAG00000013282,ENSBTAG00000003422,ENSBTAG00000016777,ENSBTAG00000044190,ENSBTAG00000003109,ENSBTAG00000011831,Novel03847	ENSBTAG00000003610,ENSBTAG00000006824,ENSBTAG00000017677,ENSBTAG00000038347,Novel01532,ENSBTAG00000020636,ENSBTAG00000024957,ENSBTAG00000000564,ENSBTAG00000034391,ENSBTAG00000008016,ENSBTAG00000012939,ENSBTAG00000006323,ENSBTAG00000017245,Novel00215,ENSBTAG00000039819,ENSBTAG00000018753
GO:0030136	clathrin-coated vesicle	cellular_component	0.026668	ENSBTAG00000002769,ENSBTAG00000013282,ENSBTAG00000027924,ENSBTAG00000016708,ENSBTAG00000017547,Novel00891,ENSBTAG00000002075	ENSBTAG00000016886,ENSBTAG00000003610,ENSBTAG00000000265,ENSBTAG00000012939,Novel01532,ENSBTAG00000038347,ENSBTAG00000007306,ENSBTAG00000020636,ENSBTAG00000032079,ENSBTAG00000006323,ENSBTAG00000011209,ENSBTAG00000011540,ENSBTAG00000000606,ENSBTAG00000018753,ENSBTAG00000010103,ENSBTAG00000008849,ENSBTAG00000002788
GO:1901016	regulation of potassium ion transmembrane transporter activity	biological_process	0.026728		ENSBTAG00000001150,ENSBTAG00000002392,ENSBTAG00000018513,ENSBTAG00000017719,ENSBTAG00000005412
GO:0005829	cytosol	cellular_component	0.026757	ENSBTAG00000017389,ENSBTAG00000015598,ENSBTAG00000012511,Novel06816,ENSBTAG00000021284,ENSBTAG00000003162,ENSBTAG00000006487,Novel04653,ENSBTAG00000008812,ENSBTAG00000022278,ENSBTAG00000002703,ENSBTAG00000004018,ENSBTAG00000023018,ENSBTAG00000009908,ENSBTAG00000004322,ENSBTAG00000023792,ENSBTAG00000015283,ENSBTAG00000006383,ENSBTAG00000004531,ENSBTAG00000015388,ENSBTAG00000018186,ENSBTAG000000119…	ENSBTAG00000019044,ENSBTAG00000012789,ENSBTAG00000011017,ENSBTAG00000000172,ENSBTAG00000001333,ENSBTAG00000008016,ENSBTAG00000033015,ENSBTAG00000034366,ENSBTAG00000004131,ENSBTAG00000012048,ENSBTAG00000008091,Novel08419,ENSBTAG00000015376,ENSBTAG00000014418,ENSBTAG00000024957,ENSBTAG00000003276,ENSBTAG00000012939,ENSBTAG00000006894,ENSBTAG00000003472,ENSBTAG00000007444,ENSBTAG00000020984,ENSBTAG0…
GO:0043234	protein complex	cellular_component	0.02683	ENSBTAG00000015853,ENSBTAG00000037980,Novel06932,ENSBTAG00000018889,ENSBTAG00000009906,ENSBTAG00000005892,ENSBTAG00000000913,ENSBTAG00000014974,ENSBTAG00000018849,ENSBTAG00000014140,ENSBTAG00000006134,ENSBTAG00000047278,ENSBTAG00000011133,ENSBTAG00000002703,ENSBTAG00000022278,ENSBTAG00000000990,ENSBTAG00000000899,ENSBTAG00000008369,ENSBTAG00000001449,ENSBTAG00000009914,ENSBTAG00000021061,ENSBTAG0…	ENSBTAG00000035370,ENSBTAG00000005871,ENSBTAG00000005807,ENSBTAG00000015376,ENSBTAG00000006589,ENSBTAG00000017919,ENSBTAG00000012996,ENSBTAG00000030523,ENSBTAG00000016711,ENSBTAG00000017245,ENSBTAG00000037560,Novel00666,Novel00743,ENSBTAG00000014205,ENSBTAG00000001654,ENSBTAG00000017719,ENSBTAG00000027134,ENSBTAG00000006844,ENSBTAG00000034332,ENSBTAG00000013314,ENSBTAG00000004184,ENSBTAG000000131…
GO:0015807	L-amino acid transport	biological_process	0.026863	ENSBTAG00000006731,ENSBTAG00000007415,ENSBTAG00000019125,ENSBTAG00000018245,ENSBTAG00000021506	ENSBTAG00000038347,ENSBTAG00000008530,ENSBTAG00000010085
GO:0008656	cysteine-type endopeptidase activator activity involved in apoptotic process	molecular_function	0.026892	ENSBTAG00000010992,ENSBTAG00000019648,ENSBTAG00000032982,ENSBTAG00000012511
GO:0000314	organellar small ribosomal subunit	cellular_component	0.026989	ENSBTAG00000002708,ENSBTAG00000047608,ENSBTAG00000000825,ENSBTAG00000025571
GO:0005763	mitochondrial small ribosomal subunit	cellular_component	0.026989	ENSBTAG00000002708,ENSBTAG00000025571,ENSBTAG00000000825,ENSBTAG00000047608
GO:0043129	surfactant homeostasis	biological_process	0.026991	ENSBTAG00000004347,ENSBTAG00000010992	ENSBTAG00000000782,ENSBTAG00000003472
GO:0048496	maintenance of organ identity	biological_process	0.02706	ENSBTAG00000002651	ENSBTAG00000006188,ENSBTAG00000006031
GO:0060710	chorio-allantoic fusion	biological_process	0.027063	ENSBTAG00000009844	ENSBTAG00000006844,ENSBTAG00000009256
GO:0032410	negative regulation of transporter activity	biological_process	0.027144	ENSBTAG00000047747,ENSBTAG00000014227,ENSBTAG00000020031	ENSBTAG00000024957,ENSBTAG00000005412,ENSBTAG00000016711
GO:0006915	apoptotic process	biological_process	0.027553	ENSBTAG00000013367,ENSBTAG00000014921,ENSBTAG00000023823,ENSBTAG00000021802,ENSBTAG00000018000,ENSBTAG00000003109,ENSBTAG00000019918,ENSBTAG00000001424,Novel09876,ENSBTAG00000002742,ENSBTAG00000018588,ENSBTAG00000018069,ENSBTAG00000020173,ENSBTAG00000012739,ENSBTAG00000001044,ENSBTAG00000019648,ENSBTAG00000022613,ENSBTAG00000007367,ENSBTAG00000011225,ENSBTAG00000012519,ENSBTAG00000020518,ENSBTAG0…	ENSBTAG00000011539,ENSBTAG00000001241,ENSBTAG00000017694,ENSBTAG00000014791,ENSBTAG00000032481,ENSBTAG00000010875,ENSBTAG00000008849,ENSBTAG00000010119,ENSBTAG00000010371,ENSBTAG00000000418,ENSBTAG00000005574,ENSBTAG00000010597,ENSBTAG00000040350,ENSBTAG00000009851,ENSBTAG00000038154,ENSBTAG00000010977,ENSBTAG00000010462,ENSBTAG00000017679,ENSBTAG00000024791,ENSBTAG00000040570,ENSBTAG00000001096,…
GO:0060669	embryonic placenta morphogenesis	biological_process	0.027558	ENSBTAG00000009844,ENSBTAG00000006422,ENSBTAG00000005717,ENSBTAG00000008121	ENSBTAG00000006844,ENSBTAG00000009256
GO:0045862	positive regulation of proteolysis	biological_process	0.027895	ENSBTAG00000012511,ENSBTAG00000004982,ENSBTAG00000010543,ENSBTAG00000004874,ENSBTAG00000024928,ENSBTAG00000018274,ENSBTAG00000019648,ENSBTAG00000011849,ENSBTAG00000019136,ENSBTAG00000016152	ENSBTAG00000016813,ENSBTAG00000015376,ENSBTAG00000004540,ENSBTAG00000005574
GO:0046633	alpha-beta T cell proliferation	biological_process	0.028048	ENSBTAG00000000277,ENSBTAG00000039046,ENSBTAG00000005892	ENSBTAG00000013057,ENSBTAG00000015710,ENSBTAG00000014612
GO:2000242	negative regulation of reproductive process	biological_process	0.028101	ENSBTAG00000002742,ENSBTAG00000018852,ENSBTAG00000005043	ENSBTAG00000004658,ENSBTAG00000026085,ENSBTAG00000020221,ENSBTAG00000011504,ENSBTAG00000019795,ENSBTAG00000020348
GO:0052548	regulation of endopeptidase activity	biological_process	0.028126	ENSBTAG00000012586,ENSBTAG00000008648,ENSBTAG00000019918,Novel09876,ENSBTAG00000010992,ENSBTAG00000021199,ENSBTAG00000018069,ENSBTAG00000012511,Novel05580,ENSBTAG00000005243,ENSBTAG00000018103,ENSBTAG00000032982,ENSBTAG00000019648,ENSBTAG00000014447,ENSBTAG00000004097,ENSBTAG00000012519,ENSBTAG00000018274,ENSBTAG00000018189,ENSBTAG00000009844	ENSBTAG00000006844,ENSBTAG00000012210,ENSBTAG00000019123,ENSBTAG00000024426,ENSBTAG00000040350,ENSBTAG00000009851,ENSBTAG00000038235,ENSBTAG00000024957,ENSBTAG00000020426,ENSBTAG00000007392,ENSBTAG00000009073,Novel06594,ENSBTAG00000016886,ENSBTAG00000001333
GO:0015179	L-amino acid transmembrane transporter activity	molecular_function	0.02815	ENSBTAG00000019125,ENSBTAG00000007415,ENSBTAG00000006731,ENSBTAG00000018245	ENSBTAG00000007403,ENSBTAG00000010085,ENSBTAG00000038347
GO:0009410	response to xenobiotic stimulus	biological_process	0.028346	ENSBTAG00000003162,ENSBTAG00000020073,ENSBTAG00000026181	ENSBTAG00000001842,ENSBTAG00000004288,ENSBTAG00000007746
GO:0090484	drug transporter activity	molecular_function	0.028549	ENSBTAG00000021325	ENSBTAG00000020266,ENSBTAG00000003797,ENSBTAG00000016544
GO:0030684	preribosome	cellular_component	0.028726	ENSBTAG00000015424,Novel05302,ENSBTAG00000002306,ENSBTAG00000020381,ENSBTAG00000001504	ENSBTAG00000018708,Novel05718
GO:0042626	ATPase activity, coupled to transmembrane movement of substances	molecular_function	0.028845	ENSBTAG00000015666,ENSBTAG00000002703,ENSBTAG00000001927,ENSBTAG00000032954,ENSBTAG00000039208,ENSBTAG00000014633,ENSBTAG00000020607,ENSBTAG00000018278,ENSBTAG00000017666,ENSBTAG00000002507,ENSBTAG00000016309,ENSBTAG00000013315,ENSBTAG00000007572	Novel01464,ENSBTAG00000014059,ENSBTAG00000026885,ENSBTAG00000000473,Novel01471,ENSBTAG00000005738,ENSBTAG00000017053,Novel03800,ENSBTAG00000006589,ENSBTAG00000039714
GO:0055117	regulation of cardiac muscle contraction	biological_process	0.028885	ENSBTAG00000017764,ENSBTAG00000021923,ENSBTAG00000002651,ENSBTAG00000009826	ENSBTAG00000009155,ENSBTAG00000034366,ENSBTAG00000002392,ENSBTAG00000024888,ENSBTAG00000001150,ENSBTAG00000007553
GO:0005215	transporter activity	molecular_function	0.029015	ENSBTAG00000011133,ENSBTAG00000002507,ENSBTAG00000032954,ENSBTAG00000018889,ENSBTAG00000012890,ENSBTAG00000033721,ENSBTAG00000017201,ENSBTAG00000034323,ENSBTAG00000010898,ENSBTAG00000000417,ENSBTAG00000018857,ENSBTAG00000031564,ENSBTAG00000045931,ENSBTAG00000014633,ENSBTAG00000018975,ENSBTAG00000002703,ENSBTAG00000015107,ENSBTAG00000021227,ENSBTAG00000014318,ENSBTAG00000013315,ENSBTAG00000018245,…	ENSBTAG00000033345,ENSBTAG00000006589,ENSBTAG00000007778,ENSBTAG00000004888,ENSBTAG00000038347,ENSBTAG00000010085,ENSBTAG00000002062,Novel08494,ENSBTAG00000013861,ENSBTAG00000002297,ENSBTAG00000015737,ENSBTAG00000014179,ENSBTAG00000016359,Novel03800,ENSBTAG00000003797,ENSBTAG00000007200,Novel09751,ENSBTAG00000008505,ENSBTAG00000010251,Novel05824,ENSBTAG00000011379,ENSBTAG00000016645,ENSBTAG000000…
GO:0030659	cytoplasmic vesicle membrane	cellular_component	0.02913	ENSBTAG00000016777,ENSBTAG00000044190,ENSBTAG00000003109,ENSBTAG00000011831,Novel03847,ENSBTAG00000011765,ENSBTAG00000012774,ENSBTAG00000006296,ENSBTAG00000018322,ENSBTAG00000016708,ENSBTAG00000017547,Novel00891,ENSBTAG00000013282,ENSBTAG00000003422	ENSBTAG00000006323,ENSBTAG00000017245,ENSBTAG00000039819,ENSBTAG00000018753,ENSBTAG00000003610,ENSBTAG00000017677,ENSBTAG00000038347,Novel01532,ENSBTAG00000024957,ENSBTAG00000020636,ENSBTAG00000034391,ENSBTAG00000008016,ENSBTAG00000000564,ENSBTAG00000012939
GO:0006103	2-oxoglutarate metabolic process	biological_process	0.029179	ENSBTAG00000020527,ENSBTAG00000014093,ENSBTAG00000000505	ENSBTAG00000002214
GO:0008234	cysteine-type peptidase activity	molecular_function	0.029185	ENSBTAG00000009600,ENSBTAG00000017077,ENSBTAG00000005034,ENSBTAG00000012778,ENSBTAG00000011929,ENSBTAG00000031012,ENSBTAG00000010992,ENSBTAG00000017135	ENSBTAG00000033344,ENSBTAG00000018784,ENSBTAG00000019314,Novel04232,ENSBTAG00000007817,ENSBTAG00000008805,Novel02367,ENSBTAG00000000436,ENSBTAG00000009749,ENSBTAG00000021344,Novel08836,ENSBTAG00000005946,ENSBTAG00000047752,ENSBTAG00000008946,ENSBTAG00000010998,ENSBTAG00000003443,Novel02902,ENSBTAG00000009760,ENSBTAG00000019946
GO:0035036	sperm-egg recognition	biological_process	0.029797	ENSBTAG00000008184,Novel07706,ENSBTAG00000004531	ENSBTAG00000026085,ENSBTAG00000020348,ENSBTAG00000011504,ENSBTAG00000030523,Novel09762
GO:1901137	carbohydrate derivative biosynthetic process	biological_process	0.02984	ENSBTAG00000017496,ENSBTAG00000004651,ENSBTAG00000018339,ENSBTAG00000001998,ENSBTAG00000032057,Novel07838,ENSBTAG00000003109,ENSBTAG00000014648,Novel02725,ENSBTAG00000008216,ENSBTAG00000013315,ENSBTAG00000004059,Novel06572,ENSBTAG00000000639,ENSBTAG00000019274,ENSBTAG00000012823,ENSBTAG00000014447,ENSBTAG00000021227,ENSBTAG00000011206,ENSBTAG00000013957,ENSBTAG00000007332,ENSBTAG00000039208,ENSBT…	ENSBTAG00000017017,ENSBTAG00000012120,Novel03392,ENSBTAG00000010136,Novel00853,Novel00129,ENSBTAG00000016886,Novel08017,ENSBTAG00000013013,ENSBTAG00000014884,ENSBTAG00000017595,Novel03013,Novel06084,ENSBTAG00000009443,ENSBTAG00000000257,Novel02077,Novel00897,Novel08310,ENSBTAG00000012350,ENSBTAG00000005562,ENSBTAG00000002488,ENSBTAG00000021208,ENSBTAG00000035007,Novel03800,ENSBTAG00000013047,ENSB…
GO:0000166	nucleotide binding	molecular_function	0.029891	ENSBTAG00000027795,ENSBTAG00000007502,ENSBTAG00000003109,ENSBTAG00000046192,ENSBTAG00000009632,Novel00279,Novel07267,ENSBTAG00000001424,ENSBTAG00000002742,ENSBTAG00000038938,ENSBTAG00000013663,ENSBTAG00000039943,ENSBTAG00000039731,ENSBTAG00000018847,Novel03271,ENSBTAG00000020607,ENSBTAG00000020527,ENSBTAG00000038233,ENSBTAG00000011529,ENSBTAG00000012586,ENSBTAG00000001182,ENSBTAG00000010460,ENSBT…	ENSBTAG00000003531,ENSBTAG00000012380,Novel00419,ENSBTAG00000020390,ENSBTAG00000013837,ENSBTAG00000044062,ENSBTAG00000003261,ENSBTAG00000030347,ENSBTAG00000048271,ENSBTAG00000000623,ENSBTAG00000007651,ENSBTAG00000044111,Novel01654,Novel01652,ENSBTAG00000013196,ENSBTAG00000019138,ENSBTAG00000017053,ENSBTAG00000024132,ENSBTAG00000019164,ENSBTAG00000039714,ENSBTAG00000047473,ENSBTAG00000017232,ENSBT…
GO:1901265	nucleoside phosphate binding	molecular_function	0.029891	ENSBTAG00000001424,ENSBTAG00000002742,ENSBTAG00000038938,ENSBTAG00000013663,Novel07267,ENSBTAG00000046192,ENSBTAG00000009632,Novel00279,ENSBTAG00000027795,ENSBTAG00000007502,ENSBTAG00000003109,ENSBTAG00000038233,ENSBTAG00000020607,ENSBTAG00000020527,Novel03271,ENSBTAG00000039943,ENSBTAG00000039731,ENSBTAG00000018847,ENSBTAG00000012943,ENSBTAG00000011837,ENSBTAG00000020998,ENSBTAG00000010577,ENSBT…	ENSBTAG00000030347,ENSBTAG00000048271,ENSBTAG00000044062,ENSBTAG00000003261,ENSBTAG00000012380,ENSBTAG00000020390,Novel00419,ENSBTAG00000013837,ENSBTAG00000003531,ENSBTAG00000013196,ENSBTAG00000019138,ENSBTAG00000017053,ENSBTAG00000024132,ENSBTAG00000019164,ENSBTAG00000039714,ENSBTAG00000044111,Novel01654,Novel01652,ENSBTAG00000007651,ENSBTAG00000000623,ENSBTAG00000019455,ENSBTAG00000014053,ENSBT…
GO:0043268	positive regulation of potassium ion transport	biological_process	0.030179		ENSBTAG00000017719,ENSBTAG00000002392,ENSBTAG00000018513,ENSBTAG00000001150
GO:0016866	intramolecular transferase activity	molecular_function	0.030282	ENSBTAG00000003193,ENSBTAG00000004663,Novel08714,Novel03862,ENSBTAG00000007743,ENSBTAG00000012697,ENSBTAG00000010577	ENSBTAG00000008895
GO:0002318	myeloid progenitor cell differentiation	biological_process	0.030308	ENSBTAG00000018572	ENSBTAG00000002699,ENSBTAG00000004126
GO:0042645	mitochondrial nucleoid	cellular_component	0.030372	ENSBTAG00000024027,ENSBTAG00000002219,ENSBTAG00000011419,ENSBTAG00000001044,ENSBTAG00000016368,ENSBTAG00000013315	ENSBTAG00000018420,Novel09796,ENSBTAG00000016662
GO:0034641	cellular nitrogen compound metabolic process	biological_process	0.030598	ENSBTAG00000007334,ENSBTAG00000006214,ENSBTAG00000008541,ENSBTAG00000010518,ENSBTAG00000003936,Novel03524,ENSBTAG00000014633,Novel06868,ENSBTAG00000017689,ENSBTAG00000020916,Novel09634,ENSBTAG00000019119,ENSBTAG00000002507,ENSBTAG00000005309,ENSBTAG00000009142,ENSBTAG00000048286,ENSBTAG00000004108,ENSBTAG00000020149,ENSBTAG00000010649,ENSBTAG00000024240,ENSBTAG00000022167,ENSBTAG00000008900,ENSBT…	ENSBTAG00000002113,ENSBTAG00000011892,ENSBTAG00000002788,ENSBTAG00000023697,ENSBTAG00000008150,ENSBTAG00000006557,ENSBTAG00000011602,ENSBTAG00000018263,ENSBTAG00000006326,ENSBTAG00000009784,ENSBTAG00000027017,ENSBTAG00000019373,ENSBTAG00000003386,Novel03800,ENSBTAG00000004353,ENSBTAG00000012184,ENSBTAG00000003797,ENSBTAG00000004964,ENSBTAG00000002020,ENSBTAG00000032021,ENSBTAG00000009128,Novel006…
GO:0035326	enhancer binding	molecular_function	0.030634	ENSBTAG00000012285,ENSBTAG00000020916	ENSBTAG00000020426,ENSBTAG00000012014,ENSBTAG00000032132,ENSBTAG00000002295,ENSBTAG00000001241,ENSBTAG00000006844
GO:0009219	pyrimidine deoxyribonucleotide metabolic process	biological_process	0.03078	Novel08102,ENSBTAG00000015408	ENSBTAG00000035370,Novel02077
GO:0008219	cell death	biological_process	0.030806	ENSBTAG00000018103,ENSBTAG00000039046,ENSBTAG00000014447,ENSBTAG00000011849,ENSBTAG00000018852,ENSBTAG00000009908,ENSBTAG00000010959,ENSBTAG00000017298,ENSBTAG00000012586,ENSBTAG00000009600,ENSBTAG00000007202,ENSBTAG00000046628,ENSBTAG00000001044,ENSBTAG00000007367,ENSBTAG00000011225,ENSBTAG00000022613,ENSBTAG00000019648,ENSBTAG00000018483,ENSBTAG00000012519,ENSBTAG00000020518,ENSBTAG00000007812,…	ENSBTAG00000002081,ENSBTAG00000013187,ENSBTAG00000002744,ENSBTAG00000004710,ENSBTAG00000001210,ENSBTAG00000000782,ENSBTAG00000011298,ENSBTAG00000000919,ENSBTAG00000011266,ENSBTAG00000014012,ENSBTAG00000021208,ENSBTAG00000001333,Novel09645,ENSBTAG00000017844,ENSBTAG00000012389,ENSBTAG00000012139,ENSBTAG00000000436,ENSBTAG00000020221,ENSBTAG00000018747,ENSBTAG00000017024,ENSBTAG00000014400,ENSBTAG0…
GO:0016820	hydrolase activity, acting on acid anhydrides, catalyzing transmembrane movement of substances	molecular_function	0.030967	ENSBTAG00000032954,ENSBTAG00000001927,ENSBTAG00000015666,ENSBTAG00000002703,ENSBTAG00000039208,ENSBTAG00000000203,ENSBTAG00000014633,ENSBTAG00000018278,ENSBTAG00000017666,ENSBTAG00000002507,ENSBTAG00000020607,Novel08682,ENSBTAG00000007572,ENSBTAG00000013315,ENSBTAG00000016309	ENSBTAG00000014059,Novel01464,Novel01471,ENSBTAG00000000473,ENSBTAG00000026885,ENSBTAG00000005738,ENSBTAG00000006589,ENSBTAG00000039714,Novel03800,ENSBTAG00000017053
GO:0000275	mitochondrial proton-transporting ATP synthase complex, catalytic core F(1)	cellular_component	0.031148	ENSBTAG00000032954,ENSBTAG00000039208
GO:0010885	regulation of cholesterol storage	biological_process	0.031346		ENSBTAG00000001333,ENSBTAG00000010681,ENSBTAG00000008063,ENSBTAG00000008505
GO:0010692	regulation of alkaline phosphatase activity	biological_process	0.031408	ENSBTAG00000012943	ENSBTAG00000006686,ENSBTAG00000020701
GO:0016791	phosphatase activity	molecular_function	0.031421	ENSBTAG00000021549,ENSBTAG00000010480,ENSBTAG00000039346,ENSBTAG00000000033,ENSBTAG00000016748,ENSBTAG00000002712,ENSBTAG00000020498,ENSBTAG00000020173,ENSBTAG00000005270,ENSBTAG00000021754,ENSBTAG00000004430,ENSBTAG00000011709,ENSBTAG00000046971,ENSBTAG00000002428,ENSBTAG00000012697	ENSBTAG00000011298,ENSBTAG00000001729,ENSBTAG00000000172,ENSBTAG00000019617,ENSBTAG00000031915,ENSBTAG00000047860,ENSBTAG00000010178,ENSBTAG00000007584,Novel02603,ENSBTAG00000015449,ENSBTAG00000013336,ENSBTAG00000014187,ENSBTAG00000015296,ENSBTAG00000024107,ENSBTAG00000024715,ENSBTAG00000001274,ENSBTAG00000011011,ENSBTAG00000045556,ENSBTAG00000046708,ENSBTAG00000021911,ENSBTAG00000020141,ENSBTAG0…
GO:0043492	ATPase activity, coupled to movement of substances	molecular_function	0.031513	ENSBTAG00000016309,ENSBTAG00000013315,ENSBTAG00000007572,ENSBTAG00000020607,ENSBTAG00000002507,ENSBTAG00000018278,ENSBTAG00000017666,ENSBTAG00000014633,ENSBTAG00000039208,ENSBTAG00000015666,ENSBTAG00000002703,ENSBTAG00000001927,ENSBTAG00000032954	ENSBTAG00000017053,Novel03800,ENSBTAG00000039714,ENSBTAG00000006589,ENSBTAG00000005738,ENSBTAG00000026885,ENSBTAG00000000473,Novel01471,Novel01464,ENSBTAG00000014059
GO:0032555	purine ribonucleotide binding	molecular_function	0.031591	Novel03723,ENSBTAG00000013315,ENSBTAG00000000285,ENSBTAG00000004495,ENSBTAG00000008184,ENSBTAG00000007315,ENSBTAG00000016726,ENSBTAG00000008143,ENSBTAG00000011126,ENSBTAG00000017670,ENSBTAG00000003904,Novel07600,ENSBTAG00000012774,ENSBTAG00000006759,ENSBTAG00000014964,ENSBTAG00000018572,ENSBTAG00000006765,ENSBTAG00000020338,ENSBTAG00000006161,ENSBTAG00000031165,ENSBTAG00000003279,ENSBTAG000000117…	ENSBTAG00000013173,ENSBTAG00000003051,ENSBTAG00000002699,ENSBTAG00000015692,ENSBTAG00000034332,Novel04845,Novel02126,ENSBTAG00000002417,ENSBTAG00000017162,ENSBTAG00000016662,ENSBTAG00000018246,ENSBTAG00000013013,ENSBTAG00000014884,ENSBTAG00000014059,Novel07185,ENSBTAG00000020796,Novel06081,ENSBTAG00000014319,ENSBTAG00000005738,ENSBTAG00000001143,ENSBTAG00000018053,ENSBTAG00000005795,ENSBTAG000000…
GO:2000275	regulation of oxidative phosphorylation uncoupler activity	biological_process	0.031635	ENSBTAG00000020518	ENSBTAG00000016711
GO:0071702	organic substance transport	biological_process	0.031657	ENSBTAG00000010584,Novel10032,ENSBTAG00000018322,ENSBTAG00000015683,ENSBTAG00000005957,ENSBTAG00000003422,ENSBTAG00000039046,Novel06816,ENSBTAG00000019125,ENSBTAG00000020105,ENSBTAG00000031861,ENSBTAG00000004829,ENSBTAG00000001057,ENSBTAG00000039630,ENSBTAG00000016708,ENSBTAG00000000277,Novel00891,ENSBTAG00000014653,ENSBTAG00000016563,ENSBTAG00000002014,ENSBTAG00000020031,ENSBTAG00000014227,ENSBT…	ENSBTAG00000009789,ENSBTAG00000017116,ENSBTAG00000002348,ENSBTAG00000019052,ENSBTAG00000015194,ENSBTAG00000000460,ENSBTAG00000001333,ENSBTAG00000007306,ENSBTAG00000008016,ENSBTAG00000006200,ENSBTAG00000004710,Novel06517,ENSBTAG00000000473,ENSBTAG00000003102,Novel07844,ENSBTAG00000010681,ENSBTAG00000000819,Novel09111,ENSBTAG00000008091,ENSBTAG00000020221,ENSBTAG00000007403,ENSBTAG00000012463,ENSBT…
GO:0007588	excretion	biological_process	0.031893	ENSBTAG00000016152,ENSBTAG00000004263	ENSBTAG00000027182,ENSBTAG00000003130,ENSBTAG00000016366,ENSBTAG00000010145,ENSBTAG00000016365
GO:0044270	cellular nitrogen compound catabolic process	biological_process	0.032034	ENSBTAG00000022167,ENSBTAG00000020607,ENSBTAG00000012774,ENSBTAG00000014607,ENSBTAG00000038233,ENSBTAG00000017670,ENSBTAG00000012519,ENSBTAG00000034185,ENSBTAG00000018951,ENSBTAG00000019648,ENSBTAG00000010527,ENSBTAG00000039731,ENSBTAG00000001044,Novel04649,ENSBTAG00000020149,ENSBTAG00000013414,ENSBTAG00000032166,ENSBTAG00000011544,ENSBTAG00000013869,ENSBTAG00000038938,ENSBTAG00000001424,ENSBTAG0…	ENSBTAG00000018053,ENSBTAG00000001143,ENSBTAG00000014319,ENSBTAG00000004305,ENSBTAG00000016758,ENSBTAG00000019164,ENSBTAG00000004190,ENSBTAG00000039714,ENSBTAG00000027151,ENSBTAG00000017053,ENSBTAG00000010324,ENSBTAG00000024888,ENSBTAG00000006082,Novel07438,ENSBTAG00000003472,ENSBTAG00000006323,ENSBTAG00000014523,ENSBTAG00000026885,ENSBTAG00000019980,ENSBTAG00000000920,ENSBTAG00000000905,ENSBTAG0…
GO:0006882	cellular zinc ion homeostasis	biological_process	0.032147	ENSBTAG00000046026,ENSBTAG00000009034,ENSBTAG00000023659,ENSBTAG00000006355	ENSBTAG00000016886
GO:0055069	zinc ion homeostasis	biological_process	0.032147	ENSBTAG00000046026,ENSBTAG00000009034,ENSBTAG00000023659,ENSBTAG00000006355	ENSBTAG00000016886
GO:0007131	reciprocal meiotic recombination	biological_process	0.032201	ENSBTAG00000013531,ENSBTAG00000004108,ENSBTAG00000002742	ENSBTAG00000015036,ENSBTAG00000016758
GO:0035825	reciprocal DNA recombination	biological_process	0.032201	ENSBTAG00000013531,ENSBTAG00000004108,ENSBTAG00000002742	ENSBTAG00000015036,ENSBTAG00000016758
GO:0000462	maturation of SSU-rRNA from tricistronic rRNA transcript (SSU-rRNA, 5.8S rRNA, LSU-rRNA)	biological_process	0.032211	ENSBTAG00000023792,ENSBTAG00000015285,ENSBTAG00000011963
GO:0006364	rRNA processing	biological_process	0.032248	ENSBTAG00000015285,ENSBTAG00000015424,ENSBTAG00000010518,ENSBTAG00000002038,ENSBTAG00000014607,ENSBTAG00000036297,ENSBTAG00000011963,ENSBTAG00000002306,ENSBTAG00000003161,ENSBTAG00000020381,ENSBTAG00000019718,ENSBTAG00000023792	ENSBTAG00000004567,ENSBTAG00000018708,Novel05718
GO:0009152	purine ribonucleotide biosynthetic process	biological_process	0.032254	ENSBTAG00000007332,ENSBTAG00000039208,ENSBTAG00000004651,ENSBTAG00000021227,ENSBTAG00000017496,ENSBTAG00000012823,ENSBTAG00000032057,Novel10032,ENSBTAG00000018339,Novel03898,ENSBTAG00000002094,ENSBTAG00000032954,Novel09714,ENSBTAG00000010577,ENSBTAG00000000639,ENSBTAG00000019274,ENSBTAG00000013315,ENSBTAG00000018278,ENSBTAG00000002507	ENSBTAG00000002488,Novel03392,Novel03800,Novel00129,Novel03013,Novel05937,ENSBTAG00000013047,ENSBTAG00000002689,ENSBTAG00000013013,ENSBTAG00000000257,Novel00897,Novel08419,Novel08610,ENSBTAG00000017024,ENSBTAG00000006894,ENSBTAG00000015821
GO:0009214	cyclic nucleotide catabolic process	biological_process	0.032412	ENSBTAG00000019648	ENSBTAG00000025762,ENSBTAG00000024888
GO:0031301	integral to organelle membrane	cellular_component	0.03247	ENSBTAG00000011831,ENSBTAG00000011826,ENSBTAG00000003109,ENSBTAG00000017218,ENSBTAG00000010564,ENSBTAG00000020031,ENSBTAG00000006416,ENSBTAG00000002599,ENSBTAG00000004471,ENSBTAG00000012920,ENSBTAG00000010006,ENSBTAG00000020607,ENSBTAG00000004557,ENSBTAG00000008372,ENSBTAG00000045510,ENSBTAG00000005257,ENSBTAG00000031012,ENSBTAG00000001637	ENSBTAG00000023963,ENSBTAG00000018753,ENSBTAG00000006200,Novel08207,Novel07519,ENSBTAG00000016805,ENSBTAG00000017053,ENSBTAG00000019711,ENSBTAG00000005807
GO:0009260	ribonucleotide biosynthetic process	biological_process	0.032472	ENSBTAG00000002094,Novel09714,ENSBTAG00000032954,ENSBTAG00000013315,ENSBTAG00000010577,ENSBTAG00000019274,ENSBTAG00000000639,ENSBTAG00000018278,ENSBTAG00000002507,ENSBTAG00000004651,ENSBTAG00000039208,ENSBTAG00000007332,ENSBTAG00000012823,ENSBTAG00000017496,ENSBTAG00000021227,Novel10032,ENSBTAG00000032057,Novel03898,ENSBTAG00000018339	Novel05937,Novel03013,ENSBTAG00000013047,ENSBTAG00000013013,ENSBTAG00000002689,ENSBTAG00000000257,Novel08419,Novel00897,ENSBTAG00000006894,ENSBTAG00000017024,ENSBTAG00000015821,Novel08610,Novel03392,ENSBTAG00000002488,ENSBTAG00000017017,Novel03800,Novel00129
GO:0031433	telethonin binding	molecular_function	0.032547	ENSBTAG00000002574	ENSBTAG00000001150
GO:0070102	interleukin-6-mediated signaling pathway	biological_process	0.032568	ENSBTAG00000018474,ENSBTAG00000014921	ENSBTAG00000003051,ENSBTAG00000016723
GO:2000142	regulation of DNA-dependent transcription, initiation	biological_process	0.032583	ENSBTAG00000018103	ENSBTAG00000000919,ENSBTAG00000004710,ENSBTAG00000017824,ENSBTAG00000007746
GO:0032300	mismatch repair complex	cellular_component	0.032607	ENSBTAG00000001424,ENSBTAG00000002742	ENSBTAG00000016758
GO:0008037	cell recognition	biological_process	0.033046	ENSBTAG00000008184,Novel07706,ENSBTAG00000004531	ENSBTAG00000026085,ENSBTAG00000014612,ENSBTAG00000007705,ENSBTAG00000010030,ENSBTAG00000020348,ENSBTAG00000018133,ENSBTAG00000030523,ENSBTAG00000016692,Novel09762,ENSBTAG00000011504
GO:0004364	glutathione transferase activity	molecular_function	0.033273	ENSBTAG00000008541	ENSBTAG00000004288,ENSBTAG00000001842,ENSBTAG00000021779,ENSBTAG00000012692,ENSBTAG00000006546
GO:0051640	organelle localization	biological_process	0.033344	ENSBTAG00000019718,ENSBTAG00000009034,ENSBTAG00000010786,ENSBTAG00000040384,ENSBTAG00000048107,ENSBTAG00000003766,ENSBTAG00000005257,ENSBTAG00000012250,ENSBTAG00000014991,ENSBTAG00000003143,ENSBTAG00000039046,ENSBTAG00000010649,ENSBTAG00000011918	ENSBTAG00000024957,ENSBTAG00000001243,ENSBTAG00000012939,ENSBTAG00000016758,ENSBTAG00000011298,ENSBTAG00000017124,ENSBTAG00000011397,ENSBTAG00000003610,ENSBTAG00000012470,ENSBTAG00000022777,ENSBTAG00000014103,ENSBTAG00000013937,ENSBTAG00000005110,ENSBTAG00000007860,ENSBTAG00000011044,ENSBTAG00000000529,ENSBTAG00000010542,ENSBTAG00000014138
GO:0016265	death	biological_process	0.033372	ENSBTAG00000021199,ENSBTAG00000021307,ENSBTAG00000008625,ENSBTAG00000016152,ENSBTAG00000019810,ENSBTAG00000010069,ENSBTAG00000017689,ENSBTAG00000007334,ENSBTAG00000032875,ENSBTAG00000021377,ENSBTAG00000009888,ENSBTAG00000009304,ENSBTAG00000001449,ENSBTAG00000012511,ENSBTAG00000004982,ENSBTAG00000002306,ENSBTAG00000004430,ENSBTAG00000010552,ENSBTAG00000024928,ENSBTAG00000011917,ENSBTAG00000010992,…	ENSBTAG00000002471,ENSBTAG00000003276,ENSBTAG00000004567,ENSBTAG00000023963,ENSBTAG00000038000,ENSBTAG00000005871,ENSBTAG00000009257,ENSBTAG00000002295,ENSBTAG00000020148,ENSBTAG00000015600,ENSBTAG00000039522,ENSBTAG00000016711,ENSBTAG00000012789,ENSBTAG00000013336,ENSBTAG00000002699,ENSBTAG00000031507,ENSBTAG00000038235,ENSBTAG00000020701,ENSBTAG00000024426,ENSBTAG00000014884,ENSBTAG00000007909,…
GO:0031227	intrinsic to endoplasmic reticulum membrane	cellular_component	0.033543	ENSBTAG00000011831,ENSBTAG00000017218,ENSBTAG00000010564,ENSBTAG00000020031,ENSBTAG00000006416,ENSBTAG00000010006,ENSBTAG00000004557,ENSBTAG00000031012,ENSBTAG00000045510	ENSBTAG00000023963,ENSBTAG00000008844,Novel08207,Novel07519,Novel03368,ENSBTAG00000019026,ENSBTAG00000019711
GO:0000460	maturation of 5.8S rRNA	biological_process	0.033547	ENSBTAG00000014607,ENSBTAG00000010518,ENSBTAG00000015424	ENSBTAG00000004567
GO:0007205	protein kinase C-activating G-protein coupled receptor signaling pathway	biological_process	0.033717	ENSBTAG00000004018	ENSBTAG00000013879,ENSBTAG00000019980,ENSBTAG00000019265,ENSBTAG00000021905,ENSBTAG00000009257
GO:0032609	interferon-gamma production	biological_process	0.034186	ENSBTAG00000012739,ENSBTAG00000000277,ENSBTAG00000018015,ENSBTAG00000012586	ENSBTAG00000017824,ENSBTAG00000022161,ENSBTAG00000012280,ENSBTAG00000016920,ENSBTAG00000008330,ENSBTAG00000020221,ENSBTAG00000012368,ENSBTAG00000015710,ENSBTAG00000001241,ENSBTAG00000014983
GO:0032102	negative regulation of response to external stimulus	biological_process	0.034427	ENSBTAG00000048112,ENSBTAG00000006564,ENSBTAG00000018000,ENSBTAG00000003476,ENSBTAG00000023792,ENSBTAG00000047747,ENSBTAG00000024928,ENSBTAG00000011963	ENSBTAG00000010030,ENSBTAG00000001241,ENSBTAG00000010681,ENSBTAG00000012210,ENSBTAG00000000436,ENSBTAG00000008063,ENSBTAG00000019123,ENSBTAG00000018133,ENSBTAG00000001729,ENSBTAG00000010462,ENSBTAG00000020221,ENSBTAG00000009851,ENSBTAG00000014972
GO:0060265	positive regulation of respiratory burst involved in inflammatory response	biological_process	0.034436	ENSBTAG00000023792,ENSBTAG00000011963
GO:0003896	DNA primase activity	molecular_function	0.034492	Novel00905,ENSBTAG00000044000	ENSBTAG00000018863
GO:2000116	regulation of cysteine-type endopeptidase activity	biological_process	0.034529	ENSBTAG00000032982,ENSBTAG00000019648,ENSBTAG00000014447,ENSBTAG00000008648,ENSBTAG00000012511,Novel05580,ENSBTAG00000012586,ENSBTAG00000018103,ENSBTAG00000018274,ENSBTAG00000009844,ENSBTAG00000018069,ENSBTAG00000012519,ENSBTAG00000010992,Novel09876,ENSBTAG00000021199	ENSBTAG00000019123,ENSBTAG00000006844,ENSBTAG00000001333,ENSBTAG00000038235,ENSBTAG00000024957,ENSBTAG00000020426,Novel06594,ENSBTAG00000024426,ENSBTAG00000040350,ENSBTAG00000009851,ENSBTAG00000016886
GO:0000178	exosome (RNase complex)	cellular_component	0.034764	ENSBTAG00000001044,ENSBTAG00000010518,ENSBTAG00000018849,ENSBTAG00000014607	ENSBTAG00000010324
GO:0019439	aromatic compound catabolic process	biological_process	0.034941	ENSBTAG00000012774,ENSBTAG00000014607,ENSBTAG00000017670,ENSBTAG00000012519,ENSBTAG00000038233,ENSBTAG00000034185,ENSBTAG00000022167,ENSBTAG00000020607,ENSBTAG00000001044,Novel04649,ENSBTAG00000020149,ENSBTAG00000013414,ENSBTAG00000011544,ENSBTAG00000032166,ENSBTAG00000018951,ENSBTAG00000019648,ENSBTAG00000010527,ENSBTAG00000039731,ENSBTAG00000038938,ENSBTAG00000001424,ENSBTAG00000013315,ENSBTAG0…	ENSBTAG00000039714,ENSBTAG00000019164,ENSBTAG00000004190,ENSBTAG00000027151,ENSBTAG00000017053,ENSBTAG00000001143,ENSBTAG00000018053,ENSBTAG00000014319,ENSBTAG00000004305,ENSBTAG00000016758,ENSBTAG00000002214,ENSBTAG00000006082,Novel07438,ENSBTAG00000006323,ENSBTAG00000003472,ENSBTAG00000014523,ENSBTAG00000026885,ENSBTAG00000019980,ENSBTAG00000000920,ENSBTAG00000010324,ENSBTAG00000024888,ENSBTAG0…
GO:0034311	diol metabolic process	biological_process	0.034942	ENSBTAG00000004430,ENSBTAG00000009294,ENSBTAG00000020480,ENSBTAG00000017218
GO:0071277	cellular response to calcium ion	biological_process	0.034991	ENSBTAG00000004322,ENSBTAG00000010649,ENSBTAG00000004982	ENSBTAG00000016711,ENSBTAG00000020221,ENSBTAG00000020701,ENSBTAG00000020202
GO:0004788	thiamine diphosphokinase activity	molecular_function	0.035192		Novel07185,Novel05464,Novel08733
GO:0009229	thiamine diphosphate biosynthetic process	biological_process	0.035192		Novel05464,Novel07185,Novel08733
GO:0042357	thiamine diphosphate metabolic process	biological_process	0.035192		Novel08733,Novel07185,Novel05464
GO:0086091	regulation of heart rate by cardiac conduction	biological_process	0.035388	ENSBTAG00000002651,ENSBTAG00000021923	ENSBTAG00000007553,ENSBTAG00000001150,ENSBTAG00000002392,ENSBTAG00000009155
GO:0032553	ribonucleotide binding	molecular_function	0.03554	ENSBTAG00000020338,ENSBTAG00000006765,ENSBTAG00000018572,ENSBTAG00000031165,ENSBTAG00000006161,ENSBTAG00000003279,ENSBTAG00000017670,ENSBTAG00000003904,ENSBTAG00000012774,Novel07600,ENSBTAG00000006759,ENSBTAG00000014964,ENSBTAG00000008184,ENSBTAG00000004495,ENSBTAG00000007315,ENSBTAG00000011126,ENSBTAG00000008143,ENSBTAG00000016726,ENSBTAG00000000285,ENSBTAG00000013315,Novel03723,ENSBTAG000000105…	Novel09059,ENSBTAG00000004266,ENSBTAG00000026885,ENSBTAG00000003472,ENSBTAG00000014523,Novel04179,ENSBTAG00000005795,ENSBTAG00000000920,ENSBTAG00000009852,ENSBTAG00000016823,ENSBTAG00000017832,ENSBTAG00000024888,Novel01464,ENSBTAG00000017017,Novel06081,ENSBTAG00000020796,Novel07185,ENSBTAG00000014319,ENSBTAG00000018053,ENSBTAG00000001143,ENSBTAG00000005738,ENSBTAG00000002417,Novel02126,Novel04845…
GO:0002683	negative regulation of immune system process	biological_process	0.035565	ENSBTAG00000039046,ENSBTAG00000048112,ENSBTAG00000006564,ENSBTAG00000005828,ENSBTAG00000018572,ENSBTAG00000007334,ENSBTAG00000012774,ENSBTAG00000023792,ENSBTAG00000047747,ENSBTAG00000012739,ENSBTAG00000021549,ENSBTAG00000020173,ENSBTAG00000011963	ENSBTAG00000013057,ENSBTAG00000007409,ENSBTAG00000010681,ENSBTAG00000012210,ENSBTAG00000000436,ENSBTAG00000024888,ENSBTAG00000001729,ENSBTAG00000019617,ENSBTAG00000024715,ENSBTAG00000019975,ENSBTAG00000012280,ENSBTAG00000022779,ENSBTAG00000000095,ENSBTAG00000014972,ENSBTAG00000003051
GO:0060478	acrosomal vesicle exocytosis	biological_process	0.035582		ENSBTAG00000026085,ENSBTAG00000034391
GO:0010155	regulation of proton transport	biological_process	0.036087	ENSBTAG00000020518	ENSBTAG00000016711,ENSBTAG00000044078
GO:0051657	maintenance of organelle location	biological_process	0.036088	ENSBTAG00000003143,ENSBTAG00000040384	ENSBTAG00000007860
GO:2000360	negative regulation of binding of sperm to zona pellucida	biological_process	0.0361		ENSBTAG00000026085,ENSBTAG00000020348
GO:0015031	protein transport	biological_process	0.036157	ENSBTAG00000024233,ENSBTAG00000018857,ENSBTAG00000011883,ENSBTAG00000016239,ENSBTAG00000013568,ENSBTAG00000017201,ENSBTAG00000014840,ENSBTAG00000016152,ENSBTAG00000007497,ENSBTAG00000011133,ENSBTAG00000033322,ENSBTAG00000019995,Novel03847,ENSBTAG00000016242,ENSBTAG00000018285,ENSBTAG00000047628,ENSBTAG00000005622,ENSBTAG00000006693,ENSBTAG00000001517,ENSBTAG00000021543,ENSBTAG00000012774,ENSBTAG0…	ENSBTAG00000002788,ENSBTAG00000006557,ENSBTAG00000008150,ENSBTAG00000011044,ENSBTAG00000017245,ENSBTAG00000008505,Novel07922,ENSBTAG00000003328,ENSBTAG00000027017,ENSBTAG00000009784,ENSBTAG00000015737,ENSBTAG00000039819,ENSBTAG00000032021,ENSBTAG00000003256,ENSBTAG00000011504,Novel08494,ENSBTAG00000002020,ENSBTAG00000000105,ENSBTAG00000014138,ENSBTAG00000003474,ENSBTAG00000032613,ENSBTAG000000028…
GO:0050728	negative regulation of inflammatory response	biological_process	0.036315	ENSBTAG00000048112,ENSBTAG00000006564,ENSBTAG00000003476,ENSBTAG00000011963,ENSBTAG00000024928,ENSBTAG00000047747,ENSBTAG00000023792	ENSBTAG00000010681,ENSBTAG00000001729,ENSBTAG00000001241,ENSBTAG00000019123,ENSBTAG00000014972,ENSBTAG00000000436
GO:0000229	cytoplasmic chromosome	cellular_component	0.036361		ENSBTAG00000046918,Novel09796
GO:0071732	cellular response to nitric oxide	biological_process	0.036471		ENSBTAG00000044105,ENSBTAG00000016886
GO:1902170	cellular response to reactive nitrogen species	biological_process	0.036471		ENSBTAG00000016886,ENSBTAG00000044105
GO:0071354	cellular response to interleukin-6	biological_process	0.036503	ENSBTAG00000018474,ENSBTAG00000014921,ENSBTAG00000004471	ENSBTAG00000003051,ENSBTAG00000016723
GO:2001057	reactive nitrogen species metabolic process	biological_process	0.036517	ENSBTAG00000016277,ENSBTAG00000008648
GO:0048039	ubiquinone binding	molecular_function	0.036524	ENSBTAG00000008314,ENSBTAG00000016266
GO:0009317	acetyl-CoA carboxylase complex	cellular_component	0.036643	Novel10032,Novel09943	Novel00897
GO:0046390	ribose phosphate biosynthetic process	biological_process	0.03667	ENSBTAG00000018339,Novel03898,ENSBTAG00000032057,Novel10032,ENSBTAG00000021227,ENSBTAG00000017496,ENSBTAG00000012823,ENSBTAG00000007332,ENSBTAG00000039208,ENSBTAG00000004651,ENSBTAG00000018278,ENSBTAG00000002507,ENSBTAG00000010577,ENSBTAG00000000639,ENSBTAG00000019274,ENSBTAG00000013315,ENSBTAG00000032954,Novel09714,ENSBTAG00000002094	Novel00129,Novel03800,ENSBTAG00000017017,ENSBTAG00000002488,Novel03392,Novel08610,ENSBTAG00000017024,ENSBTAG00000006894,ENSBTAG00000015821,ENSBTAG00000000257,Novel08419,Novel00897,ENSBTAG00000013047,ENSBTAG00000013013,ENSBTAG00000002689,Novel03013,Novel05937
GO:0006626	protein targeting to mitochondrion	biological_process	0.036852	ENSBTAG00000014840,ENSBTAG00000006693,ENSBTAG00000002599,ENSBTAG00000015683	Novel06513,ENSBTAG00000003328,ENSBTAG00000003256,Novel06517
GO:0060390	regulation of SMAD protein import into nucleus	biological_process	0.037118	ENSBTAG00000006919,ENSBTAG00000007814,ENSBTAG00000016152	ENSBTAG00000033727
GO:0030284	estrogen receptor activity	molecular_function	0.037118		ENSBTAG00000006844,Novel01210,Novel04686
GO:0004111	creatine kinase activity	molecular_function	0.037632	ENSBTAG00000007502,ENSBTAG00000035998
GO:0004449	isocitrate dehydrogenase (NAD+) activity	molecular_function	0.037817	ENSBTAG00000006227,ENSBTAG00000018813
GO:0046051	UTP metabolic process	biological_process	0.037877	ENSBTAG00000017147,ENSBTAG00000004651,Novel03898	ENSBTAG00000002689
GO:0043066	negative regulation of apoptotic process	biological_process	0.038262	ENSBTAG00000018852,ENSBTAG00000017298,ENSBTAG00000012511,ENSBTAG00000011849,ENSBTAG00000014447,ENSBTAG00000021307,ENSBTAG00000009600,ENSBTAG00000012586,ENSBTAG00000010069,ENSBTAG00000016152,ENSBTAG00000019810,ENSBTAG00000013569,ENSBTAG00000020518,ENSBTAG00000009844,ENSBTAG00000013745,ENSBTAG00000001517,ENSBTAG00000001044,ENSBTAG00000011225,ENSBTAG00000002742,ENSBTAG00000010992,ENSBTAG00000018588,…	ENSBTAG00000015600,ENSBTAG00000020148,ENSBTAG00000000919,ENSBTAG00000001210,ENSBTAG00000004710,ENSBTAG00000016711,ENSBTAG00000000782,ENSBTAG00000018747,ENSBTAG00000020221,ENSBTAG00000024957,ENSBTAG00000032132,ENSBTAG00000002471,ENSBTAG00000017024,ENSBTAG00000003276,ENSBTAG00000020426,ENSBTAG00000009257,ENSBTAG00000038000,ENSBTAG00000017844,ENSBTAG00000012139,ENSBTAG00000023963,ENSBTAG00000000436,…
GO:0016505	peptidase activator activity involved in apoptotic process	molecular_function	0.038278	ENSBTAG00000010992,ENSBTAG00000012511,ENSBTAG00000032982,ENSBTAG00000019648
GO:0016023	cytoplasmic membrane-bounded vesicle	cellular_component	0.038435	ENSBTAG00000016777,ENSBTAG00000002075,ENSBTAG00000009615,ENSBTAG00000018322,ENSBTAG00000003422,ENSBTAG00000014140,ENSBTAG00000012586,ENSBTAG00000023997,ENSBTAG00000006296,ENSBTAG00000032719,ENSBTAG00000016708,Novel00891,ENSBTAG00000027924,Novel03847,ENSBTAG00000011831,ENSBTAG00000000936,ENSBTAG00000013477,ENSBTAG00000012774,ENSBTAG00000002769,ENSBTAG00000017547,ENSBTAG00000014809,ENSBTAG000000441…	ENSBTAG00000017245,ENSBTAG00000026085,ENSBTAG00000002788,ENSBTAG00000030523,ENSBTAG00000010103,ENSBTAG00000000460,ENSBTAG00000017677,ENSBTAG00000008004,ENSBTAG00000016507,ENSBTAG00000020636,ENSBTAG00000007306,ENSBTAG00000009784,ENSBTAG00000008016,ENSBTAG00000009180,ENSBTAG00000039819,ENSBTAG00000032021,ENSBTAG00000011504,ENSBTAG00000015330,ENSBTAG00000000561,ENSBTAG00000005110,ENSBTAG00000025762,…
GO:0005905	coated pit	cellular_component	0.03888	ENSBTAG00000012586,ENSBTAG00000017201,ENSBTAG00000010584,ENSBTAG00000032719,ENSBTAG00000016152,ENSBTAG00000016708,Novel00891	Novel01532,ENSBTAG00000008849
GO:0032550	purine ribonucleoside binding	molecular_function	0.038968	ENSBTAG00000001920,Novel07267,ENSBTAG00000019331,ENSBTAG00000001424,ENSBTAG00000002742,ENSBTAG00000013663,ENSBTAG00000000639,ENSBTAG00000038938,ENSBTAG00000027795,ENSBTAG00000014529,ENSBTAG00000007502,ENSBTAG00000003109,ENSBTAG00000046192,ENSBTAG00000011419,ENSBTAG00000011649,Novel00279,ENSBTAG00000020607,ENSBTAG00000038233,ENSBTAG00000034185,ENSBTAG00000016854,ENSBTAG00000039943,ENSBTAG000000397…	ENSBTAG00000003261,ENSBTAG00000000905,ENSBTAG00000015475,ENSBTAG00000030347,ENSBTAG00000017679,ENSBTAG00000003531,ENSBTAG00000012380,Novel00419,ENSBTAG00000020390,ENSBTAG00000013837,ENSBTAG00000014818,Novel01654,ENSBTAG00000044111,ENSBTAG00000016758,ENSBTAG00000000965,Novel01652,ENSBTAG00000013196,ENSBTAG00000022777,ENSBTAG00000019138,ENSBTAG00000017053,ENSBTAG00000024132,ENSBTAG00000021183,ENSBT…
GO:0031234	extrinsic to internal side of plasma membrane	cellular_component	0.038984	ENSBTAG00000047325,ENSBTAG00000000820,ENSBTAG00000027924,ENSBTAG00000003422,ENSBTAG00000003043	ENSBTAG00000035697,ENSBTAG00000014501,ENSBTAG00000002908,ENSBTAG00000006323,ENSBTAG00000003051
GO:0090308	regulation of methylation-dependent chromatin silencing	biological_process	0.039298	ENSBTAG00000037756,ENSBTAG00000018849
GO:0090310	negative regulation of methylation-dependent chromatin silencing	biological_process	0.039298	ENSBTAG00000037756,ENSBTAG00000018849
GO:0009208	pyrimidine ribonucleoside triphosphate metabolic process	biological_process	0.039316	Novel03898,ENSBTAG00000004651,ENSBTAG00000017147	ENSBTAG00000002689,ENSBTAG00000017017
GO:0017076	purine nucleotide binding	molecular_function	0.039355	ENSBTAG00000010543,Novel03812,Novel06816,ENSBTAG00000014447,ENSBTAG00000014712,ENSBTAG00000009175,ENSBTAG00000012878,ENSBTAG00000037634,ENSBTAG00000017147,ENSBTAG00000017557,ENSBTAG00000015683,Novel10032,Novel09375,ENSBTAG00000006189,ENSBTAG00000018186,ENSBTAG00000001182,ENSBTAG00000014549,ENSBTAG00000035998,ENSBTAG00000012586,ENSBTAG00000011529,ENSBTAG00000006969,ENSBTAG00000015666,ENSBTAG000000…	ENSBTAG00000002744,ENSBTAG00000019145,ENSBTAG00000010030,ENSBTAG00000000473,ENSBTAG00000002081,ENSBTAG00000000782,ENSBTAG00000017116,ENSBTAG00000000172,ENSBTAG00000009789,ENSBTAG00000011851,ENSBTAG00000007428,ENSBTAG00000046174,Novel08733,ENSBTAG00000007306,ENSBTAG00000020636,ENSBTAG00000007090,Novel06000,ENSBTAG00000013009,ENSBTAG00000016366,Novel01471,ENSBTAG00000011953,ENSBTAG00000009618,ENSBT…
GO:2000653	regulation of genetic imprinting	biological_process	0.03937	ENSBTAG00000044139	ENSBTAG00000046609
GO:0072164	mesonephric tubule development	biological_process	0.039583	ENSBTAG00000020031	ENSBTAG00000012139,ENSBTAG00000004710,ENSBTAG00000020406
GO:0001883	purine nucleoside binding	molecular_function	0.039686	ENSBTAG00000006969,ENSBTAG00000002219,ENSBTAG00000015666,ENSBTAG00000035998,ENSBTAG00000001182,ENSBTAG00000014549,ENSBTAG00000018186,ENSBTAG00000011529,ENSBTAG00000012586,ENSBTAG00000017666,ENSBTAG00000010460,ENSBTAG00000031861,ENSBTAG00000011837,ENSBTAG00000020998,ENSBTAG00000010577,ENSBTAG00000048090,ENSBTAG00000012878,ENSBTAG00000009175,ENSBTAG00000014712,ENSBTAG00000014447,ENSBTAG00000010543,…	ENSBTAG00000017232,ENSBTAG00000004131,ENSBTAG00000047473,ENSBTAG00000016365,ENSBTAG00000011953,Novel01471,ENSBTAG00000016366,ENSBTAG00000004658,ENSBTAG00000002978,ENSBTAG00000009618,ENSBTAG00000003561,ENSBTAG00000019455,ENSBTAG00000001003,ENSBTAG00000014053,ENSBTAG00000014038,Novel07068,ENSBTAG00000010042,ENSBTAG00000018747,Novel04104,ENSBTAG00000000782,ENSBTAG00000000473,ENSBTAG00000010030,ENSBT…
GO:0001956	positive regulation of neurotransmitter secretion	biological_process	0.039783		ENSBTAG00000024957,ENSBTAG00000012939
GO:0003360	brainstem development	biological_process	0.039809	ENSBTAG00000006919	ENSBTAG00000044166
GO:0061036	positive regulation of cartilage development	biological_process	0.039856	ENSBTAG00000009844	ENSBTAG00000011266,ENSBTAG00000020221,ENSBTAG00000022360
GO:0060467	negative regulation of fertilization	biological_process	0.040011		ENSBTAG00000020348,ENSBTAG00000011504
GO:0060468	prevention of polyspermy	biological_process	0.040011		ENSBTAG00000011504,ENSBTAG00000020348
GO:0043648	dicarboxylic acid metabolic process	biological_process	0.040074	ENSBTAG00000018267,ENSBTAG00000018245,ENSBTAG00000000505,ENSBTAG00000046019,ENSBTAG00000019295,ENSBTAG00000020527,ENSBTAG00000014093,Novel08714	ENSBTAG00000006326,ENSBTAG00000016269,ENSBTAG00000002214,ENSBTAG00000005681
GO:0042288	MHC class I protein binding	molecular_function	0.040148	ENSBTAG00000006969,ENSBTAG00000002507,ENSBTAG00000013315
GO:0036265	RNA (guanine-N7)-methylation	biological_process	0.040227	ENSBTAG00000009142,ENSBTAG00000016908
GO:1901360	organic cyclic compound metabolic process	biological_process	0.040239	ENSBTAG00000001057,ENSBTAG00000031861,ENSBTAG00000017666,ENSBTAG00000020031,ENSBTAG00000039462,ENSBTAG00000017764,ENSBTAG00000000240,ENSBTAG00000013038,Novel10032,ENSBTAG00000037634,ENSBTAG00000006189,Novel03812,ENSBTAG00000007332,ENSBTAG00000010543,Novel03340,ENSBTAG00000038277,Novel00478,ENSBTAG00000002784,ENSBTAG00000000639,ENSBTAG00000004059,Novel08562,ENSBTAG00000012739,Novel08102,ENSBTAG000…	ENSBTAG00000019026,ENSBTAG00000002594,ENSBTAG00000014400,ENSBTAG00000039172,ENSBTAG00000006894,Novel08610,ENSBTAG00000002545,ENSBTAG00000024957,ENSBTAG00000013274,ENSBTAG00000012139,ENSBTAG00000016920,ENSBTAG00000000978,ENSBTAG00000015981,Novel03505,ENSBTAG00000018402,ENSBTAG00000011298,Novel08733,ENSBTAG00000007306,ENSBTAG00000024204,ENSBTAG00000005210,ENSBTAG00000004710,Novel00585,ENSBTAG000000…
GO:0035639	purine ribonucleoside triphosphate binding	molecular_function	0.040401	ENSBTAG00000015683,Novel10032,ENSBTAG00000037634,ENSBTAG00000017147,ENSBTAG00000017557,ENSBTAG00000006189,Novel09375,Novel03812,Novel06816,ENSBTAG00000010543,ENSBTAG00000014447,ENSBTAG00000014712,ENSBTAG00000009175,ENSBTAG00000012878,ENSBTAG00000048090,ENSBTAG00000010577,ENSBTAG00000020998,ENSBTAG00000011837,ENSBTAG00000031861,ENSBTAG00000010460,ENSBTAG00000017666,ENSBTAG00000012586,ENSBTAG000000…	ENSBTAG00000011851,ENSBTAG00000007428,ENSBTAG00000017116,ENSBTAG00000000172,ENSBTAG00000009789,ENSBTAG00000013009,ENSBTAG00000046174,Novel08733,ENSBTAG00000020636,ENSBTAG00000007306,ENSBTAG00000007090,Novel06000,ENSBTAG00000002081,ENSBTAG00000019145,ENSBTAG00000002744,ENSBTAG00000010030,ENSBTAG00000000473,ENSBTAG00000000782,Novel04104,ENSBTAG00000018747,ENSBTAG00000010042,Novel07068,ENSBTAG000000…
GO:1902259	regulation of delayed rectifier potassium channel activity	biological_process	0.040692		ENSBTAG00000017719,ENSBTAG00000001150
GO:0006102	isocitrate metabolic process	biological_process	0.040966	ENSBTAG00000014093,ENSBTAG00000020527
GO:0006979	response to oxidative stress	biological_process	0.041107	Novel05056,ENSBTAG00000020527,ENSBTAG00000009509,ENSBTAG00000020518,ENSBTAG00000012943,ENSBTAG00000004322,ENSBTAG00000012072,ENSBTAG00000008541,ENSBTAG00000008648,ENSBTAG00000006161,ENSBTAG00000014921,ENSBTAG00000048112,ENSBTAG00000014669	ENSBTAG00000021208,ENSBTAG00000024957,ENSBTAG00000044105,ENSBTAG00000026232,ENSBTAG00000003051,ENSBTAG00000017024,ENSBTAG00000016886,ENSBTAG00000000436,ENSBTAG00000001096,ENSBTAG00000013861,ENSBTAG00000001817,ENSBTAG00000002062,ENSBTAG00000012789,ENSBTAG00000016711,ENSBTAG00000005259
GO:0050856	regulation of T cell receptor signaling pathway	biological_process	0.041111	ENSBTAG00000021549	ENSBTAG00000000183,ENSBTAG00000004588,ENSBTAG00000013057,ENSBTAG00000019617,ENSBTAG00000024715
GO:0042095	interferon-gamma biosynthetic process	biological_process	0.041353	ENSBTAG00000018015,ENSBTAG00000000277	ENSBTAG00000012368,ENSBTAG00000022161
GO:0006164	purine nucleotide biosynthetic process	biological_process	0.041466	ENSBTAG00000018339,Novel03898,ENSBTAG00000032057,Novel10032,ENSBTAG00000021227,ENSBTAG00000017496,ENSBTAG00000012823,ENSBTAG00000007332,ENSBTAG00000039208,ENSBTAG00000004651,ENSBTAG00000018278,ENSBTAG00000002507,ENSBTAG00000010577,ENSBTAG00000000639,ENSBTAG00000019274,ENSBTAG00000013315,ENSBTAG00000032954,Novel09714,ENSBTAG00000002094	Novel00129,Novel03800,ENSBTAG00000002488,Novel03392,Novel08610,ENSBTAG00000017024,ENSBTAG00000006894,ENSBTAG00000015821,ENSBTAG00000000257,Novel08419,Novel00897,ENSBTAG00000013047,ENSBTAG00000013013,ENSBTAG00000002689,Novel03013,Novel05937
GO:1901575	organic substance catabolic process	biological_process	0.041477	ENSBTAG00000019603,ENSBTAG00000020607,ENSBTAG00000014607,ENSBTAG00000019867,ENSBTAG00000034185,ENSBTAG00000038233,ENSBTAG00000012519,ENSBTAG00000003067,ENSBTAG00000013578,ENSBTAG00000018951,ENSBTAG00000019648,ENSBTAG00000010527,ENSBTAG00000039731,ENSBTAG00000007133,ENSBTAG00000001044,Novel04649,ENSBTAG00000032166,ENSBTAG00000011544,ENSBTAG00000020538,ENSBTAG00000011709,ENSBTAG00000012510,ENSBTAG0…	ENSBTAG00000002214,ENSBTAG00000016758,ENSBTAG00000010868,ENSBTAG00000019164,ENSBTAG00000039714,ENSBTAG00000004190,ENSBTAG00000017053,ENSBTAG00000009749,ENSBTAG00000010324,ENSBTAG00000008805,ENSBTAG00000016981,ENSBTAG00000019980,ENSBTAG00000006323,ENSBTAG00000002110,ENSBTAG00000000905,ENSBTAG00000030347,ENSBTAG00000014612,ENSBTAG00000004540,Novel03114,ENSBTAG00000003531,ENSBTAG00000005574,ENSBTAG0…
GO:0086004	regulation of cardiac muscle cell contraction	biological_process	0.041546	ENSBTAG00000002651,ENSBTAG00000009826,ENSBTAG00000021923	ENSBTAG00000009155,ENSBTAG00000001150,ENSBTAG00000007553,ENSBTAG00000002392
GO:0015860	purine nucleoside transmembrane transport	biological_process	0.041749		ENSBTAG00000006200,ENSBTAG00000018280
GO:0072530	purine-containing compound transmembrane transport	biological_process	0.041749		ENSBTAG00000006200,ENSBTAG00000018280
GO:1901642	nucleoside transmembrane transport	biological_process	0.041749		ENSBTAG00000018280,ENSBTAG00000006200
GO:0051182	coenzyme transport	biological_process	0.041751	ENSBTAG00000014318	ENSBTAG00000006200
GO:0051185	coenzyme transporter activity	molecular_function	0.041751	ENSBTAG00000014318	ENSBTAG00000006200
GO:0001714	endodermal cell fate specification	biological_process	0.041831	ENSBTAG00000020916	ENSBTAG00000004710,ENSBTAG00000016920
GO:0000917	barrier septum assembly	biological_process	0.041862	Novel04653	Novel07859
GO:0090529	cell septum assembly	biological_process	0.041862	Novel04653	Novel07859
GO:0005868	cytoplasmic dynein complex	cellular_component	0.041888	ENSBTAG00000011383,ENSBTAG00000006134	Novel09936,ENSBTAG00000027134,ENSBTAG00000024605
GO:0042904	9-cis-retinoic acid biosynthetic process	biological_process	0.041973	ENSBTAG00000004557	ENSBTAG00000010119
GO:0042905	9-cis-retinoic acid metabolic process	biological_process	0.041973	ENSBTAG00000004557	ENSBTAG00000010119
GO:0051665	membrane raft localization	biological_process	0.042423		ENSBTAG00000014612,ENSBTAG00000032021
GO:0006725	cellular aromatic compound metabolic process	biological_process	0.042493	ENSBTAG00000047325,ENSBTAG00000037756,ENSBTAG00000010668,Novel03723,ENSBTAG00000000285,Novel01810,ENSBTAG00000013869,ENSBTAG00000044000,ENSBTAG00000030444,ENSBTAG00000003279,Novel09615,Novel07600,ENSBTAG00000006367,ENSBTAG00000014297,ENSBTAG00000011796,ENSBTAG00000013111,ENSBTAG00000019788,ENSBTAG00000032954,ENSBTAG00000016152,ENSBTAG00000001179,ENSBTAG00000002480,ENSBTAG00000024233,ENSBTAG000000…	ENSBTAG00000020643,Novel03013,Novel04450,ENSBTAG00000013013,ENSBTAG00000021772,ENSBTAG00000020701,ENSBTAG00000031507,Novel03640,ENSBTAG00000006686,ENSBTAG00000014977,ENSBTAG00000047668,Novel07438,ENSBTAG00000015338,ENSBTAG00000007817,Novel04179,Novel03392,ENSBTAG00000003472,ENSBTAG00000039628,ENSBTAG00000040419,ENSBTAG00000046425,ENSBTAG00000040021,ENSBTAG00000013541,ENSBTAG00000024605,Novel08917…
GO:0003841	1-acylglycerol-3-phosphate O-acyltransferase activity	molecular_function	0.0426	ENSBTAG00000004922	ENSBTAG00000004442
GO:0019954	asexual reproduction	biological_process	0.042698	Novel04653	Novel07859
GO:0019405	alditol catabolic process	biological_process	0.042717	ENSBTAG00000008124,ENSBTAG00000025496
GO:0032549	ribonucleoside binding	molecular_function	0.042719	Novel00279,ENSBTAG00000011649,ENSBTAG00000011419,ENSBTAG00000046192,ENSBTAG00000003109,ENSBTAG00000007502,ENSBTAG00000014529,ENSBTAG00000027795,ENSBTAG00000038938,ENSBTAG00000000639,ENSBTAG00000013663,ENSBTAG00000002742,ENSBTAG00000001424,Novel07267,ENSBTAG00000019331,ENSBTAG00000001920,ENSBTAG00000032166,ENSBTAG00000004651,ENSBTAG00000001044,Novel03271,ENSBTAG00000018928,ENSBTAG00000018847,ENSBT…	ENSBTAG00000013837,ENSBTAG00000014818,ENSBTAG00000020390,Novel00419,ENSBTAG00000012380,ENSBTAG00000003531,ENSBTAG00000017679,ENSBTAG00000030347,ENSBTAG00000015475,ENSBTAG00000000905,ENSBTAG00000003261,ENSBTAG00000015670,ENSBTAG00000017021,ENSBTAG00000007651,ENSBTAG00000007494,Novel09671,ENSBTAG00000010324,ENSBTAG00000015036,ENSBTAG00000019164,ENSBTAG00000039714,ENSBTAG00000021183,ENSBTAG000000241…
GO:0051791	medium-chain fatty acid metabolic process	biological_process	0.042804	ENSBTAG00000024240	ENSBTAG00000021535
GO:0006667	sphinganine metabolic process	biological_process	0.042867	ENSBTAG00000020480,ENSBTAG00000009294
GO:0044252	negative regulation of multicellular organismal metabolic process	biological_process	0.042877	ENSBTAG00000018474,ENSBTAG00000014921
GO:0007060	male meiosis chromosome segregation	biological_process	0.043045	ENSBTAG00000006988	ENSBTAG00000016758
GO:0001882	nucleoside binding	molecular_function	0.04316	ENSBTAG00000011883,Novel03898,ENSBTAG00000021061,ENSBTAG00000000894,ENSBTAG00000038131,ENSBTAG00000018857,ENSBTAG00000027326,ENSBTAG00000004531,ENSBTAG00000004018,ENSBTAG00000001280,ENSBTAG00000016609,ENSBTAG00000014099,ENSBTAG00000002703,ENSBTAG00000019907,ENSBTAG00000010518,ENSBTAG00000024233,ENSBTAG00000031564,ENSBTAG00000007160,ENSBTAG00000005828,ENSBTAG00000014633,ENSBTAG00000002507,ENSBTAG0…	ENSBTAG00000020148,ENSBTAG00000009784,ENSBTAG00000047953,Novel05464,ENSBTAG00000047600,ENSBTAG00000002788,ENSBTAG00000012789,Novel02358,ENSBTAG00000002640,ENSBTAG00000006557,ENSBTAG00000008098,ENSBTAG00000011742,ENSBTAG00000003276,Novel06566,ENSBTAG00000026842,ENSBTAG00000020048,ENSBTAG00000003474,Novel01473,Novel03564,ENSBTAG00000003325,ENSBTAG00000002869,ENSBTAG00000010091,ENSBTAG00000006589,EN…
GO:0015189	L-lysine transmembrane transporter activity	molecular_function	0.043193		ENSBTAG00000007403,ENSBTAG00000010085
GO:0015819	lysine transport	biological_process	0.043193		ENSBTAG00000007403,ENSBTAG00000010085
GO:0031293	membrane protein intracellular domain proteolysis	biological_process	0.043202	ENSBTAG00000011831	ENSBTAG00000023963
GO:0050777	negative regulation of immune response	biological_process	0.043219	ENSBTAG00000023792,ENSBTAG00000047747,ENSBTAG00000020173,ENSBTAG00000011963,ENSBTAG00000048112,ENSBTAG00000006564	ENSBTAG00000000436,ENSBTAG00000019975,ENSBTAG00000022779,ENSBTAG00000001729
GO:0047631	ADP-ribose diphosphatase activity	molecular_function	0.043257	ENSBTAG00000048010,ENSBTAG00000019509
GO:0072341	modified amino acid binding	molecular_function	0.04333	ENSBTAG00000021325,ENSBTAG00000019453,ENSBTAG00000010460	ENSBTAG00000020266,ENSBTAG00000000460,ENSBTAG00000001842,Novel09762,ENSBTAG00000016662
GO:0008474	palmitoyl-(protein) hydrolase activity	molecular_function	0.043519	ENSBTAG00000013367,ENSBTAG00000004243
GO:0030132	clathrin coat of coated pit	cellular_component	0.043591	ENSBTAG00000016152,Novel00891,ENSBTAG00000016708	Novel01532
GO:0072095	regulation of branch elongation involved in ureteric bud branching	biological_process	0.043642		ENSBTAG00000012139,ENSBTAG00000004710
GO:0005896	interleukin-6 receptor complex	cellular_component	0.043695	ENSBTAG00000018474,ENSBTAG00000014921
GO:0030665	clathrin-coated vesicle membrane	cellular_component	0.043956	ENSBTAG00000013282,Novel00891,ENSBTAG00000017547,ENSBTAG00000016708	ENSBTAG00000003610,ENSBTAG00000018753,ENSBTAG00000012939,ENSBTAG00000020636,ENSBTAG00000038347,Novel01532
GO:0016324	apical plasma membrane	cellular_component	0.044009	ENSBTAG00000008300,ENSBTAG00000008332,ENSBTAG00000034323,ENSBTAG00000021092,ENSBTAG00000018342,ENSBTAG00000006655,ENSBTAG00000003418,ENSBTAG00000016152,ENSBTAG00000018474,ENSBTAG00000002703,ENSBTAG00000004263,ENSBTAG00000046026	ENSBTAG00000006188,ENSBTAG00000005738,ENSBTAG00000020148,ENSBTAG00000003797,ENSBTAG00000010145,ENSBTAG00000016365,ENSBTAG00000015330,ENSBTAG00000001150,ENSBTAG00000000561,ENSBTAG00000016366,ENSBTAG00000017162
GO:0003696	satellite DNA binding	molecular_function	0.044168		ENSBTAG00000015717,ENSBTAG00000000919
GO:0035939	microsatellite binding	molecular_function	0.044168		ENSBTAG00000015717,ENSBTAG00000000919
GO:0042609	CD4 receptor binding	molecular_function	0.044333	ENSBTAG00000011986	ENSBTAG00000011540
GO:0008518	reduced folate carrier activity	molecular_function	0.044835	ENSBTAG00000021325	ENSBTAG00000020266
GO:0036094	small molecule binding	molecular_function	0.045114	ENSBTAG00000007497,ENSBTAG00000045544,ENSBTAG00000025496,ENSBTAG00000019810,ENSBTAG00000015408,ENSBTAG00000009906,ENSBTAG00000005892,ENSBTAG00000011763,ENSBTAG00000000974,ENSBTAG00000014093,ENSBTAG00000005828,ENSBTAG00000022278,ENSBTAG00000016609,ENSBTAG00000002703,ENSBTAG00000046358,ENSBTAG00000019907,ENSBTAG00000008369,ENSBTAG00000000894,ENSBTAG00000011883,Novel03898,ENSBTAG00000018613,ENSBTAG0…	ENSBTAG00000007210,ENSBTAG00000000105,ENSBTAG00000002689,ENSBTAG00000001510,ENSBTAG00000004780,Novel09454,ENSBTAG00000023752,ENSBTAG00000033345,ENSBTAG00000002869,ENSBTAG00000017919,ENSBTAG00000006589,ENSBTAG00000026842,Novel06566,ENSBTAG00000003474,ENSBTAG00000012789,ENSBTAG00000002640,ENSBTAG00000046348,Novel05464,ENSBTAG00000014205,Novel04845,ENSBTAG00000017162,ENSBTAG00000033727,ENSBTAG000000…
GO:0004470	malic enzyme activity	molecular_function	0.045209		ENSBTAG00000005681,ENSBTAG00000016269
GO:0016619	malate dehydrogenase (oxaloacetate-decarboxylating) activity	molecular_function	0.045209		ENSBTAG00000016269,ENSBTAG00000005681
GO:0009878	nodule morphogenesis	biological_process	0.045259	Novel02587	Novel07438,Novel06594
GO:0016576	histone dephosphorylation	biological_process	0.045262		ENSBTAG00000013336,ENSBTAG00000011298
GO:0043030	regulation of macrophage activation	biological_process	0.045509	ENSBTAG00000012586	ENSBTAG00000024957,ENSBTAG00000010085,ENSBTAG00000020221,ENSBTAG00000010681
GO:0051536	iron-sulfur cluster binding	molecular_function	0.045534	ENSBTAG00000019419,Novel02442,ENSBTAG00000012072,ENSBTAG00000036242,ENSBTAG00000000141,ENSBTAG00000046786,Novel08562,ENSBTAG00000008314,Novel07600,ENSBTAG00000012519	ENSBTAG00000003892,Novel09645,Novel09161,Novel01852
GO:0051540	metal cluster binding	molecular_function	0.045534	ENSBTAG00000046786,Novel08562,ENSBTAG00000019419,Novel02442,ENSBTAG00000012072,ENSBTAG00000000141,ENSBTAG00000036242,ENSBTAG00000012519,ENSBTAG00000008314,Novel07600	ENSBTAG00000003892,Novel09645,Novel09161,Novel01852
GO:0000302	response to reactive oxygen species	biological_process	0.045618	ENSBTAG00000008648,ENSBTAG00000006161,ENSBTAG00000020518,ENSBTAG00000012943,ENSBTAG00000004322,ENSBTAG00000014921	ENSBTAG00000003051,ENSBTAG00000000436,ENSBTAG00000044105,ENSBTAG00000013861,ENSBTAG00000016886,ENSBTAG00000002062,ENSBTAG00000005259,ENSBTAG00000016711
GO:0086005	regulation of ventricular cardiac muscle cell action potential	biological_process	0.04581	ENSBTAG00000009826,ENSBTAG00000021923,ENSBTAG00000002651	ENSBTAG00000002392,ENSBTAG00000001150
GO:0006805	xenobiotic metabolic process	biological_process	0.045935	ENSBTAG00000026181,ENSBTAG00000003162,ENSBTAG00000020073	ENSBTAG00000004288,ENSBTAG00000001842
GO:0071466	cellular response to xenobiotic stimulus	biological_process	0.045935	ENSBTAG00000026181,ENSBTAG00000003162,ENSBTAG00000020073	ENSBTAG00000004288,ENSBTAG00000001842
GO:0015095	magnesium ion transmembrane transporter activity	molecular_function	0.045968	ENSBTAG00000004979,Novel07930,ENSBTAG00000045931	ENSBTAG00000018206
GO:0030117	membrane coat	cellular_component	0.046163	ENSBTAG00000011133,ENSBTAG00000006296,Novel09787,ENSBTAG00000010584,ENSBTAG00000018322,ENSBTAG00000002769,Novel00891,ENSBTAG00000009034,ENSBTAG00000016708,ENSBTAG00000013282,Novel03847,ENSBTAG00000016152	ENSBTAG00000010091,Novel01532,ENSBTAG00000001243,ENSBTAG00000017245
GO:0048475	coated membrane	cellular_component	0.046163	ENSBTAG00000006296,ENSBTAG00000011133,ENSBTAG00000010584,Novel09787,ENSBTAG00000002769,ENSBTAG00000018322,ENSBTAG00000016708,Novel00891,ENSBTAG00000009034,ENSBTAG00000013282,Novel03847,ENSBTAG00000016152	ENSBTAG00000010091,Novel01532,ENSBTAG00000001243,ENSBTAG00000017245
GO:0046640	regulation of alpha-beta T cell proliferation	biological_process	0.046185	ENSBTAG00000039046,ENSBTAG00000000277,ENSBTAG00000005892	ENSBTAG00000013057,ENSBTAG00000015710
GO:0003283	atrial septum development	biological_process	0.046433	ENSBTAG00000009844	ENSBTAG00000001241,ENSBTAG00000002392,ENSBTAG00000000919,ENSBTAG00000007909
GO:0006119	oxidative phosphorylation	biological_process	0.046441	ENSBTAG00000001521,ENSBTAG00000046319,ENSBTAG00000000913,ENSBTAG00000002742,ENSBTAG00000019096,ENSBTAG00000015266	ENSBTAG00000024957,ENSBTAG00000016711
GO:0005975	carbohydrate metabolic process	biological_process	0.046485	ENSBTAG00000015254,ENSBTAG00000021102,ENSBTAG00000008293,ENSBTAG00000013578,ENSBTAG00000005715,ENSBTAG00000014964,ENSBTAG00000015848,ENSBTAG00000019603,ENSBTAG00000015512,ENSBTAG00000020527,ENSBTAG00000024240,ENSBTAG00000001998,ENSBTAG00000000152,ENSBTAG00000047827,ENSBTAG00000010336,ENSBTAG00000005530,ENSBTAG00000011419,Novel03862,ENSBTAG00000012863,Novel06572,Novel02725,ENSBTAG00000021724,ENSBT…	ENSBTAG00000017832,Novel00853,ENSBTAG00000010136,ENSBTAG00000008063,ENSBTAG00000012120,Novel06302,ENSBTAG00000016886,ENSBTAG00000044105,ENSBTAG00000015170,ENSBTAG00000017595,ENSBTAG00000012380,ENSBTAG00000014884,ENSBTAG00000008895,ENSBTAG00000016662,Novel08017,Novel08310,ENSBTAG00000012350,ENSBTAG00000004574,ENSBTAG00000009443,Novel03640,ENSBTAG00000008683,Novel06084,ENSBTAG00000010388,ENSBTAG000…
GO:0019199	transmembrane receptor protein kinase activity	molecular_function	0.046521	ENSBTAG00000010543,Novel03812,ENSBTAG00000018572,ENSBTAG00000000582,Novel06522,ENSBTAG00000006161	ENSBTAG00000017448,ENSBTAG00000010030,ENSBTAG00000047600,ENSBTAG00000002081,ENSBTAG00000000782,ENSBTAG00000002699,ENSBTAG00000044111,ENSBTAG00000020148
GO:0008340	determination of adult lifespan	biological_process	0.046655	ENSBTAG00000001424,ENSBTAG00000020173,ENSBTAG00000002742	ENSBTAG00000009128
GO:1901292	nucleoside phosphate catabolic process	biological_process	0.046759	ENSBTAG00000039630,ENSBTAG00000002507,ENSBTAG00000017666,ENSBTAG00000027924,ENSBTAG00000003043,ENSBTAG00000031861,ENSBTAG00000011837,ENSBTAG00000003454,ENSBTAG00000001057,ENSBTAG00000006969,ENSBTAG00000015666,ENSBTAG00000045544,ENSBTAG00000002094,ENSBTAG00000018857,ENSBTAG00000010959,ENSBTAG00000011883,ENSBTAG00000006189,ENSBTAG00000037634,ENSBTAG00000019509,ENSBTAG00000014633,ENSBTAG00000002480,…	ENSBTAG00000003474,ENSBTAG00000039172,ENSBTAG00000025762,ENSBTAG00000006589,ENSBTAG00000002869,Novel01396,ENSBTAG00000032021,ENSBTAG00000012801,ENSBTAG00000004131,ENSBTAG00000016365,ENSBTAG00000000105,ENSBTAG00000025898,ENSBTAG00000016366,ENSBTAG00000046174,ENSBTAG00000007306,ENSBTAG00000009784,ENSBTAG00000009789,ENSBTAG00000017116,ENSBTAG00000021245,ENSBTAG00000003959,ENSBTAG00000002647,ENSBTAG0…
GO:0072522	purine-containing compound biosynthetic process	biological_process	0.046889	ENSBTAG00000039208,ENSBTAG00000007332,ENSBTAG00000004651,ENSBTAG00000021227,ENSBTAG00000012823,ENSBTAG00000017496,ENSBTAG00000032057,Novel10032,ENSBTAG00000018339,Novel03898,ENSBTAG00000002094,ENSBTAG00000032954,Novel09714,ENSBTAG00000010577,ENSBTAG00000019274,ENSBTAG00000000639,ENSBTAG00000013315,ENSBTAG00000018278,ENSBTAG00000002507	ENSBTAG00000002488,Novel03392,Novel03800,Novel00129,Novel05937,Novel03013,ENSBTAG00000013047,ENSBTAG00000002689,ENSBTAG00000013013,ENSBTAG00000012350,ENSBTAG00000000257,Novel08419,Novel00897,Novel08610,ENSBTAG00000006894,ENSBTAG00000017024,ENSBTAG00000015821
GO:0004721	phosphoprotein phosphatase activity	molecular_function	0.046902	ENSBTAG00000010480,ENSBTAG00000021549,ENSBTAG00000021754,ENSBTAG00000046971,ENSBTAG00000002428,ENSBTAG00000020498	ENSBTAG00000015296,ENSBTAG00000001729,ENSBTAG00000001274,ENSBTAG00000024715,ENSBTAG00000019617,ENSBTAG00000031915,ENSBTAG00000011011,ENSBTAG00000011298,ENSBTAG00000014187,ENSBTAG00000014138,Novel08817,Novel02603,ENSBTAG00000013336,ENSBTAG00000015449,Novel02602,ENSBTAG00000045696,ENSBTAG00000047860,ENSBTAG00000045556,ENSBTAG00000010178,ENSBTAG00000021911,ENSBTAG00000046708
GO:0035637	multicellular organismal signaling	biological_process	0.046959	ENSBTAG00000039046,ENSBTAG00000010649,ENSBTAG00000021923,ENSBTAG00000048107,ENSBTAG00000003766,ENSBTAG00000009236,ENSBTAG00000020518,ENSBTAG00000002651,ENSBTAG00000000284,ENSBTAG00000000711,ENSBTAG00000012250,ENSBTAG00000010069,ENSBTAG00000018000,ENSBTAG00000013367,ENSBTAG00000011918,ENSBTAG00000009034,ENSBTAG00000018245	ENSBTAG00000021971,ENSBTAG00000003130,ENSBTAG00000014103,ENSBTAG00000043972,ENSBTAG00000000623,ENSBTAG00000003827,ENSBTAG00000010251,ENSBTAG00000002744,ENSBTAG00000019675,ENSBTAG00000019044,ENSBTAG00000014395,ENSBTAG00000020636,ENSBTAG00000003443,ENSBTAG00000014179,ENSBTAG00000007258,ENSBTAG00000011397,ENSBTAG00000003610,ENSBTAG00000017116,ENSBTAG00000024021,ENSBTAG00000019052,ENSBTAG00000002297,…
GO:0016776	phosphotransferase activity, phosphate group as acceptor	molecular_function	0.046966	ENSBTAG00000017147,Novel03898,ENSBTAG00000016854,ENSBTAG00000015408,ENSBTAG00000004651,ENSBTAG00000046192	ENSBTAG00000002689
GO:0070252	actin-mediated cell contraction	biological_process	0.046984	ENSBTAG00000002651,ENSBTAG00000021923,ENSBTAG00000046123,ENSBTAG00000014991,ENSBTAG00000006189,ENSBTAG00000009826	ENSBTAG00000009155,ENSBTAG00000007553,ENSBTAG00000001150,ENSBTAG00000002392
GO:0010834	telomere maintenance via telomere shortening	biological_process	0.047127	ENSBTAG00000032982	ENSBTAG00000021773
GO:0070777	D-aspartate transport	biological_process	0.047355	ENSBTAG00000019125,ENSBTAG00000018245
GO:0070779	D-aspartate import	biological_process	0.047355	ENSBTAG00000018245,ENSBTAG00000019125
GO:0018242	protein O-linked glycosylation via serine	biological_process	0.047481	ENSBTAG00000011206,ENSBTAG00000013957
GO:0018243	protein O-linked glycosylation via threonine	biological_process	0.047481	ENSBTAG00000011206,ENSBTAG00000013957
GO:0015562	efflux transmembrane transporter activity	molecular_function	0.047608	ENSBTAG00000020607	ENSBTAG00000003797
GO:0005542	folic acid binding	molecular_function	0.047641	ENSBTAG00000021325	ENSBTAG00000020266,Novel09762
GO:0006352	DNA-dependent transcription, initiation	biological_process	0.047724	ENSBTAG00000018103,Novel09634,ENSBTAG00000012510	ENSBTAG00000004710,ENSBTAG00000025391,ENSBTAG00000004257,ENSBTAG00000007746,ENSBTAG00000035370,ENSBTAG00000018277,ENSBTAG00000046790,ENSBTAG00000000951,Novel02150,ENSBTAG00000017824,ENSBTAG00000034332,Novel07178,ENSBTAG00000002545,ENSBTAG00000000919,ENSBTAG00000031719,Novel08790
GO:0015399	primary active transmembrane transporter activity	molecular_function	0.047831	ENSBTAG00000007572,ENSBTAG00000013315,ENSBTAG00000016309,ENSBTAG00000017666,ENSBTAG00000018278,ENSBTAG00000002507,ENSBTAG00000020607,ENSBTAG00000039208,ENSBTAG00000014633,ENSBTAG00000032954,ENSBTAG00000001927,ENSBTAG00000015666,ENSBTAG00000002703	ENSBTAG00000006589,ENSBTAG00000039714,Novel03800,ENSBTAG00000017053,ENSBTAG00000005738,Novel01471,ENSBTAG00000000473,ENSBTAG00000026885,ENSBTAG00000014059,Novel01464
GO:0015405	P-P-bond-hydrolysis-driven transmembrane transporter activity	molecular_function	0.047831	ENSBTAG00000032954,ENSBTAG00000001927,ENSBTAG00000015666,ENSBTAG00000002703,ENSBTAG00000039208,ENSBTAG00000014633,ENSBTAG00000018278,ENSBTAG00000017666,ENSBTAG00000002507,ENSBTAG00000020607,ENSBTAG00000007572,ENSBTAG00000013315,ENSBTAG00000016309	ENSBTAG00000014059,Novel01464,Novel01471,ENSBTAG00000000473,ENSBTAG00000026885,ENSBTAG00000005738,ENSBTAG00000039714,ENSBTAG00000006589,Novel03800,ENSBTAG00000017053
GO:0034655	nucleobase-containing compound catabolic process	biological_process	0.047993	ENSBTAG00000027795,ENSBTAG00000014529,ENSBTAG00000013367,ENSBTAG00000039962,ENSBTAG00000005760,ENSBTAG00000047325,ENSBTAG00000013869,ENSBTAG00000002742,ENSBTAG00000000285,ENSBTAG00000001424,ENSBTAG00000013315,ENSBTAG00000038938,ENSBTAG00000039731,ENSBTAG00000010527,ENSBTAG00000019648,ENSBTAG00000018951,ENSBTAG00000032166,ENSBTAG00000011544,ENSBTAG00000020149,ENSBTAG00000001044,Novel04649,ENSBTAG0…	Novel08834,ENSBTAG00000018246,ENSBTAG00000003531,Novel03114,ENSBTAG00000002417,ENSBTAG00000013837,ENSBTAG00000003865,ENSBTAG00000000905,ENSBTAG00000030347,ENSBTAG00000014612,ENSBTAG00000024888,ENSBTAG00000010324,ENSBTAG00000000920,ENSBTAG00000019980,ENSBTAG00000026885,ENSBTAG00000003472,ENSBTAG00000006323,ENSBTAG00000014523,Novel07438,ENSBTAG00000006082,ENSBTAG00000016758,ENSBTAG00000014319,ENSBT…
GO:0008483	transaminase activity	molecular_function	0.048044	ENSBTAG00000000505,ENSBTAG00000002321,ENSBTAG00000010284	ENSBTAG00000017626,ENSBTAG00000002214,ENSBTAG00000004038
GO:0031410	cytoplasmic vesicle	cellular_component	0.048136	Novel03847,ENSBTAG00000011831,ENSBTAG00000000936,ENSBTAG00000013477,ENSBTAG00000017547,ENSBTAG00000014809,ENSBTAG00000012774,ENSBTAG00000020705,ENSBTAG00000002769,ENSBTAG00000012250,ENSBTAG00000003109,ENSBTAG00000018000,ENSBTAG00000008648,ENSBTAG00000044190,ENSBTAG00000008184,ENSBTAG00000046026,ENSBTAG00000007976,ENSBTAG00000013282,ENSBTAG00000011765,ENSBTAG00000010992,ENSBTAG00000016777,ENSBTAG0…	ENSBTAG00000022161,ENSBTAG00000021252,ENSBTAG00000006323,ENSBTAG00000011209,ENSBTAG00000018053,ENSBTAG00000000564,ENSBTAG00000000265,ENSBTAG00000003610,ENSBTAG00000016886,ENSBTAG00000008849,ENSBTAG00000018246,ENSBTAG00000020348,ENSBTAG00000018753,ENSBTAG00000005574,ENSBTAG00000000606,ENSBTAG00000011540,ENSBTAG00000000905,Novel01532,ENSBTAG00000020202,ENSBTAG00000032079,ENSBTAG00000000706,ENSBTAG0…
GO:0009394	2'-deoxyribonucleotide metabolic process	biological_process	0.048234	Novel08102,ENSBTAG00000002480,ENSBTAG00000015408	ENSBTAG00000035370,Novel02077
GO:0009148	pyrimidine nucleoside triphosphate biosynthetic process	biological_process	0.04825	Novel03898,ENSBTAG00000004651	ENSBTAG00000035370,ENSBTAG00000002689,ENSBTAG00000017017
GO:0030522	intracellular receptor signaling pathway	biological_process	0.04842	ENSBTAG00000012739,ENSBTAG00000012943,ENSBTAG00000020518,ENSBTAG00000016152	ENSBTAG00000024648,ENSBTAG00000015600,ENSBTAG00000031507,ENSBTAG00000001333,ENSBTAG00000046630,ENSBTAG00000046789,ENSBTAG00000047315,ENSBTAG00000046202,ENSBTAG00000010119,Novel04450,ENSBTAG00000040419,ENSBTAG00000007746,ENSBTAG00000000436,ENSBTAG00000008063,ENSBTAG00000012048,ENSBTAG00000010392,ENSBTAG00000038264,ENSBTAG00000012389,ENSBTAG00000017832,ENSBTAG00000001210,ENSBTAG00000024791,ENSBTAG0…
GO:0019215	intermediate filament binding	molecular_function	0.048431	ENSBTAG00000002651	ENSBTAG00000014138
GO:0033619	membrane protein proteolysis	biological_process	0.048525	ENSBTAG00000024928,ENSBTAG00000005043,ENSBTAG00000011831,ENSBTAG00000010992,ENSBTAG00000004982	ENSBTAG00000003836,ENSBTAG00000023963,ENSBTAG00000016813
GO:0031223	auditory behavior	biological_process	0.048726	ENSBTAG00000018245	ENSBTAG00000011246
GO:0044433	cytoplasmic vesicle part	cellular_component	0.048726	ENSBTAG00000012774,ENSBTAG00000006296,ENSBTAG00000011765,ENSBTAG00000018322,ENSBTAG00000016708,ENSBTAG00000017547,Novel00891,ENSBTAG00000003422,ENSBTAG00000013282,ENSBTAG00000044190,ENSBTAG00000016777,Novel03847,ENSBTAG00000003109,ENSBTAG00000011831	ENSBTAG00000003610,ENSBTAG00000017677,Novel01532,ENSBTAG00000038347,ENSBTAG00000020636,ENSBTAG00000024957,ENSBTAG00000012939,ENSBTAG00000034391,ENSBTAG00000000564,ENSBTAG00000008016,ENSBTAG00000017245,ENSBTAG00000006323,ENSBTAG00000039819,ENSBTAG00000018753
GO:0030130	clathrin coat of trans-Golgi network vesicle	cellular_component	0.04873	Novel00891,ENSBTAG00000016708	Novel01532
GO:0016651	oxidoreductase activity, acting on NAD(P)H	molecular_function	0.04896	ENSBTAG00000003162,ENSBTAG00000014669,ENSBTAG00000009334,ENSBTAG00000012072,ENSBTAG00000046319,ENSBTAG00000012760,ENSBTAG00000003728,ENSBTAG00000018483,ENSBTAG00000012634,Novel05056,ENSBTAG00000019419,ENSBTAG00000007812	Novel08167,ENSBTAG00000008004,Novel03640,ENSBTAG00000006894
GO:0048610	cellular process involved in reproduction	biological_process	0.048982	Novel04557,ENSBTAG00000006988,ENSBTAG00000002742,ENSBTAG00000012739,ENSBTAG00000017083,Novel07793,ENSBTAG00000008184,Novel07685,ENSBTAG00000004987,Novel09714,ENSBTAG00000005969,Novel04651,ENSBTAG00000044139,ENSBTAG00000018852,ENSBTAG00000005043,ENSBTAG00000004531,ENSBTAG00000013531,Novel08542,ENSBTAG00000004108,Novel07706	ENSBTAG00000006589,Novel03348,Novel03397,ENSBTAG00000010462,ENSBTAG00000000502,Novel08419,ENSBTAG00000020221,ENSBTAG00000034391,ENSBTAG00000002699,ENSBTAG00000010875,ENSBTAG00000004658,ENSBTAG00000010542,ENSBTAG00000035370,ENSBTAG00000011504,ENSBTAG00000023963,ENSBTAG00000046918,ENSBTAG00000009478,ENSBTAG00000021772,Novel08017,ENSBTAG00000020348,ENSBTAG00000015036,ENSBTAG00000024132,ENSBTAG000000…
GO:0000957	mitochondrial RNA catabolic process	biological_process	0.049327	ENSBTAG00000001044,ENSBTAG00000016368
GO:0000960	regulation of mitochondrial RNA catabolic process	biological_process	0.049327	ENSBTAG00000016368,ENSBTAG00000001044
GO:0000981	sequence-specific DNA binding RNA polymerase II transcription factor activity	molecular_function	0.049669	ENSBTAG00000010649,ENSBTAG00000014741,ENSBTAG00000010069	ENSBTAG00000009950,ENSBTAG00000047315,ENSBTAG00000046218,ENSBTAG00000000919,ENSBTAG00000012656,ENSBTAG00000020425,ENSBTAG00000001333,ENSBTAG00000044007,ENSBTAG00000024648,ENSBTAG00000027017,ENSBTAG00000044105,ENSBTAG00000039628,ENSBTAG00000010681,ENSBTAG00000004710,ENSBTAG00000040021,ENSBTAG00000008063,ENSBTAG00000010392,ENSBTAG00000012014,ENSBTAG00000000688,ENSBTAG00000020701,ENSBTAG00000020426,…
GO:0051453	regulation of intracellular pH	biological_process	0.049749	ENSBTAG00000019928,ENSBTAG00000013367,ENSBTAG00000013315	ENSBTAG00000006589,ENSBTAG00000017733,ENSBTAG00000018246
GO:0031297	replication fork processing	biological_process	0.049866	ENSBTAG00000004108,ENSBTAG00000013531	ENSBTAG00000026842
GO:0090188	negative regulation of pancreatic juice secretion	biological_process	0.049872	ENSBTAG00000019907	ENSBTAG00000010681

## Sheet: KEGG
Table S5. Differential expressed genes in GSH-treated embryos between 8-16-cell and morula stages.
Spreadsheet 3. KEGG analysis of all differentially expressed genes.
Term	Database	ID	P Value	Genes
Oxidative phosphorylation	KEGG PATHWAY	bta00190	0	ENSBTAG00000005096,Novel03230,ENSBTAG00000020405,ENSBTAG00000005465,ENSBTAG00000007812,ENSBTAG00000002094,ENSBTAG00000002703,ENSBTAG00000009914,ENSBTAG00000003728,ENSBTAG00000021651,Novel03843,ENSBTAG00000039555,ENSBTAG00000007332,ENSBTAG00000032057,ENSBTAG00000012072,ENSBTAG00000002507,ENSBTAG00000007572,ENSBTAG00000010232,ENSBTAG00000016266,ENSBTAG00000021227,ENSBTAG00000009479,ENSBTAG000000472…
Huntington's disease	KEGG PATHWAY	bta05016	0	ENSBTAG00000012510,ENSBTAG00000011849,ENSBTAG00000005096,ENSBTAG00000020405,ENSBTAG00000005465,ENSBTAG00000004257,ENSBTAG00000007812,ENSBTAG00000003728,ENSBTAG00000005446,ENSBTAG00000035370,ENSBTAG00000002545,ENSBTAG00000039522,ENSBTAG00000009334,ENSBTAG00000012072,ENSBTAG00000002507,ENSBTAG00000010232,ENSBTAG00000010624,ENSBTAG00000018909,ENSBTAG00000016266,ENSBTAG00000021227,ENSBTAG00000009479,…
Parkinson's disease	KEGG PATHWAY	bta05012	5.55112e-15	ENSBTAG00000005096,ENSBTAG00000020405,ENSBTAG00000005465,ENSBTAG00000007812,ENSBTAG00000003728,ENSBTAG00000021651,Novel03843,ENSBTAG00000039555,ENSBTAG00000039522,ENSBTAG00000012072,ENSBTAG00000002507,ENSBTAG00000010232,ENSBTAG00000016266,ENSBTAG00000021227,ENSBTAG00000009479,ENSBTAG00000047278,ENSBTAG00000001521,ENSBTAG00000037415,ENSBTAG00000030735,ENSBTAG00000047768,ENSBTAG00000048090,Novel004…
Alzheimer's disease	KEGG PATHWAY	bta05010	1.37712e-12	ENSBTAG00000012511,ENSBTAG00000012510,ENSBTAG00000002075,ENSBTAG00000005096,ENSBTAG00000020405,ENSBTAG00000005465,ENSBTAG00000012778,ENSBTAG00000007812,Novel00437,ENSBTAG00000003728,ENSBTAG00000021651,Novel03843,ENSBTAG00000039555,ENSBTAG00000039522,ENSBTAG00000012072,ENSBTAG00000002507,ENSBTAG00000010232,ENSBTAG00000016266,ENSBTAG00000021227,ENSBTAG00000009479,ENSBTAG00000047278,ENSBTAG000000015…
Metabolic pathways	KEGG PATHWAY	bta01100	8.30115e-11	ENSBTAG00000004586,ENSBTAG00000015251,Novel09693,ENSBTAG00000002214,ENSBTAG00000020405,ENSBTAG00000005465,ENSBTAG00000012885,ENSBTAG00000003746,ENSBTAG00000005976,Novel03843,ENSBTAG00000039555,ENSBTAG00000026383,Novel05717,ENSBTAG00000020480,ENSBTAG00000026181,ENSBTAG00000000894,ENSBTAG00000016266,ENSBTAG00000009479,ENSBTAG00000020527,ENSBTAG00000021208,ENSBTAG00000004471,ENSBTAG00000006227,ENSBT…
Non-alcoholic fatty liver disease (NAFLD)	KEGG PATHWAY	bta04932	9.69447e-11	ENSBTAG00000008063,ENSBTAG00000020405,ENSBTAG00000005465,ENSBTAG00000010681,ENSBTAG00000007812,ENSBTAG00000003728,ENSBTAG00000021651,ENSBTAG00000020048,Novel03843,ENSBTAG00000039555,ENSBTAG00000039522,ENSBTAG00000018747,ENSBTAG00000012072,ENSBTAG00000039582,ENSBTAG00000010232,ENSBTAG00000016266,ENSBTAG00000012232,ENSBTAG00000009479,ENSBTAG00000047278,ENSBTAG00000037415,ENSBTAG00000030735,ENSBTAG0…
Ribosome	KEGG PATHWAY	bta03010	6.85757e-09	ENSBTAG00000006487,ENSBTAG00000013866,ENSBTAG00000017389,ENSBTAG00000023471,ENSBTAG00000001794,ENSBTAG00000014423,ENSBTAG00000018800,ENSBTAG00000021720,ENSBTAG00000022902,ENSBTAG00000015285,ENSBTAG00000019718,ENSBTAG00000015283,ENSBTAG00000011963,ENSBTAG00000023792,ENSBTAG00000012044,ENSBTAG00000018360,ENSBTAG00000012898,ENSBTAG00000040435,ENSBTAG00000002038,ENSBTAG00000016581,ENSBTAG00000003229,…
Carbon metabolism	KEGG PATHWAY	bta01200	0.000237872	ENSBTAG00000005681,ENSBTAG00000012697,ENSBTAG00000020527,ENSBTAG00000012885,ENSBTAG00000006759,ENSBTAG00000000894,ENSBTAG00000016266,ENSBTAG00000014093,ENSBTAG00000006227,ENSBTAG00000016269,ENSBTAG00000016662,ENSBTAG00000021724,ENSBTAG00000003758,ENSBTAG00000025903,ENSBTAG00000019295,ENSBTAG00000002321,ENSBTAG00000018813,ENSBTAG00000010336,ENSBTAG00000015853,ENSBTAG00000046019,ENSBTAG00000013081,…
Citrate cycle (TCA cycle)	KEGG PATHWAY	bta00020	0.000481341	ENSBTAG00000021724,ENSBTAG00000016266,ENSBTAG00000015853,ENSBTAG00000020527,ENSBTAG00000046019,ENSBTAG00000006227,ENSBTAG00000014093,ENSBTAG00000008314,ENSBTAG00000018813,ENSBTAG00000006759,ENSBTAG00000019295
Cardiac muscle contraction	KEGG PATHWAY	bta04260	0.000923959	ENSBTAG00000001521,ENSBTAG00000012232,ENSBTAG00000009479,ENSBTAG00000005096,ENSBTAG00000007200,ENSBTAG00000021651,ENSBTAG00000046786,ENSBTAG00000016079,ENSBTAG00000004553,ENSBTAG00000008692,ENSBTAG00000002688,ENSBTAG00000000913,ENSBTAG00000018542,ENSBTAG00000002297,Novel03843,ENSBTAG00000039555,ENSBTAG00000019096,ENSBTAG00000014140,ENSBTAG00000037415,ENSBTAG00000030735,ENSBTAG00000047768,ENSBTAG0…
Glutathione metabolism	KEGG PATHWAY	bta00480	0.00290797	ENSBTAG00000048112,ENSBTAG00000012692,ENSBTAG00000001842,ENSBTAG00000020527,ENSBTAG00000021208,ENSBTAG00000006546,ENSBTAG00000008216,ENSBTAG00000008541,ENSBTAG00000010597,ENSBTAG00000014093,ENSBTAG00000004288,Novel05056,ENSBTAG00000013111,ENSBTAG00000021779
Synaptic vesicle cycle	KEGG PATHWAY	bta04721	0.00589508	ENSBTAG00000016309,ENSBTAG00000016708,Novel03230,ENSBTAG00000002703,ENSBTAG00000001927,ENSBTAG00000018889,ENSBTAG00000000203,ENSBTAG00000011397,ENSBTAG00000038347,ENSBTAG00000014319,ENSBTAG00000021092,ENSBTAG00000004263,ENSBTAG00000007572,ENSBTAG00000003827,ENSBTAG00000010584
Lysosome	KEGG PATHWAY	bta04142	0.0068862	ENSBTAG00000020894,ENSBTAG00000002769,ENSBTAG00000013367,ENSBTAG00000014118,ENSBTAG00000017135,ENSBTAG00000017201,ENSBTAG00000001243,ENSBTAG00000010992,ENSBTAG00000016708,ENSBTAG00000018784,ENSBTAG00000006082,ENSBTAG00000017465,ENSBTAG00000021092,ENSBTAG00000017077,ENSBTAG00000018889,ENSBTAG00000004263,ENSBTAG00000009034,ENSBTAG00000015512,ENSBTAG00000044058,ENSBTAG00000011133,ENSBTAG00000008849,…
Amino sugar and nucleotide sugar metabolism	KEGG PATHWAY	bta00520	0.00769563	ENSBTAG00000003892,ENSBTAG00000012380,ENSBTAG00000047827,ENSBTAG00000017626,ENSBTAG00000010136,ENSBTAG00000000111,ENSBTAG00000038480,ENSBTAG00000002266,ENSBTAG00000005614,ENSBTAG00000015512,ENSBTAG00000019023,ENSBTAG00000014964
ABC transporters	KEGG PATHWAY	bta02010	0.00877971	ENSBTAG00000006589,ENSBTAG00000003472,ENSBTAG00000017666,ENSBTAG00000015666,ENSBTAG00000017053,ENSBTAG00000014633,ENSBTAG00000020607,ENSBTAG00000026885,ENSBTAG00000016366,ENSBTAG00000038131,ENSBTAG00000016365
Collecting duct acid secretion	KEGG PATHWAY	bta04966	0.0122512	ENSBTAG00000016309,Novel03230,ENSBTAG00000002703,ENSBTAG00000001927,ENSBTAG00000004263,ENSBTAG00000021092,ENSBTAG00000000203,ENSBTAG00000007572
Glycine, serine and threonine metabolism	KEGG PATHWAY	bta00260	0.0143747	ENSBTAG00000001288,ENSBTAG00000025903,ENSBTAG00000012697,ENSBTAG00000013081,ENSBTAG00000005530,ENSBTAG00000002321,ENSBTAG00000002110,ENSBTAG00000008895,ENSBTAG00000014791,ENSBTAG00000002255
Propanoate metabolism	KEGG PATHWAY	bta00640	0.0186977	ENSBTAG00000019603,ENSBTAG00000007787,ENSBTAG00000018469,ENSBTAG00000012885,ENSBTAG00000002488,ENSBTAG00000008683,ENSBTAG00000006759,ENSBTAG00000024240,ENSBTAG00000004038
Peroxisome	KEGG PATHWAY	bta04146	0.0210055	ENSBTAG00000008372,ENSBTAG00000008648,ENSBTAG00000019708,ENSBTAG00000021813,ENSBTAG00000020527,ENSBTAG00000004178,ENSBTAG00000012519,ENSBTAG00000003746,ENSBTAG00000006200,ENSBTAG00000021535,ENSBTAG00000014093,ENSBTAG00000004344,ENSBTAG00000014633,ENSBTAG00000006894,ENSBTAG00000011826,ENSBTAG00000005257
Colorectal cancer	KEGG PATHWAY	bta05210	0.029593	ENSBTAG00000012511,ENSBTAG00000001002,ENSBTAG00000004322,ENSBTAG00000018852,ENSBTAG00000016758,Novel05555,ENSBTAG00000006844,ENSBTAG00000006919,ENSBTAG00000020048,ENSBTAG00000002742,ENSBTAG00000039522,ENSBTAG00000001424,ENSBTAG00000023823,ENSBTAG00000022613,ENSBTAG00000006824
Vitamin digestion and absorption	KEGG PATHWAY	bta04977	0.0438537	ENSBTAG00000008505,ENSBTAG00000017027,ENSBTAG00000016164,ENSBTAG00000021325,ENSBTAG00000020266,ENSBTAG00000006832

## Sheet: DEGs comparison with human 
Table S5. Differential expressed genes in GSH-treated embryos between 8-16-cell and morula stages.
Spreadsheet 4. Differentially expressed genes related to embryo development compared with human embryos.
ID	Gene Name
ENSBTAG00000005136	ABI1
ENSBTAG00000012210	C5
ENSBTAG00000012778	CAPN2
ENSBTAG00000016152	DAB2
ENSBTAG00000016920	EOMES
ENSBTAG00000010251	GABRG2
ENSBTAG00000019984	GINS1
ENSBTAG00000004710	HNF1B
ENSBTAG00000011412	LAMB1
ENSBTAG00000010875	MSX1
ENSBTAG00000014003	MYF6
ENSBTAG00000009950	PAX3
ENSBTAG00000020031	PKD2
ENSBTAG00000001096	PRKRA
ENSBTAG00000006919	SMAD4
ENSBTAG00000007767	TBX15
ENSBTAG00000011266	ZBTB16
