# Supplementary material for: Long Non-Coding RNA and mRNA Profiling in Early-Stage Bovine Embryos Treated with Glutathione
Source: Antioxidants (Basel). 2020 May 8;9(5):402. doi: 10.3390/antiox9050402 (PMC7278749; doi:10.3390/antiox9050402)
Supplement: Supplementary file 1 [file antioxidants-09-00402-s001.zip › Table S6.xlsx]

## Sheet: C8C16_TvsC8C16_C.DEG
Table S6. Differential expressed genes between untreated and GSH-treated embryos at 8-16-cell stage.
Spreadsheet 1. All differentially expressed genes.
ID	Gene Name	C8C16_T	C8C16_C	log2 of Fold Change	P Value
ENSBTAG00000038497	ENSBTAG00000038497	99.1789	802.721	-3.0168	2.1361e-06
Novel00518	Novel00518	14.0061	243.628	-4.1206	2.4332e-07
Novel09744	Novel09744	132.816	850.095	-2.6782	2.0036e-06
Abbreviations : C8C16_C, 8-16-cell Control; C8C16_T, 8-16-cell+GSH.

## Sheet: GO
Table S6. Differential expressed genes between untreated and GSH-treated embryos at 8-16-cell stage.
Spreadsheet 2. GO analysis of all differentially expressed genes.
GO.ID	Term	Term_Type	P Value	Up Genes	Down Genes
GO:0009271	phage shock	biological_process	0.00021892		Novel09744
GO:0005685	U1 snRNP	cellular_component	0.00030964		Novel09744
GO:0006376	mRNA splice site selection	biological_process	0.00079728		Novel09744
GO:0000245	spliceosomal complex assembly	biological_process	0.0011966		Novel09744
GO:0030532	small nuclear ribonucleoprotein complex	cellular_component	0.0013048		Novel09744
GO:0051262	protein tetramerization	biological_process	0.0033048		Novel09744
GO:0019028	viral capsid	cellular_component	0.0039396		Novel09744
GO:0022618	ribonucleoprotein complex assembly	biological_process	0.0043173		Novel09744
GO:0000377	RNA splicing, via transesterification reactions with bulged adenosine as nucleophile	biological_process	0.0043653		Novel09744
GO:0000398	mRNA splicing, via spliceosome	biological_process	0.0043653		Novel09744
GO:0000375	RNA splicing, via transesterification reactions	biological_process	0.004413		Novel09744
GO:0003729	mRNA binding	molecular_function	0.004552		Novel09744
GO:0071826	ribonucleoprotein complex subunit organization	biological_process	0.0045694		Novel09744
GO:0044423	virion part	cellular_component	0.0063673		Novel09744
GO:0019012	virion	cellular_component	0.0066739		Novel09744
GO:0008380	RNA splicing	biological_process	0.0084893		Novel09744
GO:0009615	response to virus	biological_process	0.0088986		Novel09744
GO:0022613	ribonucleoprotein complex biogenesis	biological_process	0.0094446		Novel09744
GO:0006397	mRNA processing	biological_process	0.011167		Novel09744
GO:0051259	protein oligomerization	biological_process	0.012025		Novel09744
GO:0016071	mRNA metabolic process	biological_process	0.01342		Novel09744
GO:0003964	RNA-directed DNA polymerase activity	molecular_function	0.014013		Novel09744
GO:0006278	RNA-dependent DNA replication	biological_process	0.014302		Novel09744
GO:0034061	DNA polymerase activity	molecular_function	0.015951		Novel09744
GO:0016779	nucleotidyltransferase activity	molecular_function	0.021785		Novel09744
GO:0051707	response to other organism	biological_process	0.021968		Novel09744
GO:0006396	RNA processing	biological_process	0.022771		Novel09744
GO:0009607	response to biotic stimulus	biological_process	0.023435		Novel09744
GO:0006260	DNA replication	biological_process	0.024413		Novel09744
GO:0034622	cellular macromolecular complex assembly	biological_process	0.030584		Novel09744
GO:0006461	protein complex assembly	biological_process	0.032872		Novel09744
GO:0070271	protein complex biogenesis	biological_process	0.033019		Novel09744
GO:0030529	ribonucleoprotein complex	cellular_component	0.035014		Novel09744
GO:0051704	multi-organism process	biological_process	0.039802		Novel09744
GO:0071822	protein complex subunit organization	biological_process	0.041894		Novel09744
GO:0003723	RNA binding	molecular_function	0.046168		Novel09744
GO:0065003	macromolecular complex assembly	biological_process	0.048169		Novel09744
