# Supplementary material for: Long Non-Coding RNA and mRNA Profiling in Early-Stage Bovine Embryos Treated with Glutathione
Source: Antioxidants (Basel). 2020 May 8;9(5):402. doi: 10.3390/antiox9050402 (PMC7278749; doi:10.3390/antiox9050402)
Supplement: Supplementary file 1 [file antioxidants-09-00402-s001.zip › Table S7.xlsx]

## Sheet: Sheet1
Table S7. Summary of LncRNAs expressed in bovine embryos.
LncRNA	C8C16_C1	C8C16_C2	C8C16_T1	C8C16_T2	ML_C1	ML_C2	ML_T1	ML_T2
CUFF.100109.1	1e-06	0.313762	1e-06	0.455058	1e-06	1e-06	1.33691	0.834994
CUFF.100109.2	2.91088	2.10606	1e-06	0.885434	1e-06	23.8972	3.08981	1.1896
CUFF.100147.1	23.4321	16.7978	12.7793	20.8939	0.0487955	13.7725	3.32793	1.46426
CUFF.10019.1	11.1337	6.9003	1.75263	2.10992	0.604812	1e-06	1.45703	1e-06
CUFF.100327.1	0.699181	0.305236	1.0031	3.25268	1e-06	1e-06	1e-06	1e-06
CUFF.100392.4	4.58833	2.6895	1e-06	3.73369	4.75026	38.9313	3.60345	5.99891
CUFF.100441.1	1e-06	1e-06	7.16058	9.13821	1e-06	0.646758	1e-06	1e-06
CUFF.100441.2	1e-06	4.7032	1e-06	11.4151	1e-06	1e-06	0.161025	1e-06
CUFF.100461.1	0.285279	1e-06	0.531325	0.189121	1.18854	0.757546	1.15751	1e-06
CUFF.100520.1	3.03109	2.19695	7.34395	10.3512	0.279232	0.0898064	1e-06	1e-06
CUFF.100520.2	2.55518	2.92004	5.01549	10.7302	1e-06	1e-06	1e-06	1e-06
CUFF.100540.2	0.925739	2.03519	0.516789	0.861114	1e-06	0.820072	0.801151	1e-06
CUFF.100540.3	1.42935	1e-06	0.175889	0.771306	0.450542	0.575025	0.109817	0.0766144
CUFF.100554.1	1.31636	1.78764	8.52827	10.2816	1e-06	1e-06	1e-06	1e-06
CUFF.100554.2	10.7473	16.9274	39.0655	29.4821	1e-06	0.168973	1e-06	0.201872
CUFF.100613.1	4.0434	1e-06	1e-06	1.2903	1e-06	8.05847	22.6568	1.74502
CUFF.100619.1	1.66225	0.909381	1.3277	0.870834	1e-06	1.19836	0.623529	1e-06
CUFF.100619.2	1e-06	0.650772	1e-06	1e-06	0.499774	3.10987	1.49517	1e-06
CUFF.100637.1	1e-06	1e-06	0.273765	1e-06	1.26534	2.455	2.72849	1e-06
CUFF.100637.2	1e-06	1e-06	1e-06	1e-06	1e-06	1e-06	3.01337	0.980871
CUFF.100638.1	1e-06	1e-06	1e-06	1e-06	1e-06	1.32988	3.01395	1.50933
CUFF.100665.1	5.70567	3.74394	4.2894	1.36787	50.1128	7.80819	14.7605	43.2075
CUFF.100681.1	0.835761	1.84794	2.55283	3.18052	1e-06	1e-06	1e-06	1e-06
CUFF.100718.2	1.91628	0.787067	2.43305	2.57303	3.38929	1.24593	0.884823	0.161477
CUFF.100722.1	1.52231	0.69386	1.01751	3.68949	4.43025	1e-06	1e-06	3.46182
CUFF.100723.3	1e-06	1e-06	0.162191	1e-06	1e-06	0.974821	1e-06	1e-06
CUFF.100780.1	0.986621	0.420439	0.107704	3.0793	1e-06	1e-06	1e-06	1e-06
CUFF.100915.1	0.727379	1.77431	0.769911	0.921666	1.91328	4.02466	2.78434	0.268113
CUFF.100950.2	0.946747	1e-06	0.512429	2.13024	1e-06	1e-06	1e-06	1e-06
CUFF.100950.3	1e-06	1.26254	0.907028	1.08581	1e-06	1e-06	1e-06	1e-06
CUFF.100959.1	0.846904	2.53092	1.59383	0.494945	1e-06	1e-06	1e-06	1e-06
CUFF.100975.1	4.08047	1e-06	1e-06	12.2616	0.16947	0.760962	0.106319	0.120979
CUFF.101022.3	1e-06	0.710888	0.281103	1e-06	1e-06	3.39937	0.130974	0.16031
CUFF.101072.1	1e-06	1.35174	0.983408	1.19934	1.68838	0.45508	1e-06	1e-06
CUFF.101082.1	1.35717	1e-06	2.91931	1e-06	1e-06	1e-06	1e-06	1e-06
CUFF.101082.2	1e-06	1e-06	1e-06	1e-06	1e-06	1e-06	1e-06	1e-06
CUFF.101112.1	1.15061	6.56256	4.19976	16.69	1.88794	0.283735	0.190456	0.16859
CUFF.101134.1	4.55643	3.05956	4.10503	8.31027	1e-06	0.381958	1e-06	0.122889
CUFF.101134.2	3.9763	6.74787	8.93626	1e-06	0.0113899	0.155675	0.145164	0.0313149
CUFF.101166.1	1.41837	1.2616	0.949936	1e-06	1e-06	0.902833	0.430346	1e-06
CUFF.101174.1	1.28566	0.520086	1e-06	0.0695104	0.238247	0.75725	0.995577	0.318965
CUFF.101244.1	68.6072	110.715	185.855	265.263	3.71563	4.14706	0.756663	1e-06
CUFF.101244.2	9.69346	20.2377	1e-06	55.447	1e-06	1e-06	1e-06	0.265823
CUFF.101246.1	1e-06	1e-06	1e-06	3.821	1e-06	0.366492	1e-06	1e-06
CUFF.101248.1	4.28923	7.30918	6.26548	18.1167	0.0999395	1e-06	0.0799972	1e-06
CUFF.101276.3	1e-06	2.60267	0.766332	2.9302	0.34037	2.25499	1.37768	1.81412
CUFF.101290.1	0.349822	2.01125	5.26798	0.843579	0.235213	1e-06	1e-06	0.163757
CUFF.101291.1	2.12246	0.852132	1.52823	0.558085	0.0281309	4.14083	0.126019	1e-06
CUFF.101292.1	9.21883	1.16418	1.19077	0.202354	1e-06	5.1366	0.221645	1e-06
CUFF.101339.2	1e-06	1.78332	2.67619	1e-06	1e-06	1.63465	0.46245	0.137043
CUFF.101356.1	1.46686	1.63056	1.30631	0.977381	1e-06	0.370793	0.361627	0.0980258
CUFF.101405.1	1e-06	1e-06	1e-06	1e-06	1e-06	1e-06	1e-06	1e-06
CUFF.101562.1	1e-06	3.18683	0.84026	1e-06	1e-06	1e-06	0.268165	1e-06
CUFF.10166.1	0.616237	1.84855	244.548	229.498	2.2828	73.775	1e-06	7.19079
CUFF.101678.1	0.237625	1e-06	0.650075	0.419321	1e-06	2.0405	0.130141	0.781016
CUFF.101774.1	0.672869	0.434225	0.49675	0.914186	1e-06	1e-06	1e-06	1e-06
CUFF.101803.2	1e-06	1e-06	1e-06	1e-06	1e-06	0.933687	3.70177	1.82097
CUFF.101816.1	1e-06	1e-06	1e-06	1e-06	1e-06	1e-06	1e-06	1e-06
CUFF.101865.1	0.612892	0.711983	0.590571	1.35471	1e-06	0.52835	0.825361	0.124114
CUFF.101908.2	2.71917	2.73809	0.767679	0.412074	1e-06	1e-06	1e-06	1e-06
CUFF.101979.1	0.622385	1.19544	3.79291	0.980895	0.664206	1e-06	1e-06	1e-06
CUFF.102050.2	4.1166	1e-06	1.41427	1e-06	1e-06	0.953808	1e-06	1e-06
CUFF.10207.1	5.7566	5.19173	8.89107	2.81886	154.21	1.05328	1e-06	0.412105
CUFF.102097.1	1e-06	2.52179	3.70916	3.17036	0.198971	1e-06	1e-06	1e-06
CUFF.10210.1	8.61143	0.294759	1.82804	1e-06	0.968445	8.18455	7.00578	2.09322
CUFF.102176.1	1e-06	1e-06	1e-06	22.8468	4.27771	0.711734	1e-06	1e-06
CUFF.102209.2	1e-06	1e-06	1e-06	10.075	0.34897	0.448157	1e-06	1e-06
CUFF.102209.3	1.70992	2.44999	7.44706	12.0167	1e-06	0.58908	0.317498	1e-06
CUFF.102209.4	3.75633	4.60675	6.9576	12.7853	1e-06	0.908979	1e-06	1e-06
CUFF.102243.3	1e-06	1e-06	0.86579	10.6148	0.00789455	0.445451	0.00643437	0.108352
CUFF.102267.1	1e-06	4.32495	5.9627	1e-06	1e-06	0.447462	1e-06	0.165836
CUFF.102326.1	0.405746	0.204241	1e-06	0.118851	0.266021	1.9108	3.60897	0.667389
CUFF.102328.2	1.90084	1.37592	1.35238	4.74055	1e-06	0.347562	0.0612273	1e-06
CUFF.102337.1	1e-06	1.2589	1.10949	5.06737	1e-06	0.0640782	1e-06	1e-06
CUFF.102340.1	1e-06	1e-06	1e-06	1e-06	1e-06	0.882957	1.94753	2.21788
CUFF.102340.2	1e-06	1e-06	0.458653	1e-06	1.55959	0.291758	1.06215	1.94596
CUFF.102365.3	6.09735	13.8278	14.3844	41.875	1e-06	1e-06	1e-06	1e-06
CUFF.102434.1	1e-06	0.919514	1e-06	1.89237	1e-06	1e-06	1e-06	0.12808
CUFF.102464.1	0.226815	1e-06	1.50851	0.863603	1e-06	0.0529988	1e-06	0.0972453
CUFF.102464.2	0.31054	0.496453	1.73349	1.31191	1e-06	1e-06	0.33427	1e-06
CUFF.102818.1	2.62017	5.74377	2.09871	0.860768	1e-06	0.869301	0.256555	1e-06
CUFF.102880.2	0.788957	1e-06	1e-06	1e-06	1.62248	2.60237	3.21901	1.72044
CUFF.102888.1	1.0246	1.73843	0.911681	1.25623	1e-06	1e-06	0.0617406	1e-06
CUFF.102891.1	1.77635	1.10564	3.39166	3.8126	1e-06	1e-06	1e-06	1e-06
CUFF.102940.1	4.50329	3.32736	2.91002	0.682095	0.251261	0.788567	1e-06	0.432081
CUFF.102941.3	2.48724	3.65532	1e-06	0.507234	1e-06	0.283746	1e-06	1e-06
CUFF.102941.4	4.10658	5.29316	3.15436	1e-06	1e-06	0.284854	1e-06	1e-06
CUFF.102955.3	1e-06	2.52329	1e-06	5.93415	1e-06	0.252435	1e-06	1e-06
CUFF.102961.1	1e-06	0.268329	1.11378	2.74814	1e-06	1e-06	1e-06	0.140442
CUFF.103037.4	1e-06	7.22409	8.9979	1.25359	1e-06	0.0808724	1e-06	0.135015
CUFF.10304.2	1e-06	1e-06	0.769703	1e-06	1e-06	0.25525	1e-06	1.68422
CUFF.103077.1	2.81005	3.72551	1e-06	1.64218	0.379753	2.14708	0.713689	1e-06
CUFF.103077.4	1e-06	1e-06	7.13089	1e-06	1e-06	1e-06	1e-06	1e-06
CUFF.103129.1	1e-06	0.279083	1e-06	1.92578	0.626601	1e-06	1e-06	1e-06
CUFF.103185.1	1e-06	0.500707	0.786841	2.98996	1e-06	1e-06	1e-06	1e-06
CUFF.103186.2	1e-06	1.17999	1e-06	2.04219	1e-06	1e-06	1e-06	0.105561
CUFF.103196.2	1e-06	2.96048	1.4255	5.0201	1e-06	0.154834	1e-06	1e-06
CUFF.103196.3	0.172988	1.60504	1.07867	5.7227	1e-06	1e-06	1e-06	1e-06
CUFF.103212.1	2.31452	2.32414	0.883197	0.891545	1e-06	1e-06	1e-06	1e-06
CUFF.103217.2	3.13799	0.960808	1.28792	0.138513	1e-06	0.178944	1e-06	0.208657
CUFF.103251.1	3.99901	1.55471	6.14631	6.66143	1e-06	1e-06	1e-06	1e-06
CUFF.103294.5	1e-06	1.65481	0.89889	2.54958	0.058258	1e-06	1e-06	0.0809459
CUFF.103319.1	0.237434	1.42209	1.57887	3.59922	1e-06	1e-06	1e-06	1e-06
CUFF.103331.1	13.6161	2.08754	4.01026	7.41187	1e-06	1e-06	1e-06	1e-06
CUFF.103344.1	0.726722	1e-06	0.49547	0.370265	1e-06	0.961706	0.232919	1.38098
CUFF.103350.1	19.2383	45.2489	29.9382	18.5486	3.55211	31.8572	20.2212	3.90001
CUFF.103350.2	16.9937	40.7753	32.1596	19.4149	1e-06	34.0147	21.9444	5.90031
CUFF.103393.1	1e-06	1e-06	1e-06	1e-06	1e-06	1e-06	2.59927	1e-06
CUFF.103472.1	1.08126	0.284598	1.09343	1.91865	1e-06	1e-06	1e-06	0.304866
CUFF.103474.3	0.528026	0.905266	3.15061	7.37416	1e-06	1e-06	1e-06	1e-06
CUFF.103485.1	5.09304	1e-06	9.72605	43.5611	1e-06	1e-06	1e-06	0.0618462
CUFF.103485.2	1e-06	6.12655	6.95245	17.5377	1e-06	1e-06	0.0120439	1e-06
CUFF.103514.2	1e-06	1e-06	1e-06	4.61949	22.1475	1e-06	10.7341	9.36423
CUFF.103544.1	1e-06	0.35619	1e-06	1e-06	1e-06	1.87651	1.82497	1e-06
CUFF.103567.1	1.82204	2.82236	2.31018	4.52716	0.120207	1e-06	1e-06	1e-06
CUFF.103573.2	1e-06	1e-06	1e-06	1e-06	1e-06	1.84643	10.1326	1e-06
CUFF.103573.3	1e-06	0.538957	1e-06	1.03503	0.28087	1.2685	1.03404	1e-06
CUFF.103653.2	1e-06	1e-06	1e-06	0.16189	1e-06	1e-06	0.355221	0.304057
CUFF.103653.3	1.79762	0.796868	0.501442	0.636572	1e-06	0.224822	1.12344	1e-06
CUFF.103654.1	1e-06	1.50835	1e-06	1e-06	2.85226	1e-06	2.42797	2.15883
CUFF.103660.1	1e-06	1e-06	1e-06	1e-06	3.22488	1.38017	1e-06	1e-06
CUFF.103668.1	3.27314	3.74118	7.52364	11.6948	1e-06	1e-06	1e-06	1e-06
CUFF.103668.2	3.21128	1.67776	2.65161	9.75081	1e-06	1e-06	1e-06	0.0853753
CUFF.103676.1	1e-06	0.374259	1e-06	1e-06	0.039932	0.960223	1.12587	0.430623
CUFF.103691.1	2.39746	1e-06	1.12232	0.237417	1.50306	1.79598	0.349875	0.939863
CUFF.103753.1	2.49198	0.700496	0.669811	2.14863	1e-06	1e-06	1e-06	1e-06
CUFF.103837.1	0.139952	0.278078	0.968233	0.380581	1e-06	0.96171	1.2056	0.436972
CUFF.103943.1	1e-06	0.542939	0.547966	1e-06	5.88443	2.9319	1e-06	1e-06
CUFF.103986.1	1e-06	1e-06	1e-06	1e-06	0.511856	1e-06	1e-06	1e-06
CUFF.104021.1	1.22332	1e-06	2.16927	3.06708	1e-06	1e-06	1e-06	1e-06
CUFF.104024.1	2.30058	3.20653	2.22715	1.44004	1e-06	0.11052	1e-06	1e-06
CUFF.104032.2	1.45475	0.391556	5.00017	0.980428	1e-06	0.0281286	0.0517884	0.0347522
CUFF.104086.1	0.239613	0.0514724	0.130321	1.79012	2.15758	0.101764	0.148157	1e-06
CUFF.104211.1	0.671975	1.25755	1.18348	1e-06	1e-06	1e-06	1e-06	0.0243935
CUFF.104212.1	1e-06	2.37135	1e-06	1e-06	1e-06	1e-06	1e-06	0.0675618
CUFF.104252.3	14.5281	19.2198	18.4606	11.2116	1e-06	9.42042	5.12136	1e-06
CUFF.104396.2	0.572501	0.0698243	1e-06	1e-06	1e-06	0.758723	0.907561	2.42289
CUFF.104399.1	0.510817	1e-06	1e-06	1e-06	1e-06	0.498432	0.990313	3.28475
CUFF.10443.1	1e-06	32.8246	5.70571	1e-06	1e-06	1e-06	32.6648	1.26519
CUFF.10445.3	0.530985	2.8418	95.1907	106.35	143.384	283.643	152.679	135.474
CUFF.104482.1	1.77347	4.64567	1e-06	1e-06	0.136913	4.05326	8.31859	1.14971
CUFF.104505.1	1e-06	1.27409	1e-06	0.718408	2.92905	0.485006	1e-06	1e-06
CUFF.104596.2	4.14697	1.0633	1.24198	0.648873	0.870201	0.366554	0.313312	1e-06
CUFF.10465.1	1e-06	15.1234	1e-06	1e-06	1e-06	2.88735	11.5135	1e-06
CUFF.104673.3	1e-06	1e-06	2.24661	1e-06	1e-06	1e-06	1e-06	1e-06
CUFF.104685.3	2.37927	0.624395	1.62186	1e-06	1e-06	2.06921	1e-06	0.570949
CUFF.10475.3	1e-06	3.99024	1.35792	1.88992	0.975257	1e-06	1.58666	0.88846
CUFF.10475.4	2.40264	1e-06	1.50963	2.67814	1e-06	1e-06	0.501575	1e-06
CUFF.104828.1	0.752476	0.720096	0.620073	0.0408075	1.71222	7.17843	3.03717	3.11479
CUFF.104828.2	0.744614	0.376796	0.799507	0.0277897	4.28294	6.91328	4.34052	1.08435
CUFF.104844.3	1.85672	2.51819	3.81421	1.13079	1e-06	0.41085	1e-06	1e-06
CUFF.104853.1	1.33818	1.10411	0.679906	2.66818	1e-06	1e-06	1e-06	1e-06
CUFF.104870.1	3.04907	4.22216	5.5182	12.7039	1e-06	1e-06	1e-06	1e-06
CUFF.104870.2	3.53277	4.44704	3.00717	3.63972	2.71155	5.4734	10.8602	1e-06
CUFF.104876.1	6.61612	5.45385	5.71595	5.47322	3.9102	8.32628	4.2788	3.30273
CUFF.104886.1	16.3994	53.9458	44.2784	46.2032	1e-06	5.30134	4.62675	1.69592
CUFF.104917.1	6.55507	15.8973	17.8551	7.82034	0.438426	1.89095	0.736081	1e-06
CUFF.104965.1	1e-06	1.23965	0.951064	2.48513	1e-06	0.0231318	0.00963793	1e-06
CUFF.105001.1	0.595452	0.79226	2.2921	2.9864	1e-06	1e-06	1e-06	1e-06
CUFF.105034.1	1e-06	0.330358	1.46712	0.970606	0.257106	1.10292	1e-06	1e-06
CUFF.105038.2	9.57961	8.53972	35.7344	1e-06	1e-06	0.703176	1e-06	0.0705603
CUFF.105150.1	4.85103	3.47958	3.67136	3.37267	1e-06	1e-06	1e-06	1e-06
CUFF.105150.2	1.35811	2.45369	1e-06	1.46286	1e-06	1e-06	1e-06	1e-06
CUFF.105150.3	1e-06	1.13199	2.32629	0.813539	1e-06	1e-06	1e-06	1e-06
CUFF.105162.1	7.42225	8.14609	16.4644	30.9515	3.75383	1e-06	1e-06	1.61154
CUFF.105335.1	7.10186	9.68801	12.837	1e-06	0.360913	4.18153	1.75434	1.3686
CUFF.105366.1	1.50168	0.82929	1.22948	0.873406	0.587225	0.204889	0.372987	1e-06
CUFF.105379.4	1e-06	1.52306	1e-06	1.10548	1e-06	1.0327	1e-06	1e-06
CUFF.105480.1	3.3156	1e-06	1e-06	10.8473	1e-06	1.1654	1e-06	0.336629
CUFF.105480.2	1e-06	1e-06	5.58965	1e-06	0.341574	1e-06	0.832507	1e-06
CUFF.105508.1	1e-06	1e-06	0.200522	1e-06	0.122244	0.0455059	0.0529324	0.0142947
CUFF.105580.1	1e-06	1e-06	1e-06	1e-06	1e-06	0.0502211	0.114218	1e-06
CUFF.105797.1	1e-06	0.41146	0.502588	1e-06	0.442239	1.5871	2.96544	4.15426
CUFF.105836.1	4.55924	5.09027	3.12838	4.27558	19.0001	27.601	40.5427	12.7129
CUFF.105836.2	30.4446	14.3811	25.0179	17.2178	1e-06	147.666	249.975	42.5833
CUFF.105917.1	1e-06	0.888695	0.793183	2.79244	1e-06	0.0457511	1e-06	0.0286585
CUFF.105926.1	3.93236	1.15478	4.61927	9.27956	0.0243084	1e-06	1e-06	0.0672325
CUFF.105926.2	1.17748	2.32215	2.32729	5.97726	1e-06	0.0221779	1e-06	1e-06
CUFF.106058.1	0.800434	0.978751	1.34089	0.383746	0.442119	1e-06	0.214882	0.466341
CUFF.106082.1	4.24891	1.12487	0.667427	1.96069	1e-06	1e-06	1e-06	0.122755
CUFF.106101.1	1e-06	1e-06	1e-06	1e-06	6.01324	1e-06	1e-06	1e-06
CUFF.106123.2	1e-06	1e-06	1e-06	1e-06	8.44272	1e-06	1e-06	1e-06
CUFF.106140.2	0.621297	0.905891	0.625741	1.01832	0.0881911	0.401428	1e-06	0.122199
CUFF.106141.2	1e-06	1e-06	1e-06	1e-06	1e-06	0.251229	1e-06	3.31308
CUFF.106194.1	1e-06	0.251175	1e-06	0.176215	1e-06	0.221834	1e-06	4.01539
CUFF.106263.3	139.653	1e-06	1e-06	27.664	34.7736	32.346	24.0347	27.7994
CUFF.106368.1	1e-06	51.9047	55.0436	1e-06	1e-06	176.554	192.328	13.4016
CUFF.106368.2	11.116	8.59776	6.84039	1e-06	1e-06	20.5448	27.0868	1e-06
CUFF.106393.1	1e-06	3.22068	14.77	11.0878	1e-06	1e-06	1e-06	1e-06
CUFF.106393.2	7.83457	6.59574	15.977	8.13455	1e-06	1e-06	0.218494	1e-06
CUFF.106393.3	25.0112	21.7004	37.519	19.754	0.4187	8.32888	1.08861	1.92305
CUFF.106438.1	44.4597	25.7019	34.7269	23.695	1e-06	10.9787	13.6318	5.01164
CUFF.106439.2	1e-06	0.871376	1e-06	1e-06	1e-06	1e-06	1e-06	0.523382
CUFF.106447.3	13.6402	9.80877	10.7844	1e-06	8.17963	6.45176	5.19372	4.26524
CUFF.106494.2	7.63917	6.37649	13.0411	10.7568	29.7055	18.1191	19.3914	18.3329
CUFF.106496.1	0.849443	1e-06	1.02472	0.518029	2.78559	8.71054	2.96508	0.778828
CUFF.106501.1	26.7684	40.3149	19.8799	9.55275	22.2769	101.593	79.7369	41.1937
CUFF.106504.1	1e-06	1e-06	1e-06	1e-06	1e-06	1.15691	2.07417	1e-06
CUFF.106528.2	4.03145	1e-06	1e-06	1e-06	66.0422	8.75015	5.2947	13.6908
CUFF.106539.1	2.99991	4.45177	1.39171	4.4487	1.01707	3.59655	2.15568	2.50201
CUFF.106572.1	0.290446	0.101977	1e-06	0.0721573	0.474422	1.65524	2.59944	1.33475
CUFF.106576.1	1e-06	1e-06	81.2991	1e-06	1e-06	1e-06	1e-06	1e-06
CUFF.106617.1	2.36074	0.244866	1e-06	1e-06	11.5615	25.4353	20.0216	1e-06
CUFF.106629.5	0.891063	1e-06	1e-06	1e-06	12.6635	1e-06	1e-06	1.24229
CUFF.106631.1	1e-06	0.101647	3.44101	2.43324	1e-06	1e-06	1e-06	1e-06
CUFF.106694.1	0.25073	1e-06	0.694347	1.08835	1e-06	1.55416	2.90678	1e-06
CUFF.106698.3	3.16224	4.21706	4.21691	1.95003	1.27764	2.00903	2.08849	2.23058
CUFF.106716.1	1e-06	1e-06	0.432048	1e-06	1e-06	1e-06	1e-06	0.390722
CUFF.106727.1	1e-06	1e-06	0.550751	1e-06	1e-06	1e-06	1e-06	1e-06
CUFF.106745.1	0.908781	0.710623	0.49292	1.21899	1e-06	2.9993	1e-06	1e-06
CUFF.106800.1	1.16504	1.94287	1e-06	0.699659	9.51746	5.93967	21.5517	8.23106
CUFF.106854.1	1.38889	1.86755	1.44341	0.495438	1e-06	4.75602	0.871091	1e-06
CUFF.106885.1	1.75192	1e-06	1.70645	7.20233	1e-06	0.101093	1e-06	1e-06
CUFF.106885.2	1e-06	0.38526	1e-06	3.53962	1e-06	1e-06	0.274499	1e-06
CUFF.10690.1	1e-06	0.11165	1e-06	1e-06	0.0423842	0.678442	2.30406	4.46298
CUFF.106900.2	1e-06	0.414123	1e-06	1e-06	0.79444	1.19873	1.72092	1e-06
CUFF.106918.1	2.39269	4.06589	5.84014	2.33245	1e-06	0.532503	1.48542	0.130898
CUFF.106946.1	0.306141	1.9743	0.315029	0.476649	10.8937	10.7675	2.37842	1e-06
CUFF.106946.2	1e-06	1e-06	1e-06	1e-06	1e-06	12.424	8.16825	5.48299
CUFF.106985.1	1e-06	0.0672411	0.0630414	1e-06	9.10834	37.0838	38.1035	14.0506
CUFF.106985.2	1e-06	1e-06	1e-06	1e-06	2.33935	10.3857	20.1778	9.77997
CUFF.107001.1	9.33479	5.56223	5.95125	5.98426	1.85908	1e-06	1e-06	1e-06
CUFF.107001.2	1e-06	1e-06	1e-06	2.7195	1e-06	1e-06	1.10134	1.13878
CUFF.107001.3	1e-06	1e-06	1e-06	1e-06	1e-06	5.70805	0.834468	0.551826
CUFF.107001.4	1e-06	3.27308	3.82122	1e-06	1e-06	2.88519	1e-06	1e-06
CUFF.107004.4	1e-06	1e-06	1e-06	1e-06	1e-06	6.62084	2.70434	1e-06
CUFF.107014.1	0.494482	1.09663	1.34489	2.60976	1e-06	0.080364	0.104009	1e-06
CUFF.107087.1	1e-06	0.743084	0.529947	0.457874	0.639214	0.743762	0.6698	1e-06
CUFF.107088.1	1.66408	1.31239	0.663358	0.82546	4.28961	2.58286	3.71767	2.05121
CUFF.107122.1	0.767209	0.967393	0.218426	1e-06	0.21285	0.68892	4.23083	0.762918
CUFF.107149.2	1.45305	3.50309	1.76016	2.3935	1.51283	0.415183	0.257109	0.473372
CUFF.107215.2	1.71803	4.21301	1.31254	8.45877	0.198182	0.0335221	1e-06	0.0741827
CUFF.107240.1	1e-06	1e-06	1e-06	1e-06	3.32921	0.670938	0.679156	2.62541
CUFF.107293.1	2.77911	4.00829	3.35086	4.1268	3.39831	9.57645	14.2435	2.26354
CUFF.107343.2	1e-06	3.43669	3.73689	8.48963	0.147618	1e-06	0.126521	1e-06
CUFF.107405.2	0.685671	1.54486	1.89566	2.58213	1e-06	0.170995	0.0193568	1e-06
CUFF.107541.1	0.900717	1.40725	1.9593	4.00077	1.29629	1e-06	0.915227	1e-06
CUFF.107626.3	0.765722	1.74457	0.793271	1e-06	1e-06	1.92745	3.63749	0.786754
CUFF.107646.1	1.39879	0.707348	2.72633	0.376558	1e-06	0.0379885	0.0615047	0.584353
CUFF.107657.1	0.487969	1.19225	1.01643	5.42583	0.0687187	0.635252	1e-06	0.286854
CUFF.107704.1	1.87868	1.332	0.478762	1e-06	1e-06	0.930979	1.1576	0.685505
CUFF.107773.1	0.621241	1e-06	0.719222	1e-06	2.83019	0.0436287	1e-06	1e-06
CUFF.10780.2	0.722591	1e-06	0.319236	13.6239	1.84668	2.0863	1.90477	0.0564953
CUFF.107871.1	23.0411	11.1308	23.8701	45.8499	1e-06	1e-06	1.64077	1e-06
CUFF.107973.1	0.555848	0.843976	3.29672	2.6868	0.628876	1e-06	3.2898	1e-06
CUFF.107985.1	2.84259	4.50729	1e-06	1.1621	1e-06	0.35434	1e-06	1e-06
CUFF.108003.2	0.999498	0.416128	1.83143	3.091	0.131686	0.0366983	1e-06	1e-06
CUFF.108007.1	1.58979	1.79413	1.9751	5.32534	2.98133	1.4307	3.10171	0.441061
CUFF.108037.1	1e-06	3.73929	1e-06	1e-06	1e-06	1e-06	1e-06	1e-06
CUFF.108054.1	1e-06	1e-06	1e-06	2.8662	19.0555	1e-06	9.61896	17.1739
CUFF.108054.2	1e-06	0.610663	0.222336	1e-06	7.68131	2.87484	3.41255	1e-06
CUFF.108054.3	1e-06	0.423064	1e-06	1e-06	1e-06	1e-06	2.35432	1e-06
CUFF.108054.4	1e-06	1e-06	0.334177	1e-06	7.77519	1e-06	1e-06	1e-06
CUFF.108054.5	1e-06	1e-06	1e-06	1e-06	1e-06	1e-06	1e-06	1e-06
CUFF.108056.1	1e-06	1e-06	1e-06	1e-06	11.9582	1e-06	0.747744	1e-06
CUFF.108083.1	0.136494	0.30205	0.126502	1e-06	1.01674	0.987406	1.05207	1e-06
CUFF.108155.1	1.40923	1e-06	1e-06	1e-06	2.13356	4.04947	2.14783	2.85053
CUFF.108201.2	2.30738	0.610913	0.898939	5.72014	0.276472	1e-06	1e-06	1e-06
CUFF.108201.3	1e-06	1e-06	1e-06	2.34991	1e-06	1e-06	1.82912	2.06469
CUFF.108252.1	0.823739	1.39004	0.711601	1e-06	0.949112	1.36608	0.606889	1e-06
CUFF.108262.1	0.722276	1e-06	1e-06	1e-06	1e-06	1e-06	1e-06	0.542418
CUFF.108289.1	5.46897	2.57972	3.37117	0.761997	0.0889351	1e-06	1e-06	1e-06
CUFF.108289.2	1.18099	1.48226	1.08675	1.07042	1e-06	1e-06	1e-06	0.133182
CUFF.108291.1	1e-06	1e-06	1e-06	1e-06	4.0179	8.63915	6.50163	9.0986
CUFF.108331.3	0.131649	0.299594	0.886747	2.5455	1e-06	1e-06	1e-06	1e-06
CUFF.108332.1	7.23881	5.36971	10.7238	18.3127	1e-06	0.205854	1e-06	1e-06
CUFF.108419.1	0.551974	1.12896	1.19101	1.6545	1e-06	1e-06	1e-06	1e-06
CUFF.108419.2	0.39143	2.12002	1.65879	2.15924	1e-06	1e-06	1e-06	1e-06
CUFF.108498.1	1.71702	5.71271	1.31464	3.07865	1e-06	1e-06	0.0837927	1e-06
CUFF.108499.1	1e-06	1e-06	0.926679	1e-06	1e-06	1e-06	1e-06	1e-06
CUFF.108524.4	1e-06	0.127439	0.134628	1e-06	1e-06	0.614829	1.53673	1.74047
CUFF.108553.1	1e-06	1e-06	1e-06	1e-06	1e-06	1e-06	1e-06	1e-06
CUFF.108587.1	1e-06	1e-06	1e-06	1e-06	5.77575	1e-06	1e-06	1e-06
CUFF.108617.1	1e-06	1e-06	2.81556	2.05578	1e-06	1e-06	1e-06	0.264328
CUFF.108628.1	1.16703	1.12541	1.09378	1e-06	1e-06	0.422561	0.155694	1e-06
CUFF.108631.3	5.25761	25.262	6.8168	12.3484	1e-06	18.2555	14.9157	1e-06
CUFF.10878.2	1e-06	1e-06	1.54442	1e-06	0.806677	1e-06	1.43137	53.9477
CUFF.108806.2	167.758	106.268	78.4107	1e-06	1e-06	24.1147	3.13541	1e-06
CUFF.108824.1	0.970141	2.6483	1.15604	0.726646	0.26555	1e-06	1e-06	1e-06
CUFF.108824.2	2.03717	2.01499	1.76247	1.19652	1e-06	0.107987	0.0884731	1e-06
CUFF.108824.3	2.84009	2.2858	2.15311	0.945506	0.669986	0.0331067	0.10797	0.167958
CUFF.108830.2	0.603288	0.501378	0.882242	3.02054	1e-06	1e-06	1e-06	0.0439146
CUFF.108906.1	1.049	0.729114	0.775605	3.10608	0.0139635	0.045747	0.0416785	1e-06
CUFF.108906.2	1.45644	1.37841	2.19199	3.9891	1e-06	0.413568	1e-06	1e-06
CUFF.108966.1	1.52995	0.370545	0.245207	1.71557	1.12739	0.218374	0.0737236	1e-06
CUFF.108967.1	0.600035	0.507304	0.509142	2.05074	1e-06	0.310883	0.552447	0.863572
CUFF.109088.2	1e-06	1e-06	1e-06	1e-06	11.8701	1e-06	1e-06	1e-06
CUFF.109116.1	1e-06	0.629719	1e-06	3.02012	1e-06	1e-06	1e-06	1e-06
CUFF.109136.1	1.44603	4.95945	6.49166	2.12626	1e-06	1e-06	1e-06	1e-06
CUFF.109148.2	10.0863	10.6159	13.2734	29.1903	1.74339	3.29304	1e-06	1e-06
CUFF.109193.2	11.6414	8.37141	9.33762	29.2464	1e-06	0.343939	1e-06	0.0291351
CUFF.109226.1	1e-06	1e-06	6.38503	1e-06	1e-06	0.23977	0.0149615	0.267122
CUFF.109236.1	0.438262	2.13577	2.38988	1e-06	1e-06	1e-06	1e-06	1e-06
CUFF.109236.2	0.303107	1.56677	0.927888	1.94349	0.00964641	0.0431051	1e-06	1e-06
CUFF.109266.1	1e-06	1e-06	1e-06	1e-06	1e-06	1e-06	1e-06	1e-06
CUFF.109266.2	1e-06	1e-06	1e-06	1e-06	1e-06	1e-06	1e-06	1e-06
CUFF.109293.1	1e-06	5.35402	3.24456	1e-06	0.1336	0.721307	1e-06	1e-06
CUFF.109306.1	1.30714	1.58997	0.847668	0.63835	1e-06	0.116988	1e-06	0.281549
CUFF.109312.3	1.38385	0.790498	1e-06	1.97112	1e-06	10.0961	8.50379	1.70858
CUFF.109312.4	0.416949	0.388534	1e-06	1e-06	1.57653	1.24577	1.07116	0.526614
CUFF.109330.1	1e-06	1e-06	1e-06	1e-06	1e-06	1e-06	1e-06	0.725431
CUFF.109363.1	0.618155	1e-06	1e-06	0.372742	2.93658	4.02957	9.24503	3.91214
CUFF.109415.1	3.44428	2.49766	1.02892	0.614361	0.678885	0.298366	1.02283	0.80013
CUFF.109460.1	0.111461	0.352249	1e-06	0.0851267	1e-06	1e-06	1e-06	1e-06
CUFF.109530.2	132.529	110.571	143.396	139.672	427.85	237.216	441.926	317.028
CUFF.109567.1	4.69725	8.85335	4.47211	2.17501	8.43217	2.54369	5.73159	9.25133
CUFF.109574.1	1.93758	0.0638643	1.85124	1.15543	1e-06	1e-06	1e-06	1e-06
CUFF.109621.2	1e-06	4.03627	1e-06	1.5947	21.0149	9.60193	16.9734	3.57311
CUFF.109680.3	14.2807	33.9398	51.8588	40.9777	1e-06	0.393785	1e-06	1e-06
CUFF.109757.1	3.0947	1e-06	1.06398	1e-06	1.11587	5.15001	3.29692	1e-06
CUFF.109840.1	1.28457	1.0179	1.26152	1.57164	0.150833	0.176786	0.901866	1.41474
CUFF.109864.1	1e-06	1e-06	1e-06	15.458	1e-06	1e-06	1e-06	1e-06
CUFF.109864.3	1.10371	2.30266	2.63465	11.152	1e-06	0.0776126	0.022064	0.0633378
CUFF.109867.1	1.85408	0.445196	1.89366	2.93654	0.0256027	0.20037	1e-06	1e-06
CUFF.110349.1	2.32408	1e-06	1e-06	1e-06	18.5986	15.3633	16.7168	15.9633
CUFF.110416.1	0.822585	1.01211	1.5601	2.83637	1e-06	1e-06	1e-06	1e-06
CUFF.110444.2	1.41402	2.74201	2.01421	2.6024	3.41717	12.1005	6.67716	2.80103
CUFF.110593.2	1e-06	1e-06	1e-06	1e-06	6.52036	1e-06	5.42836	2.97589
CUFF.110671.1	2.26321	2.4402	2.17739	2.5773	1e-06	1e-06	0.153266	1e-06
CUFF.110672.1	1e-06	1.10817	2.15052	1e-06	1e-06	1e-06	1e-06	1e-06
CUFF.110697.1	0.0163706	0.020475	0.224664	0.145809	1.62209	0.603465	1.23283	1.11998
CUFF.110808.1	2.5087	2.5568	1.66893	3.46418	1e-06	1e-06	0.316588	1e-06
CUFF.110808.2	1.72362	1.97302	2.41418	6.67416	0.546052	1.56023	1e-06	0.045903
CUFF.110808.3	1.14598	1.24318	1.80406	1.50937	1e-06	0.395059	1e-06	0.0851618
CUFF.11082.1	4.00587	0.865751	2.64962	0.995758	1e-06	32.0992	1e-06	1e-06
CUFF.11086.1	10.3387	13.183	12.1648	36.5233	1e-06	0.0774435	0.197611	1e-06
CUFF.110891.1	0.482955	5.95223	6.65536	29.8372	1e-06	1e-06	1e-06	1e-06
CUFF.111004.1	1.14036	1.96819	1e-06	1e-06	0.0543808	1.66866	0.999705	1e-06
CUFF.111041.1	1e-06	2.31502	0.631195	1.95224	1e-06	1e-06	1e-06	1e-06
CUFF.111161.1	0.436342	0.624502	0.458993	2.42342	1e-06	0.0455751	1e-06	0.110972
CUFF.111168.1	2.37804	4.8018	4.16531	24.3298	1e-06	0.919941	1e-06	0.902123
CUFF.111306.1	4.7041	11.3422	12.2069	2.45385	1e-06	2.64032	1.47475	1.3408
CUFF.111306.2	1e-06	6.24111	5.33971	1e-06	1.96591	0.717294	1.30038	0.229852
CUFF.111325.1	0.885133	2.14895	2.36483	1.75655	0.00673253	0.0657003	1e-06	1e-06
CUFF.111417.1	0.913111	0.629765	1.23254	0.42472	1e-06	0.612511	0.132634	0.447752
CUFF.11150.1	0.681485	1.61018	1.72065	3.72546	1e-06	1e-06	1e-06	1e-06
CUFF.111641.2	1e-06	1e-06	12.9559	1e-06	1e-06	1e-06	1e-06	1e-06
CUFF.11167.1	3.26348	0.863653	2.3556	6.07389	66.2222	1.54667	26.9518	11.9413
CUFF.111717.1	0.745345	2.75026	1e-06	0.397256	1.09034	0.729634	1e-06	0.392121
CUFF.111832.1	5.7184	3.08676	7.44264	25.1481	1e-06	0.277005	0.131034	1e-06
CUFF.111908.1	2.89449	2.08171	3.59725	3.98049	3.23492	26.1536	2.92134	7.74523
CUFF.111937.4	1e-06	1e-06	1e-06	1e-06	1e-06	1e-06	0.390371	0.144264
CUFF.112000.1	5.01396	8.19838	10.9609	1.04268	0.153482	2.81398	1.00753	1.6592
CUFF.112011.1	1e-06	1e-06	1.49785	1e-06	1e-06	2.99041	1e-06	1e-06
CUFF.112024.1	0.54549	1.37813	4.4472	0.808422	1e-06	1e-06	1e-06	1e-06
CUFF.11205.1	0.608328	1.12784	3.94442	3.18652	0.0200769	0.0566226	1e-06	0.0110237
CUFF.112055.2	1e-06	0.534855	1e-06	1e-06	0.58071	0.633098	1e-06	1e-06
CUFF.112089.2	6.80628	13.1912	12.9533	10.5152	19.6242	11.6642	1e-06	10.7632
CUFF.112123.3	6.2289	1e-06	3.52629	9.62156	51.0698	8.22711	30.264	24.7417
CUFF.112150.2	2.36727	0.257619	0.348463	1e-06	1e-06	0.226049	0.0855523	1e-06
CUFF.112248.3	1e-06	1e-06	1e-06	1.68892	1e-06	1e-06	1e-06	0.073873
CUFF.112356.1	1.54434	1.01001	1.03245	1e-06	1e-06	1e-06	1e-06	0.0657564
CUFF.112497.2	0.14882	0.283572	1e-06	1e-06	25.5235	1e-06	22.8126	1e-06
CUFF.112499.1	0.121333	0.0858967	0.15924	0.114427	4.12654	1.62369	1e-06	3.35571
CUFF.112564.1	0.302923	1e-06	1.46074	2.46159	1e-06	1e-06	1e-06	1e-06
CUFF.112641.2	0.725415	0.841881	0.698798	1.34246	1e-06	1e-06	1e-06	1e-06
CUFF.112681.1	1.86565	1.66532	7.94236	25.3393	1e-06	1e-06	0.039777	1e-06
CUFF.112725.3	2.0157	1e-06	1e-06	6.4163	1e-06	0.501668	0.120705	0.0839146
CUFF.112725.4	1e-06	1.12203	1.51817	1.33724	1e-06	1e-06	1e-06	0.0789424
CUFF.112730.1	1.72606	1.30512	0.722748	1.95823	1e-06	1e-06	1.89561	1e-06
CUFF.112731.2	1.33405	1.23954	2.18716	0.691827	1e-06	0.243124	0.75116	1e-06
CUFF.112739.1	522.821	261.345	285.584	211.412	2.25425	2.73079	3.24739	21.3974
CUFF.112739.2	92.58	67.0024	64.0568	29.4232	1e-06	1e-06	1e-06	1e-06
CUFF.112746.1	2.50914	2.56599	4.06977	6.97961	1e-06	1e-06	0.112481	1e-06
CUFF.112766.4	0.497921	1e-06	1e-06	0.1123	1e-06	0.960052	5.70096	3.63308
CUFF.112791.1	2.03773	0.790144	2.42321	2.61738	0.016997	1e-06	1e-06	1e-06
CUFF.112791.2	1e-06	1e-06	1e-06	1e-06	0.021971	1.92733	1.48643	0.540971
CUFF.112791.3	1e-06	1e-06	2.09851	1.88917	1e-06	1e-06	1e-06	1e-06
CUFF.112791.4	2.23267	0.909462	1.43052	2.50187	1e-06	1.36601	0.769614	0.498125
CUFF.112798.1	1.47872	2.17999	2.50293	0.30832	1e-06	4.76011	0.218718	0.34533
CUFF.112798.2	2.08861	3.5514	1.52617	0.497866	0.221223	6.68535	0.452366	0.950081
CUFF.112810.1	0.988978	0.392882	0.867475	1.72031	0.110163	1e-06	0.0122014	0.0437034
CUFF.112810.2	1e-06	1e-06	1e-06	2.38778	0.0159579	1e-06	0.00981936	0.0175842
CUFF.112885.3	1e-06	1e-06	1e-06	1e-06	2.50641	1.2904	1.54767	1e-06
CUFF.112990.1	39.5634	20.2835	11.7441	24.8124	107.968	23.4793	10.7238	51.7074
CUFF.11310.1	1.21322	0.92419	1.23148	0.800572	1e-06	1e-06	1e-06	1e-06
CUFF.113123.1	39.445	32.7389	27.3833	4.08209	1e-06	1e-06	0.275304	0.257851
CUFF.113141.1	9.6096	8.12783	3.3613	1.17567	1.87395	24.3584	11.6922	1.62585
CUFF.113167.2	0.88751	1.15157	1.12918	1.75	1e-06	1e-06	1e-06	1e-06
CUFF.113170.2	1e-06	1e-06	1e-06	1e-06	2.68422	1e-06	1.4676	1.87874
CUFF.113197.1	0.202243	0.0741262	0.0359926	0.0326857	3.02913	0.683424	0.404812	0.549985
CUFF.113197.2	0.438702	0.837046	0.490308	0.564306	0.700943	1.36917	1.79405	1.28685
CUFF.113198.1	1.62583	0.365843	0.753402	1e-06	4.05848	2.84262	2.86548	3.42679
CUFF.113351.1	4.59125	5.79343	8.0697	2.12942	1e-06	2.47686	1e-06	1.88249
CUFF.113397.1	1.87105	1.55381	2.25049	3.40809	1e-06	2.32308	1e-06	1e-06
CUFF.113410.2	1.02449	1e-06	2.65395	1e-06	4.13565	2.31237	2.7281	6.14973
CUFF.113610.2	10.9767	1e-06	1e-06	1e-06	1e-06	1e-06	14.5727	9.10277
CUFF.113707.1	0.349757	0.719723	1.45866	0.384536	0.0429984	1.1333	0.808943	0.921175
CUFF.113814.1	1e-06	1e-06	0.893216	1e-06	2.10634	1e-06	1.47732	1e-06
CUFF.113827.1	2.27327	6.01186	3.50519	0.186904	0.448077	2.47964	3.39417	0.856998
CUFF.113832.1	0.839615	0.367921	1e-06	1e-06	1e-06	0.481972	2.77349	0.760337
CUFF.113853.1	1.63656	2.11051	0.264006	1.48434	1e-06	1e-06	1e-06	1e-06
CUFF.11395.1	1.25041	2.72391	3.45127	6.19045	1e-06	0.065382	0.0377785	1e-06
CUFF.114194.4	3.5275	5.28372	1e-06	7.86573	1e-06	1e-06	1e-06	1e-06
CUFF.114232.1	23.9105	18.0929	13.2288	8.62504	24.6344	24.7341	56.701	18.859
CUFF.114269.3	158.625	61.854	59.1082	8.35687	53.7348	60.7564	62.0653	42.4072
CUFF.114308.1	1e-06	1e-06	1e-06	1e-06	1e-06	5.02296	0.568926	1e-06
CUFF.114318.1	5.91139	5.63869	3.12088	2.90798	11.0402	27.3831	37.8084	18.8257
CUFF.114400.1	1e-06	0.121398	0.397698	1.54278	0.283575	1e-06	0.508788	0.762926
CUFF.114407.2	1.0516	0.190422	1.40234	3.80769	1e-06	1e-06	1e-06	1e-06
CUFF.114500.2	133.196	149.679	1e-06	1e-06	1e-06	1e-06	1e-06	1e-06
CUFF.114542.1	0.260453	4.09028	3.75421	9.58906	0.0541178	0.253601	0.317176	1e-06
CUFF.114586.1	4.63054	4.90983	3.58956	1.55627	1e-06	0.363179	0.0185259	1e-06
CUFF.114603.2	3.48601	1.62319	3.98474	2.62849	1e-06	1e-06	1e-06	1e-06
CUFF.114661.1	0.433925	0.360727	0.438674	0.523569	0.684571	0.850989	0.850804	0.457674
CUFF.114704.2	1.49946	0.928463	0.986416	0.477867	0.696439	1e-06	0.861163	4.19289
CUFF.114728.3	2.26639	1.81776	0.904631	1e-06	1e-06	1.4476	0.106887	1e-06
CUFF.114771.1	3.03973	1.73953	0.723872	2.66164	6.5158	1.77184	1.18932	0.324557
CUFF.114773.2	2.99495	2.84383	1.08523	0.630506	1.60004	11.3387	1.83256	1e-06
CUFF.114776.1	92.9241	64.3021	1e-06	1e-06	1e-06	283.716	287.605	104.381
CUFF.114807.2	2.71219	1.39185	1.08347	0.707137	1e-06	1e-06	1e-06	1e-06
CUFF.114814.1	1e-06	2.76128	3.59178	7.41736	1e-06	1e-06	1e-06	1e-06
CUFF.114834.1	1e-06	1e-06	1e-06	1e-06	1e-06	1e-06	1e-06	1e-06
CUFF.114846.1	1e-06	1e-06	1.07644	1e-06	1.18482	5.09884	2.32063	1e-06
CUFF.114870.1	3.22088	3.88692	2.53804	2.81301	0.0211571	0.287218	0.218646	0.0290553
CUFF.114912.1	45.1971	33.6539	67.4344	36.9094	1e-06	18.9914	1e-06	5.11536
CUFF.114912.2	1e-06	1e-06	1e-06	17.5612	3.5085	4.92255	1e-06	1e-06
CUFF.114937.2	0.441381	1e-06	2.82288	1e-06	66.5223	23.0032	20.5849	39.1608
CUFF.114945.1	1e-06	1e-06	1e-06	1e-06	0.777803	1e-06	1.39621	1.79432
CUFF.114945.2	1e-06	1e-06	1e-06	1e-06	10.7002	2.58011	1e-06	7.72301
CUFF.114951.1	0.798554	3.73639	0.298277	0.411665	1e-06	4.16258	1e-06	0.121717
CUFF.115000.1	3.93232	4.46134	5.75864	5.6069	2.74003	0.79082	0.576621	0.556035
CUFF.11501.1	1.27608	1e-06	0.220868	1e-06	1e-06	1e-06	0.503557	2.35289
CUFF.115133.1	1e-06	0.0235678	0.0457011	1e-06	3.48457	1.37373	1.60238	0.545743
CUFF.115243.4	1e-06	1e-06	0.565299	2.67785	1e-06	1e-06	1e-06	1e-06
CUFF.115251.1	0.501539	1.04958	0.822581	1.75278	0.214195	0.244491	0.639429	0.956781
CUFF.115270.2	26.5135	20.1415	1e-06	1e-06	1e-06	1e-06	1e-06	1e-06
CUFF.115286.2	1.79125	0.305022	0.180438	1e-06	1e-06	1e-06	1e-06	1e-06
CUFF.115434.1	0.718943	2.52991	1e-06	4.10729	1.27567	3.52495	2.79097	1e-06
CUFF.115485.1	1.57133	7.60495	4.3991	1.16715	1e-06	0.396855	1e-06	1e-06
CUFF.115500.2	1e-06	1e-06	1e-06	1e-06	30.4777	4.82236	10.2512	8.53037
CUFF.115504.1	1e-06	1e-06	1e-06	1e-06	5.28473	0.26357	0.256898	1e-06
CUFF.115517.3	120.424	1e-06	1e-06	1e-06	871.053	45.803	1e-06	276.682
CUFF.115583.4	7.81668	5.70952	8.76998	22.049	1e-06	1e-06	1e-06	1e-06
CUFF.115632.4	1e-06	1e-06	10.783	16.1045	1e-06	13.9242	2.22691	1.14332
CUFF.115760.1	1.23684	1.47054	2.48683	0.187612	1e-06	0.70494	0.454332	1e-06
CUFF.115827.1	1e-06	2.41402	1e-06	1.41917	1e-06	4.8404	1e-06	1e-06
CUFF.115871.1	1.86142	0.626205	1.38915	0.0422834	0.0227675	0.616511	0.119786	0.157176
CUFF.115926.1	1e-06	1e-06	1.71681	0.618786	1e-06	1e-06	5.22508	1e-06
CUFF.115934.1	1.16995	1e-06	3.3661	7.02724	0.0202828	1e-06	0.0167558	1e-06
CUFF.115995.1	0.917994	0.18229	1.89096	3.05522	1e-06	1e-06	1e-06	1e-06
CUFF.115995.2	0.575833	1e-06	0.645876	1.27289	1e-06	0.153952	0.0437801	0.0648105
CUFF.116019.4	0.758336	0.389746	1e-06	1.93503	1e-06	1e-06	1e-06	1e-06
CUFF.11602.2	1.6046	1e-06	1.66879	1e-06	2.00865	0.701057	17.0582	0.395321
CUFF.116038.1	11.5569	4.13983	16.4929	2.55453	1e-06	0.386382	1e-06	1e-06
CUFF.116063.1	0.704987	1e-06	0.642785	1.24978	1e-06	1e-06	1e-06	0.285901
CUFF.116065.1	4.22961	22.7958	14.8869	84.5467	0.731422	7.45383	18.55	2.50044
CUFF.116065.2	6.37639	19.5818	13.7652	90.7025	1.02125	2.66964	6.98412	2.19982
CUFF.116102.1	0.767666	0.824996	1.13779	1e-06	1e-06	1e-06	0.238398	0.242688
CUFF.116134.1	0.570558	2.58747	4.43732	12.8386	1e-06	1e-06	1e-06	1e-06
CUFF.116145.1	1e-06	0.539097	1.49513	2.87723	1e-06	0.22982	1e-06	1e-06
CUFF.116281.1	1.54845	0.635759	1.82739	2.87048	1e-06	1e-06	1e-06	1e-06
CUFF.116345.2	3.04678	1.9702	1.40434	0.65722	0.105614	1e-06	1e-06	1e-06
CUFF.116472.1	3.31118	1.80947	0.555929	2.55999	0.0300677	0.133781	1e-06	1e-06
CUFF.116494.3	63.4299	61.1962	67.7548	162.002	3.48451	7.69351	0.120809	2.37939
CUFF.116505.1	27.8939	38.9408	30.686	3.9656	11.288	31.9739	119.266	14.4457
CUFF.116609.1	24.8195	30.2325	21.546	16.693	1e-06	1e-06	1e-06	1e-06
CUFF.11673.1	37.102	53.6389	17.8547	106.809	1.96986	0.635632	0.482415	1.82309
CUFF.116778.1	0.856796	4.35204	1e-06	1e-06	1e-06	0.577858	1e-06	1e-06
CUFF.116778.2	1e-06	1e-06	1e-06	1e-06	0.199626	1e-06	0.112814	0.0344445
CUFF.116779.1	0.547946	1.4563	1.4396	6.43556	1e-06	0.0283443	0.0277719	0.10563
CUFF.117154.1	0.840758	1.0608	1.21834	1.15399	1e-06	1e-06	1e-06	1e-06
CUFF.117155.1	2.64631	1.43798	2.70546	4.77218	1e-06	3.7395	0.326367	1e-06
CUFF.117155.2	1.29759	6.63434	2.11578	1e-06	1e-06	1e-06	0.713595	0.207102
CUFF.117172.1	5.6586	6.04285	5.98561	11.6874	4.97158	35.5901	111.133	8.87599
CUFF.117343.2	7.0815	3.57585	3.04559	7.39932	1e-06	2.07584	1.51477	1.10249
CUFF.117355.6	0.819516	0.973164	2.0911	3.65148	0.305646	0.0365577	1e-06	0.0142175
CUFF.117458.1	1.45804	0.439367	1e-06	0.735447	1.75463	2.1403	3.45145	0.262322
CUFF.117495.1	1.59111	2.36926	1.2934	3.62411	1e-06	1e-06	1e-06	1e-06
CUFF.117515.1	5.96306	1.29941	13.5891	1e-06	1e-06	1.412	2.9932	0.662339
CUFF.117578.1	1e-06	1e-06	4.81169	17.6202	1e-06	1e-06	1e-06	1e-06
CUFF.117602.1	18.135	24.3531	1e-06	14.6575	5.69728	44.6327	67.1429	13.0547
CUFF.117642.1	1e-06	7.42986	9.0195	26.4933	1e-06	1e-06	1e-06	0.726245
CUFF.117664.1	2.90163	1e-06	1.99073	1e-06	2.0115	1e-06	5.10421	3.09243
CUFF.117673.1	3.77741	2.23156	3.29753	9.51534	1e-06	0.256288	1e-06	0.203609
CUFF.117773.2	1e-06	1e-06	119.991	93.3744	1e-06	1e-06	1e-06	1e-06
CUFF.117773.3	1e-06	1e-06	14.5496	6.75052	1e-06	1e-06	1e-06	1e-06
CUFF.117773.4	282.701	129.001	92.7541	1e-06	1e-06	1e-06	1e-06	1e-06
CUFF.117777.1	422.513	537.794	513.554	314.187	267.418	256.8	284.952	508.118
CUFF.117788.3	1e-06	1e-06	1e-06	1e-06	6.48949	1e-06	1e-06	1e-06
CUFF.117820.3	3.1195	2.17385	1e-06	2.40638	2.34851	3.4087	1e-06	3.78027
CUFF.117823.1	3.34624	0.930275	3.41282	10.6554	1e-06	1e-06	1e-06	1e-06
CUFF.117824.2	1.40537	1.86154	3.19813	4.8026	1e-06	1e-06	1e-06	1e-06
CUFF.117825.1	8.462	5.43717	1e-06	23.2747	1e-06	1e-06	1e-06	1e-06
CUFF.117853.5	1e-06	1.62345	1e-06	6.0894	0.108912	1e-06	1e-06	1e-06
CUFF.117998.1	1e-06	1e-06	1e-06	1e-06	1e-06	1e-06	1e-06	1e-06
CUFF.11807.1	1.0353	24.0615	2.65744	22.6616	0.311867	0.675044	0.126369	1.06154
CUFF.118071.1	1e-06	1e-06	1e-06	1e-06	1e-06	1.18243	8.08383	0.413347
CUFF.118083.1	1.75295	1.64653	1e-06	5.2029	0.324427	1e-06	1e-06	1e-06
CUFF.118237.1	1e-06	0.351845	0.850302	2.78427	1e-06	1e-06	1e-06	1e-06
CUFF.118379.2	1e-06	1e-06	0.667751	1e-06	2.9411	0.921034	4.30713	2.77612
CUFF.118468.1	1e-06	0.516393	2.77486	0.213604	1e-06	1e-06	0.0658115	1e-06
CUFF.118468.2	0.755613	1e-06	0.770599	0.125498	1e-06	1e-06	1e-06	0.689497
CUFF.118771.1	0.682042	0.84195	1.95097	4.15605	1e-06	1e-06	1e-06	1e-06
CUFF.118845.1	1.18281	1e-06	1e-06	0.825726	1.57859	1e-06	0.410804	0.442415
CUFF.118870.1	1e-06	0.690847	1e-06	1.78697	1e-06	1e-06	1e-06	1e-06
CUFF.118946.1	0.0689711	2.56635	3.57339	1.29862	1e-06	0.0840038	1e-06	1e-06
CUFF.118947.1	0.347564	2.79451	3.50838	9.77534	1e-06	1e-06	1e-06	1e-06
CUFF.118949.1	1e-06	1e-06	1e-06	1e-06	1e-06	1e-06	1e-06	1e-06
CUFF.118966.2	8.3589	4.92878	7.3689	18.729	1e-06	2.05609	1e-06	1e-06
CUFF.119008.1	1e-06	1e-06	1e-06	1e-06	4.50628	11.9348	10.0144	1.92361
CUFF.119049.1	1.14856	1.42755	1e-06	0.492843	0.00860894	3.73357	1.07342	0.382385
CUFF.119066.1	2.66007	7.60951	3.7669	2.90693	0.163989	1e-06	0.674264	1.14493
CUFF.119066.2	6.97452	1e-06	3.27133	2.65388	1.42693	1e-06	0.684213	1e-06
CUFF.119075.1	0.291439	0.673012	0.618697	2.52156	1e-06	0.0165877	1e-06	1e-06
CUFF.119075.3	1.31798	1.0217	1.42629	1.72341	0.0384854	1e-06	0.0318423	1e-06
CUFF.119086.1	0.376456	1e-06	1e-06	1.42753	0.0760049	0.116246	0.054602	1e-06
CUFF.119154.1	1e-06	0.731074	1e-06	0.302528	0.217369	2.99516	1.54751	0.597087
CUFF.119229.2	48.8452	36.8693	63.9354	119.536	1e-06	1e-06	1e-06	3.69319
CUFF.11923.1	0.621523	0.404539	1e-06	0.441064	0.316145	2.14116	1.09744	1e-06
CUFF.119335.1	7.5018	3.77316	2.50163	0.984224	2.04903	11.144	6.78477	3.00927
CUFF.119335.2	1e-06	1.98623	1e-06	0.468009	0.758805	6.67124	5.83187	1.64525
CUFF.119422.1	2.72543	0.845009	1.74954	0.787272	0.0623422	0.151095	0.119807	1e-06
CUFF.119425.1	3.08478	0.73324	0.587113	1.1179	1e-06	1e-06	1e-06	1e-06
CUFF.11943.1	31.8527	1.56698	55.9599	1.00569	1e-06	0.570812	618.526	1e-06
CUFF.11944.1	2.04087	1.74415	3.39726	9.45133	0.0088673	0.195933	0.0550365	1e-06
CUFF.119462.1	1.72374	1e-06	0.272489	1e-06	55.0388	37.156	43.2062	38.7552
CUFF.119462.2	7.59302	1.83543	2.53545	0.241033	49.7291	43.5026	42.3017	26.2125
CUFF.119531.2	3.0494	1e-06	2.73384	3.4384	1e-06	1e-06	1e-06	1e-06
CUFF.119532.1	2.96348	1.26828	1.30062	1.33566	1e-06	0.0293085	1e-06	0.0326364
CUFF.119537.2	10.6874	14.0868	18.1311	1e-06	1e-06	1e-06	1e-06	1e-06
CUFF.119537.3	26.0778	18.7264	1e-06	36.8658	0.0808484	1.29547	0.236896	0.326629
CUFF.119538.1	2.41587	3.86479	4.04511	10.2408	0.132353	0.299317	1e-06	0.0737659
CUFF.119555.1	7.36647	6.71385	5.71122	0.134016	1e-06	1e-06	1e-06	1e-06
CUFF.119555.2	2.76794	2.50332	2.23566	0.215477	1e-06	1e-06	1e-06	1e-06
CUFF.119614.1	0.828478	1e-06	1e-06	1e-06	0.123934	0.411036	0.420308	1e-06
CUFF.119646.1	5.0041	6.90645	1e-06	0.765267	1e-06	1e-06	1e-06	1e-06
CUFF.119807.2	1e-06	1e-06	1e-06	1e-06	207.913	1e-06	1e-06	100.915
CUFF.119813.2	16.1869	10.8199	16.9288	8.71261	5.63346	13.6917	11.2236	5.38404
CUFF.119862.2	4.96466	4.46295	5.76271	6.5641	1e-06	0.363448	0.52155	1e-06
CUFF.119907.1	25.9666	14.9393	9.8592	2.37542	44.1072	67.9276	182.388	50.9641
CUFF.119907.2	92.6553	48.1782	27.5947	5.03025	30.8807	67.2179	88.0431	1e-06
CUFF.119907.3	189.131	79.2268	43.0953	10.2496	146.853	531.82	1e-06	172.78
CUFF.119928.1	3.13275	0.785788	0.547067	0.150992	1e-06	2.2302	1.69967	2.04947
CUFF.119977.1	1.08299	0.342392	1.516	1.20616	1e-06	1e-06	1e-06	1e-06
CUFF.119978.2	1e-06	1.0728	0.994305	2.83243	0.0781927	1e-06	0.0253584	1e-06
CUFF.119995.2	1.28045	0.503059	1.3069	0.613056	0.586907	0.585115	0.641997	0.228864
CUFF.120042.1	1.25186	1.95659	1.21115	10.4088	3.10879	1.62205	0.548145	0.356542
CUFF.120042.2	0.97103	1.48978	2.89103	7.67154	2.41825	1.65192	0.11591	1e-06
CUFF.120064.1	1.7416	4.95076	7.09379	29.9035	0.737674	0.41037	0.27358	1e-06
CUFF.120064.2	6.60848	3.15235	12.8969	23.8382	1e-06	1e-06	1e-06	1e-06
CUFF.120122.1	1e-06	1.22965	4.7162	27.0896	1e-06	1e-06	1e-06	1e-06
CUFF.12014.1	2.033	1.30154	2.25628	6.94671	0.0328928	1e-06	1e-06	1e-06
CUFF.120209.1	3.03086	0.971834	1.09432	1.69617	1e-06	1e-06	1e-06	1e-06
CUFF.120308.1	0.724136	0.914848	0.843901	0.591997	1e-06	1.03826	0.275743	1e-06
CUFF.120357.3	1e-06	0.648678	3.35199	0.415697	1e-06	0.953328	1e-06	1e-06
CUFF.120357.4	3.90305	1.7638	1.92024	1e-06	1e-06	0.729752	1e-06	1e-06
CUFF.120399.1	0.687261	0.757979	2.13754	1e-06	1e-06	1e-06	1e-06	1e-06
CUFF.120462.2	1.18286	0.427022	0.184456	0.260767	0.841645	0.398268	0.545716	0.514829
CUFF.120521.3	1e-06	1e-06	1e-06	1.2762	1.84525	1.81888	4.37186	3.77944
CUFF.120611.1	1e-06	1e-06	1e-06	1e-06	0.254322	2.27676	5.22515	3.4578
CUFF.120631.3	0.457307	0.910401	0.883183	2.72706	1e-06	1e-06	1e-06	1e-06
CUFF.120655.2	0.25644	0.156175	0.383011	0.716622	0.731284	0.287656	1.14385	1.06189
CUFF.120794.2	2.30855	2.15636	1.95805	0.219537	1e-06	1.15989	5.77772	1e-06
CUFF.120803.1	62.1716	54.9719	46.9991	30.3593	1e-06	2.10376	0.374578	0.111498
CUFF.120803.3	154.326	83.0759	107.319	50.898	0.53402	8.93149	1.65102	1.23148
CUFF.120830.1	4.94728	6.33593	8.54691	1.53269	1e-06	1e-06	1e-06	1e-06
CUFF.120830.2	7.76736	5.37665	9.10168	2.14805	1e-06	0.462527	1e-06	1e-06
CUFF.120837.2	5.63113	1e-06	1e-06	1e-06	14.6465	1e-06	1e-06	1e-06
CUFF.12084.2	0.91377	5.77726	10.1585	4.01162	1e-06	1e-06	1e-06	4.71845
CUFF.120864.1	0.434471	1.16676	1.15667	1.00595	1e-06	1e-06	1e-06	0.0519938
CUFF.120887.2	0.358083	1.2335	1.39071	1.16197	1e-06	1e-06	1e-06	1e-06
CUFF.120905.1	1.36676	0.2351	1e-06	1e-06	0.696592	6.87818	1.96888	0.215384
CUFF.120905.2	4.21844	1e-06	1e-06	1e-06	1e-06	1e-06	1e-06	1e-06
CUFF.120997.2	1e-06	1.27863	0.174175	3.20888	1e-06	1e-06	1e-06	1e-06
CUFF.121046.1	47.4505	18.8158	24.3544	29.715	2.64196	1e-06	16.644	4.66575
CUFF.121260.2	1.49907	3.25656	3.60487	7.2292	1e-06	0.342688	0.763269	1e-06
CUFF.121299.1	1e-06	1.33893	1.22923	1e-06	1e-06	0.549674	0.645275	1e-06
CUFF.121338.2	1.15333	0.957801	1.29074	3.14962	1e-06	0.0374281	0.0116324	0.0156222
CUFF.12139.2	0.814051	10.9117	1e-06	1e-06	1e-06	2.06952	0.342297	1e-06
CUFF.12139.3	7.97521	3.40814	6.88612	1.11479	1e-06	1e-06	0.0571979	1e-06
CUFF.121402.1	4.53898	10.3039	9.32406	28.4506	0.218031	0.282014	1e-06	1e-06
CUFF.121431.2	2.82547	3.26504	6.35118	3.56028	1e-06	1e-06	1e-06	1e-06
CUFF.121535.1	1e-06	1e-06	1e-06	1e-06	5.01207	1.38397	2.61055	3.39995
CUFF.121536.1	6.3076	7.30958	14.0929	18.0724	1e-06	1.13239	1e-06	1e-06
CUFF.121549.1	0.347538	1e-06	1e-06	1e-06	1e-06	2.01772	1e-06	1.25041
CUFF.121569.1	0.315639	0.90401	0.745773	1.56883	0.144152	0.238015	0.0996973	0.41597
CUFF.121605.1	1e-06	0.580514	0.67471	2.65997	1e-06	1e-06	1e-06	1e-06
CUFF.121607.2	5.08654	1.90395	4.28756	2.74918	5.82398	3.2221	1e-06	4.03404
CUFF.121613.1	15.0884	6.50239	5.53529	5.29546	1e-06	1e-06	1e-06	1e-06
CUFF.121655.1	0.568413	0.268557	1e-06	1e-06	0.21101	1.11843	2.72039	0.587459
CUFF.121710.3	1e-06	2.10935	0.816823	3.48871	1e-06	1e-06	1e-06	1e-06
CUFF.121711.1	12.1957	14.3372	24.4422	25.9999	1e-06	2.60885	1e-06	1.47317
CUFF.121758.1	1.55063	1e-06	1.58598	1e-06	0.0683893	1e-06	1e-06	0.0276317
CUFF.121786.2	2.56445	1.04636	0.389992	1e-06	0.154826	0.173703	1e-06	1e-06
CUFF.121813.2	1.9614	1.13407	0.366281	1e-06	10.6491	25.6458	34.6551	15.465
CUFF.121825.1	1e-06	1e-06	1e-06	1e-06	1e-06	0.627726	1.18929	2.51947
CUFF.121836.2	5.50233	1.87128	0.746102	0.246938	11.4969	21.723	26.6676	13.112
CUFF.121838.1	4.7622	1e-06	12.9199	1e-06	5.15814	0.908471	5.91521	2.14761
CUFF.121848.1	0.438789	0.137711	1e-06	1e-06	1e-06	1e-06	1e-06	1e-06
CUFF.121870.1	1e-06	1e-06	3.35439	1e-06	1e-06	1e-06	1e-06	1e-06
CUFF.121870.2	1e-06	1e-06	1e-06	1e-06	1e-06	1e-06	1e-06	1e-06
CUFF.121870.3	3.40702	1e-06	2.22761	1e-06	1e-06	1e-06	1e-06	1e-06
CUFF.12192.2	1e-06	1e-06	0.0584725	1e-06	2.94059	0.149406	1.10709	0.207216
CUFF.122058.1	0.396036	0.437362	0.698004	0.332174	0.154853	1e-06	0.551668	1e-06
CUFF.122201.1	8.102	2.09211	1.08955	0.540152	5.46112	1e-06	6.0669	2.80998
CUFF.122211.2	1.7224	1.56015	1.39186	2.68535	1e-06	0.342453	1e-06	1e-06
CUFF.122219.3	6.62186	1e-06	33.7635	35.3073	0.640001	1e-06	0.182939	0.503083
CUFF.122253.2	1e-06	1.00011	1e-06	7.35097	1e-06	1e-06	1e-06	1e-06
CUFF.122253.3	1e-06	1e-06	1e-06	3.85353	1e-06	1e-06	1e-06	1e-06
CUFF.122253.4	3.08721	0.704921	1e-06	2.41417	1e-06	1e-06	1e-06	1e-06
CUFF.122352.4	1.60378	1e-06	1e-06	1e-06	1e-06	1e-06	1e-06	1e-06
CUFF.122385.1	4.44843	2.27897	3.31709	0.594696	0.806348	1.89396	3.59252	1.85965
CUFF.122388.1	0.681497	0.959337	0.60269	2.68498	1e-06	0.274113	0.103874	1e-06
CUFF.122389.1	0.178328	1.06317	0.640117	0.942778	0.383489	0.584536	0.225054	1.36549
CUFF.122436.1	1.01472	0.406587	0.933399	2.07885	1e-06	1e-06	1e-06	1e-06
CUFF.12256.1	1.00227	0.682519	1.12171	1.53651	0.0371598	0.307883	1e-06	1e-06
CUFF.122568.1	1e-06	1e-06	1e-06	1e-06	2.74376	0.932303	1e-06	1e-06
CUFF.122572.1	1e-06	20.84	1e-06	22.8299	1e-06	1e-06	0.421638	0.206635
CUFF.122572.2	27.5856	15.6664	15.9204	14.171	1e-06	50.6488	1e-06	1e-06
CUFF.12259.1	0.388672	1e-06	0.702809	2.38249	1e-06	0.373045	0.232406	1e-06
CUFF.122597.2	1e-06	1e-06	1e-06	1e-06	1e-06	32.3638	25.3095	1e-06
CUFF.122643.1	1e-06	8.60649	1e-06	1e-06	4.48999	1e-06	1e-06	1.02565
CUFF.122718.1	2.8071	2.19124	1e-06	0.349307	1e-06	0.699919	1e-06	0.139767
CUFF.122723.1	4.153	1.2095	3.13778	1e-06	1e-06	1e-06	1e-06	1e-06
CUFF.122786.1	1.31972	1.07165	2.69732	3.23032	0.953913	0.697162	0.849687	0.474997
CUFF.12285.1	12.0466	17.0297	0.986821	134.212	1e-06	0.169156	1.38682	1e-06
CUFF.122855.1	0.349307	0.890979	0.703373	1.26269	0.0438047	0.0803094	1e-06	0.402589
CUFF.122888.1	40.2992	30.0041	1e-06	1e-06	1e-06	1e-06	1e-06	1e-06
CUFF.122906.1	3.62777	2.70476	3.12851	13.4606	1e-06	1e-06	1e-06	0.374005
CUFF.12295.1	0.438932	1.28856	0.388848	0.823166	1e-06	1.50416	1e-06	3.57353
CUFF.122966.2	32.7291	48.8799	49.1133	1e-06	144.555	42.6628	100.55	73.2189
CUFF.122984.1	0.264758	1e-06	1e-06	1.35264	0.0321464	0.0183771	0.0333357	0.00889944
CUFF.123028.1	1e-06	1e-06	3.62382	5.1799	1e-06	16.0523	1e-06	11.5664
CUFF.123096.1	10.1926	8.11779	11.8307	31.2557	0.11167	1e-06	1e-06	1e-06
CUFF.123096.2	19.2163	28.2227	27.4978	84.0027	0.579996	1e-06	1e-06	1e-06
CUFF.123096.3	1.65891	3.20698	1e-06	1e-06	0.173537	2.02226	1e-06	1.13319
CUFF.123102.1	10.8755	16.2259	6.59557	22.9451	1.06102	2.80968	3.00202	1e-06
CUFF.123284.1	0.490778	0.183037	1e-06	0.0314682	1e-06	3.2916	0.578613	0.420266
CUFF.123284.2	0.879548	0.423095	1.72766	0.0590306	1e-06	0.913044	0.798662	0.546212
CUFF.123305.3	4.82472	0.2928	1e-06	0.674093	1e-06	0.220482	1e-06	1e-06
CUFF.123356.1	0.976456	2.33134	1.56821	5.34311	1e-06	0.0218395	1e-06	0.159871
CUFF.123356.2	1e-06	1e-06	0.409088	0.491342	0.0363524	0.128741	1e-06	1e-06
CUFF.123476.1	1e-06	0.718795	1.80734	1.19202	0.0831226	1e-06	1e-06	1e-06
CUFF.123484.1	2.70725	2.10636	0.771599	2.177	1e-06	0.0577559	1e-06	1e-06
CUFF.123484.2	1.22511	0.840858	0.807734	0.989164	1e-06	1e-06	1.14421	1e-06
CUFF.123484.3	1e-06	1.48295	3.25795	4.40595	1e-06	0.0507215	1e-06	1e-06
CUFF.123524.1	1e-06	1.00347	1.39858	2.1009	1e-06	1e-06	0.710351	1e-06
CUFF.123524.2	1e-06	0.675455	1.51417	2.79179	1e-06	1e-06	0.218387	1e-06
CUFF.123592.1	0.897198	2.64626	2.60405	2.13852	1e-06	0.0199453	1e-06	1e-06
CUFF.123592.2	1.67543	1e-06	2.49678	2.49187	1e-06	1e-06	1e-06	1e-06
CUFF.123592.3	2.2353	2.35329	4.65134	7.38094	1e-06	1e-06	1e-06	1e-06
CUFF.123633.1	0.408568	0.537874	0.995745	1.20229	1e-06	0.285152	0.188746	2.16707
CUFF.123698.1	1e-06	0.967939	1e-06	0.898042	1.69343	0.995504	0.194775	1e-06
CUFF.123721.1	0.985354	0.386508	2.17232	1.42659	1e-06	0.137977	1e-06	1e-06
CUFF.123758.1	7.14808	5.91905	4.83334	0.45761	0.0719828	2.64714	1e-06	0.407266
CUFF.123770.1	21.8563	102.844	41.492	27.3707	20.6085	130.389	200.508	26.074
CUFF.123864.2	6.89861	16.3948	11.1735	14.7829	4.94534	1e-06	9.51244	4.74126
CUFF.123917.1	0.435935	0.365273	1e-06	3.57653	1e-06	1e-06	1e-06	1e-06
CUFF.123918.3	4.95581	3.19562	4.56099	6.21447	0.154973	0.188826	1e-06	1e-06
CUFF.123920.1	0.997738	0.722448	1e-06	5.84202	1e-06	1e-06	1e-06	1e-06
CUFF.12399.1	0.330896	0.394471	1e-06	2.06387	0.0100822	0.022873	0.772954	1e-06
CUFF.12399.2	1.53767	1.26311	1.1988	8.81521	1e-06	0.281875	0.0467819	0.0325867
CUFF.124048.1	0.748193	0.42219	1.89124	2.56695	0.653967	2.95098	1.55005	2.24666
CUFF.124051.1	4.63901	1e-06	0.531667	0.373203	1e-06	1e-06	1e-06	1e-06
CUFF.124052.2	3.24227	0.482979	1e-06	1e-06	1e-06	1e-06	1e-06	1e-06
CUFF.124138.1	1.38134	2.73383	0.732048	1.54541	1e-06	2.17342	1e-06	1e-06
CUFF.124190.2	0.87566	0.575342	0.460666	0.0958017	1e-06	1e-06	1e-06	2.08578
CUFF.124194.2	1e-06	4.70548	1e-06	1e-06	1e-06	1e-06	1e-06	1e-06
CUFF.124220.1	8.42892	2.10688	2.13089	1e-06	1e-06	1e-06	2.57978	1e-06
CUFF.124246.1	2.02209	0.67406	1e-06	0.267676	1e-06	7.83444	2.18745	0.369687
CUFF.124279.1	1e-06	1e-06	1e-06	1e-06	1e-06	1e-06	1e-06	1e-06
CUFF.124328.2	229.655	99.9995	110.57	10.9053	20.9865	29.4732	18.5605	19.2229
CUFF.124336.1	1e-06	0.525937	0.140046	1e-06	1.93024	0.286322	0.357156	0.314527
CUFF.124371.1	0.332265	0.382024	0.399619	0.353784	2.03714	0.345173	0.605145	1.61849
CUFF.124443.1	0.60759	0.755585	0.579922	0.723542	2.1984	1e-06	0.217241	0.777577
CUFF.124509.1	2.45194	4.96807	4.08957	3.32095	1e-06	2.39883	0.982277	1e-06
CUFF.124535.3	1.04101	0.392801	0.762874	1e-06	0.714393	2.64885	1.57161	1e-06
CUFF.124536.1	1e-06	0.647486	1.16775	0.828941	0.421825	0.548975	0.0822172	1e-06
CUFF.124538.1	2.41477	6.21285	1.53917	5.13573	1e-06	3.12585	2.1988	0.410098
CUFF.124666.1	3.44719	3.16412	3.17607	1e-06	1e-06	4.38737	1e-06	1e-06
CUFF.124681.1	1e-06	1.09976	3.73452	1e-06	1e-06	0.825845	1e-06	1e-06
CUFF.124820.2	644.42	363.584	534.992	95.5401	1e-06	1e-06	1e-06	1e-06
CUFF.124820.3	214.657	183.219	178.45	40.2111	1e-06	1e-06	1e-06	1e-06
CUFF.124852.1	1e-06	6.02309	1e-06	1.15266	1e-06	0.469705	0.539788	0.0740051
CUFF.124914.2	1e-06	0.600644	1.74639	1e-06	1e-06	1e-06	1e-06	1e-06
CUFF.124987.2	1.6277	7.7114	1.63807	1e-06	1.99946	5.88134	6.87285	3.39966
CUFF.125038.1	1.56814	1e-06	1.52801	1e-06	8.1621	1e-06	10.9663	1e-06
CUFF.125124.1	2.62921	1.6944	0.241432	0.0883432	1e-06	2.16229	0.107669	1e-06
CUFF.125125.1	7.7493	3.01883	3.65132	0.445856	15.2694	35.2839	32.7776	15.3765
CUFF.125132.1	0.494143	3.23844	1.5801	1.22759	1e-06	0.175246	0.760665	0.0387749
CUFF.125225.4	1e-06	1e-06	3.34971	1e-06	2.46524	2.69317	1e-06	1e-06
CUFF.125358.1	1.51855	2.79913	1.51543	1.93766	1e-06	1.6308	1e-06	1e-06
CUFF.125370.1	2.65149	1.66327	0.165974	1e-06	0.511464	0.352748	1e-06	1e-06
CUFF.125516.2	3.30859	10.3186	13.8361	14.9491	1e-06	2.18652	1e-06	1e-06
CUFF.12563.1	3.32118	1e-06	1e-06	1e-06	1e-06	1e-06	0.778008	0.220689
CUFF.12563.3	4.53972	0.381487	0.907847	1e-06	1e-06	0.314715	0.198961	1e-06
CUFF.125630.1	1e-06	0.197802	1e-06	1e-06	1.35213	1.31786	1.56114	1.46735
CUFF.125639.1	1.06331	5.10466	3.98312	2.29733	4.83391	4.90199	2.6859	3.3793
CUFF.125647.1	0.373817	1e-06	2.46382	1.56289	5.64146	1e-06	1e-06	1e-06
CUFF.125647.2	0.68873	3.08957	1e-06	1.65515	1e-06	0.512363	0.850668	2.59294
CUFF.125648.1	0.737165	1e-06	1e-06	1.0714	3.37519	0.438056	4.7692	6.26023
CUFF.125668.1	1.2421	6.57446	6.2333	10.9518	1e-06	0.302608	0.582325	1e-06
CUFF.125733.1	0.288872	0.194226	1e-06	1e-06	0.905249	0.382362	0.44032	1.98514
CUFF.125825.1	1.39695	1.95406	3.37179	5.7128	1.67181	0.269422	1e-06	1e-06
CUFF.125890.2	1.52685	2.44498	0.507128	0.335511	1e-06	0.55004	1e-06	1e-06
CUFF.125985.1	0.549037	0.443064	0.608385	0.498213	0.673151	0.486727	0.83607	1e-06
CUFF.125985.2	3.07127	2.06226	2.29425	1.46962	2.40462	2.66085	1.08485	1.54992
CUFF.12603.1	0.389715	1.12508	3.44129	2.65273	1e-06	1e-06	1e-06	1e-06
CUFF.126175.1	1.85242	1.59038	1.76497	6.9838	1e-06	1e-06	0.0960559	1e-06
CUFF.12618.1	1.20094	30.5012	48.205	76.5841	2.96775	13.1868	5.21264	3.01678
CUFF.126214.1	0.954959	1.06596	1.06185	5.64789	1e-06	0.0272795	0.0203886	1e-06
CUFF.126214.2	3.40839	3.89171	6.17912	7.28517	1e-06	0.0282937	1e-06	1e-06
CUFF.126366.1	0.85085	4.3296	7.26597	7.80092	1e-06	1e-06	0.710606	1e-06
CUFF.126454.1	1e-06	1e-06	0.513191	1e-06	0.203014	0.683342	0.439445	0.598182
CUFF.126460.1	3.0752	1.13351	2.51927	1e-06	0.535337	5.87433	0.633038	1e-06
CUFF.126460.2	31.2383	18.1098	17.774	8.35939	1e-06	5.82921	3.64081	1e-06
CUFF.126553.2	148.293	259.85	798.234	59.9048	64.9146	422.875	442.876	56.8683
CUFF.126582.1	1e-06	164.228	53.9372	227.623	1e-06	1e-06	138.753	1e-06
CUFF.126597.2	343.518	150.005	199.798	64.0944	220.56	117.426	112.837	229.169
CUFF.126614.1	2.70612	18.8384	7.69505	41.9007	1e-06	1e-06	1e-06	1e-06
CUFF.126752.1	1e-06	1e-06	1e-06	12.2493	1e-06	9.68413	7.32007	1e-06
CUFF.126754.1	1e-06	1e-06	1e-06	1e-06	1e-06	1e-06	1e-06	1e-06
CUFF.126792.1	2.53248	1.60603	1.41081	2.83659	1e-06	1e-06	1e-06	1e-06
CUFF.126953.2	1.99586	2.33694	1.54413	1.41773	0.0388469	1e-06	0.100775	1e-06
CUFF.127056.4	9.90429	16.2546	7.05642	0.232601	1e-06	1e-06	1e-06	1e-06
CUFF.127065.2	3.81543	9.371	5.24718	2.4653	0.454269	4.48739	5.39557	3.25464
CUFF.127072.1	1.37224	0.549517	2.11042	3.36517	1e-06	0.522021	1e-06	0.0334116
CUFF.127139.1	0.943437	1.46527	1.31325	0.953244	1e-06	0.313124	0.147371	0.369973
CUFF.127227.1	592.207	404.93	383.533	473.698	387.585	698.899	709.785	429.372
CUFF.127233.3	0.0530695	0.669304	2.0153	2.72904	0.026987	0.0603676	0.113706	1e-06
CUFF.127235.1	1e-06	1e-06	0.435199	1.38109	0.037556	1e-06	1e-06	1e-06
CUFF.127236.1	1e-06	1e-06	1e-06	1e-06	1e-06	1e-06	1e-06	1e-06
CUFF.127343.1	1e-06	1e-06	1e-06	1e-06	1e-06	1e-06	1e-06	0.61803
CUFF.127395.1	1e-06	0.553853	0.94425	1e-06	1e-06	1e-06	0.946173	1e-06
CUFF.127458.2	1.09901	0.314808	0.470923	0.640339	1.81786	1.03886	1e-06	0.847372
CUFF.127462.2	1e-06	1e-06	1.49553	1e-06	18.1338	1e-06	1e-06	11.3968
CUFF.127467.1	0.821597	0.628807	0.306722	2.17381	1e-06	1e-06	0.0368572	0.0862993
CUFF.127468.1	0.735984	1e-06	0.445233	1e-06	0.595527	2.73503	2.08248	0.664069
CUFF.127489.1	48.7346	41.7046	12.6189	2.36592	0.39354	8.73663	5.26918	1e-06
CUFF.127502.2	1e-06	1e-06	1e-06	1e-06	5.65207	1e-06	3.23924	3.61372
CUFF.127525.1	1e-06	1e-06	1e-06	1e-06	1e-06	1e-06	1e-06	1e-06
CUFF.127602.1	0.208945	1e-06	1e-06	1e-06	9.62621	0.415974	0.614907	0.228855
CUFF.127610.2	1e-06	3.29465	2.39745	2.4209	9.91923	9.3054	15.8545	10.7336
CUFF.127675.1	1.49783	2.16289	3.21874	2.48528	0.0860499	0.59845	0.698355	1e-06
CUFF.127679.1	0.0488494	0.0358779	1.29129	0.0616009	4.39595	0.182518	0.450633	0.457466
CUFF.127780.1	1.28266	0.82771	1.39639	2.49895	1e-06	0.0888575	1e-06	1e-06
CUFF.127878.1	1.72806	1.53402	2.82624	1e-06	1e-06	1.68443	1.38483	0.161757
CUFF.127919.1	1e-06	0.225173	1e-06	1e-06	6.05112	2.63219	5.00994	3.13769
CUFF.128121.2	0.306172	1.29649	2.24949	1.01331	0.034241	0.0799239	1e-06	1e-06
CUFF.12815.1	1.97679	1.07835	1e-06	3.44133	1e-06	6.86522	6.89264	17.2894
CUFF.128322.2	0.139721	1.64415	0.716567	1e-06	1e-06	1e-06	0.928804	1.97146
CUFF.128331.3	1.6882	1.51242	1e-06	2.4978	0.162405	1e-06	0.978582	1e-06
CUFF.128332.1	1e-06	0.740728	0.811732	1.94273	0.0217275	1.44209	0.378072	1e-06
CUFF.128351.1	0.802342	0.817342	1.07605	3.40025	0.101636	0.252899	1e-06	1e-06
CUFF.12837.1	3.02427	0.459775	1e-06	0.646883	3.08147	1.31932	3.57057	2.53476
CUFF.128389.3	1e-06	1e-06	1e-06	1e-06	3.93665	0.258877	0.52465	0.474325
CUFF.128404.4	1e-06	0.949463	2.02161	1e-06	5.26653	1e-06	6.94277	3.28295
CUFF.128430.1	5.55344	1e-06	6.11273	1e-06	3.86561	1e-06	2.45476	2.47512
CUFF.128546.1	0.960383	2.28538	1.76681	3.3192	0.079274	1e-06	1e-06	1e-06
CUFF.128605.1	24.6855	1e-06	9.39092	1.7312	1.64553	35.0138	18.1845	1.13462
CUFF.128820.2	1e-06	1e-06	1e-06	1e-06	3.39079	1e-06	3.67992	1e-06
CUFF.128888.1	4.29553	1e-06	1e-06	1e-06	1e-06	0.65534	1.37609	1e-06
CUFF.128942.2	1e-06	2.28723	2.96536	7.66097	0.213844	1e-06	1e-06	1e-06
CUFF.128942.3	2.37933	1.96445	4.65521	5.95272	1e-06	0.162861	1e-06	0.0511172
CUFF.128946.2	2.21196	1e-06	2.5577	5.20447	1e-06	0.747327	0.114745	1e-06
CUFF.128946.3	1e-06	2.65603	1e-06	1e-06	1e-06	1e-06	1e-06	1e-06
CUFF.128948.1	0.788093	1.23763	1.61991	3.78115	1e-06	0.0299528	0.0117164	1e-06
CUFF.128963.2	2.13955	1.97612	1.28717	4.74109	0.995585	1.12162	2.33351	2.15121
CUFF.129038.4	1e-06	1e-06	1e-06	1e-06	0.126061	3.13114	0.371322	1e-06
CUFF.129038.6	1e-06	0.515027	1e-06	1e-06	1e-06	1e-06	1e-06	0.0674788
CUFF.129061.1	2.72827	0.386511	2.20617	1.43664	0.604353	1e-06	1e-06	1e-06
CUFF.129094.3	1e-06	5.21533	6.86997	1e-06	2.83498	1e-06	4.1028	0.101726
CUFF.129173.2	0.751924	0.884008	0.568486	1.35629	1e-06	1e-06	1e-06	1e-06
CUFF.129173.3	2.28057	0.739763	1.49772	1e-06	1e-06	1.49727	1e-06	1e-06
CUFF.129199.1	0.186345	1e-06	1e-06	1e-06	0.606609	4.57288	1.02115	0.149327
CUFF.12924.1	1.57294	2.23196	2.73758	0.826026	1e-06	1e-06	1e-06	1e-06
CUFF.129280.1	6.86053	3.94923	9.96812	3.3799	0.149299	0.179471	0.164462	1e-06
CUFF.12934.2	0.0500724	1e-06	1e-06	2.3214	0.0713482	1.92669	0.0369016	1e-06
CUFF.129360.1	0.254343	0.45879	0.356805	0.149511	3.2773	0.0504842	1.40213	2.6294
CUFF.129373.1	13.4464	15.3297	12.2147	17.4936	3.72634	16.4909	1e-06	1.83557
CUFF.129496.1	1.52441	0.692572	0.0957964	0.0569412	5.90848	1.60929	1.06209	0.349022
CUFF.129536.1	0.10266	0.241009	1e-06	1e-06	1.08205	1.18678	0.303996	0.713013
CUFF.129562.1	1e-06	0.760368	0.0592996	0.746376	0.335251	5.21325	2.56793	0.737512
CUFF.129588.3	0.112285	1e-06	2.18761	2.05649	1e-06	1e-06	1e-06	1e-06
CUFF.129633.1	1e-06	1e-06	1e-06	1e-06	4.51989	0.579993	3.02431	2.83528
CUFF.12965.1	1.41181	2.3229	1.2305	0.883547	1e-06	0.804253	1e-06	1e-06
CUFF.12965.2	2.25602	8.49287	8.38339	26.8182	1e-06	16.8956	0.0535378	1e-06
CUFF.12967.1	1e-06	1e-06	1e-06	1e-06	10.3063	1e-06	0.239093	0.832714
CUFF.129681.1	1.13187	1.77473	3.23043	1.61442	1e-06	1.3285	1e-06	0.37465
CUFF.129703.1	0.933145	0.986378	0.870683	0.7821	0.0869398	0.245464	0.686684	0.19598
CUFF.129718.1	1e-06	0.914336	1e-06	1e-06	2.22386	5.44534	5.23137	1.85559
CUFF.129742.1	1e-06	1e-06	1e-06	1e-06	1e-06	1e-06	1e-06	1e-06
CUFF.129752.1	2.3143	1e-06	1e-06	1e-06	1e-06	1e-06	1e-06	1.30113
CUFF.129752.2	1.32178	1e-06	1.72768	1e-06	0.687692	1e-06	1e-06	1e-06
CUFF.129752.3	5.19965	5.52873	4.08145	3.06194	1e-06	3.86287	2.61336	1e-06
CUFF.129752.4	1.46072	1e-06	1.63121	1e-06	1e-06	1e-06	1e-06	0.809419
CUFF.129778.1	0.103395	1.30359	0.216025	2.77675	3.3998	3.60588	6.84341	0.65048
CUFF.129779.1	1e-06	1e-06	1e-06	1e-06	1e-06	1e-06	1e-06	0.122218
CUFF.129794.4	1.49198	2.02	3.15545	6.84372	0.47037	1e-06	1e-06	1e-06
CUFF.129826.1	0.895013	1e-06	1e-06	1e-06	2.30102	2.00233	5.50683	1.94873
CUFF.129826.2	1e-06	1e-06	1e-06	1e-06	1.99155	1e-06	0.799655	1.29069
CUFF.129899.2	1.83953	0.754123	2.22421	1.23324	1e-06	1.36839	0.477012	1.13975
CUFF.129947.1	193.131	134.827	296.882	956.84	1e-06	80.226	123.314	69.3514
CUFF.130017.3	35.5248	20.3888	17.7499	19.6974	20.6261	94.1886	83.5917	12.7191
CUFF.130025.1	1e-06	1e-06	3.86278	1e-06	1e-06	1e-06	1e-06	1e-06
CUFF.130025.2	1.88309	1.25048	1e-06	3.06567	1e-06	0.318884	1e-06	1.44904
CUFF.130045.1	2.58071	3.46893	4.39927	16.5976	0.332978	6.43433	4.74729	0.662502
CUFF.130065.1	1e-06	1e-06	1e-06	1e-06	1e-06	0.0883199	0.106042	0.0246235
CUFF.130124.1	2.56096	1.43047	0.588332	0.329884	2.21779	0.827876	0.531858	0.505548
CUFF.130126.1	1.21402	0.837208	2.07502	0.346822	1e-06	1e-06	1e-06	1e-06
CUFF.130133.1	1e-06	0.156622	0.56426	0.211497	4.02542	6.60567	3.42733	1.13835
CUFF.130214.3	1.75848	4.62162	1e-06	1e-06	1.97015	11.544	5.2881	5.99925
CUFF.130217.1	1e-06	0.584846	1e-06	1e-06	3.27563	2.87283	1e-06	1.07579
CUFF.130248.3	0.0243448	0.0262279	1e-06	1e-06	0.627934	0.400861	1.26433	0.950737
CUFF.130249.1	1e-06	1e-06	1e-06	1e-06	1e-06	1.01253	1.86827	1e-06
CUFF.130259.1	2.42273	1.86967	2.23473	1e-06	1e-06	0.269297	0.0978426	1e-06
CUFF.130259.2	0.604887	1.06884	0.875667	0.880958	0.0506133	1e-06	1e-06	1e-06
CUFF.13028.3	14.8623	1e-06	25.8169	68.9181	1.6349	1e-06	0.489452	1e-06
CUFF.130309.1	0.775977	0.571956	1e-06	0.286183	0.155437	2.5095	3.92911	0.572375
CUFF.130361.1	2.16867	0.932663	1e-06	1e-06	3.26983	0.774253	0.373617	0.746932
CUFF.130361.2	3.40369	1e-06	1.78433	0.99088	0.980947	3.17692	1e-06	1e-06
CUFF.130370.2	1e-06	0.402094	0.149344	1e-06	3.37528	0.883949	1.12583	1.7819
CUFF.130389.1	1.62561	1.85826	2.94569	0.611085	0.137165	1.99957	0.513652	1e-06
CUFF.130389.2	1e-06	1e-06	1e-06	1.48856	1e-06	7.85459	0.708178	1e-06
CUFF.130440.1	5.79257	1e-06	6.72949	1e-06	12.4926	1e-06	1e-06	6.20646
CUFF.130456.1	1e-06	1e-06	1e-06	1e-06	2.57955	1.33835	0.699341	1e-06
CUFF.13053.1	1.69675	3.97769	1.53605	0.804378	1e-06	1.84553	0.210967	1e-06
CUFF.130742.1	0.259724	0.285378	0.265946	4.57675	1e-06	1e-06	1e-06	1e-06
CUFF.130745.1	0.0424656	0.0799393	1e-06	1e-06	13.3628	13.1964	17.8104	18.024
CUFF.130745.2	1e-06	0.443533	1e-06	1e-06	1.8773	7.45366	4.45854	4.84986
CUFF.130784.1	0.586531	0.269254	1e-06	1e-06	0.237598	1.07867	1.92287	0.592915
CUFF.130845.1	1e-06	1e-06	1e-06	1e-06	0.593332	0.0321067	0.2035	1e-06
CUFF.130849.1	2.38554	0.448527	1.23176	0.848886	1e-06	1e-06	0.430946	1e-06
CUFF.130948.1	0.945419	0.99755	0.555641	0.101812	0.806761	0.39708	0.683767	0.784468
CUFF.130962.1	1.1566	0.398247	3.02344	1.76307	1e-06	1e-06	1e-06	1e-06
CUFF.130962.4	1e-06	1e-06	1.46106	1.72467	1e-06	1e-06	0.323709	1e-06
CUFF.131004.1	1.35878	0.855012	2.9262	1e-06	0.24412	1e-06	0.0503628	0.203032
CUFF.131020.1	1.722	0.538411	0.36052	1e-06	0.968497	1.14774	4.65418	4.96544
CUFF.131073.1	4.09558	1.71846	1e-06	5.72686	0.072871	0.103148	0.214689	0.561311
CUFF.131073.2	1e-06	3.11627	2.62669	4.77379	1e-06	1e-06	1e-06	1e-06
CUFF.131073.3	1e-06	2.09446	4.5519	3.91683	1e-06	0.170668	1e-06	1e-06
CUFF.131147.1	0.958186	1e-06	3.34427	2.4784	0.0271076	1e-06	1e-06	1e-06
CUFF.131147.2	1e-06	1e-06	1e-06	1e-06	1e-06	1e-06	1e-06	1e-06
CUFF.131147.3	3.63456	3.14087	10.0203	22.72	1e-06	0.182325	1e-06	1e-06
CUFF.131156.1	7.27333	12.2291	1e-06	5.38878	3.69333	46.985	25.2697	6.05196
CUFF.131191.1	0.75531	0.525302	1.39852	1.37964	0.0584931	1e-06	0.0604762	0.162743
CUFF.131356.3	1.53272	1.40768	1e-06	1e-06	1e-06	1e-06	1e-06	1e-06
CUFF.13137.1	0.396088	0.583262	2.74355	0.441296	1e-06	1.77933	0.0494254	1e-06
CUFF.13137.2	3.43989	6.39442	3.57046	13.5313	1e-06	0.299559	1e-06	1e-06
CUFF.131390.1	1e-06	1e-06	1e-06	1e-06	1e-06	4.75159	4.53912	7.74777
CUFF.131394.1	1e-06	1.88616	1.53687	3.93988	1e-06	1e-06	1e-06	1e-06
CUFF.131394.2	1.07214	1.19281	1.59516	3.04037	1e-06	0.0655155	1e-06	1e-06
CUFF.131432.1	2.00546	1.35141	0.753638	2.04338	1e-06	1e-06	1e-06	1e-06
CUFF.131467.1	1.07145	1.36525	2.20276	1.19225	0.0588901	0.223611	1e-06	0.0520302
CUFF.131479.1	12.8997	19.8913	40.2325	35.8623	1e-06	1e-06	1e-06	0.039467
CUFF.131490.2	62.4777	45.1407	45.174	38.4802	44.5236	58.3705	90.5709	28.5041
CUFF.131523.1	32.4461	25.6504	16.8624	5.00135	13.4551	6.65973	1e-06	30.7718
CUFF.131566.2	0.708423	0.148445	0.823205	1.8876	9.05161	6.69214	11.9257	11.5832
CUFF.131686.1	1e-06	2.46174	1.35933	2.32456	1e-06	0.438016	1e-06	1e-06
CUFF.131688.1	2.33186	2.83064	4.62922	7.43506	0.0389932	0.11481	0.00608223	1e-06
CUFF.131805.1	0.825295	1e-06	1.33184	2.54706	1e-06	1e-06	1e-06	1e-06
CUFF.131843.2	1e-06	1e-06	1e-06	1e-06	173.243	5.87575	51.5001	43.0966
CUFF.131883.1	5.70034	5.9811	11.83	15.1554	0.139521	0.065225	1e-06	1e-06
CUFF.131933.2	1.48163	2.48166	9.41251	18.1593	1e-06	0.715057	1e-06	1e-06
CUFF.131933.3	4.17646	4.08639	11.5721	23.2732	1e-06	1e-06	1e-06	1e-06
CUFF.131933.4	1e-06	2.59136	3.29607	13.1526	1e-06	1e-06	1e-06	1e-06
CUFF.132052.1	1e-06	1.02603	1e-06	1e-06	1e-06	1e-06	1e-06	1e-06
CUFF.132074.1	1e-06	3.68306	0.750153	7.7248	1e-06	0.376468	1e-06	0.21082
CUFF.132120.1	0.331072	1.73931	2.23862	2.22246	1e-06	0.28439	0.133594	1e-06
CUFF.13214.1	1e-06	1e-06	1.06596	1e-06	1e-06	1.72327	0.97353	0.96214
CUFF.132386.1	0.719319	1e-06	1.13428	3.6262	1e-06	0.0541934	0.0223321	0.0511588
CUFF.132409.1	14.6361	10.5059	24.64	22.3867	1e-06	1.08778	0.0299908	1e-06
CUFF.13241.3	46.6001	1.92505	1e-06	1e-06	14.4391	10.7204	1e-06	13.4498
CUFF.132559.2	4.14242	1e-06	18.6257	45.8441	1e-06	1e-06	0.474527	0.189901
CUFF.13266.1	0.95411	2.07468	2.50743	0.811686	1e-06	1e-06	1e-06	1e-06
CUFF.13266.2	2.46768	1.81005	0.571334	3.85727	1e-06	1e-06	0.154103	1e-06
CUFF.132758.1	0.534226	0.415829	0.323953	0.443587	5.22624	2.36703	2.63965	0.670571
CUFF.132759.1	1e-06	0.668894	0.262096	0.328562	1e-06	1e-06	1.05031	1e-06
CUFF.132806.1	1e-06	0.46158	0.218946	0.481294	24.9386	0.61814	2.14882	4.26789
CUFF.132825.2	12.7676	14.4987	10.3307	1e-06	1e-06	1e-06	1e-06	1.86047
CUFF.132837.1	0.72203	1e-06	1.48701	1.00538	0.0911764	1e-06	0.344592	0.0935079
CUFF.132837.2	3.01167	4.71485	3.31742	6.27769	1.35327	4.37093	0.680487	1.6797
CUFF.13293.1	0.116022	1.32173	2.8295	7.44302	1.31707	4.41406	0.721617	1.45415
CUFF.132976.3	1e-06	0.129848	1e-06	0.020629	0.131279	0.533794	2.75289	0.944459
CUFF.133040.1	6.2994	10.5944	13.7566	28.7132	1e-06	5.33056	3.53047	1e-06
CUFF.133152.1	2.34928	3.7159	3.44322	5.57741	0.258853	0.209762	1e-06	1e-06
CUFF.133158.1	0.795501	0.73103	1.02177	3.65497	1e-06	1e-06	1e-06	1e-06
CUFF.133158.2	1.832	2.61489	2.76955	5.89206	1e-06	1e-06	1e-06	0.0783245
CUFF.133185.3	1e-06	1.0491	1e-06	4.10873	1e-06	1e-06	1e-06	1e-06
CUFF.133232.1	0.765921	10.226	3.3353	5.24928	7.77301	22.0621	12.1082	8.8128
CUFF.133232.2	1e-06	1e-06	1e-06	1e-06	10.6011	1e-06	1e-06	0.623678
CUFF.133238.1	1e-06	1e-06	5.64337	2.39036	0.0193821	1e-06	0.0363232	0.0813874
CUFF.13328.2	1e-06	1e-06	9.08969	1e-06	1e-06	3241.79	10.6897	1e-06
CUFF.13328.3	0.368751	8.81438	17.3578	23.9541	1e-06	2869.09	5.80346	1e-06
CUFF.133300.1	1e-06	1e-06	1e-06	1.10544	0.293148	1e-06	0.703782	1e-06
CUFF.133300.2	1e-06	1e-06	1e-06	1e-06	1e-06	1.79009	2.85886	2.70166
CUFF.133300.3	0.507963	1e-06	1e-06	0.927259	0.610558	1e-06	0.860286	0.511067
CUFF.133340.1	5.12494	11.6342	13.2735	33.9513	1e-06	1.2449	1e-06	1e-06
CUFF.133389.1	0.765963	1e-06	1e-06	0.287239	0.104326	1.08941	2.21511	0.582036
CUFF.133391.1	1e-06	1e-06	1e-06	1e-06	5.37677	6.86747	9.74653	3.9758
CUFF.133479.5	57.4353	86.9595	108.206	206.08	1e-06	3.79275	1e-06	0.0642069
CUFF.133489.1	1e-06	0.491588	1.81941	3.35983	1e-06	1e-06	1e-06	1e-06
CUFF.133521.1	0.525877	0.532692	1.20879	1.49949	0.0140456	1e-06	1e-06	1e-06
CUFF.133521.2	4.80985	4.57994	5.90533	16.2622	0.0746879	0.0818269	1e-06	1e-06
CUFF.133524.1	1.49173	3.90829	1e-06	9.11546	0.0247019	0.766533	0.0542407	0.0688765
CUFF.133532.1	1.10582	1.51324	2.1726	6.75014	0.0231694	0.0821317	0.0183433	1e-06
CUFF.133532.2	2.61661	6.94031	6.93565	4.48382	0.137758	0.273754	1.42906	1e-06
CUFF.133671.1	0.688124	1.09254	0.730105	1e-06	0.0611897	0.9635	1.19126	0.0376735
CUFF.133679.1	0.255989	1.11078	4.4655	1e-06	1e-06	1e-06	1e-06	0.16596
CUFF.133679.2	3.44524	1.79176	5.31187	1e-06	1e-06	1e-06	0.603699	1e-06
CUFF.13372.1	3.51735	0.0884047	0.509344	2.32449	1e-06	0.0182382	1e-06	0.0350183
CUFF.133721.3	12.3709	43.1527	19.0193	8.60139	1e-06	8.363	1e-06	1e-06
CUFF.133728.2	16.0069	13.3758	26.4928	35.3332	1e-06	1e-06	1e-06	1e-06
CUFF.13374.1	0.206653	0.699893	0.249272	2.65874	1e-06	1e-06	1e-06	1e-06
CUFF.133859.1	2.70328	0.306729	1.14293	4.59088	1e-06	1e-06	0.131488	1e-06
CUFF.13388.1	0.610775	1.03959	0.477491	4.04959	1e-06	0.209401	1e-06	1e-06
CUFF.13394.1	0.190632	1.44683	1.15944	1.78328	1e-06	0.194583	1e-06	1e-06
CUFF.133988.1	10.6316	13.4298	20.4934	14.325	1.03419	0.516521	1e-06	1e-06
CUFF.134004.1	1.80151	2.43504	4.64643	3.21213	1e-06	0.0861236	1e-06	0.134979
CUFF.134010.1	1.03232	1.62922	1.45554	3.2814	0.00305033	0.309606	0.0216688	0.00418668
CUFF.134069.1	9.45864	3.28056	4.80874	10.4219	1e-06	1e-06	1e-06	1e-06
CUFF.134081.1	11.3153	4.49444	17.2724	7.90227	1e-06	1e-06	1e-06	1e-06
CUFF.134081.2	1.53782	1.22863	2.74861	1e-06	1e-06	0.0164937	1e-06	1e-06
CUFF.134095.1	2.37981	5.20096	2.63997	1e-06	1e-06	2.36488	1.34417	0.793228
CUFF.134095.2	4.66709	3.14495	3.96889	2.74812	0.748499	0.861268	0.492925	1e-06
CUFF.134150.2	0.358492	0.198316	0.734784	1.54052	1e-06	0.0524371	1e-06	1e-06
CUFF.134165.2	1.77976	1e-06	1e-06	0.115219	1e-06	2.84706	0.841566	1e-06
CUFF.134270.2	1e-06	15.8248	4.80323	6.33387	18.5469	26.867	29.6157	14.4699
CUFF.134293.1	1e-06	73.3016	1e-06	36.2913	6.97119	1e-06	21.5215	7.87769
CUFF.134293.2	203.923	77.3313	142.547	36.7814	1e-06	68.5123	15.3228	1e-06
CUFF.134321.1	22.6391	38.2701	72.4638	1e-06	1e-06	1.03255	0.254804	0.0994664
CUFF.134341.3	17.6566	32.0649	24.9468	13.6036	1e-06	1e-06	1e-06	1e-06
CUFF.134345.1	0.803988	0.192571	0.169874	0.49528	1e-06	0.700582	1.3245	1.52248
CUFF.134515.2	1e-06	0.590076	2.67803	2.42961	1e-06	1e-06	1e-06	1e-06
CUFF.13459.1	2.35209	1e-06	2.41598	16.5697	1e-06	1074.71	1e-06	1e-06
CUFF.13459.2	1.29006	1.68855	3.06705	3.44663	1e-06	1e-06	1e-06	0.395096
CUFF.134606.1	18.2039	13.7506	13.7429	18.9292	1e-06	1e-06	0.11787	0.112564
CUFF.134607.1	2.95622	5.28868	8.69761	20.027	0.0331209	1.08266	0.113096	0.0227892
CUFF.134635.1	3.8145	1e-06	1e-06	1e-06	7.2399	1e-06	1e-06	11.3329
CUFF.134639.1	0.584447	0.45604	1.97942	1e-06	1e-06	0.429783	1e-06	1e-06
CUFF.134672.2	1.24428	0.449065	1.19813	0.430725	1e-06	1e-06	1e-06	1e-06
CUFF.134691.3	1.33138	0.69344	1e-06	0.122399	1e-06	0.241225	2.25427	0.0930168
CUFF.13477.3	0.75443	0.778705	1e-06	4.50789	1e-06	0.795938	1.78264	1e-06
CUFF.134781.1	6.93987	4.51855	3.14061	1e-06	1e-06	1e-06	1.11021	1e-06
CUFF.134781.2	4.8134	1e-06	4.30557	1e-06	3.36211	1e-06	1.32298	2.20763
CUFF.134781.3	11.8464	3.83605	14.1034	12.235	1.08714	1e-06	3.90325	1.31943
CUFF.134796.1	2.439	2.02082	4.69887	16.5194	0.0229531	0.323769	1e-06	1e-06
CUFF.134796.2	2.70193	5.02417	2.61673	9.48479	0.12062	0.316983	1e-06	1e-06
CUFF.134861.1	2.3931	3.25399	2.05475	1.4234	1e-06	1.78118	0.598773	1e-06
CUFF.134862.1	0.657755	1.62973	1.59397	1.94666	1.2702	2.56515	1.23743	0.390378
CUFF.135128.1	6.29201	3.00711	2.89223	0.913116	0.332927	1e-06	1.36143	1e-06
CUFF.135136.1	1e-06	1.43807	2.19368	3.18004	1e-06	1e-06	1e-06	1e-06
CUFF.135146.2	7.37577	5.46575	4.53807	1.92827	7.8985	4.38705	5.48923	5.86733
CUFF.135185.1	2.37397	3.18105	7.00536	24.8665	0.0232705	0.208999	1e-06	0.0806121
CUFF.135203.2	132.017	51.8104	73.0624	54.4206	154.365	75.6275	92.0925	91.6007
CUFF.135204.1	1e-06	0.923093	1.04026	1.36538	6.20996	1.53963	1.5773	3.14302
CUFF.135322.4	2.30559	0.627586	2.65656	1e-06	1e-06	1e-06	1e-06	1e-06
CUFF.13535.2	0.184427	0.320558	0.0917692	0.238856	46.6227	1e-06	3.62728	5.58968
CUFF.135369.1	2.02501	0.457888	0.8976	1e-06	1e-06	1e-06	0.547341	0.397226
CUFF.135369.3	1e-06	0.588637	4.03873	2.32452	0.416455	1e-06	2.31753	1.07038
CUFF.135388.1	3.85165	1e-06	1e-06	1e-06	1e-06	1.25545	0.31181	0.070472
CUFF.135388.2	1e-06	2.09121	1e-06	1.29849	1e-06	1e-06	1e-06	1e-06
CUFF.13552.3	1e-06	1e-06	1e-06	0.116302	1e-06	4.23555	5.28897	5.33821
CUFF.135623.1	0.363652	1.05624	1.19748	1.66702	1e-06	1e-06	0.0767684	1e-06
CUFF.135659.1	1.67034	0.320732	0.409473	2.1682	1e-06	1e-06	1e-06	1e-06
CUFF.135977.1	1e-06	2.07405	1.89011	1.38262	1e-06	1e-06	1e-06	1e-06
CUFF.135992.1	2.96414	6.93789	9.8811	5.61874	10.0141	4.94494	12.0953	6.49549
CUFF.135992.3	1e-06	1.23512	1e-06	1e-06	1.69317	1.61826	1e-06	1e-06
CUFF.136003.1	2.09388	0.820396	2.65714	1e-06	1e-06	1.80131	2.70055	1e-06
CUFF.13601.1	0.22129	0.41313	2.31816	0.311321	1e-06	1e-06	1e-06	1e-06
CUFF.13601.2	0.311464	0.570098	1.89704	0.10491	0.0105833	0.0236295	1e-06	0.0580739
CUFF.13603.1	1e-06	1.2915	1.76799	5.10005	1e-06	0.866055	0.828777	1.43463
CUFF.13603.2	3.11372	3.15935	6.03855	6.78414	1e-06	1e-06	0.44689	0.136291
CUFF.13603.3	1e-06	1.12106	2.7052	1e-06	1e-06	0.538622	1e-06	1e-06
CUFF.136064.1	5.66384	2.59006	5.01411	2.5705	0.162258	0.366736	1.89615	1e-06
CUFF.13624.2	18.0623	25.2492	36.1177	7.2716	0.403252	0.0665216	1e-06	0.398174
CUFF.136281.1	2.02888	1.8694	0.340782	0.546278	1e-06	2.75202	6.09538	1.58109
CUFF.136375.2	1e-06	2.04854	1e-06	1.99366	1e-06	1e-06	1.67061	1e-06
CUFF.136401.3	0.587194	0.358164	1e-06	0.506667	1.90914	2.63316	1.69705	0.756559
CUFF.136405.1	3.27665	3.18547	3.22633	6.0874	1e-06	1e-06	1e-06	1e-06
CUFF.136595.1	1.74841	0.941257	2.04437	1e-06	0.0222026	0.107401	0.170707	1e-06
CUFF.1367.1	5.88421	7.19619	13.7541	18.0299	1e-06	0.195992	2.03306	0.0304539
CUFF.136729.2	5.58865	1e-06	1.89628	0.365457	1e-06	1e-06	49.7598	1e-06
CUFF.136784.1	1e-06	1.37655	0.38845	1.27543	1e-06	1e-06	1e-06	1e-06
CUFF.136785.1	1.07642	0.478091	0.363821	2.49166	0.0127098	0.0427381	0.0122462	1e-06
CUFF.137076.2	2.35082	2.4824	1e-06	1e-06	0.0709856	1e-06	1e-06	0.174698
CUFF.137110.1	1e-06	1.75008	11.829	1e-06	1e-06	1e-06	1e-06	1e-06
CUFF.137110.2	1.1967	2.51428	1.20904	1e-06	1e-06	1e-06	1e-06	1e-06
CUFF.137141.1	0.377485	1.1049	1e-06	1e-06	1e-06	1e-06	0.0344393	0.141208
CUFF.137142.1	0.917774	1.43475	0.706445	6.14437	1e-06	0.126221	1e-06	0.127408
CUFF.137150.2	1e-06	0.451263	1.47316	1e-06	0.160999	0.563661	0.530904	1e-06
CUFF.137227.1	1e-06	1e-06	1e-06	1e-06	1e-06	1e-06	1e-06	1.87877
CUFF.137229.1	1e-06	1e-06	1e-06	0.993637	1.12399	1e-06	1.15796	1e-06
CUFF.137266.2	1.80723	1.46607	1.0641	3.92235	1e-06	1e-06	1e-06	1e-06
CUFF.137266.3	1e-06	1e-06	0.660579	2.80621	1e-06	1e-06	0.153604	0.095499
CUFF.137283.1	1e-06	1e-06	1e-06	0.26248	4.71992	1e-06	7.51503	8.23788
CUFF.137317.1	1e-06	0.186227	1e-06	1e-06	2.03464	0.168111	1.31598	1.18701
CUFF.137453.1	4.09726	3.97092	2.30859	1.42462	1e-06	0.880704	1e-06	1e-06
CUFF.137453.2	9.40793	6.88487	3.31369	2.08756	1e-06	0.721122	0.302877	1e-06
CUFF.137455.1	57.3599	45.3225	19.4406	1e-06	1e-06	1e-06	4.75329	1e-06
CUFF.137486.2	5.87715	15.7462	25.5746	34.9953	8.00308	1e-06	7.11509	4.82481
CUFF.137504.2	9.83989	12.4327	1e-06	3.95371	1e-06	12.6757	1e-06	1e-06
CUFF.137521.5	1.71941	0.48283	1.90127	1e-06	0.316051	2.2128	1.52158	0.615011
CUFF.137529.4	0.43979	0.71862	2.17112	1e-06	1.53645	1e-06	1.50211	1.20593
CUFF.137530.1	0.70508	0.248734	0.721693	0.638315	1e-06	1e-06	1e-06	1e-06
CUFF.137541.1	1.90302	1e-06	1.11923	1e-06	1e-06	0.743958	1e-06	1e-06
CUFF.137542.1	1.78979	2.2895	2.3254	0.161024	1e-06	1.24753	0.915423	1e-06
CUFF.137547.1	1.79535	2.03262	4.52915	8.77253	1e-06	0.407105	1e-06	1e-06
CUFF.137559.1	1e-06	0.803203	2.02691	1.17461	1e-06	1e-06	1e-06	1e-06
CUFF.137585.1	1e-06	0.393516	0.247555	1e-06	0.0511159	3.77271	0.896512	0.770651
CUFF.137608.1	1.36597	1.88117	0.792692	1e-06	1e-06	0.193448	0.381378	0.233906
CUFF.137637.1	1e-06	1e-06	1e-06	1e-06	3.26839	1e-06	0.713487	1e-06
CUFF.137661.1	1.33462	1.6777	0.955355	1e-06	1e-06	0.582383	1e-06	0.0616035
CUFF.137754.1	1.52403	1e-06	1e-06	1e-06	7.17767	6.2824	3.43186	4.6227
CUFF.137833.1	2.63078	0.635559	0.60129	1.38762	1e-06	1e-06	1e-06	0.200446
CUFF.137834.1	2.45736	1.00252	0.812364	1.51693	1e-06	0.170217	0.216126	1e-06
CUFF.137843.1	0.201002	0.952965	0.124072	0.300293	0.0331124	1.23338	0.210428	2.18712
CUFF.137885.2	1.44805	0.669399	1e-06	1e-06	1.59353	1e-06	2.03442	5.16126
CUFF.137892.2	0.0663626	0.151915	0.0807448	1e-06	1.30577	1.37443	0.249743	1.50901
CUFF.137957.1	1e-06	6.29269	3.01414	8.05036	3.22196	1e-06	6.94151	1e-06
CUFF.138028.1	1e-06	0.696676	1e-06	2.77665	1e-06	1e-06	1e-06	1e-06
CUFF.138062.3	1e-06	0.973735	0.919255	1.4838	0.55219	3.54872	9.38139	2.61615
CUFF.138067.1	1.37501	1.55517	0.830948	0.94424	2.96067	3.08809	3.12706	1.65265
CUFF.138079.1	0.934275	1.87835	0.561036	1.41603	0.689083	1.60944	1.16083	0.228053
CUFF.138163.3	1e-06	1e-06	1e-06	1e-06	2.29945	1e-06	1.58675	5.99918
CUFF.138202.3	3.62374	1e-06	1.73447	2.02458	2.65198	1e-06	1e-06	2.03125
CUFF.138223.1	0.833423	0.162812	0.697118	1e-06	1.34456	1.43666	0.505321	1e-06
CUFF.138223.2	1e-06	0.109994	1e-06	1e-06	1e-06	1e-06	0.204363	1e-06
CUFF.138235.5	0.814659	5.08346	3.18266	8.59841	44.0981	1e-06	1e-06	6.9151
CUFF.138257.1	1e-06	5.18491	3.23177	5.304	1e-06	3.47022	1e-06	1e-06
CUFF.138288.2	2.52174	1.88261	2.34458	1e-06	1e-06	1e-06	1e-06	1e-06
CUFF.138289.5	2.55452	1.169	1.77141	0.767948	1e-06	1e-06	1e-06	1e-06
CUFF.138347.1	0.338552	0.21815	0.087352	1e-06	0.0717301	0.243793	3.84131	0.753661
CUFF.138348.1	1e-06	1.41174	1e-06	1e-06	0.320533	1e-06	4.32967	1e-06
CUFF.138361.1	0.117767	1e-06	0.118876	1e-06	6.7392	1.42064	1e-06	3.43113
CUFF.138404.1	0.232092	0.673027	0.480077	0.440335	1.45362	0.907463	1.13579	1.3437
CUFF.138418.1	1e-06	1.22601	0.710958	1e-06	1e-06	0.428964	0.329542	0.171938
CUFF.138418.2	5.35829	2.22374	1.55928	3.94036	6.32821	1e-06	1e-06	1e-06
CUFF.138522.1	1.57875	1e-06	1.32781	0.374691	0.455199	0.44869	0.0931838	0.0866226
CUFF.138547.2	126.038	85.0666	141.173	48.2161	1e-06	87.8671	57.0892	138.088
CUFF.138608.2	8.83016	9.27852	8.19067	10.1355	6.07201	11.9271	10.07	4.04268
CUFF.138627.2	0.242885	2.2615	1.48067	1.94115	0.207051	0.240496	1e-06	1e-06
CUFF.138644.1	4.3196	2.91284	1.74676	1.39479	0.504084	3.86896	2.56875	3.10883
CUFF.138647.2	5.89715	2.9063	1e-06	3.52674	11.655	3.88874	2.59258	9.1796
CUFF.138691.2	1e-06	7.72147	2.46777	2.09092	20.6624	1e-06	2.32156	8.66362
CUFF.138748.1	1e-06	1.6553	3.96879	6.85379	1e-06	1.24888	0.072755	1e-06
CUFF.138749.1	1.7007	2.11176	1e-06	0.534946	1e-06	1e-06	1e-06	0.289342
CUFF.138749.3	1.44884	2.05224	1.83531	2.2429	0.0533175	0.83451	0.146317	0.347366
CUFF.138776.2	1e-06	0.997518	0.20218	0.294804	0.159435	9.15688	4.39355	0.440205
CUFF.138813.1	820.173	507.035	1e-06	2734.52	1e-06	1e-06	1e-06	1e-06
CUFF.138872.1	3.01376	11.4855	1e-06	22.0782	0.0133462	1.13971	1.06326	0.109883
CUFF.138918.1	80.2527	1e-06	1e-06	1e-06	1e-06	1e-06	1e-06	1e-06
CUFF.138959.1	2.92977	7.00932	2.45738	12.0575	1e-06	24.1168	12.5637	3.83513
CUFF.138979.1	0.078019	0.0708102	0.0136585	1e-06	0.0426787	2.57753	1.27332	0.53384
CUFF.138981.1	1e-06	1e-06	1e-06	1e-06	4.42821	1.72482	1e-06	1.76401
CUFF.138981.2	2.96068	2.59934	2.85759	1e-06	11.1473	25.0205	1e-06	16.345
CUFF.138993.3	6.28696	13.0185	3.2263	7.51022	4.48348	6.46265	3.97615	1e-06
CUFF.139004.2	0.344487	1.1312	1.33025	2.03152	0.663865	1.09422	0.659609	0.401507
CUFF.139005.1	3.34482	1e-06	1e-06	3.36264	1e-06	1e-06	1e-06	1e-06
CUFF.139013.2	2.02174	2.3153	1.02858	0.95397	0.871861	3.62496	2.82905	1.60974
CUFF.139028.1	1e-06	5.86298	28.6149	81.0967	1e-06	0.638268	0.103533	1e-06
CUFF.139033.1	21.7427	16.5285	7.54417	8.50397	2.89042	8.68971	3.00851	1.11912
CUFF.139033.2	5.49505	6.42846	2.2436	5.22405	1e-06	7.51961	1e-06	1.16607
CUFF.139033.3	4.17057	2.50785	2.06946	3.82084	1e-06	2.23747	1e-06	1e-06
CUFF.139054.2	1.51969	3.31642	1e-06	0.548766	6.81171	12.3003	5.40463	5.77609
CUFF.139088.1	3.9819	2.69688	3.02511	6.3224	1e-06	0.189974	1e-06	1e-06
CUFF.139088.2	3.42265	2.33634	1e-06	3.21032	1e-06	1e-06	1e-06	1e-06
CUFF.139088.3	1e-06	3.34592	1.62573	2.26656	1e-06	1e-06	1e-06	1e-06
CUFF.139088.4	0.825186	1.1332	1.0398	1.79713	1e-06	1e-06	1e-06	1e-06
CUFF.139141.1	1e-06	0.880003	0.587237	0.743434	2.17519	2.42204	1.61968	2.20404
CUFF.139152.1	1.35491	2.79087	2.49297	1.87843	6.29334	1e-06	2.97227	1.82606
CUFF.139194.1	97.6868	96.5132	62.8345	30.2937	135.242	129.234	181.358	110.88
CUFF.139209.1	1e-06	1e-06	1e-06	0.135301	0.663238	1.58879	2.24049	2.54795
CUFF.139211.1	12.3704	14.8135	8.66706	3.58259	2.82017	30.5921	12.3154	7.65933
CUFF.139230.1	1.20555	0.864391	0.648318	1e-06	0.733999	0.176549	0.200938	0.310113
CUFF.13929.3	1e-06	7.13547	11.2512	19.2992	0.530602	1e-06	1e-06	1e-06
CUFF.139326.1	1e-06	1e-06	1e-06	0.469476	1e-06	1e-06	1e-06	1e-06
CUFF.139326.2	1e-06	0.404049	1e-06	0.17989	1e-06	1e-06	1e-06	1e-06
CUFF.139327.1	1.06488	1.44358	2.2443	1.31295	1e-06	1.58608	1.95094	1e-06
CUFF.139332.1	0.429669	1e-06	0.777835	0.846932	2.60831	9.97266	2.01656	1e-06
CUFF.139357.2	0.489533	0.379846	0.759492	1e-06	1.01722	2.20659	0.73677	0.861403
CUFF.139464.3	0.113907	0.242238	0.449873	1.34492	1e-06	1e-06	1e-06	1e-06
CUFF.139522.3	1.20775	0.851341	1e-06	2.02348	1e-06	0.194385	1e-06	1e-06
CUFF.139578.4	20.3223	60.7244	44.9656	32.9829	15.7175	48.5319	23.8908	19.8106
CUFF.139653.2	2.28839	4.97811	3.34333	4.49807	1e-06	1.75968	2.8402	2.33894
CUFF.139679.1	0.580736	1.89175	1.79183	8.02698	1e-06	1e-06	1e-06	1e-06
CUFF.139695.1	1e-06	1e-06	1e-06	1e-06	1e-06	1e-06	1e-06	1e-06
CUFF.13971.3	1.12893	1.79752	1e-06	9.19835	1e-06	0.283595	1e-06	1e-06
CUFF.13971.4	7.32473	7.44483	8.92632	29.7569	1e-06	0.21654	0.53568	0.0661971
CUFF.139714.1	1e-06	0.0719665	1e-06	1e-06	3.24823	1.06262	3.08984	1.02234
CUFF.139756.1	0.297168	1e-06	1e-06	1e-06	0.760018	0.275913	0.914564	3.22582
CUFF.139771.1	6.68638	5.2165	6.2182	4.3045	1e-06	0.0927743	1e-06	1e-06
CUFF.139799.1	0.815321	0.327381	1.16516	0.938595	1e-06	1e-06	1e-06	0.00971429
CUFF.139808.1	1.15993	4.47767	5.48052	19.0669	0.0389398	0.0297424	0.0254225	1e-06
CUFF.139808.2	0.797919	1e-06	2.66221	9.56094	1e-06	1e-06	1e-06	1e-06
CUFF.139950.1	5.77762	3.12644	1.6213	1e-06	1e-06	1e-06	1e-06	1e-06
CUFF.140024.1	1e-06	0.530082	1e-06	3.67507	1e-06	0.637852	0.267755	1e-06
CUFF.140041.2	0.95195	1.18927	0.424707	2.52822	1e-06	1e-06	1e-06	1e-06
CUFF.140051.5	1.08637	1e-06	1e-06	5.02504	1e-06	0.585	1e-06	1e-06
CUFF.140054.1	0.206609	0.654257	0.461031	2.30516	1e-06	0.0696077	1e-06	0.145822
CUFF.140074.1	1e-06	1.09354	1.58373	1e-06	1e-06	0.111992	1e-06	1e-06
CUFF.140097.1	1e-06	0.710398	1.01066	1.95615	1e-06	1e-06	1e-06	1e-06
CUFF.140108.1	25.2838	19.5893	23.4705	23.92	1e-06	0.298712	1e-06	1e-06
CUFF.140198.1	1.8186	1.89029	5.49041	11.5681	0.0161404	0.250892	1e-06	1e-06
CUFF.140208.3	2.96213	2.23002	1e-06	0.314176	1e-06	1e-06	1e-06	1e-06
CUFF.140210.1	4.20491	2.78417	7.99766	10.8193	1e-06	1e-06	0.0412688	1e-06
CUFF.140210.2	1.80123	2.2898	2.94321	7.15389	2.80424	0.695107	1e-06	0.0598768
CUFF.140217.1	1e-06	0.196144	0.604584	3.78256	1e-06	1e-06	1e-06	1e-06
CUFF.140269.2	0.166118	0.848565	0.223384	1.4071	1e-06	1e-06	0.161723	0.0994535
CUFF.140340.1	1e-06	1e-06	1e-06	1e-06	1e-06	1e-06	0.075457	1e-06
CUFF.140348.3	1e-06	1e-06	1e-06	1e-06	1e-06	12.9505	1e-06	1e-06
CUFF.140405.1	1e-06	0.324276	1.8328	3.01281	0.115092	1e-06	1e-06	0.0265525
CUFF.140475.1	0.149309	0.415819	0.367182	1e-06	1e-06	0.390878	0.216299	1e-06
CUFF.140475.4	1.57008	0.802718	1e-06	1.52794	1e-06	1e-06	1e-06	0.794011
CUFF.140476.1	1e-06	1e-06	1e-06	1e-06	3.88595	7.46544	8.66258	3.34778
CUFF.140478.1	1e-06	1e-06	0.36172	0.0912431	1e-06	1e-06	1e-06	1e-06
CUFF.140555.1	1e-06	0.779086	0.174834	1e-06	1e-06	1e-06	1e-06	1e-06
CUFF.140639.1	1e-06	1e-06	2.67443	1e-06	1.58809	1.44497	1e-06	1.03771
CUFF.14065.2	10.3282	12.6808	25.3842	42.2889	1.82205	1e-06	0.429842	0.74938
CUFF.140683.1	8.58762	34.7636	23.153	1e-06	1e-06	1e-06	2.06614	1e-06
CUFF.140739.1	0.224757	0.471266	1.81529	3.18508	1e-06	1e-06	1e-06	1e-06
CUFF.140824.2	2.33774	1.20648	1.47955	1.43144	0.351405	1e-06	1e-06	1e-06
CUFF.140826.1	0.822504	1.22099	0.717095	1.36205	1e-06	2.45007	0.780655	1e-06
CUFF.140881.1	1e-06	0.263371	2.91468	4.35535	1e-06	1e-06	1.96488	0.292832
CUFF.140972.3	0.525922	2.11793	1.5636	2.09408	0.951662	1.24237	2.20142	0.993338
CUFF.141008.1	1.97903	3.38205	0.956143	1.04936	0.852644	1e-06	1.1781	0.703422
CUFF.141018.1	1e-06	1e-06	1e-06	1e-06	5.78901	1e-06	1e-06	1e-06
CUFF.141065.1	1.0014	0.512334	1.09257	2.55584	1e-06	0.0326948	0.048489	1e-06
CUFF.141065.2	0.937712	1e-06	2.3109	5.81214	1e-06	1e-06	1e-06	1e-06
CUFF.141084.2	1e-06	0.730005	0.667175	1.9411	0.0834563	0.116019	1e-06	1e-06
CUFF.141084.3	0.533629	1.66212	0.975516	3.34446	1e-06	1e-06	1e-06	1e-06
CUFF.141103.1	1e-06	1e-06	13.1279	14.4143	1e-06	1e-06	1e-06	18.0792
CUFF.141129.1	1e-06	1e-06	1e-06	1e-06	19.394	5.35169	4.51067	4.22262
CUFF.141133.1	1.59975	3.0209	1.49109	2.6297	1e-06	1e-06	1e-06	1e-06
CUFF.141133.2	3.07264	1.97113	3.43558	6.61529	1e-06	1e-06	1e-06	1e-06
CUFF.141134.1	1e-06	1.67019	1e-06	3.77463	1e-06	1e-06	0.543379	1e-06
CUFF.141165.1	3.38355	4.61239	4.69403	1.27296	1e-06	0.106117	1e-06	1e-06
CUFF.141210.1	1e-06	1.12612	1e-06	1e-06	1e-06	0.232418	1e-06	1e-06
CUFF.141211.1	14.9623	16.1426	15.9339	57.6471	1e-06	1e-06	1e-06	1.01451
CUFF.141211.2	1e-06	1e-06	1e-06	3.72018	1e-06	0.30337	1e-06	0.0766204
CUFF.141222.1	1.04303	0.0638771	2.90162	2.18924	1e-06	1e-06	1e-06	1e-06
CUFF.141319.2	0.964903	1e-06	1.18597	1e-06	1e-06	1e-06	1e-06	1e-06
CUFF.141358.1	225.826	1e-06	1e-06	1e-06	1e-06	1e-06	1e-06	1e-06
CUFF.1414.2	2.09495	0.913197	0.994614	2.94563	1e-06	1e-06	0.225614	0.227925
CUFF.141688.1	30.2714	41.9474	72.6936	121.08	1e-06	1e-06	0.330004	1e-06
CUFF.141688.2	1e-06	10.0382	17.6975	41.1342	1e-06	1e-06	1e-06	1e-06
CUFF.141726.1	6.4825	6.49258	6.99315	21.4224	1e-06	0.0974003	0.0723413	1e-06
CUFF.141735.2	9.5787	11.0047	11.6506	51.2704	111.141	32.5641	112.12	158.318
CUFF.141738.1	0.559642	0.193122	0.237076	0.259871	3.40644	2.38914	2.28796	0.251024
CUFF.141738.2	3.85552	2.22078	9.10019	10.5272	1e-06	0.516508	0.517272	1e-06
CUFF.141823.1	6.2765	1e-06	1e-06	16.6132	1e-06	1e-06	1e-06	1e-06
CUFF.141823.2	7.28412	1e-06	1e-06	19.9609	1e-06	1e-06	1e-06	1e-06
CUFF.141824.1	2.39219	2.06739	1e-06	1e-06	0.546652	1e-06	1e-06	0.0880186
CUFF.141824.3	1e-06	1e-06	1e-06	1e-06	1e-06	4.52928	1e-06	1e-06
CUFF.141914.2	2.7258	7.39171	5.7841	1e-06	1e-06	5.04856	5.35996	5.60451
CUFF.141919.1	0.313762	0.252062	0.908783	2.20254	1e-06	0.0155807	0.0155267	1e-06
CUFF.141950.1	1e-06	1e-06	2.79468	1e-06	1e-06	1e-06	1e-06	1e-06
CUFF.141950.2	0.742776	1.37402	1.27516	3.31591	1e-06	1e-06	0.0205487	1e-06
CUFF.141950.3	3.09491	1.10862	1e-06	3.68135	1e-06	1e-06	1e-06	1e-06
CUFF.141950.4	1e-06	1e-06	1e-06	4.55017	1e-06	1e-06	1e-06	1e-06
CUFF.141962.1	0.405675	2.0816	0.950121	1.62689	1e-06	1e-06	1e-06	1e-06
CUFF.141977.1	2.71547	1.44227	3.85347	3.65707	0.0789685	0.385493	1e-06	1e-06
CUFF.142003.1	1e-06	1.53527	1e-06	0.121885	1e-06	0.742273	1e-06	0.140756
CUFF.142052.1	6.32193	1.02908	0.839988	1e-06	13.8119	54.2345	25.2378	1e-06
CUFF.142163.1	1e-06	1e-06	1e-06	1e-06	1.07304	1e-06	1e-06	1e-06
CUFF.142181.2	1.09873	0.602054	1.90551	1.89502	1e-06	1e-06	0.0544021	0.562682
CUFF.142218.1	1e-06	1e-06	1e-06	1e-06	0.0214295	1e-06	0.0968176	1e-06
CUFF.142277.1	0.674644	1.54225	2.4874	3.42596	1e-06	1e-06	1e-06	0.041702
CUFF.142316.1	53.9346	24.3982	16.768	4.5721	1.75412	21.3613	7.47173	5.08258
CUFF.142316.2	25.1074	14.6998	9.92608	4.68075	6.44786	4.66388	1.32953	1e-06
CUFF.142461.1	2.20591	0.689401	2.00114	1.48934	1e-06	1e-06	1e-06	1e-06
CUFF.142462.1	4.68843	1.39873	1e-06	1e-06	1e-06	1e-06	1e-06	1e-06
CUFF.142475.1	1e-06	1e-06	1e-06	0.682836	1e-06	6.81011	6.24077	4.32032
CUFF.142490.2	1e-06	530.311	660.285	323.963	215.433	717.787	578.928	336.818
CUFF.142494.1	4.00664	9.88554	7.33737	6.04417	0.248891	7.22782	1.10988	1.72452
CUFF.142499.1	26.3788	23.1774	1e-06	14.9912	1.36619	16.0808	1e-06	1.44624
CUFF.142510.1	0.622288	0.863824	1e-06	1e-06	0.0417879	0.109209	0.134884	0.078691
CUFF.142514.1	1e-06	1e-06	1e-06	1e-06	0.731152	2.2529	2.19706	0.43175
CUFF.142551.1	1e-06	0.167353	0.269366	1e-06	1e-06	1e-06	1.77608	0.181238
CUFF.142686.2	3.34277	1e-06	0.497927	1e-06	4.96385	21.2779	17.5338	6.21906
CUFF.142711.1	1e-06	1e-06	1e-06	1e-06	46.9099	1.29786	11.0021	26.3171
CUFF.142711.2	0.296037	1e-06	1e-06	0.032694	1e-06	0.466943	1.45402	3.18598
CUFF.142717.1	2.09183	0.675533	0.719963	0.281006	3.14972	18.7528	10.4033	4.06996
CUFF.142744.1	0.301567	5.69586	1.1283	3.44686	1e-06	0.270163	1e-06	1e-06
CUFF.142756.1	0.642951	2.0076	1.91316	2.83002	0.214808	1e-06	1e-06	1e-06
CUFF.142760.2	4.0583	1e-06	1e-06	0.743113	1e-06	0.703969	1.18823	0.472478
CUFF.142792.1	1e-06	17.342	1e-06	10.9736	38.6921	89.2316	130.187	40.0402
CUFF.142867.1	9.00136	7.048	1e-06	11.1346	1e-06	1e-06	0.121235	1e-06
CUFF.142908.1	0.953348	0.635288	0.352927	2.10488	1e-06	1e-06	1e-06	1e-06
CUFF.142915.1	1e-06	1e-06	1e-06	1e-06	16.8059	10.4204	21.5352	1e-06
CUFF.142934.1	163.416	151.892	277.824	615.411	1.12787	1.87862	0.281069	1.80865
CUFF.143016.1	4.4293	5.01105	8.55436	19.4898	1e-06	1e-06	1e-06	1e-06
CUFF.143018.1	2.82178	3.41237	4.47318	21.0334	1.06609	1e-06	0.0227156	0.082943
CUFF.143102.1	1.35659	1.7836	1.67013	3.79377	0.00669847	0.182085	0.104492	1e-06
CUFF.143198.1	4.84157	1.76352	4.63221	4.02321	12.5372	1e-06	4.84455	14.1631
CUFF.143289.2	9.78982	7.97024	10.5203	19.3354	1e-06	1e-06	1e-06	1e-06
CUFF.143346.2	1.02611	1.46018	1.13191	2.33366	1e-06	1e-06	0.0788956	1e-06
CUFF.143395.1	1.38707	0.675294	0.22582	0.29741	0.510388	2.43563	1.27975	0.656376
CUFF.143479.1	1.9073	2.91054	4.69425	3.32582	0.0638949	0.351076	0.0720098	0.159512
CUFF.143538.1	2.90617	0.816128	2.10813	3.54342	1e-06	1e-06	0.0612187	1e-06
CUFF.143606.1	7.38807	2.84937	5.6521	7.34405	0.0806385	3.70257	0.168623	0.0277303
CUFF.143688.2	1e-06	1e-06	1e-06	1e-06	97.9994	1e-06	1e-06	37.433
CUFF.14388.1	15.0857	16.5113	44.5551	1e-06	0.271969	1e-06	0.138029	1e-06
CUFF.14389.1	4.06431	27.5026	40.7917	38.691	2.25907	5.58858	57.5861	1.64607
CUFF.14389.2	4.60186	1e-06	11.127	12.3313	1e-06	0.46872	0.0264431	2.33093
CUFF.143898.1	3.65733	2.27503	3.62663	8.65495	1e-06	0.175804	0.0786655	1e-06
CUFF.143927.1	1.07501	0.467332	0.257933	1e-06	0.403841	0.412463	1e-06	1e-06
CUFF.143982.1	0.685805	1.96368	2.21376	2.77888	1e-06	1e-06	1e-06	0.0729099
CUFF.144009.1	1e-06	1e-06	0.0599561	1e-06	5.0574	1e-06	1e-06	1e-06
CUFF.144070.1	3.24507	4.2006	3.427	4.16442	1e-06	1e-06	11.0905	1e-06
CUFF.144070.2	1.44549	1e-06	1e-06	1e-06	2.72454	1e-06	1e-06	1e-06
CUFF.144118.1	1e-06	0.280171	0.424454	1e-06	0.125163	0.154417	1e-06	0.0516277
CUFF.144120.2	1e-06	9.33634	11.3709	22.6374	0.171608	0.552379	0.11714	0.0630422
CUFF.144235.1	1e-06	1e-06	1e-06	11.7889	1e-06	1e-06	1e-06	1e-06
CUFF.144295.1	4.29066	3.67466	3.57222	7.74055	1e-06	0.0830659	1e-06	1e-06
CUFF.14441.1	1e-06	1e-06	1e-06	1e-06	3.32366	0.384765	0.0721588	1e-06
CUFF.144424.1	0.669763	0.637673	1.39584	1.13562	0.90804	1e-06	1.16554	2.30042
CUFF.144469.1	3.38181	3.13176	5.24511	5.79866	1e-06	1e-06	0.142851	1e-06
CUFF.144513.1	1.85152	1e-06	0.636369	0.311372	1e-06	3.0778	0.834617	0.22915
CUFF.144566.1	1.69573	1.13472	1.70947	4.20216	1e-06	1e-06	0.0403771	1e-06
CUFF.144618.1	5.06608	0.609449	3.92815	7.68098	0.12279	1e-06	0.0716451	1e-06
CUFF.144619.1	4.87433	1.75173	1.22325	5.15722	1e-06	1e-06	1e-06	0.118586
CUFF.144672.1	3.42376	1.29716	2.29726	3.40962	1e-06	0.254336	1e-06	1e-06
CUFF.144676.1	1e-06	1e-06	2.77162	1e-06	0.598986	1.20907	0.0906344	1e-06
CUFF.144676.2	12.3467	9.45013	1e-06	1e-06	1e-06	3.19117	0.129451	1e-06
CUFF.144676.3	11.5044	11.7611	5.73332	2.7483	1e-06	2.11243	0.249672	0.139126
CUFF.144795.1	1.22304	1.53906	2.56225	6.91353	1e-06	0.659097	1e-06	1e-06
CUFF.144820.1	1e-06	1.05191	1.18387	0.682399	0.0491365	1e-06	1e-06	1e-06
CUFF.144831.1	2.96321	3.16713	3.34316	0.909797	1e-06	0.642491	1e-06	1e-06
CUFF.144900.1	1.56219	0.708825	1e-06	0.108831	1.14933	0.277058	0.347842	0.565471
CUFF.144992.1	31.1089	1e-06	1e-06	5.69532	0.543266	1e-06	1e-06	0.303551
CUFF.144993.1	1e-06	0.708341	1.54884	0.702985	0.0100523	1e-06	1e-06	0.160209
CUFF.145067.1	0.9026	0.63033	0.58898	3.34724	1e-06	1e-06	0.127612	1e-06
CUFF.145093.1	4.94898	1.30357	3.282	2.21225	1e-06	1e-06	1e-06	1e-06
CUFF.145097.1	7.07979	10.8911	28.1895	71.87	0.091556	3.26106	1e-06	1e-06
CUFF.145098.1	1e-06	2.20246	4.78646	14.6273	1e-06	0.987606	1e-06	0.0531959
CUFF.145101.1	1e-06	1.3813	1e-06	4.4977	1e-06	1e-06	1e-06	1e-06
CUFF.145174.3	0.493041	1e-06	1e-06	1e-06	0.176752	1e-06	0.319986	0.0235022
CUFF.145217.1	10.8166	5.02068	3.21328	1e-06	3.94984	111.912	36.676	8.14365
CUFF.145228.1	12.0654	10.0655	14.3341	14.5304	1e-06	12.4106	4.34328	0.986275
CUFF.145269.1	1e-06	0.213097	1e-06	0.150753	3.50237	1e-06	0.364338	0.214444
CUFF.145320.1	1.63006	3.03749	4.20357	6.6696	1e-06	1e-06	1e-06	0.0182917
CUFF.145320.2	11.4159	11.7833	20.8242	28.5497	1e-06	0.353762	1e-06	1e-06
CUFF.145363.1	1e-06	1.55108	1e-06	1e-06	6.04146	1e-06	1e-06	1e-06
CUFF.145363.2	1e-06	1e-06	1e-06	1e-06	13.54	1.83746	1.54059	1e-06
CUFF.145376.3	27.7647	13.0847	5.49358	0.96053	1e-06	2.09273	6.12479	1.99112
CUFF.145389.1	1e-06	1e-06	0.314592	1e-06	3.9745	1e-06	1e-06	1e-06
CUFF.145392.2	0.443022	0.220918	0.582128	2.15632	1e-06	0.258562	0.0993133	1e-06
CUFF.145392.3	2.11735	0.426448	0.728656	1.32454	1e-06	1e-06	1e-06	1e-06
CUFF.145416.1	1e-06	1e-06	1e-06	0.111508	1.27371	1.87763	5.96596	5.50691
CUFF.145524.1	1.95168	1.52212	0.42581	0.207804	4.31821	1.95668	0.805572	6.17638
CUFF.145564.1	1e-06	0.259632	1e-06	0.279529	14.3938	17.3137	33.8326	19.7499
CUFF.145564.2	1e-06	1e-06	1e-06	1e-06	1e-06	11.1694	13.4092	6.04866
CUFF.145605.1	13.2748	15.6767	33.9998	40.6338	3.16068	6.76728	13.5297	4.65291
CUFF.145636.1	0.251602	0.543981	1.33645	3.4929	1e-06	1e-06	1e-06	1e-06
CUFF.145644.3	2.80743	2.2681	1e-06	1e-06	1e-06	0.0885692	1e-06	1e-06
CUFF.145735.3	2.09799	3.7831	0.508991	1.05373	1e-06	0.201957	1e-06	0.478859
CUFF.145746.2	2.31903	2.74718	2.71712	1.03204	0.0529741	1e-06	0.0410512	1e-06
CUFF.145767.2	1e-06	3.94628	2.8824	2.8052	0.261383	2.56097	4.76147	2.18978
CUFF.145845.2	0.251483	1.15263	0.736512	2.6817	0.0104706	0.224526	0.129862	0.0292985
CUFF.14586.1	2.18886	0.914718	0.891177	1e-06	1.24312	0.481906	0.498328	0.302018
CUFF.145905.1	0.726157	0.191226	1e-06	2.45715	1e-06	0.355863	0.496941	1e-06
CUFF.145996.1	0.489723	0.373165	1.08866	3.47206	1e-06	0.187395	0.0577058	1e-06
CUFF.145997.1	0.420118	1e-06	1e-06	1e-06	0.996683	1.22651	1.09812	0.854034
CUFF.146007.3	1e-06	3.5492	0.965501	5.28245	1e-06	6.56654	1e-06	9.12415
CUFF.146009.1	1.94448	1e-06	1e-06	6.67622	1e-06	1e-06	0.142078	1e-06
CUFF.146009.2	5.13931	1e-06	1e-06	45.8044	1e-06	2.28052	1e-06	1e-06
CUFF.146009.3	26.2143	1e-06	1e-06	1e-06	0.87898	1e-06	1e-06	1e-06
CUFF.146053.1	1e-06	1e-06	2.89109	2.80698	1e-06	1e-06	1e-06	1e-06
CUFF.146058.1	9.501	7.0578	1.54342	2.79463	1e-06	1e-06	0.282893	1e-06
CUFF.146058.2	1e-06	1e-06	1.93033	1.87252	1e-06	1.80732	0.217486	1e-06
CUFF.146137.1	1e-06	5.03654	2.266	11.5555	1e-06	1e-06	1e-06	1e-06
CUFF.146167.1	1e-06	1.25685	1.74206	1.87812	1e-06	0.0295255	1e-06	0.0183832
CUFF.146198.2	1e-06	0.350871	1.26299	2.93364	1e-06	1e-06	1e-06	1e-06
CUFF.146251.2	3.5279	3.78971	4.43705	7.49822	0.4263	0.202193	1e-06	1e-06
CUFF.146295.1	1e-06	1.76237	0.758509	1.82129	1e-06	1.81655	0.788284	2.02197
CUFF.146295.2	1e-06	2.53333	0.901975	0.355629	0.272667	1.58175	1.00766	0.0828549
CUFF.146308.1	1.41168	0.97587	1.56337	3.28195	1e-06	0.128297	0.00944938	0.016225
CUFF.146317.1	1.10461	1.67094	1.76982	1e-06	0.71227	9.80978	6.34064	2.77829
CUFF.146317.2	0.631028	0.736417	0.437444	2.3836	0.0225331	0.0488836	1e-06	0.0205305
CUFF.14639.1	1e-06	1e-06	1e-06	1e-06	6.96384	1e-06	1e-06	1e-06
CUFF.146521.1	1.40265	0.565543	1.11863	1.76113	1e-06	1e-06	1e-06	0.695404
CUFF.146527.1	0.814618	0.121383	1e-06	1e-06	2.46212	5.01305	1e-06	3.16317
CUFF.146527.2	1e-06	1e-06	1e-06	1e-06	1e-06	2.69623	6.00592	1.64146
CUFF.146529.1	4.05142	1.8309	1.1373	0.30079	1e-06	1e-06	1e-06	1e-06
CUFF.146529.2	5.91177	1e-06	2.0495	0.558404	0.324601	0.882718	0.537825	1e-06
CUFF.146543.1	1e-06	0.620755	0.559746	1.54027	2.83383	1.19523	1.53566	1.11445
CUFF.146547.2	0.318323	1e-06	1.53029	2.6915	1e-06	1e-06	1e-06	1e-06
CUFF.146554.2	1.78302	2.73732	0.779511	0.33934	0.770819	0.963662	0.587744	2.35702
CUFF.146554.3	1e-06	1e-06	2.18035	1e-06	5.35883	9.36079	8.40868	1e-06
CUFF.146562.2	2.34334	1.30176	1e-06	1e-06	1e-06	2.02142	1.09541	0.0671538
CUFF.146605.2	1e-06	8.07247	13.2166	8.2027	19.7559	1e-06	27.5154	1e-06
CUFF.146619.1	1.25145	1e-06	2.24358	4.04867	1e-06	1e-06	1e-06	1e-06
CUFF.146619.2	1e-06	2.66526	1e-06	12.1191	0.305422	1e-06	0.129319	0.453378
CUFF.146672.1	0.312884	1e-06	1e-06	4.7394	1e-06	0.224194	0.444833	0.038967
CUFF.146672.2	0.0729336	0.115315	0.227507	0.574555	7.45031	1e-06	0.336588	0.220356
CUFF.146751.1	19.3993	21.0954	15.8339	7.09796	0.0514054	5.53438	0.854662	0.0708525
CUFF.146790.1	3.37518	5.03909	8.76713	3.46389	0.477586	0.407243	1e-06	0.912135
CUFF.146822.1	1e-06	0.965924	3.58055	6.353	0.0368151	1e-06	1e-06	0.812611
CUFF.146842.1	4.51994	2.11208	1.44756	2.3124	1e-06	0.769561	0.322475	0.362064
CUFF.146972.1	0.297162	0.954547	1e-06	4.41244	1e-06	1e-06	1e-06	1e-06
CUFF.146974.1	1.65327	2.49695	2.8737	5.15994	1e-06	1e-06	1e-06	1e-06
CUFF.147010.1	0.78482	1e-06	0.506151	0.405265	0.360172	0.979	1.07455	1e-06
CUFF.147178.1	0.564884	0.983214	1.29501	5.24462	1e-06	1e-06	1e-06	1e-06
CUFF.147178.2	3.97986	3.30111	5.48091	22.5918	1e-06	1e-06	0.115501	0.015708
CUFF.147178.3	1e-06	2.0139	1.43548	3.91833	1e-06	1e-06	1e-06	1e-06
CUFF.147267.1	1.47572	2.74714	2.99832	6.65384	1e-06	0.0676832	0.0237518	1e-06
CUFF.147293.1	1e-06	2.27302	1e-06	9.09684	1e-06	1e-06	1e-06	1e-06
CUFF.147324.1	6.70276	7.05874	7.97968	2.35944	1e-06	1e-06	1.44109	1e-06
CUFF.147356.1	14.6094	16.0726	31.2075	16.4921	0.18537	1.61368	1.4496	1e-06
CUFF.147445.1	0.819857	1.89119	0.807251	1e-06	1e-06	1e-06	0.864541	0.0569056
CUFF.147461.1	10.6667	1e-06	26.1711	11.0782	1e-06	2.17926	1e-06	1e-06
CUFF.147461.2	1e-06	9.8871	16.2436	31.3782	1e-06	1e-06	1e-06	1e-06
CUFF.147525.1	0.40398	0.56015	1.24393	3.2642	0.0984178	1e-06	0.105778	1e-06
CUFF.147647.2	0.31689	0.941746	1.24078	2.00715	0.319497	0.0478647	1e-06	0.184508
CUFF.147672.1	0.117284	0.115129	0.140701	1e-06	2.1133	0.530551	1.41761	2.94727
CUFF.147703.1	1.21191	1.33989	1e-06	1e-06	1e-06	0.0428955	1e-06	1e-06
CUFF.147703.2	2.3141	9.04682	11.2595	55.4216	1e-06	0.227116	0.238478	1e-06
CUFF.147736.1	0.851916	0.973634	1.42254	3.02824	0.0105209	0.0116562	0.0313541	1e-06
CUFF.147777.1	2.30711	0.919407	1.38199	16.3406	1e-06	0.0958819	1e-06	1e-06
CUFF.147801.2	1e-06	1e-06	3.51771	5.79733	1e-06	1e-06	1e-06	1e-06
CUFF.147854.1	0.634513	0.23711	1e-06	1e-06	1.4374	1.54424	1.91582	3.48138
CUFF.147903.1	1e-06	0.647693	3.39453	6.27278	1e-06	1e-06	1e-06	1e-06
CUFF.14793.3	1e-06	0.515035	1e-06	1e-06	0.903582	0.807502	15.1954	1.31687
CUFF.148019.2	1.88603	3.42693	1.94331	6.2393	0.0697784	0.351315	1e-06	0.0256976
CUFF.148021.1	3.93655	3.06402	3.43083	15.5409	1e-06	0.0745085	1e-06	1e-06
CUFF.148094.2	1e-06	10.7278	18.1637	39.1315	1e-06	1.20031	1e-06	1e-06
CUFF.148094.3	1.51487	2.05231	2.98415	2.72604	0.0419096	1e-06	1e-06	1e-06
CUFF.148150.2	17.8549	9.62765	2.20003	7.39852	15.1395	14.0951	21.9296	16.9867
CUFF.148196.1	1e-06	1.99246	2.8536	1.04147	1.35259	1.38571	1e-06	1e-06
CUFF.148332.1	3.97783	0.420533	0.529248	1e-06	1e-06	0.341319	0.416747	1.48795
CUFF.148350.1	1e-06	1.91761	1.49261	4.05807	1e-06	1e-06	1e-06	1e-06
CUFF.148350.2	1.1144	2.23934	3.48209	4.01829	1e-06	1e-06	1e-06	1e-06
CUFF.148350.3	3.82461	1e-06	1e-06	11.8982	1.54822	1e-06	1e-06	1e-06
CUFF.148354.1	0.804986	0.750887	0.780044	1.38225	0.143892	0.108732	0.10367	0.132459
CUFF.148386.1	1e-06	1e-06	0.411708	3.52441	1e-06	1e-06	1e-06	1e-06
CUFF.148438.1	3.00231	9.99509	6.43364	0.723699	1e-06	1e-06	1e-06	1e-06
CUFF.148513.1	1e-06	1e-06	1e-06	1e-06	1e-06	0.173819	1e-06	1e-06
CUFF.148513.2	1e-06	1e-06	2.18466	7.70021	0.0968092	1e-06	0.38193	0.324126
CUFF.148513.3	6.94872	2.75126	4.09246	1e-06	1e-06	0.352003	0.308299	1e-06
CUFF.148533.2	1.26265	0.714814	0.882034	2.31933	1e-06	0.577172	1e-06	1e-06
CUFF.148573.2	30.3117	15.4301	50.6645	29.6228	1e-06	26.9608	21.9247	30.4306
CUFF.148604.2	0.894285	0.570485	0.327336	2.53577	1e-06	0.0498918	0.247622	0.775312
CUFF.148613.1	1e-06	3.60217	3.13698	1e-06	1e-06	0.91243	1e-06	2.05937
CUFF.148613.2	1.32488	1.18481	0.70136	1e-06	1.1832	0.569548	0.99691	0.632702
CUFF.148644.4	1e-06	1e-06	1e-06	3.15926	1e-06	1e-06	1e-06	1e-06
CUFF.14876.1	1.64959	5.04402	1.30321	14.1078	1e-06	1e-06	0.0497448	1e-06
CUFF.148818.1	1.44862	1.86446	0.337833	0.577865	0.819222	0.904421	0.901175	0.425184
CUFF.148866.1	1.29167	1e-06	1e-06	5.7511	1e-06	0.118651	1e-06	0.112294
CUFF.148866.2	0.809447	1e-06	5.85859	12.3989	1e-06	1e-06	1e-06	1e-06
CUFF.148866.3	4.0562	5.8259	2.34733	6.22211	1e-06	0.452441	1e-06	0.0607149
CUFF.148873.1	1e-06	1e-06	1e-06	2.30258	1e-06	2.04319	0.500113	1e-06
CUFF.148896.2	0.432588	0.595728	0.566508	0.375181	0.253816	1.42437	1.64237	0.790354
CUFF.14890.1	2.1381	1e-06	3.69099	1e-06	1e-06	0.969588	35.3488	1e-06
CUFF.148901.1	1e-06	0.360863	1e-06	0.116309	1e-06	1.81708	1.89777	1e-06
CUFF.148901.2	0.470541	1e-06	1e-06	1e-06	1e-06	2.01048	1.82607	1e-06
CUFF.148905.1	0.757571	1.30583	1e-06	1e-06	3.2364	4.90741	4.29459	3.49129
CUFF.148918.1	6.55926	2.65079	1.37546	0.315354	1e-06	10.8032	7.63708	1e-06
CUFF.148928.1	0.191044	2.92692	2.10737	1.00122	1e-06	0.182324	1e-06	1e-06
CUFF.148943.1	10.0677	5.88002	5.42824	1e-06	1e-06	52.8964	36.6605	11.7217
CUFF.149068.2	1e-06	1.74122	0.298098	1.09766	1.24282	1.68223	1.07134	1e-06
CUFF.149151.1	4.92449	22.4691	8.97558	27.7189	1e-06	8.75761	6.42972	1e-06
CUFF.149176.1	5.31924	9.30322	13.1983	23.1188	28.9161	7.81412	15.4097	22.1529
CUFF.149189.1	0.790565	1e-06	1e-06	0.362328	0.908951	0.793538	1.31971	1e-06
CUFF.149189.2	0.424431	0.284695	0.482305	0.391311	0.0924125	0.206702	0.555789	1.25414
CUFF.149212.1	2.10897	1.61652	1e-06	1.5097	1e-06	1.36892	1.10133	5.61285
CUFF.149246.1	0.495503	1.33391	1.77194	0.983742	0.0438135	0.120583	0.00717667	0.0202372
CUFF.149315.1	4.87687	6.94158	5.76612	1.91164	1e-06	6.05877	4.01642	0.875973
CUFF.149404.2	1.83214	2.2795	1e-06	1e-06	1e-06	5.76211	1.80421	3.56456
CUFF.149413.1	2.25938	2.62308	1.59308	2.55995	0.919153	1.06083	1.61311	1.51591
CUFF.149416.1	3.34746	1e-06	4.77609	9.78375	1e-06	12.6883	5.56285	1e-06
CUFF.149477.1	151.617	70.5097	82.936	34.6257	84.5447	98.4642	114.766	73.9452
CUFF.149481.1	1.72264	1.63925	0.82528	1e-06	1e-06	1e-06	1e-06	1e-06
CUFF.149481.2	0.995872	1.9314	0.694637	0.745886	1e-06	1.50691	0.0958359	1e-06
CUFF.149536.2	0.626449	0.570462	1.4422	0.297475	4.04474	0.063586	0.711949	1.33266
CUFF.149563.1	1.26139	1.62357	1.23177	0.551675	1e-06	2.52531	2.46348	0.261898
CUFF.149894.1	6.9253	3.81361	2.55778	13.7879	1.60583	1e-06	1e-06	1.35874
CUFF.149904.1	33.0889	13.2081	10.5407	1e-06	8.06395	9.78586	12.1147	4.56083
CUFF.149907.4	1e-06	1e-06	1e-06	1e-06	1e-06	4.51287	1e-06	1e-06
CUFF.149910.1	0.079922	0.072218	0.0634811	1e-06	0.135417	2.54647	1.38012	0.25723
CUFF.149910.2	1e-06	0.0697894	0.13257	0.0979476	0.952406	3.8951	3.2888	1e-06
CUFF.149910.3	0.488729	1e-06	1e-06	1e-06	1e-06	1.47626	2.76123	0.52649
CUFF.149976.1	0.420178	0.203564	1e-06	1e-06	0.405012	1.05542	0.838913	0.728593
CUFF.150028.1	1e-06	1e-06	1e-06	16.1959	17.037	46.8922	75.1771	1e-06
CUFF.150046.1	0.984634	1.1597	1.84153	0.70385	1e-06	0.494455	0.196104	1e-06
CUFF.1502.1	1.63578	0.887978	0.844602	0.976779	1e-06	1.75881	1.0303	0.850677
CUFF.150243.1	0.500169	0.465138	1.62608	2.23019	1e-06	0.0256323	1e-06	1e-06
CUFF.150346.1	1.32685	0.56418	1.41929	2.40715	1e-06	1e-06	1e-06	1e-06
CUFF.150346.2	1e-06	0.660291	1e-06	5.5918	1e-06	0.0774939	1e-06	0.0580933
CUFF.150454.1	1e-06	0.119068	0.442552	1e-06	1e-06	4.58227	2.72781	0.256326
CUFF.150471.1	1.07373	1.0117	1.64387	8.99359	0.0814005	1e-06	1e-06	1e-06
CUFF.150478.1	1e-06	1e-06	1e-06	1e-06	2.78161	0.818395	3.98726	0.57575
CUFF.150551.1	0.671808	0.247535	0.210554	0.475478	0.91249	0.706891	0.278045	0.790189
CUFF.150552.1	3.88592	1.36571	1e-06	2.28036	4.2655	1e-06	1e-06	1e-06
CUFF.150716.5	2.11595	3.67632	5.24129	1e-06	1e-06	1e-06	1e-06	1e-06
CUFF.150750.1	1e-06	0.113901	1e-06	1e-06	3.7853	0.229665	1e-06	0.446519
CUFF.150782.1	7.79324	5.70238	3.84616	3.1075	6.48241	12.6846	9.12686	5.99922
CUFF.150807.1	1.95712	1.20842	3.45279	3.42251	1e-06	1e-06	1e-06	0.479098
CUFF.150812.2	2.15687	1.08185	4.42945	2.41858	3.23294	1e-06	9.45301	2.71143
CUFF.150934.1	1e-06	1e-06	0.74135	1e-06	1.24825	0.930578	0.702087	1.10498
CUFF.151074.3	1.64369	1.15475	0.523653	0.390959	0.0713228	0.0682738	0.252822	0.099442
CUFF.151091.2	1e-06	0.529506	1e-06	0.644333	0.825683	2.97425	2.23582	3.06759
CUFF.151122.4	1e-06	3.80211	7.54792	7.82131	42.615	21.5079	20.7178	16.7451
CUFF.151123.1	0.17091	0.179381	0.174963	0.487301	1e-06	1.29743	1e-06	1e-06
CUFF.15113.1	0.0968222	1e-06	1e-06	1e-06	0.468839	3.12397	3.44052	0.218427
CUFF.15113.2	1e-06	1e-06	1e-06	1e-06	1e-06	3.67006	1.89965	1e-06
CUFF.151157.1	1e-06	1e-06	1e-06	1e-06	1e-06	1e-06	1e-06	1e-06
CUFF.151157.2	1e-06	1e-06	1e-06	1e-06	1e-06	1e-06	1e-06	1e-06
CUFF.151186.3	1e-06	1e-06	1.62063	3.11437	1e-06	1e-06	0.458529	1e-06
CUFF.151247.3	1e-06	32.1884	1e-06	140.364	1e-06	1e-06	0.165367	1e-06
CUFF.151273.1	3.45528	3.84683	5.3887	13.2086	1e-06	1e-06	1e-06	1e-06
CUFF.151273.2	1e-06	5.65259	1e-06	16.9899	1e-06	0.40754	1e-06	1e-06
CUFF.151273.3	12.55	9.65882	13.781	26.0618	1e-06	1e-06	1e-06	1e-06
CUFF.151275.1	1e-06	1e-06	1.36288	0.132362	1e-06	0.0851199	0.0369464	1e-06
CUFF.151275.2	3.47594	1.94334	3.29145	0.605349	1e-06	0.0818883	1e-06	1e-06
CUFF.151289.1	1e-06	0.799875	1e-06	2.35451	1e-06	1e-06	1e-06	1e-06
CUFF.151289.2	2.14884	0.882085	1e-06	0.608911	1e-06	1e-06	1e-06	1e-06
CUFF.151289.4	1e-06	0.909461	1e-06	1e-06	0.338583	1e-06	1e-06	0.335456
CUFF.151302.1	1e-06	1e-06	1e-06	1e-06	1e-06	2.46807	1e-06	1.39333
CUFF.151403.2	0.459979	1e-06	0.131863	0.0519228	1.05316	0.241611	1.11995	2.27661
CUFF.151470.1	1.81357	1.23314	3.82689	2.0175	1e-06	0.372433	1e-06	0.0155145
CUFF.151470.2	1.05166	0.968279	3.36134	1.54223	1e-06	1e-06	1e-06	1e-06
CUFF.151518.1	1e-06	1e-06	1e-06	1e-06	9.81501	1e-06	1e-06	1e-06
CUFF.151577.1	7.5863	14.7097	12.3775	13.5131	13.5795	6.36571	21.7967	15.1473
CUFF.15161.4	1.32764	0.5547	1.13775	1.48233	1e-06	1e-06	1e-06	1e-06
CUFF.151613.2	1.70448	0.440085	0.169695	1e-06	1e-06	3.05753	1.72526	1e-06
CUFF.151613.3	0.315117	1e-06	0.171877	1e-06	0.438141	2.53979	2.83495	1e-06
CUFF.151619.1	1e-06	1e-06	1e-06	1e-06	0.674044	1.46911	4.4452	0.922049
CUFF.151643.1	1e-06	1e-06	1e-06	1e-06	12.5287	23.037	42.2845	30.8377
CUFF.151643.2	5.5613	24.7776	13.3868	9.36837	1e-06	38.3572	30.097	7.69657
CUFF.151661.1	1.15089	0.969401	1.79935	3.22442	1e-06	1e-06	1e-06	0.204737
CUFF.151662.1	1.53532	1.55351	1.23787	7.80163	1e-06	1.14119	0.300125	0.434417
CUFF.151768.1	2.64201	2.73929	1e-06	12.9307	1e-06	1e-06	1e-06	1e-06
CUFF.151768.2	1.13077	0.529182	1.81012	2.21467	1e-06	1e-06	1e-06	0.0192768
CUFF.151813.1	8.62541	1.508	0.573857	1.26216	0.237207	11.5076	6.78022	2.27711
CUFF.151815.1	0.62388	0.384693	1.82861	1.74888	1e-06	1e-06	1e-06	1e-06
CUFF.151818.1	1.77459	1e-06	1e-06	7.64947	1e-06	1e-06	1e-06	1e-06
CUFF.151818.2	2.10912	0.709779	4.41627	8.65947	1e-06	0.152315	0.057012	1e-06
CUFF.151857.1	1e-06	1e-06	1e-06	1e-06	0.795182	0.507164	3.26807	0.187491
CUFF.15188.1	4.92904	0.726005	162.093	2.9561	1e-06	1e-06	0.109906	1e-06
CUFF.151910.1	4.90261	2.44019	1e-06	0.664226	1e-06	0.171448	1e-06	1e-06
CUFF.151914.1	1.03666	0.832036	1.07524	2.23263	1e-06	0.513789	0.136143	0.57291
CUFF.151925.3	0.996281	0.571767	3.87989	1.81928	1e-06	1e-06	1e-06	1e-06
CUFF.151973.1	3.28618	1.06538	1e-06	1e-06	0.283009	1e-06	0.2777	1.96997
CUFF.151982.2	1e-06	6.41959	9.00615	17.8236	0.13708	1e-06	1e-06	1e-06
CUFF.151982.3	1e-06	5.04997	3.85249	9.42057	1e-06	0.538792	1e-06	1e-06
CUFF.151982.4	3.57517	5.85586	8.35345	14.0002	1e-06	0.960144	0.0911842	0.123204
CUFF.152028.1	0.21587	1.14888	0.215037	2.16708	0.0598742	1e-06	1e-06	1e-06
CUFF.152028.2	1.45348	0.89611	0.442956	4.38308	1e-06	1e-06	1e-06	1e-06
CUFF.15203.2	1e-06	2.0316	1e-06	0.679206	1e-06	1.15373	0.513073	0.0627029
CUFF.15203.3	1e-06	3.14874	2.68538	1e-06	1e-06	1.17334	4.06352	1e-06
CUFF.152086.2	0.754657	1.90269	1.74127	3.08771	1e-06	1e-06	1e-06	1e-06
CUFF.152086.3	2.02861	2.29506	3.03177	6.07552	0.0898444	1e-06	1e-06	1e-06
CUFF.152087.1	0.372348	2.62974	1.37028	2.87527	1e-06	0.0620686	1e-06	1e-06
CUFF.152097.2	0.844575	2.7441	1.59676	0.372161	1e-06	0.751002	0.553117	0.0593099
CUFF.152149.2	4.59984	1.28276	1.3039	0.0708102	1e-06	1e-06	1e-06	1e-06
CUFF.152177.1	0.952898	0.388118	0.492568	0.132526	2.01311	0.311236	1.89896	1.33799
CUFF.152183.1	1.97177	3.08307	4.2332	16.1278	1e-06	1e-06	1e-06	1e-06
CUFF.152202.1	0.85436	0.43786	1.27222	1e-06	1.9949	5.9625	2.5978	1.74309
CUFF.152202.2	1e-06	0.513865	1e-06	0.39507	1e-06	0.972346	1e-06	1e-06
CUFF.152205.1	1e-06	1e-06	1e-06	1e-06	9.03353	1e-06	1e-06	1e-06
CUFF.152205.2	1e-06	1e-06	1e-06	1e-06	17.4357	1.15886	14.2779	12.5579
CUFF.152249.2	1.54807	0.713298	0.272868	2.39925	1e-06	1e-06	0.040574	1e-06
CUFF.152286.1	1e-06	1e-06	1.23975	2.32078	1e-06	1e-06	1e-06	1e-06
CUFF.152286.2	1.83491	2.40113	0.890127	2.18609	1e-06	1e-06	1e-06	1e-06
CUFF.152286.3	0.60399	0.657242	2.64358	3.74395	1e-06	0.315557	1e-06	1e-06
CUFF.152306.3	0.407664	0.828797	0.295978	1e-06	1.16255	2.44371	7.07191	0.835417
CUFF.152374.1	4.14824	4.22472	7.00231	8.3742	37.1533	8.2533	30.9194	35.2277
CUFF.152662.1	2.24719	2.4365	2.55828	1e-06	1e-06	1e-06	2.94948	1e-06
CUFF.152662.2	0.679098	1e-06	2.69947	1e-06	2.65606	1e-06	3.09663	2.34629
CUFF.152662.3	1.2741	0.832258	1e-06	0.591059	1e-06	2.69854	1e-06	1e-06
CUFF.152704.3	1e-06	0.37315	1.23276	1.76943	1e-06	1e-06	1e-06	1e-06
CUFF.152779.2	68.0442	65.2449	105.128	118.745	16.7488	14.0225	30.9216	5.73605
CUFF.152937.1	3.1011	1.60979	1e-06	0.150177	0.405434	1.2298	1.39667	1.39176
CUFF.152937.2	3.34182	0.719494	0.628615	1e-06	1e-06	1.22002	1.61836	1e-06
CUFF.152962.1	0.666876	1.00101	1.54952	1.68659	1e-06	1e-06	0.113877	1e-06
CUFF.152963.1	2.09209	3.31635	0.191848	0.428376	1.30234	1.45762	3.05218	1.20969
CUFF.153030.1	1e-06	0.732605	1.57063	2.70457	1e-06	1e-06	1e-06	1e-06
CUFF.153063.1	1e-06	1e-06	1e-06	1e-06	4.9424	1e-06	0.110921	1e-06
CUFF.153086.1	0.744035	0.918419	0.340758	1e-06	0.908094	0.1087	1.63771	1e-06
CUFF.153111.1	1e-06	1e-06	0.157218	1e-06	3.37461	3.75969	3.30425	2.38805
CUFF.153214.1	0.213389	0.438055	2.50483	12.0304	1e-06	1e-06	1e-06	1e-06
CUFF.153246.1	2.90021	1.7433	1.46748	1e-06	0.595994	0.114607	1e-06	1e-06
CUFF.153246.2	2.14608	4.30972	0.648395	1e-06	0.242729	0.983033	1e-06	1e-06
CUFF.153288.1	2.82949	1.62555	2.41039	0.874135	1e-06	0.325841	1e-06	1e-06
CUFF.153347.2	0.707746	1.34449	1e-06	3.0197	1e-06	1e-06	1e-06	0.0489668
CUFF.153372.1	0.638012	0.585212	0.380851	1e-06	1e-06	1e-06	1e-06	1e-06
CUFF.153379.1	1.07606	1e-06	0.158376	0.234696	1e-06	3.0547	1.15306	0.181038
CUFF.153391.1	1.88549	1e-06	3.63503	9.46831	1e-06	0.127468	1e-06	1e-06
CUFF.153482.1	17.4134	10.3468	30.231	1e-06	1e-06	0.712932	1e-06	0.262546
CUFF.153487.1	95.5701	66.2806	98.4577	158.205	38.661	50.8191	1e-06	45.9746
CUFF.153506.1	0.657192	0.464147	0.377371	2.18613	1e-06	0.0500471	1e-06	1e-06
CUFF.15370.1	0.881026	1.03725	1e-06	3.2935	3.89675	0.373535	0.582928	1e-06
CUFF.153798.1	8.88409	4.75444	1e-06	5.70838	1e-06	0.253966	1e-06	1e-06
CUFF.153798.2	1e-06	1e-06	1e-06	2.01923	1e-06	1e-06	1e-06	1e-06
CUFF.153834.1	1.65443	2.68548	1.77561	1.38999	0.237378	1.98697	0.849674	0.21649
CUFF.153957.1	6.06464	10.9775	5.22432	1e-06	15.6988	25.3303	28.3723	26.5134
CUFF.154072.2	1.24017	1e-06	1.67435	0.806922	0.132214	1e-06	1e-06	1e-06
CUFF.154076.2	0.620075	1.3967	4.09951	1e-06	1e-06	0.436939	0.613563	0.099037
CUFF.154094.1	9.3482	5.09137	9.43112	3.4664	1e-06	1e-06	1e-06	0.136365
CUFF.154125.1	5.39563	7.92404	10.5851	29.8515	0.0651195	1e-06	0.0382971	0.0726263
CUFF.154125.2	3.081	4.01968	5.16053	10.0023	1e-06	1.00126	1e-06	1e-06
CUFF.154184.1	1e-06	1e-06	1e-06	1e-06	2.82778	0.443121	3.05334	2.4365
CUFF.154245.1	0.989808	0.856563	0.380013	0.855631	10.8543	12.9726	1.69814	6.17605
CUFF.154273.2	0.0623345	0.969408	0.887762	7.60277	1e-06	1e-06	1e-06	1e-06
CUFF.15434.1	2.09853	3.62815	1.45726	6.07778	0.599488	0.841842	1e-06	1e-06
CUFF.154380.2	1e-06	1.5271	4.05746	0.33283	1e-06	1e-06	1e-06	1e-06
CUFF.15441.1	1e-06	1e-06	1e-06	1e-06	15.8017	1.74161	0.981146	1.20995
CUFF.15441.2	1e-06	1e-06	1e-06	1e-06	1e-06	0.74286	2.9963	1.00567
CUFF.154412.2	0.541132	0.816908	0.211836	2.36322	0.0616048	1e-06	1e-06	1e-06
CUFF.154444.2	0.612771	1.53273	1.45871	1.12703	1e-06	1e-06	1e-06	1e-06
CUFF.154444.3	2.36977	3.55219	4.12882	2.70376	1e-06	1e-06	0.10704	1e-06
CUFF.154444.4	1.04838	0.964791	4.13383	5.33411	1e-06	1e-06	1e-06	1e-06
CUFF.154503.1	0.230575	1e-06	0.633331	1.91795	1e-06	0.120685	0.0292539	0.0103068
CUFF.15451.3	192.699	256.182	129.728	186.333	1e-06	0.349173	1e-06	1e-06
CUFF.154520.1	0.487183	0.897935	0.759057	4.57638	1e-06	0.0489551	1e-06	1e-06
CUFF.154522.1	4.30077	2.11849	4.22567	5.03531	1.00216	1.91999	1.09271	1.46466
CUFF.154544.2	1.24351	1.20016	0.577397	0.480434	0.448053	0.617093	0.577383	0.798239
CUFF.154545.1	1.3079	3.92681	1.42634	1.53679	1e-06	3.85289	3.33584	0.698657
CUFF.15467.1	0.834558	0.376576	0.261011	0.49748	1e-06	0.099017	1e-06	1e-06
CUFF.154807.1	3.08927	3.1137	4.60328	6.706	0.174104	1e-06	0.730302	1.01528
CUFF.154857.2	137.115	623.129	294.117	1e-06	7.07082	28.7861	22.4571	4.90055
CUFF.154882.2	0.677765	1.04568	1e-06	1e-06	1e-06	1e-06	0.819	0.200165
CUFF.154882.3	2.07768	1e-06	0.663251	2.75071	1e-06	1e-06	1e-06	1e-06
CUFF.154885.3	12.8466	8.87543	9.09368	113.808	0.0741275	3.55336	0.12508	0.0383342
CUFF.154994.1	6.12641	0.993936	6.43381	10.1063	1e-06	0.709053	1e-06	1e-06
CUFF.154998.1	3.90962	5.06292	2.20252	4.87653	0.515582	1e-06	1e-06	1e-06
CUFF.155011.1	0.802979	0.593079	0.535213	5.55609	1e-06	1.07034	0.10406	0.077039
CUFF.155012.1	1e-06	1.93317	1.8633	18.6672	1e-06	3.38861	1e-06	0.771365
CUFF.155041.2	0.11395	1e-06	1.05433	0.085394	2.76473	1.0724	1.24106	0.374664
CUFF.155107.1	1e-06	0.409838	0.982832	0.320937	1e-06	0.687083	0.284778	0.439401
CUFF.155159.1	1e-06	1e-06	1e-06	0.895387	8.13609	1.23487	12.5138	5.58491
CUFF.155166.1	36.0129	14.0992	10.9426	32.7558	1e-06	2.13264	1e-06	1e-06
CUFF.15517.1	1.46009	2.02262	1.67654	4.71357	3.18411	0.479155	0.737767	1e-06
CUFF.155370.1	1.26742	0.252044	1.45319	1.8184	0.11264	1e-06	1e-06	1e-06
CUFF.155463.2	0.695693	0.0627631	0.558106	3.88868	1e-06	0.0558389	1e-06	1e-06
CUFF.155644.1	2.60873	2.41606	3.20605	4.40794	1e-06	0.0371079	0.105915	1e-06
CUFF.155644.2	1e-06	2.23249	4.59904	9.33105	1e-06	0.0211868	0.0366935	1e-06
CUFF.155680.2	5.37611	4.59715	9.30174	3.25593	1e-06	1e-06	1e-06	1e-06
CUFF.15572.1	16.2124	30.2258	21.7387	22.6968	2.02292	1.21062	2.53315	2.33049
CUFF.15572.2	0.0839093	25.1593	28.9015	19.8911	1.55597	0.982295	1e-06	1.04556
CUFF.155729.1	4.76699	3.90933	3.49939	1e-06	1e-06	1.72384	0.521866	1e-06
CUFF.155729.2	12.6616	1e-06	9.76518	1e-06	0.437462	1.98452	0.741879	1e-06
CUFF.155729.3	1e-06	5.12442	5.84394	1.82516	1e-06	0.821212	1e-06	1e-06
CUFF.15574.1	2.74983	2.34582	1e-06	0.397821	40.7581	8.00521	0.337813	0.743614
CUFF.15574.2	10.2484	4.41401	3.6108	1.55841	1e-06	1e-06	0.513943	0.724578
CUFF.155745.1	0.225469	1.95924	1e-06	1.37641	0.0532367	1e-06	1e-06	0.0730625
CUFF.155745.3	0.699524	0.760348	2.34501	3.99486	1e-06	1e-06	1e-06	1e-06
CUFF.15575.1	4.37583	2.79084	1e-06	1e-06	1e-06	1e-06	0.755021	1e-06
CUFF.155934.1	0.566625	0.664781	0.295165	2.64563	1e-06	1e-06	1e-06	1e-06
CUFF.155965.1	10.6381	7.27534	15.9683	16.2425	1e-06	2.85335	2.62914	1.87428
CUFF.155967.1	6.76452	3.5047	7.89756	1e-06	11.2021	15.5941	9.73452	4.79428
CUFF.156004.1	1.62681	0.65817	0.485436	1.63404	1e-06	0.0362044	1e-06	1e-06
CUFF.15625.1	1.74755	1.11202	0.618824	0.14396	0.941875	3.71876	0.759685	0.147739
CUFF.156357.1	2.31573	1.51608	1.79512	1.95048	1e-06	0.286096	1e-06	1e-06
CUFF.156357.2	2.52035	1.57016	2.78607	0.8783	1e-06	0.716473	1e-06	0.154865
CUFF.156403.1	75.8058	40.9838	66.0946	28.4549	25.2865	112.046	139.203	25.8532
CUFF.156403.2	373.727	249.121	303.031	1e-06	81.2107	269.789	178.883	42.0999
CUFF.156596.2	34.8773	13.9072	12.054	2.12114	37.1067	17.6365	45.2223	33.1904
CUFF.156805.1	1e-06	1e-06	26.056	1e-06	1e-06	1e-06	1e-06	1e-06
CUFF.156808.1	1e-06	3.63939	1e-06	1e-06	0.0199033	0.633109	1.07378	1e-06
CUFF.156864.5	1e-06	5.04543	1e-06	1e-06	0.265	1.55349	1e-06	1e-06
CUFF.156886.1	40.7915	32.6786	21.1195	12.018	13.6391	15.228	9.50844	7.17754
CUFF.15693.1	78.6807	48.2432	15.6723	1.62885	111.103	384.536	1.42492	129.003
CUFF.156993.3	1e-06	1.25442	1.1496	4.3915	1e-06	3.12989	4.91784	1e-06
CUFF.157003.2	1.76127	3.31499	0.325043	3.48183	1e-06	1e-06	1e-06	1e-06
CUFF.157054.1	6.59371	7.29908	9.31649	22.9609	0.00866126	0.441137	0.059978	0.167605
CUFF.157117.1	0.987463	1.52871	1.08904	0.959236	0.050895	0.200091	1e-06	1e-06
CUFF.15715.1	1e-06	0.464387	0.393401	1.09541	3.56499	0.429419	0.469568	1e-06
CUFF.15715.2	0.657706	0.304228	1e-06	1.6029	1e-06	0.318912	1.83157	1e-06
CUFF.157181.2	1.08968	1.27074	1.67726	1.04815	1e-06	1e-06	1e-06	1e-06
CUFF.157265.1	3.40774	4.38205	6.30033	10.2009	1e-06	1.74201	0.249607	0.106848
CUFF.157466.1	1e-06	1e-06	0.218153	1e-06	0.934726	7.41738	5.93142	2.78854
CUFF.157597.1	1e-06	0.214642	2.71587	1e-06	1e-06	1e-06	1e-06	1e-06
CUFF.157597.3	3.56491	0.787547	3.83109	4.79048	1e-06	1e-06	1e-06	1e-06
CUFF.157606.1	1e-06	2.09536	4.06625	5.43121	0.0850169	1e-06	0.301216	1e-06
CUFF.157718.2	6.8195	12.8536	13.247	19.3127	5.61718	20.4217	15.3142	4.23338
CUFF.157775.2	0.876349	1.1092	1.09757	1.47331	1e-06	0.164378	1e-06	0.0331659
CUFF.157812.1	1e-06	1e-06	1e-06	1e-06	4.30802	1e-06	1e-06	1e-06
CUFF.157878.1	49.7433	43.5172	5.00916	4.76702	61.2937	184.213	170.035	72.3814
CUFF.157921.1	1.47268	1.65151	2.3414	1.03495	0.208332	1e-06	0.295691	0.309647
CUFF.157963.1	1e-06	1e-06	1e-06	1e-06	1.56344	3.10892	3.11207	1.12398
CUFF.158089.1	2.97035	2.80768	1e-06	0.896518	1e-06	1e-06	1e-06	1e-06
CUFF.158097.1	0.855407	2.74727	2.783	1e-06	2.15378	8.92681	6.08748	2.70712
CUFF.158156.1	1e-06	1.00963	0.346619	2.41335	1e-06	0.0778185	1e-06	1e-06
CUFF.158156.2	1.82367	1.34118	1e-06	0.575696	1e-06	0.366041	1e-06	1e-06
CUFF.158157.1	1e-06	1e-06	1.06153	1.44562	1e-06	0.914319	1e-06	0.0468343
CUFF.158165.2	0.960389	1.19538	1.94744	1.80306	1e-06	1e-06	1e-06	1e-06
CUFF.158185.1	1.25668	1.45195	1.12975	0.695043	1e-06	1.02406	0.0196054	0.0152018
CUFF.158185.2	8.81024	8.73995	12.1723	10.6288	1.6958	1e-06	0.378799	0.474614
CUFF.158344.4	1e-06	0.690107	1.71412	2.38583	1e-06	1e-06	1e-06	1e-06
CUFF.158356.1	0.491466	1e-06	1e-06	1e-06	2.21153	3.0897	0.55128	2.47524
CUFF.158372.3	4.3857	1e-06	7.96254	16.1556	1e-06	1e-06	1e-06	0.807948
CUFF.158426.2	1.06416	0.976009	1.60977	1.4001	0.705892	0.151905	0.69214	0.363952
CUFF.15849.2	1e-06	0.701419	0.639985	2.34942	1e-06	1e-06	1e-06	1e-06
CUFF.158628.1	0.792722	0.0725701	0.291372	2.43258	1e-06	0.0633542	1e-06	1e-06
CUFF.158640.2	0.26148	1e-06	1e-06	1e-06	5.08114	0.0293985	1e-06	0.0693197
CUFF.158660.1	0.15408	0.165437	0.106044	0.0296889	2.42612	0.755829	0.701497	1.20682
CUFF.158675.1	1.33823	0.680293	1.61315	2.80994	1e-06	0.102907	0.228161	1e-06
CUFF.158681.3	0.368915	1.06422	1.98528	4.72462	0.103939	0.113618	1e-06	1e-06
CUFF.158683.2	1e-06	1.63946	0.637214	1e-06	1e-06	1e-06	1e-06	1e-06
CUFF.158732.1	1e-06	0.622861	3.83053	1e-06	0.065677	1e-06	1e-06	1e-06
CUFF.15875.1	3.76444	1.2058	4.67932	9.04043	1e-06	0.0535042	0.0541052	1e-06
CUFF.158801.1	13.3166	18.2621	14.0548	1.42933	1e-06	2.47118	1.34256	1e-06
CUFF.158805.1	2.83746	1.57722	2.32995	4.88398	1e-06	0.597815	1e-06	1e-06
CUFF.158816.1	32.1506	44.1018	28.4249	10.0404	1e-06	1e-06	1e-06	1e-06
CUFF.15884.1	1e-06	2.18876	2.57595	1.20633	1e-06	1e-06	1e-06	1e-06
CUFF.158843.1	1.06439	9.21592	0.267322	1e-06	4.38817	1.34647	1.1867	2.04729
CUFF.15885.2	1.20054	3.44534	4.19212	5.22236	1e-06	0.248584	1e-06	1e-06
CUFF.158936.2	0.951873	1.71861	3.35213	10.6643	1e-06	1.51326	1e-06	1e-06
CUFF.159020.2	1e-06	15.9902	8.54309	1e-06	1e-06	7.66542	10.1811	1e-06
CUFF.15936.2	1.12294	0.111724	1.97061	2.90271	1e-06	0.407038	1.0882	1e-06
CUFF.159370.1	0.841101	6.95447	0.748461	2.01176	0.751072	2.57495	0.855764	0.672101
CUFF.159388.1	0.16086	0.0856165	0.853747	0.467626	3.79559	1e-06	1e-06	2.2649
CUFF.159414.1	8.74473	6.42022	12.6617	36.524	0.281642	2.6727	0.163497	0.19824
CUFF.159426.2	1.15131	1.37168	1e-06	6.37047	1e-06	1e-06	1e-06	1e-06
CUFF.159426.3	1e-06	0.51475	1e-06	1.88489	1e-06	1e-06	1e-06	1e-06
CUFF.159426.4	2.31576	1e-06	2.94473	4.95446	1e-06	1e-06	1e-06	0.149822
CUFF.159510.1	1.89706	2.95556	1.48599	1.93579	1e-06	1e-06	2.42826	1e-06
CUFF.159511.1	2.97288	4.69576	2.14299	1e-06	1.09877	1e-06	1e-06	1e-06
CUFF.159518.1	1.68771	1.75903	1.42747	1e-06	2.69476	1e-06	0.229256	0.0633763
CUFF.159524.1	6.72203	9.95544	20.3093	7.65529	1e-06	8.22984	4.76998	1.54565
CUFF.159534.1	52.6272	81.0598	160.972	285.406	1.52175	5.9625	0.382247	1.62673
CUFF.159567.1	0.93388	2.4447	1.9033	9.50221	1e-06	1e-06	1e-06	1e-06
CUFF.159832.1	0.730674	2.0984	0.803428	0.459581	0.0421169	0.485164	0.453994	0.333765
CUFF.159832.2	4.55666	10.4821	2.20975	1e-06	1e-06	4.75334	2.88564	0.306077
CUFF.159921.1	1.04335	0.938347	1.27955	1.91213	1e-06	0.064456	0.1792	1e-06
CUFF.159925.2	1e-06	1e-06	0.931152	1e-06	0.110765	1.59697	3.40629	0.305174
CUFF.159942.1	1.15911	1.20551	3.17063	5.91082	1e-06	1e-06	1e-06	1e-06
CUFF.159984.1	0.938645	0.410363	0.448667	0.435153	0.632899	0.289412	0.759287	0.292699
CUFF.1600.1	1.24748	0.894464	0.632236	0.01722	1.15043	0.645279	0.719235	1.41817
CUFF.160020.1	3.40682	2.06969	2.01331	1.18502	1.05903	1e-06	0.627483	6.58644
CUFF.160022.1	1e-06	1e-06	1e-06	1e-06	1e-06	1e-06	1e-06	15.6459
CUFF.160036.1	1.26711	2.42455	0.99609	4.20532	1e-06	1e-06	1e-06	1e-06
CUFF.160036.2	2.17166	1e-06	2.54238	3.81637	0.0497452	0.270492	1e-06	1e-06
CUFF.16004.1	1e-06	1.13303	3.13864	3.83455	1e-06	1e-06	1e-06	1e-06
CUFF.160100.2	1e-06	2.72091	1e-06	1.57883	1e-06	2.72581	1.94835	1.73617
CUFF.160109.1	3.52024	3.61273	2.80262	9.06407	4.6659	3.50806	3.16692	4.63231
CUFF.16012.1	0.940452	1.88489	0.600718	1.4158	1e-06	1e-06	1e-06	1e-06
CUFF.16012.2	1.95915	1.32222	3.19098	4.22919	0.0831776	0.185117	0.0987276	0.114892
CUFF.160122.1	0.120294	1.02808	1.2162	1.87239	1e-06	1e-06	0.0575684	1e-06
CUFF.160165.3	1.81643	0.371234	0.626539	1.12082	1e-06	1e-06	1e-06	1e-06
CUFF.160190.1	5.3176	1.60126	0.90856	1e-06	1e-06	0.682142	0.197957	2.88358
CUFF.160190.2	7.11968	6.65568	4.28289	0.818586	1e-06	0.680551	1e-06	1e-06
CUFF.160196.1	1.58103	0.450088	1.77208	2.73685	1e-06	1e-06	1e-06	0.338377
CUFF.160210.2	1.35958	1e-06	1e-06	1e-06	1e-06	0.417407	0.199881	2.84127
CUFF.160261.1	0.636251	1e-06	1.99846	1e-06	1e-06	1e-06	1e-06	1e-06
CUFF.160261.2	1e-06	1.77504	1.7178	1e-06	1e-06	1e-06	1e-06	1e-06
CUFF.160261.4	0.963935	1e-06	1.36387	1e-06	1e-06	1e-06	1e-06	1e-06
CUFF.160262.1	0.657218	0.161119	1e-06	0.0772625	5.69319	0.95382	1.70183	3.95965
CUFF.160268.1	0.173176	0.190621	0.181366	1e-06	0.288414	4.49732	4.39971	2.58364
CUFF.160295.3	3.15517	2.55965	3.60608	5.07324	1e-06	0.25569	1e-06	1e-06
CUFF.160325.5	1e-06	0.439481	0.226116	0.378091	0.143169	1.33313	0.921914	0.308082
CUFF.160342.1	1e-06	1e-06	1e-06	1e-06	1e-06	8.15803	10.5345	1.1019
CUFF.160347.1	51.7864	72.8832	85.8544	46.3894	1e-06	1e-06	1e-06	1e-06
CUFF.160357.2	0.166472	0.43118	1e-06	1e-06	1e-06	1e-06	1e-06	1e-06
CUFF.160357.3	1.15021	1e-06	1e-06	1e-06	5.70258	2.02267	1e-06	1e-06
CUFF.160367.2	1e-06	1e-06	1e-06	0.106274	4.76872	2.20304	4.13218	3.22092
CUFF.160408.1	1e-06	1e-06	1e-06	1e-06	8.17647	1e-06	1e-06	1e-06
CUFF.160449.1	1e-06	1e-06	1e-06	1e-06	1e-06	1e-06	1e-06	1e-06
CUFF.160475.1	1.01081	1e-06	1e-06	2.84305	1e-06	1e-06	1e-06	1e-06
CUFF.160475.2	1.10387	0.275872	0.911193	1.69695	1e-06	1e-06	1e-06	1e-06
CUFF.160477.1	2.60612	2.31595	4.46676	11.6293	1e-06	1e-06	1e-06	1e-06
CUFF.160505.1	0.991572	0.86503	1.35291	3.96005	0.774217	1.02333	2.66346	1.69317
CUFF.160516.2	1e-06	1e-06	1e-06	0.706477	1.20203	1e-06	1e-06	1e-06
CUFF.160526.1	1.67864	1.98671	4.42103	3.03155	39.1245	5.56894	9.3436	18.5346
CUFF.160530.1	5.39492	3.40578	3.35802	0.979497	0.0570356	1e-06	1e-06	1e-06
CUFF.160530.2	29.1308	10.5828	5.84342	1e-06	0.808448	1.87858	0.758628	0.29646
CUFF.160533.1	20.1405	10.1888	6.06696	2.36837	1e-06	4.40202	0.183211	0.0475418
CUFF.160533.2	3.47879	3.27872	2.76913	0.842219	1e-06	2.47478	0.276465	1e-06
CUFF.160540.5	25.7572	11.9614	9.99276	3.49169	32.6902	53.6013	1e-06	37.3401
CUFF.160578.1	0.598807	1e-06	1e-06	1e-06	67.2652	51.6858	28.4119	54.4142
CUFF.160705.1	1.29968	5.36242	3.81988	4.42362	1e-06	1e-06	1e-06	1e-06
CUFF.160788.2	1e-06	1e-06	1e-06	1e-06	6.72898	10.0464	23.2924	22.6551
CUFF.160826.1	4.61919	5.962	4.58146	0.969893	1.3624	2.20333	1.10582	0.7393
CUFF.160830.1	1.3588	1.30149	2.84642	1e-06	1e-06	3.37626	1e-06	1e-06
CUFF.160864.1	3.04502	0.559668	1.79443	1.20861	12.4569	32.1336	24.6923	11.8252
CUFF.160869.1	1e-06	1e-06	1e-06	0.340164	5.60723	1e-06	1e-06	1e-06
CUFF.160892.1	1e-06	1e-06	8.22809	10.6465	1e-06	1e-06	1e-06	1e-06
CUFF.160892.2	8.59301	12.7414	23.2349	39.4967	1.08066	1.32965	1e-06	1e-06
CUFF.160892.3	1e-06	12.754	11.5074	31.3709	1e-06	1e-06	1e-06	1e-06
CUFF.160903.1	3.55178	2.90753	1.80185	0.706445	1e-06	3.84202	0.427763	1.8945
CUFF.160903.2	0.857406	3.17549	0.880716	1e-06	1.55829	1e-06	0.895215	1e-06
CUFF.160903.3	0.623589	2.45817	1.27105	0.390834	1e-06	3.07844	1e-06	0.657434
CUFF.160923.1	3.11349	2.39088	2.74403	1.36001	3.09062	3.46134	2.75043	6.54291
CUFF.16093.1	4.15985	1.59549	0.190843	1.64677	0.0757633	0.0884123	0.239573	1e-06
CUFF.160943.1	36.6759	1e-06	51.0973	69.3638	1e-06	2.37162	1e-06	1e-06
CUFF.161.1	0.593697	1e-06	1.42584	0.744745	4.28674	1e-06	0.49519	1.69554
CUFF.161003.1	0.141853	1.90354	1.77784	2.11616	1e-06	1e-06	1e-06	1e-06
CUFF.161055.1	3.87768	1.17085	3.08727	3.75731	1e-06	1e-06	1e-06	1e-06
CUFF.16107.1	0.301826	1.02693	0.689176	1e-06	1e-06	1e-06	1e-06	1e-06
CUFF.161081.1	1.10727	1e-06	1e-06	1e-06	1e-06	1e-06	1.31588	0.228281
CUFF.161084.1	2.14125	3.3391	2.5628	3.66293	1e-06	0.0290164	1e-06	1e-06
CUFF.161089.1	683.171	811.698	292.863	170.535	10.3556	25.8478	5.93238	12.7008
CUFF.161136.3	1e-06	1e-06	10.9927	1e-06	1e-06	20.5603	5.9697	0.167235
CUFF.161298.1	1.3344	0.890356	1.73046	0.213378	1e-06	1e-06	1e-06	1e-06
CUFF.161455.3	0.665272	0.346404	0.283666	0.991564	1e-06	0.561222	1e-06	1e-06
CUFF.161457.1	0.851449	1e-06	0.926013	1.51671	2.78331	1.09873	3.56091	1.07536
CUFF.161466.2	1e-06	0.919906	1e-06	1e-06	4.00337	2.12028	1e-06	0.962228
CUFF.16155.1	1e-06	0.564444	2.76977	3.08133	0.0875505	0.674145	1e-06	1e-06
CUFF.16163.1	0.479592	1.155	3.29514	1.34742	1e-06	0.0207689	1.00091	1e-06
CUFF.161683.1	2.92587	3.0146	1.98205	0.547874	0.36663	8.84684	2.90939	0.520859
CUFF.161752.1	1e-06	1e-06	1e-06	1e-06	20.7633	25.8758	51.7784	67.2704
CUFF.161858.1	1e-06	1e-06	1e-06	3.84465	1e-06	1e-06	1e-06	0.135504
CUFF.161858.2	1e-06	1e-06	0.804917	1e-06	1e-06	1e-06	1e-06	1e-06
CUFF.161902.1	0.292578	0.473954	1.60763	0.80259	0.025565	0.438325	0.560374	0.994583
CUFF.161974.2	2.58184	1.04322	0.453353	1e-06	9.48308	3.8836	3.04967	0.768319
CUFF.162078.1	1.75157	2.42799	5.09671	1e-06	1e-06	1e-06	1e-06	1e-06
CUFF.162099.1	1e-06	1e-06	1e-06	0.275065	1e-06	1e-06	2.34328	1.91187
CUFF.162103.2	1e-06	1e-06	1e-06	1e-06	1e-06	1e-06	1e-06	1e-06
CUFF.162103.4	1e-06	8.3596	1e-06	1e-06	8.68322	19.2539	1e-06	11.0322
CUFF.162104.1	101.313	56.076	35.9894	43.4684	1e-06	1e-06	1e-06	1e-06
CUFF.162110.1	12.1048	1e-06	4.61233	1.84017	35.2949	10.7409	22.8937	35.3945
CUFF.162116.1	1e-06	1.12807	1.98303	0.969782	1e-06	1e-06	0.18893	1e-06
CUFF.162160.2	1e-06	1e-06	1e-06	1e-06	8.09415	2.6691	1e-06	12.1373
CUFF.162195.3	1e-06	1e-06	1e-06	1e-06	1.92799	1.41872	7.21919	3.11732
CUFF.162197.1	1.25734	0.354967	1e-06	1.27475	1e-06	1e-06	1e-06	1e-06
CUFF.162219.1	1e-06	1e-06	3.13122	2.58106	1e-06	1e-06	1e-06	1e-06
CUFF.162224.1	16.2278	14.7572	10.5635	1.10246	0.570142	12.0503	14.3101	4.63834
CUFF.162257.1	1e-06	1e-06	0.533024	1e-06	1e-06	1e-06	11.6425	1e-06
CUFF.162257.2	1e-06	1e-06	1e-06	0.218365	1e-06	9.79443	1.90199	1.85942
CUFF.162279.1	5.13637	7.48567	6.59724	15.6989	1e-06	1e-06	0.0242966	0.0401367
CUFF.16233.1	1.50186	1.19166	1.53264	0.208255	1e-06	0.861291	0.412809	1e-06
CUFF.16233.2	1e-06	1e-06	1e-06	0.684351	1e-06	1e-06	0.131419	1e-06
CUFF.162367.1	1e-06	1e-06	2.40705	5.51858	1.95344	1e-06	5.00381	3.25347
CUFF.162384.1	1e-06	1e-06	0.880096	1e-06	5.79294	1e-06	0.371016	1e-06
CUFF.162405.1	1.7957	3.1647	3.36518	7.48305	0.680349	1.05699	1e-06	0.455176
CUFF.16246.1	1e-06	1.27117	0.697541	1e-06	4.20096	0.360697	0.577889	5.20203
CUFF.162500.1	0.184505	1e-06	1e-06	1e-06	1.84896	0.711677	1.26063	0.390532
CUFF.162517.1	1.07456	0.634505	1.47896	0.144741	0.132001	0.890983	1.74525	0.315571
CUFF.16257.1	2.97424	5.81159	1.52068	1.5162	10.1892	3.41728	0.133505	0.900658
CUFF.162593.1	1.51635	2.06553	1.22877	9.81096	0.633146	0.491533	1e-06	1e-06
CUFF.162632.1	0.220532	0.941931	1.13532	3.18995	0.0326357	1e-06	0.0292161	1e-06
CUFF.162636.3	1.37876	1.41998	2.47804	3.0941	0.0179596	0.102008	1e-06	0.0898341
CUFF.162709.1	12.5808	7.62446	22.7179	29.0254	1e-06	0.152804	1e-06	1e-06
CUFF.16292.1	1.16421	2.22255	1.07854	2.05796	0.50877	1e-06	0.269172	0.170486
CUFF.162968.2	1.72117	4.9113	6.73809	4.5373	1e-06	0.571621	0.42196	0.948239
CUFF.16303.3	1e-06	0.0575479	1e-06	0.114023	0.086586	3.27091	1.33645	0.061139
CUFF.16324.1	0.501604	1.90568	1.0839	0.585931	1e-06	0.725915	6.41309	1e-06
CUFF.16324.2	5.43277	5.03046	1e-06	1e-06	1e-06	1e-06	1e-06	1e-06
CUFF.16324.3	1e-06	1e-06	1e-06	1e-06	1e-06	0.160727	1e-06	1e-06
CUFF.163243.2	0.521533	0.268059	1.97433	4.24428	0.0684632	1e-06	1e-06	1e-06
CUFF.163297.1	6.70866	1.84676	0.246999	1.87404	0.584983	1e-06	2.26559	0.716995
CUFF.16330.1	4.05156	1.90666	1e-06	1e-06	1e-06	1e-06	1e-06	1e-06
CUFF.163386.1	16.3819	4.6444	0.804977	1e-06	5.241	18.8387	14.1996	8.90273
CUFF.163471.1	1e-06	1.99253	1.1167	1.26009	1e-06	0.310478	1e-06	1e-06
CUFF.163583.2	1e-06	1e-06	1e-06	1e-06	1e-06	1e-06	1e-06	1e-06
CUFF.163583.4	1e-06	1e-06	1e-06	1e-06	1e-06	1e-06	1e-06	1.25628
CUFF.163583.5	1.36197	1e-06	1e-06	1e-06	1e-06	1e-06	1e-06	1e-06
CUFF.163673.1	1.16986	2.24755	0.597955	0.227794	1e-06	3.1929	1.05267	0.996727
CUFF.163706.1	2.7196	2.96384	1.16319	1.532	1e-06	12.3154	2.40797	0.858388
CUFF.163755.1	1e-06	1e-06	1e-06	0.340929	1e-06	1e-06	1e-06	1e-06
CUFF.16379.3	6.03597	1e-06	11.6336	8.73239	1e-06	7.67121	1e-06	1e-06
CUFF.163818.1	1e-06	0.859605	1e-06	1e-06	0.337487	0.978518	1.28384	1e-06
CUFF.163818.4	3.93529	1.20176	1.49268	0.0848869	1e-06	1e-06	1e-06	2.68862
CUFF.163853.2	73.0544	29.4782	47.5093	18.0322	15.8352	38.1884	12.0094	31.1799
CUFF.163933.1	0.710289	2.98897	0.856522	7.76725	1e-06	1e-06	1e-06	1e-06
CUFF.163933.2	0.866222	0.587859	4.17124	7.47544	1e-06	0.266554	0.02871	0.476334
CUFF.163947.1	0.437232	1.0449	0.793365	2.14266	1e-06	1e-06	1e-06	1e-06
CUFF.164051.1	2.0832	0.715201	0.64956	1e-06	1e-06	1.17781	1e-06	1e-06
CUFF.1641.1	1.45732	0.642689	10.0215	3.35713	103.91	0.396899	1e-06	1e-06
CUFF.164109.1	1e-06	4.34072	1e-06	6.32675	1e-06	5.81517	5.60476	4.79369
CUFF.164109.2	4.89449	1e-06	7.52817	18.662	1e-06	7.03361	4.6332	4.49093
CUFF.164120.1	0.472531	1e-06	0.202455	1e-06	1.8029	1.50377	1.30912	0.64035
CUFF.164120.2	0.698873	0.572954	1e-06	1e-06	19.4844	1e-06	1e-06	18.4823
CUFF.164122.1	1e-06	1e-06	1e-06	1e-06	0.814415	8.33551	5.27883	2.14697
CUFF.164126.2	1e-06	1.1759	1e-06	0.379169	1e-06	1e-06	1e-06	0.484797
CUFF.164134.2	0.741146	0.452846	0.276541	1e-06	6.26596	1e-06	1e-06	3.20893
CUFF.164154.3	2.21679	1e-06	1.1683	1.68417	3.37487	1.19209	1e-06	0.200982
CUFF.164206.2	3.58961	3.57526	2.52907	1.31828	6.65886	5.70784	2.31677	2.11675
CUFF.164220.2	1e-06	1e-06	4.58051	1e-06	42.9553	1e-06	1e-06	16.0768
CUFF.164236.1	11.8148	37.1112	39.4427	17.6512	19.6241	69.4979	47.8395	18.9491
CUFF.164250.1	1e-06	0.247061	1e-06	1.05491	10.7008	1e-06	15.2583	1e-06
CUFF.164250.2	0.275855	1e-06	1e-06	1e-06	1e-06	2.05137	10.9265	5.52239
CUFF.164250.3	1e-06	1e-06	1e-06	1e-06	6.89947	1e-06	7.79401	7.08677
CUFF.164250.4	1e-06	1e-06	1e-06	1e-06	2.31493	0.925712	3.48665	5.11625
CUFF.164397.1	12.8246	9.50505	8.17032	4.49183	0.727784	3.8285	1.34203	0.130662
CUFF.164404.3	7.88507	1e-06	11.7603	1e-06	1e-06	1.05595	0.907998	0.199626
CUFF.164485.3	1e-06	1e-06	3.48452	1.65741	0.246503	0.491001	1e-06	0.0497533
CUFF.164489.2	5.71442	4.97553	4.2715	1.17922	1e-06	3.79956	0.5698	1e-06
CUFF.164491.1	4.0846	7.58465	5.2113	8.29616	1e-06	1.99014	1.13913	1e-06
CUFF.164491.2	1e-06	2.16758	5.09466	10.8931	0.499122	1.23346	1.20945	2.01792
CUFF.164494.1	0.221762	1.22171	0.910989	0.463105	0.375359	0.337046	0.572892	0.716822
CUFF.164508.2	1.3957	0.960149	1e-06	2.41488	1e-06	0.165139	1e-06	0.270213
CUFF.164532.1	1e-06	0.481364	0.575583	0.421576	1e-06	2.837	0.5847	1e-06
CUFF.164540.2	3.49766	2.40184	2.50903	2.26036	1e-06	1e-06	1e-06	1e-06
CUFF.164643.2	40.0319	48.2924	66.517	1e-06	1.38965	5.62484	1e-06	3.38024
CUFF.164682.1	3.59337	2.33834	1e-06	1e-06	1e-06	1e-06	1e-06	2.63388
CUFF.164682.4	1e-06	1.05426	1e-06	1e-06	0.309233	0.543682	0.286597	1e-06
CUFF.164763.1	0.364802	1e-06	1e-06	1e-06	1.93588	0.724085	1.85444	0.835233
CUFF.164810.2	0.547071	0.0542439	0.112706	1e-06	0.228769	3.54334	2.73901	3.12169
CUFF.16482.1	0.198482	1e-06	1e-06	1e-06	6.11558	1e-06	1e-06	1e-06
CUFF.164975.1	0.094593	0.240873	1e-06	1e-06	0.259226	0.757713	1.38558	0.896424
CUFF.164985.1	12.9951	7.6433	5.21472	2.09687	11.1733	17.4442	17.7586	14.8512
CUFF.165113.2	4.02466	7.10535	4.23185	2.36648	1e-06	1e-06	1e-06	1e-06
CUFF.165175.1	1.74488	1.04057	0.396638	2.86171	1e-06	1e-06	1e-06	1e-06
CUFF.165219.1	0.0723988	0.73579	0.898766	3.02538	1e-06	1e-06	1e-06	0.258152
CUFF.165254.1	0.64543	0.620709	0.72792	3.48743	1e-06	0.0220579	1e-06	1e-06
CUFF.165312.1	1e-06	1e-06	1.44935	2.12378	1e-06	1e-06	1e-06	1e-06
CUFF.165314.1	1e-06	1e-06	101.512	1e-06	1e-06	1e-06	254.304	1e-06
CUFF.165314.2	73.5809	109.097	269.666	38.9764	306.829	294.069	612.092	160.934
CUFF.165393.1	1e-06	1e-06	0.189149	0.462061	0.559449	1.1196	2.92468	2.23655
CUFF.165397.1	0.591415	0.425816	0.98478	4.77367	1e-06	0.138673	0.0337661	0.0433494
CUFF.165397.2	0.383791	0.93259	1e-06	7.57262	0.205973	0.241498	0.122691	1e-06
CUFF.165405.1	3.52167	0.672784	1e-06	1.20488	1e-06	1e-06	1e-06	1e-06
CUFF.165405.3	0.341922	1.26855	2.9839	2.76152	1e-06	1e-06	1e-06	1e-06
CUFF.165418.1	0.483805	1.63245	2.25863	4.38384	0.0375375	0.12233	1e-06	1e-06
CUFF.165460.1	1e-06	0.923121	1.85631	3.67385	1e-06	1e-06	1e-06	1e-06
CUFF.165464.2	1e-06	0.388929	1e-06	2.81267	0.0723134	1e-06	1e-06	1e-06
CUFF.165464.3	1.60849	0.400133	1e-06	1.67724	1e-06	0.567648	1e-06	1e-06
CUFF.165498.1	9.43187	9.30869	3.5663	16.1565	1.9156	2.62505	0.163823	0.391926
CUFF.165515.3	0.6869	0.489328	2.1203	5.7532	0.0193094	1e-06	1e-06	0.113058
CUFF.165541.1	1.55953	0.954726	1e-06	1.78299	1e-06	0.659783	1e-06	1e-06
CUFF.165578.1	10.9445	10.1624	6.06903	4.77063	1e-06	0.36229	0.515671	1e-06
CUFF.165584.1	1e-06	1e-06	0.0217064	1e-06	2.08944	1.0019	1e-06	1e-06
CUFF.165607.2	0.43662	1e-06	0.170911	1e-06	1e-06	0.532233	1.27157	0.38154
CUFF.165799.1	2.92646	1e-06	1e-06	1e-06	2.54488	1e-06	1e-06	1e-06
CUFF.165818.1	3.80718	5.31865	6.08941	8.40462	0.0425341	0.299405	0.0179642	0.0294377
CUFF.165868.1	1e-06	2.13791	1e-06	9.74977	1e-06	0.0428838	1e-06	1e-06
CUFF.165878.1	1e-06	0.737591	1.82103	1.32045	1e-06	1e-06	1e-06	0.0503271
CUFF.165878.2	1.52257	1e-06	1e-06	1.43503	1e-06	0.165121	1e-06	1e-06
CUFF.165878.3	1e-06	1.39982	1.37663	1e-06	1e-06	1e-06	0.109776	0.182529
CUFF.165956.1	0.203085	0.365146	1.35111	1.31634	0.223295	1.07071	0.368844	0.335881
CUFF.165991.2	6.0502	6.07172	10.7308	27.8562	1e-06	1.80261	0.141993	1e-06
CUFF.166016.1	2.35778	0.177851	1.57744	4.76053	1e-06	0.86906	1e-06	1e-06
CUFF.166088.2	1e-06	0.673822	0.180295	0.486438	1e-06	1e-06	0.00997724	0.00501368
CUFF.166197.1	4.36696	1.77646	5.7635	5.80315	1e-06	0.266827	1e-06	1e-06
CUFF.166212.1	10.9851	9.7642	10.2922	17.7278	5.18567	5.49828	5.13726	1e-06
CUFF.16627.1	1.78297	1.05611	0.84631	0.778246	2.02652	2.78242	0.910095	1.31741
CUFF.16627.2	0.766405	0.167044	7.74201	0.713046	1e-06	1e-06	3.4831	1e-06
CUFF.166286.1	1e-06	1e-06	1e-06	1e-06	0.1526	1e-06	1e-06	0.834825
CUFF.166309.1	1e-06	1e-06	0.830684	3.28318	1e-06	1e-06	1e-06	1e-06
CUFF.166383.1	0.558417	1e-06	1.34283	1e-06	1e-06	1e-06	1e-06	1e-06
CUFF.166383.3	1.34036	0.75384	2.24429	0.507409	1e-06	1e-06	1e-06	1e-06
CUFF.166392.1	1e-06	1e-06	1e-06	1e-06	0.518791	0.130502	0.942961	6.50939
CUFF.166394.1	1e-06	0.0833467	0.313527	1e-06	1.19876	0.717608	2.75456	4.31937
CUFF.166400.1	1e-06	0.355393	1e-06	1.4164	1e-06	0.374109	1e-06	1e-06
CUFF.166492.1	1e-06	3.96641	3.74739	12.3672	0.20595	0.386297	0.139202	1e-06
CUFF.166493.1	1e-06	1e-06	1.8013	1e-06	1e-06	0.303586	1e-06	1e-06
CUFF.166515.1	0.305168	1e-06	0.373623	4.35444	0.0459567	0.643769	0.10817	1e-06
CUFF.166515.2	1e-06	1.46184	1e-06	5.51356	1e-06	1e-06	1e-06	1e-06
CUFF.166638.1	1e-06	1e-06	1e-06	1e-06	1e-06	1e-06	1e-06	1e-06
CUFF.166638.2	1e-06	1e-06	1e-06	1e-06	27.0876	1e-06	1e-06	24.9425
CUFF.16674.1	3.4808	1.5265	0.727914	1e-06	1e-06	1.40938	1e-06	1e-06
CUFF.166769.1	29.9313	29.7239	37.3691	67.4621	1e-06	1.91304	1e-06	1e-06
CUFF.166804.1	3.16641	1e-06	4.50826	5.56893	1e-06	1e-06	1e-06	1e-06
CUFF.166823.1	1.38985	1.59258	1.41329	0.686051	1e-06	1e-06	1e-06	1e-06
CUFF.166837.1	1.33157	0.206336	0.628045	0.618727	0.614731	0.254452	1.83582	1e-06
CUFF.16687.4	1e-06	1e-06	1e-06	1e-06	14.2468	1e-06	3.94425	1e-06
CUFF.166893.2	8.88378	6.53602	8.71861	3.5366	1e-06	1e-06	1e-06	1e-06
CUFF.166956.1	2.87795	1.30539	1e-06	1e-06	1e-06	5.38612	1.30006	6.1495
CUFF.166968.1	0.388797	1e-06	1e-06	0.0887966	0.424342	0.440524	0.0788964	3.10312
CUFF.167014.2	2.58339	8.82318	4.76161	2.00297	1e-06	0.451157	1e-06	1e-06
CUFF.167014.3	7.04258	1e-06	1.90296	1e-06	1e-06	1e-06	1e-06	1e-06
CUFF.167071.1	0.974948	1.15796	1.88485	2.74359	6.25224	1.89307	3.77246	2.87261
CUFF.167099.1	1.49764	0.401134	0.217405	0.193308	0.815734	0.566429	0.844275	1.13074
CUFF.16713.2	6.73599	5.44082	6.34624	16.5775	1e-06	0.589543	1e-06	1e-06
CUFF.167184.1	1e-06	0.108048	1e-06	1e-06	3.17287	4.32179	0.815024	0.517363
CUFF.167243.1	1e-06	1e-06	1e-06	2.54646	1e-06	1e-06	1e-06	1e-06
CUFF.167243.2	0.112453	1e-06	1.38217	3.08284	1e-06	1e-06	1e-06	1e-06
CUFF.167263.2	1e-06	2.59452	2.16133	6.16471	1e-06	1.17629	0.598381	1e-06
CUFF.167263.3	0.591038	1.23408	0.642046	1.25022	0.102432	0.0459715	0.213037	0.680315
CUFF.167301.3	1e-06	1e-06	1e-06	7.46217	7.19977	1e-06	1e-06	2.27639
CUFF.16765.2	0.690873	0.701551	1.0597	1e-06	2.51685	2.66983	3.77481	5.86379
CUFF.16786.1	0.62062	0.734581	2.12133	2.46169	1e-06	0.0594877	1e-06	1e-06
CUFF.1687.2	1e-06	1e-06	1e-06	1e-06	1e-06	1e-06	1e-06	1.06246
CUFF.16877.1	0.356105	3.6268	0.408929	0.909728	1e-06	1.61607	0.488862	0.684536
CUFF.16964.1	0.0490255	0.108617	0.59663	2.52934	1e-06	1e-06	1e-06	4.75999
CUFF.16967.1	1.03695	1.57202	2.53337	6.98921	0.339198	1e-06	1e-06	1e-06
CUFF.16969.1	0.272505	0.265303	1.52717	1.45677	1e-06	1e-06	1e-06	1e-06
CUFF.17004.1	1.05964	14.4405	4.38366	0.0132137	9.32283	7.63889	0.186146	1e-06
CUFF.17057.2	1e-06	1e-06	1e-06	1e-06	1e-06	1e-06	1e-06	1e-06
CUFF.17074.1	0.714692	0.746567	0.913876	0.916396	35.2584	1.3818	74.3917	3522460
CUFF.17074.2	13.9245	9.2467	11.383	1e-06	24.0914	42.7703	40.8745	19.8223
CUFF.17094.1	4.278	1e-06	1.68134	4.1412	1.04272	32.9579	46.4291	39.4423
CUFF.1710.2	0.548775	4.54768	4.98619	0.0679087	1e-06	0.428379	0.195295	1e-06
CUFF.17138.2	0.552431	0.595068	1e-06	1e-06	0.538327	0.723273	0.937316	1.33783
CUFF.172.1	1e-06	0.453089	1e-06	1e-06	1e-06	1e-06	1e-06	1e-06
CUFF.172.2	1e-06	1e-06	1e-06	0.0807679	1e-06	1e-06	1e-06	1e-06
CUFF.17252.1	1.11548	0.702039	1e-06	0.974223	1.68699	1.43854	0.470829	0.7089
CUFF.17368.1	4.10004	0.403747	1e-06	1e-06	0.0826438	1e-06	0.499502	1e-06
CUFF.17368.2	1e-06	1e-06	1e-06	1e-06	1e-06	1e-06	1e-06	1e-06
CUFF.1739.2	13.5425	1.48046	13.658	6.23632	16.9877	13.7051	1e-06	11.2975
CUFF.17494.1	1.4332	0.279241	2.18523	0.193429	0.93583	0.895974	1.36377	0.392357
CUFF.17521.1	1e-06	1e-06	1e-06	0.886397	0.789686	6.34294	1.92845	0.509947
CUFF.1767.3	4.4578	3.54283	5.25403	8.62636	0.0237583	0.096008	0.00726497	0.0863679
CUFF.17837.1	2.23077	1.6118	1.91886	0.491781	1.41261	0.590358	16.1375	13.5167
CUFF.17876.1	6.37855	0.992852	17.7463	26.832	0.40771	1.22235	0.464133	0.0703589
CUFF.17892.1	0.369017	1e-06	1e-06	1e-06	1e-06	0.884054	2.57293	0.543756
CUFF.1803.1	1.11118	12.0735	1.59611	0.376272	1e-06	0.892954	0.134789	1.61851
CUFF.18059.2	1.08002	1e-06	1.51109	2.87933	1e-06	1e-06	1e-06	1e-06
CUFF.18060.2	0.741378	139.344	3.63225	2.02624	5.46702	3.6945	4.51844	3.03683
CUFF.18100.1	0.881759	2.03714	2.5116	3.27799	1e-06	0.290646	1e-06	0.292755
CUFF.18144.1	1.41851	7.85338	14.8579	47.3484	0.698017	1e-06	4.55603	1e-06
CUFF.18144.2	14.666	10.2677	19.6566	12.2143	1e-06	0.632128	6.3034	0.11862
CUFF.18144.3	3.71958	0.779253	1.58949	21.7085	0.30571	0.0942494	0.415468	0.135488
CUFF.18159.2	1.75071	1e-06	2.90599	0.567794	1e-06	1e-06	1e-06	1e-06
CUFF.18166.1	2.14551	3.01994	5.11872	0.35824	1e-06	0.227937	1e-06	1e-06
CUFF.18186.1	0.0889392	1.54263	1.03577	1e-06	1e-06	5.44431	0.0424351	1e-06
CUFF.18427.1	0.92674	3.47506	0.990683	0.477346	1e-06	0.41134	1e-06	1e-06
CUFF.18427.2	0.722397	1e-06	2.20371	0.218853	1e-06	1e-06	1e-06	0.438011
CUFF.18493.2	2.30431	2.90492	2.90946	5.84785	1e-06	1e-06	1e-06	1e-06
CUFF.1867.4	21.5303	9.80466	18.345	1e-06	1e-06	0.420469	5.737	1e-06
CUFF.18677.1	1.42936	0.538835	1.30467	2.0651	1e-06	1e-06	1e-06	1e-06
CUFF.1868.1	0.988349	0.802836	1.04552	4.0931	0.0328374	0.460704	0.751579	1.48392
CUFF.18721.3	1e-06	14.0416	31.358	37.9831	0.779363	1.38017	0.111054	1e-06
CUFF.18838.1	1e-06	0.459257	1.61841	1e-06	0.940661	1e-06	1e-06	159.866
CUFF.18838.2	0.689161	1e-06	1e-06	1e-06	1e-06	1.02582	1e-06	1e-06
CUFF.18904.1	1.40001	4.58095	0.781629	0.679166	3.55359	0.849152	1.00418	1.55662
CUFF.18909.1	33.3927	38.6522	0.374636	0.419821	46.7097	28.7012	219.512	1.37984
CUFF.18940.1	4.28187	10.5464	5.85444	17.1859	1.10656	1e-06	1.03035	2.69075
CUFF.19021.3	1.07928	0.36003	0.257793	2.4516	1e-06	1e-06	1e-06	1e-06
CUFF.19032.1	0.675463	2.83022	1.98071	24.227	1.02589	1e-06	0.0385844	1e-06
CUFF.19032.2	14.6392	18.9305	47.3352	115.301	1.05075	1.74586	0.197399	0.144823
CUFF.19071.2	20.5601	0.133643	13.216	0.815355	8.88629	1e-06	26.9851	1e-06
CUFF.19190.1	1.24692	1.35263	1.85786	3.21577	1e-06	0.00965789	1e-06	1e-06
CUFF.19191.1	2.52222	3.2472	1.98013	1.15093	1e-06	1.34392	1e-06	0.0511954
CUFF.19236.3	0.563869	2.29357	1.99025	5.0217	1e-06	0.0991757	1e-06	1e-06
CUFF.19250.3	0.569702	0.986384	1.63884	2.31557	1e-06	0.0878587	1e-06	1e-06
CUFF.19251.2	2.98761	1.01912	1.83951	5.05072	1e-06	1e-06	0.1451	1e-06
CUFF.19253.1	0.546973	1e-06	0.920858	5.43786	1e-06	1e-06	1e-06	1e-06
CUFF.19298.1	0.872205	1.21441	0.277882	0.144563	0.0907422	0.224018	0.994618	0.616064
CUFF.19416.1	0.28897	0.285342	2.10358	3.93663	0.686212	1.98616	1.1949	2.49012
CUFF.19487.2	1.28912	1e-06	1.17645	4.00043	1.1609	1e-06	1e-06	3.67229
CUFF.19549.1	1.18545	1e-06	1.05298	1.40085	11.9871	1.21617	15.4218	0.383212
CUFF.19719.2	1e-06	1.53363	1e-06	28.5002	1.20782	4.405	2.07972	1.26841
CUFF.19780.1	1e-06	1e-06	1e-06	1e-06	1e-06	1e-06	40.2041	1e-06
CUFF.19867.2	1.17119	7.58219	3.15266	0.608521	8.16309	1e-06	1e-06	14.8181
CUFF.20054.1	97.825	79.2585	45.2589	8.81996	5.90929	1e-06	17.7661	9.13296
CUFF.20082.2	1.46722	0.628118	1e-06	1e-06	1e-06	1e-06	1.4297	4.33309
CUFF.20119.3	5.41593	5.75252	3.05111	0.402917	0.262497	5.53195	3.2633	1.62926
CUFF.20120.3	0.873085	1.11607	1.21576	0.221524	0.601981	0.384994	1e-06	0.0774037
CUFF.20239.2	1e-06	0.966685	7.60571	1e-06	10.7196	20.8817	15.2509	5.78921
CUFF.20324.1	1.63886	1.00464	0.746965	1e-06	1.25468	4.54123	6.09325	1.58141
CUFF.20347.1	2.7658	1.86567	0.683431	1.35862	1e-06	0.393439	0.140085	0.157514
CUFF.20642.1	0.175936	0.604342	1e-06	0.648819	2.37477	1.49302	1e-06	1e-06
CUFF.20673.1	1.0971	0.939995	1.8237	7.57547	0.461804	0.865125	3.77709	0.814171
CUFF.20674.1	0.523722	1e-06	1e-06	1e-06	3.90936	1e-06	3.6801	1.92076
CUFF.207.1	0.539947	1e-06	2.26462	1.58508	1e-06	3.10856	1e-06	1.16478
CUFF.20806.3	1e-06	2.00785	1.56107	1.44175	1e-06	0.546918	0.286509	1e-06
CUFF.20825.1	56.62	39.8091	47.4765	0.415346	1e-06	0.286442	0.96168	378.749
CUFF.20860.1	0.839356	0.699054	1e-06	0.851218	1e-06	0.420908	1e-06	1e-06
CUFF.20944.2	1e-06	1e-06	1e-06	1e-06	0.539989	0.274352	0.222909	0.342761
CUFF.20981.3	0.23648	1e-06	0.561994	2.60342	1e-06	1e-06	1e-06	1e-06
CUFF.20984.1	0.388203	0.70213	3.88544	4.92054	1e-06	1e-06	1e-06	1e-06
CUFF.20987.5	1e-06	1e-06	2.64768	1e-06	0.776233	3.12759	1.4812	1.39701
CUFF.21025.2	175.545	212.509	103.914	120.504	1.35535	1e-06	1e-06	57.376
CUFF.21044.1	5.88904	1.03247	1.03399	0.32111	1.12401	1.00248	0.214063	1.03667
CUFF.21173.1	1e-06	2.53127	0.189408	0.770726	0.386764	1e-06	0.524267	51.2324
CUFF.21174.1	0.553992	0.447306	0.610698	0.91593	0.698607	0.661791	0.401037	1.79784
CUFF.21178.1	0.887622	1.44923	0.0892366	2.89941	2.95669	0.0955153	2.52465	1e-06
CUFF.21202.1	1.61153	1.89599	1.62231	0.698651	0.0958209	1e-06	1.15523	1e-06
CUFF.21302.1	27.1518	0.705995	16.3307	11.1029	11.3717	13.3126	0.800456	1.14302
CUFF.21327.2	0.331923	1.61155	0.33103	1e-06	1.27444	2.00901	2.57467	1.0102
CUFF.21350.3	11.997	17.9144	29.6141	42.9859	6.9868	14.675	5.3334	6.54559
CUFF.21399.1	1.07464	0.821211	5.67376	4.70602	1e-06	1e-06	0.371556	1e-06
CUFF.21494.4	1e-06	2.72057	1.58948	2.39713	4.80767	3.09664	13.4402	1e-06
CUFF.21522.1	1e-06	1e-06	1e-06	17.8541	1e-06	1.04157	140.705	0.950138
CUFF.21538.3	16.6536	3.96408	9.28425	4.54438	8.36516	4.82243	8.08105	14.8531
CUFF.21567.1	7.76312	5.76335	0.632766	0.860025	0.383259	1e-06	1e-06	1e-06
CUFF.21570.1	1e-06	1e-06	1e-06	1e-06	8.97997	1e-06	1e-06	1e-06
CUFF.21577.1	0.733682	0.791546	0.150715	2.11709	1e-06	1e-06	1e-06	1e-06
CUFF.21578.1	1.20914	2.37936	2.1304	1e-06	0.811003	0.0384394	1e-06	0.0312603
CUFF.21578.2	6.66385	8.5127	7.34743	18.61	1e-06	10.1241	1e-06	0.140791
CUFF.21578.3	1e-06	1e-06	1e-06	1e-06	1e-06	0.153456	1e-06	1e-06
CUFF.21601.2	0.712359	0.582158	2.00654	7.54528	1e-06	0.0789227	1e-06	1e-06
CUFF.21618.2	1.58654	0.330532	1.14814	0.612569	1e-06	1e-06	1e-06	0.0894283
CUFF.21654.1	0.748741	1e-06	1e-06	0.566395	15.519	7.28661	6.89249	5.31276
CUFF.21658.2	1e-06	1e-06	1e-06	1e-06	1e-06	1e-06	1e-06	7.35516
CUFF.2166.4	1e-06	1e-06	0.795798	1e-06	1e-06	0.52531	0.601443	0.584467
CUFF.21669.1	1e-06	1.39797	1.39224	26.6198	10.3329	0.519716	0.0665342	1.57989
CUFF.21670.1	48.8699	1.40076	93.3181	318.446	1.7809	0.481996	0.187368	0.90942
CUFF.21680.1	0.421979	41.7087	56.0268	90.0347	1e-06	0.439952	1e-06	0.0896899
CUFF.21693.1	1e-06	0.334355	0.294427	2.70802	1e-06	0.575621	0.654407	1e-06
CUFF.21695.1	2.47569	2.05041	0.28381	2.11976	0.547514	3.42651	0.521979	2.15234
CUFF.21702.2	1e-06	0.374516	1e-06	0.578571	0.92193	1.45503	1.99285	0.644125
CUFF.2172.1	1e-06	2.70035	0.815009	0.506165	0.512819	2.6559	0.772954	1.47236
CUFF.21758.1	4.37765	0.482692	1e-06	1.66605	1e-06	1e-06	1e-06	1e-06
CUFF.21800.1	2.45873	1.33712	1.30364	4.81355	1e-06	1e-06	1e-06	2.78375
CUFF.21800.2	0.768542	0.36638	0.570666	2.34434	1e-06	1e-06	1e-06	1e-06
CUFF.21804.1	1.18188	1.0389	1e-06	5.40658	1e-06	1e-06	1e-06	1e-06
CUFF.21836.1	1.78256	0.616946	2.83273	3.29699	1e-06	1e-06	1e-06	1e-06
CUFF.21838.2	1.6674	7.97377	3.36567	0.985033	1e-06	0.702671	0.505009	1e-06
CUFF.21852.3	1e-06	0.845486	1e-06	7.85365	1e-06	1e-06	1e-06	1e-06
CUFF.21852.4	1e-06	1.5129	1e-06	4.91943	1e-06	0.383693	0.721871	1e-06
CUFF.21926.4	0.615082	0.478794	1e-06	0.262446	0.678151	0.74704	3.6763	3.79916
CUFF.21966.1	2.48638	0.641784	0.721314	0.537412	0.771567	1.01781	0.228798	1e-06
CUFF.21976.1	1e-06	1e-06	1e-06	0.504507	3.47787	4.83277	12.6394	6.46078
CUFF.21976.2	5.67037	3.56494	5.44881	1e-06	4.36715	3.19067	2.45589	3.59651
CUFF.21976.3	11.1782	3.1867	3.80639	1e-06	1.04564	2.12791	6.19696	9.67044
CUFF.22045.2	1e-06	0.601762	0.587569	0.22648	1e-06	0.142239	0.255203	1.65975
CUFF.22051.1	1.58637	1e-06	5.35066	1e-06	1e-06	1.35043	0.679157	1e-06
CUFF.22075.1	1.13275	1.07094	0.661424	0.245197	1e-06	2.63129	1.16351	2.45281
CUFF.22123.1	1e-06	1e-06	0.194731	1e-06	0.76274	1.02261	1e-06	1.13295
CUFF.22123.2	1e-06	1e-06	1e-06	1e-06	1.10056	0.790546	1e-06	1e-06
CUFF.22123.3	1e-06	1e-06	1e-06	1e-06	1.82764	1e-06	0.734179	1e-06
CUFF.22123.4	0.496893	1e-06	1e-06	1e-06	1e-06	2.87115	3.87136	4.32714
CUFF.22131.4	1e-06	1e-06	1.669	2.71396	0.122211	0.150274	1e-06	1e-06
CUFF.22185.1	1.58467	0.893169	1.91253	1.78135	1e-06	1e-06	1e-06	1e-06
CUFF.22199.1	1e-06	1e-06	1.16127	0.620189	3.65908	1.4149	1e-06	26.6531
CUFF.22260.3	1e-06	1.04131	1.53565	15.3603	0.275939	0.686661	1e-06	0.525459
CUFF.22291.2	1e-06	1e-06	1e-06	1e-06	1e-06	3.86898	1e-06	1e-06
CUFF.22342.1	0.890169	1.04527	1e-06	2.28281	0.278311	1.69593	0.778379	1.58617
CUFF.22438.2	1.64178	0.190737	1.00273	1.80204	0.0347761	1e-06	1e-06	1e-06
CUFF.22440.1	1e-06	3.16023	5.85545	2.7018	1e-06	1e-06	1e-06	1e-06
CUFF.22442.1	2.06037	0.332821	0.615262	1.24803	1e-06	1e-06	1e-06	1e-06
CUFF.2246.1	8.50704	6.77265	10.6655	0.469749	1e-06	1.33369	0.267943	3.26303
[truncated: 2,276 more rows]
