# Supplementary material for: Long Non-Coding RNA and mRNA Profiling in Early-Stage Bovine Embryos Treated with Glutathione
Source: Antioxidants (Basel). 2020 May 8;9(5):402. doi: 10.3390/antiox9050402 (PMC7278749; doi:10.3390/antiox9050402)
Supplement: Supplementary file 1 [file antioxidants-09-00402-s001.zip › Table S8.xlsx]

## Sheet: 23 LncRNA
Table S8. Differential expressed lncRNAs in untreated and GSH-treated embryos developing from 8-16-cell stage to morula.
Spreadsheet 1. 23 LncRNAs up-rugualted in untreated embryos and down-rugualted in GSH- treated embryos.
ID	C8C16_C1	C8C16_C2	ML_C1	ML_C2	C8C16_T1	C8C16_T2	ML_T1	ML_T2
CUFF.50309.1	1.68193	0.905732	10.7619	3.69591	3.56886	2.94439	2.49128	2.48982
CUFF.30537.1	1.41352	0.690341	3.47333	6.22703	406.431	324.84	0.537054	2.20052
CUFF.92798.1	1.26006	2.27172	2.71911	9.01718	1.57262	0.754824	1e-06	1e-06
CUFF.55358.1	1.13202	1.26322	1.85932	1.28908	2.04232	1.42428	0.923571	0.181734
CUFF.120042.2	0.97103	1.48978	2.41825	1.65192	2.89103	7.67154	0.11591	1e-06
CUFF.96165.2	0.85957	1e-06	1.26514	1.90334	1.03256	0.452278	1e-06	1e-06
CUFF.76038.1	0.82378	0.77317	74.872	13.0599	0.958303	0.103252	1e-06	1e-06
CUFF.10166.1	0.616237	1.84855	2.2828	73.775	244.548	229.498	1e-06	7.19079
CUFF.62367.1	0.595321	0.466521	1.23081	0.626968	0.307538	0.537832	1e-06	0.0817137
CUFF.48270.1	0.309049	0.699742	3.12818	1.06063	2.19921	4.60232	1.15307	1.28482
CUFF.33095.2	0.213866	1e-06	1.11689	3.40514	3.30995	5.66162	1e-06	1e-06
CUFF.22556.2	0.102476	1.95186	5.39722	6.30036	3.75245	3.65971	1.91094	1.79395
CUFF.102243.3	1e-06	1e-06	0.00789455	0.445451	0.86579	10.6148	0.00643437	0.108352
CUFF.123356.2	1e-06	1e-06	0.0363524	0.128741	0.409088	0.491342	1e-06	1e-06
CUFF.164485.3	1e-06	1e-06	0.246503	0.491001	3.48452	1.65741	1e-06	0.0497533
CUFF.22131.4	1e-06	1e-06	0.122211	0.150274	1.669	2.71396	1e-06	1e-06
CUFF.31476.1	1e-06	0.770871	3.6426	1.96716	7.43315	2.5621	0.916568	0.695394
CUFF.52291.1	1e-06	0.398345	0.961858	0.589987	1.96914	2.48471	1e-06	1e-06
CUFF.60924.1	1e-06	1e-06	1.50001	0.567595	0.769832	2.30188	1e-06	0.308777
CUFF.70813.2	1e-06	1e-06	0.0433917	0.169628	3.76086	3.1022	1e-06	0.365597
CUFF.84806.1	1e-06	1e-06	3.2751	0.0460284	0.102254	0.223845	1e-06	1e-06
CUFF.90361.3	1e-06	1e-06	0.19843	0.58058	0.96753	0.674281	0.396718	0.181642
CUFF.97956.1	1e-06	1e-06	0.110487	0.138968	6.58234	3.04147	0.133605	1e-06
Abbreviations : C8C16_C1, 8-16-cell Control #1; C8C16_C2, 8-16-cell Control #2; C8C16_T1, 8-16-cell+GSH #1; C8C16_T2, 8-16-cell+GSH #2; ML_C1, Morula Control #1; ML_C2, Morula Control #2; ML_T1, Morula +GSH #1; ML_T2, Morula +GSH #2.

## Sheet: 36 LncRNA
Table S8. Differential expressed lncRNAs in untreated and GSH-treated embryos developing from 8-16-cell stage to morula.
Spreadsheet 2. 36 LncRNAs down-rugualted in untreated embryos and up-rugualted in GSH- treated embryos.
ID	C8C16_C1	C8C16_C2	ML_C1	ML_C2	C8C16_T1	C8C16_T2	ML_T1	ML_T2
CUFF.91156.1	59.6042	67.1388	16.3169	7.56713	6.22274	15.1348	18.7174	23.7812
CUFF.87588.1	14.1127	12.2188	2.44827	8.43425	2.89058	1e-06	24.6462	8.97033
CUFF.21976.3	11.1782	3.1867	1.04564	2.12791	3.80639	1e-06	6.19696	9.67044
CUFF.22893.1	6.90161	0.531581	1e-06	0.494169	1.62528	0.132602	2.31681	1.67428
CUFF.52142.1	4.94074	4.80867	1e-06	4.56469	3.02173	0.70639	5.17188	5.35019
CUFF.36333.1	4.13401	4.07648	1.16491	0.729318	0.981894	0.961314	1.28297	1.82321
CUFF.151973.1	3.28618	1.06538	0.283009	1e-06	1e-06	1e-06	0.2777	1.96997
CUFF.39414.1	3.19793	1.70314	0.132454	1.10513	1e-06	1e-06	1.51307	0.727346
CUFF.152937.1	3.1011	1.60979	0.405434	1.2298	1e-06	0.150177	1.39667	1.39176
CUFF.32687.1	2.63952	2.45543	2.05283	1.29069	1.96593	2.54662	9.51981	3.11426
CUFF.17837.1	2.23077	1.6118	1.41261	0.590358	1.91886	0.491781	16.1375	13.5167
CUFF.152963.1	2.09209	3.31635	1.30234	1.45762	0.191848	0.428376	3.05218	1.20969
CUFF.9179.1	1.98646	1.59872	1.32556	1.32953	1e-06	0.116053	1.25756	0.999774
CUFF.46501.1	1.93698	1.62644	1e-06	0.24833	1e-06	1e-06	0.0450535	0.063689
CUFF.107704.1	1.87868	1.332	1e-06	0.930979	0.478762	1e-06	1.1576	0.685505
CUFF.38204.3	1.62498	1.68476	0.448081	1.6066	0.530697	0.056663	37.712	1.37068
CUFF.62541.1	1.56786	1.14694	0.690629	1e-06	1e-06	1e-06	7.63564	6.64495
CUFF.20082.2	1.46722	0.628118	1e-06	1e-06	1e-06	1e-06	1.4297	4.33309
CUFF.3150.1	1.3363	7.89694	1e-06	0.0329783	1e-06	0.263035	0.713459	1.02548
CUFF.42178.2	1.28678	0.446152	0.168354	1e-06	0.738665	0.51022	0.930515	1.99154
CUFF.31912.1	1.14501	1.66439	1e-06	0.331032	0.68683	0.737644	5.48031	1.42545
CUFF.9224.1	1.10059	1.93962	1e-06	0.719625	1e-06	0.407365	0.749419	0.544627
CUFF.72813.2	1.09525	1.21046	1e-06	1e-06	0.210544	0.384143	0.893543	0.761299
CUFF.44297.2	1.0776	0.408575	0.251932	1e-06	0.399399	1e-06	1.08263	1.02567
CUFF.130948.1	0.945419	0.99755	0.806761	0.39708	0.555641	0.101812	0.683767	0.784468
CUFF.19298.1	0.872205	1.21441	0.0907422	0.224018	0.277882	0.144563	0.994618	0.616064
CUFF.25225.1	0.799652	0.940334	1e-06	0.568173	0.746254	0.649259	1.23832	2.36936
CUFF.107122.1	0.767209	0.967393	0.21285	0.68892	0.218426	1e-06	4.23083	0.762918
CUFF.93930.1	0.707171	0.21025	1e-06	1e-06	0.33238	1e-06	1.18617	1.31999
CUFF.154882.2	0.677765	1.04568	1e-06	1e-06	1e-06	1e-06	0.819	0.200165
CUFF.142510.1	0.622288	0.863824	0.0417879	0.109209	1e-06	1e-06	0.134884	0.078691
CUFF.52282.1	0.559287	0.495333	0.12695	0.187347	0.326208	0.233523	1.22867	2.5943
CUFF.149189.2	0.424431	0.284695	0.0924125	0.206702	0.482305	0.391311	0.555789	1.25414
CUFF.137141.1	0.377485	1.1049	1e-06	1e-06	1e-06	1e-06	0.0344393	0.141208
CUFF.84308.1	0.188848	0.211713	1e-06	0.0900045	1e-06	1e-06	0.270825	4.32534
CUFF.128322.2	0.139721	1.64415	1e-06	1e-06	0.716567	1e-06	0.928804	1.97146
Abbreviations : C8C16_C1, 8-16-cell Control #1; C8C16_C2, 8-16-cell Control #2; C8C16_T1, 8-16-cell+GSH #1; C8C16_T2, 8-16-cell+GSH #2; ML_C1, Morula Control #1; ML_C2, Morula Control #2; ML_T1, Morula +GSH #1; ML_T2, Morula +GSH #2.
