# Supplementary material for: Long Non-Coding RNA and mRNA Profiling in Early-Stage Bovine Embryos Treated with Glutathione
Source: Antioxidants (Basel). 2020 May 8;9(5):402. doi: 10.3390/antiox9050402 (PMC7278749; doi:10.3390/antiox9050402)
Supplement: Supplementary file 1 [file antioxidants-09-00402-s001.zip › Table S9.xlsx]

## Sheet: co-expressed DEGs
Table S9. Co-expressed differentially expressed genes with 23 LncRNAs in untreated embryos.
Spreadsheet 1. All co-expressed differentially expressed genes.
LncRNA	Gene	Cor
CUFF.10166.1	Novel01319	0.842899
CUFF.10166.1	ENSBTAG00000025183	0.882881
CUFF.10166.1	ENSBTAG00000019009	0.831504
CUFF.10166.1	Novel06588	0.816167
CUFF.10166.1	Novel05692	0.938348
CUFF.10166.1	ENSBTAG00000023283	0.895305
CUFF.10166.1	Novel03230	0.882347
CUFF.10166.1	Novel01981	0.940566
CUFF.10166.1	Novel08019	0.795246
CUFF.10166.1	ENSBTAG00000004658	0.872002
CUFF.10166.1	ENSBTAG00000003137	0.740797
CUFF.10166.1	Novel01654	0.923887
CUFF.10166.1	Novel00352	0.935459
CUFF.10166.1	Novel09059	0.901231
CUFF.10166.1	ENSBTAG00000020201	0.746079
CUFF.10166.1	Novel04070	0.913672
CUFF.10166.1	Novel07182	0.810583
CUFF.10166.1	ENSBTAG00000011379	0.82439
CUFF.10166.1	Novel02388	0.702767
CUFF.10166.1	Novel06761	0.932865
CUFF.10166.1	ENSBTAG00000020376	0.915603
CUFF.10166.1	Novel08826	0.821226
CUFF.10166.1	Novel07240	0.812489
CUFF.10166.1	Novel02352	0.787492
CUFF.10166.1	Novel09755	0.873909
CUFF.10166.1	Novel01926	0.880538
CUFF.10166.1	ENSBTAG00000015737	0.766433
CUFF.10166.1	Novel08827	0.87478
CUFF.10166.1	ENSBTAG00000006528	0.743527
CUFF.10166.1	Novel02972	0.892761
CUFF.10166.1	ENSBTAG00000002408	0.87709
CUFF.10166.1	ENSBTAG00000011733	0.912387
CUFF.10166.1	ENSBTAG00000007073	0.736806
CUFF.10166.1	Novel07333	0.773693
CUFF.10166.1	Novel09140	0.792758
CUFF.10166.1	Novel06469	0.905013
CUFF.10166.1	ENSBTAG00000013274	0.880492
CUFF.10166.1	Novel06359	0.787652
CUFF.10166.1	ENSBTAG00000000561	0.885559
CUFF.10166.1	ENSBTAG00000027348	0.932337
CUFF.10166.1	Novel02413	0.918746
CUFF.10166.1	Novel00727	0.838883
CUFF.10166.1	ENSBTAG00000006965	0.826543
CUFF.10166.1	Novel04997	0.915081
CUFF.10166.1	Novel05396	0.84024
CUFF.10166.1	Novel00192	0.906194
CUFF.10166.1	Novel04427	0.80465
CUFF.10166.1	ENSBTAG00000002822	0.829459
CUFF.10166.1	Novel04743	0.867493
CUFF.10166.1	Novel04738	0.862579
CUFF.10166.1	Novel08357	0.879627
CUFF.10166.1	Novel05856	0.887064
CUFF.10166.1	Novel01057	0.927296
CUFF.10166.1	Novel07507	0.705238
CUFF.10166.1	ENSBTAG00000010681	0.711278
CUFF.10166.1	Novel02072	0.700879
CUFF.10166.1	ENSBTAG00000047205	0.95419
CUFF.10166.1	ENSBTAG00000009675	0.880201
CUFF.10166.1	Novel08397	0.864197
CUFF.10166.1	Novel00605	0.766339
CUFF.10166.1	Novel05597	0.8268
CUFF.10166.1	ENSBTAG00000021844	0.740457
CUFF.10166.1	Novel08092	0.807364
CUFF.10166.1	Novel04001	0.84888
CUFF.10166.1	Novel09308	0.776129
CUFF.10166.1	Novel03761	0.876715
CUFF.10166.1	Novel00932	0.776909
CUFF.10166.1	Novel08446	0.802799
CUFF.10166.1	Novel00651	0.758687
CUFF.10166.1	ENSBTAG00000000782	0.882981
CUFF.10166.1	ENSBTAG00000002289	0.850799
CUFF.10166.1	ENSBTAG00000039720	0.815143
CUFF.10166.1	Novel06475	0.71696
CUFF.10166.1	ENSBTAG00000018041	0.784219
CUFF.10166.1	Novel10039	0.896656
CUFF.10166.1	Novel01639	0.824187
CUFF.10166.1	Novel08892	0.886771
CUFF.10166.1	ENSBTAG00000040202	0.930473
CUFF.10166.1	Novel09506	0.730706
CUFF.10166.1	ENSBTAG00000047473	0.868589
CUFF.10166.1	Novel08709	0.868234
CUFF.10166.1	ENSBTAG00000004167	0.942946
CUFF.10166.1	Novel01488	0.772363
CUFF.10166.1	ENSBTAG00000001210	0.726677
CUFF.10166.1	Novel08765	0.82676
CUFF.10166.1	Novel07995	0.806654
CUFF.10166.1	Novel06417	0.926955
CUFF.10166.1	ENSBTAG00000000189	0.897704
CUFF.10166.1	ENSBTAG00000012139	0.912221
CUFF.10166.1	Novel05824	0.807976
CUFF.10166.1	Novel00912	0.871191
CUFF.10166.1	Novel06684	0.833213
CUFF.10166.1	Novel04113	0.839821
CUFF.10166.1	Novel06879	0.81607
CUFF.10166.1	Novel05644	0.836882
CUFF.10166.1	ENSBTAG00000034332	0.94647
CUFF.10166.1	Novel08372	0.858597
CUFF.10166.1	Novel01512	0.976423
CUFF.10166.1	Novel09942	0.820758
CUFF.10166.1	Novel02827	0.790943
CUFF.10166.1	ENSBTAG00000004725	0.891888
CUFF.10166.1	Novel07603	0.867522
CUFF.10166.1	Novel08161	0.916263
CUFF.10166.1	ENSBTAG00000004795	0.794269
CUFF.10166.1	Novel04490	0.796557
CUFF.10166.1	Novel00246	0.839756
CUFF.10166.1	Novel07220	0.781554
CUFF.10166.1	Novel04251	0.821908
CUFF.10166.1	Novel08354	0.701677
CUFF.10166.1	ENSBTAG00000044046	0.875817
CUFF.10166.1	Novel06175	0.972605
CUFF.10166.1	Novel03123	0.833591
CUFF.10166.1	ENSBTAG00000008005	0.836942
CUFF.10166.1	Novel03800	0.963016
CUFF.10166.1	ENSBTAG00000033384	0.829238
CUFF.10166.1	Novel00353	0.787346
CUFF.10166.1	Novel08470	0.894616
CUFF.10166.1	Novel08210	0.818831
CUFF.10166.1	Novel00609	0.83352
CUFF.10166.1	Novel00172	0.720818
CUFF.10166.1	ENSBTAG00000021565	0.919955
CUFF.10166.1	Novel02235	0.956374
CUFF.10166.1	Novel02465	0.899783
CUFF.10166.1	Novel06566	0.934875
CUFF.10166.1	Novel04439	0.748581
CUFF.10166.1	Novel00396	0.797251
CUFF.10166.1	Novel09316	0.851685
CUFF.10166.1	Novel08146	0.916041
CUFF.10166.1	ENSBTAG00000027126	0.781283
CUFF.10166.1	Novel00412	0.967953
CUFF.10166.1	Novel06070	0.982637
CUFF.10166.1	Novel06474	0.76362
CUFF.10166.1	ENSBTAG00000013499	0.85221
CUFF.10166.1	Novel06140	0.754522
CUFF.10166.1	ENSBTAG00000045556	0.905727
CUFF.10166.1	Novel06131	0.744074
CUFF.10166.1	Novel02041	0.929154
CUFF.10166.1	Novel03640	0.923519
CUFF.10166.1	Novel02772	0.799203
CUFF.10166.1	Novel08784	0.811998
CUFF.10166.1	Novel02647	0.729799
CUFF.10166.1	ENSBTAG00000009478	0.800575
CUFF.10166.1	Novel07533	0.865104
CUFF.10166.1	ENSBTAG00000047612	0.933751
CUFF.10166.1	Novel09762	0.854256
CUFF.10166.1	Novel02249	0.707409
CUFF.10166.1	Novel09682	0.86245
CUFF.10166.1	Novel05822	0.943211
CUFF.10166.1	Novel02906	0.852265
CUFF.10166.1	Novel05388	0.956448
CUFF.10166.1	Novel03859	0.92516
CUFF.10166.1	Novel01053	0.876785
CUFF.10166.1	ENSBTAG00000032451	0.740593
CUFF.10166.1	Novel01635	0.889132
CUFF.10166.1	Novel04960	0.841734
CUFF.10166.1	Novel03295	0.828263
CUFF.10166.1	ENSBTAG00000007859	0.877025
CUFF.10166.1	ENSBTAG00000027930	0.717303
CUFF.10166.1	Novel09605	0.849944
CUFF.10166.1	Novel05940	0.89055
CUFF.10166.1	Novel07348	0.806834
CUFF.10166.1	Novel03134	0.941497
CUFF.10166.1	Novel02341	0.755541
CUFF.10166.1	ENSBTAG00000020406	0.839863
CUFF.10166.1	Novel00941	0.967114
CUFF.10166.1	Novel04554	0.786589
CUFF.10166.1	Novel00897	0.734111
CUFF.10166.1	Novel02385	0.830343
CUFF.10166.1	Novel01943	0.936802
CUFF.10166.1	ENSBTAG00000011504	0.901879
CUFF.10166.1	ENSBTAG00000000183	0.83143
CUFF.10166.1	Novel08915	0.911629
CUFF.10166.1	ENSBTAG00000023976	0.718067
CUFF.10166.1	Novel03014	0.89417
CUFF.10166.1	ENSBTAG00000016645	0.942206
CUFF.10166.1	Novel09893	0.887922
CUFF.10166.1	Novel06282	0.865072
CUFF.10166.1	Novel04422	0.824853
CUFF.10166.1	Novel08672	0.775695
CUFF.10166.1	Novel00393	0.837937
CUFF.10166.1	Novel08452	0.854504
CUFF.10166.1	Novel01442	0.793631
CUFF.10166.1	Novel04117	0.887874
CUFF.10166.1	Novel09346	0.934218
CUFF.10166.1	ENSBTAG00000024021	0.728588
CUFF.10166.1	Novel04762	0.906033
CUFF.10166.1	Novel09518	0.717425
CUFF.10166.1	Novel01940	0.895922
CUFF.10166.1	Novel08167	0.858785
CUFF.10166.1	Novel09708	0.806129
CUFF.10166.1	Novel02758	0.752735
CUFF.10166.1	Novel04882	0.798887
CUFF.10166.1	ENSBTAG00000020701	0.765091
CUFF.10166.1	Novel08304	0.921877
CUFF.10166.1	ENSBTAG00000019672	0.823132
CUFF.10166.1	Novel08152	0.857176
CUFF.10166.1	Novel06299	0.854027
CUFF.10166.1	Novel09037	0.815316
CUFF.10166.1	Novel07215	0.762608
CUFF.10166.1	Novel04528	0.818483
CUFF.10166.1	Novel09601	0.811159
CUFF.10166.1	Novel01125	0.842536
CUFF.10166.1	Novel01120	0.715083
CUFF.10166.1	Novel00373	0.926678
CUFF.10166.1	Novel08825	0.898577
CUFF.10166.1	ENSBTAG00000031719	0.810531
CUFF.10166.1	Novel01239	0.913821
CUFF.10166.1	Novel00529	0.837205
CUFF.10166.1	ENSBTAG00000014523	0.879201
CUFF.10166.1	Novel09782	0.894223
CUFF.10166.1	Novel07866	0.836742
CUFF.10166.1	Novel08360	0.900866
CUFF.10166.1	Novel08631	0.945338
CUFF.10166.1	ENSBTAG00000026637	0.890734
CUFF.10166.1	Novel06532	0.727079
CUFF.10166.1	Novel07421	0.977167
CUFF.10166.1	Novel05103	0.842097
CUFF.10166.1	Novel08240	0.908305
CUFF.10166.1	Novel04601	0.876458
CUFF.10166.1	Novel07519	0.867884
CUFF.10166.1	ENSBTAG00000000706	0.885067
CUFF.10166.1	Novel09737	0.75021
CUFF.10166.1	ENSBTAG00000046425	0.901682
CUFF.10166.1	Novel08008	0.784675
CUFF.10166.1	Novel07928	0.863286
CUFF.10166.1	Novel07723	0.717056
CUFF.10166.1	Novel07283	0.728866
CUFF.10166.1	Novel08651	0.7265
CUFF.10166.1	Novel04765	0.912199
CUFF.10166.1	Novel08963	0.726621
CUFF.10166.1	Novel06285	0.703183
CUFF.10166.1	Novel05528	0.803316
CUFF.10166.1	Novel00622	0.916048
CUFF.10166.1	Novel07207	0.902698
CUFF.10166.1	ENSBTAG00000010248	0.736539
CUFF.10166.1	Novel05937	0.925086
CUFF.10166.1	Novel08592	0.878915
CUFF.10166.1	Novel02367	0.8482
CUFF.10166.1	Novel08381	0.835907
CUFF.10166.1	Novel04850	0.919884
CUFF.10166.1	Novel01619	0.822707
CUFF.10166.1	ENSBTAG00000047203	0.901539
CUFF.10166.1	ENSBTAG00000011864	0.724121
CUFF.10166.1	Novel01985	0.805495
CUFF.10166.1	Novel07859	0.914829
CUFF.10166.1	Novel10030	0.895027
CUFF.10166.1	ENSBTAG00000013541	0.882654
CUFF.10166.1	Novel04343	0.902819
CUFF.10166.1	ENSBTAG00000047595	0.846082
CUFF.10166.1	Novel07581	0.801998
CUFF.10166.1	Novel05122	0.888247
CUFF.10166.1	Novel05917	0.860969
CUFF.10166.1	Novel00495	0.794657
CUFF.10166.1	Novel06944	0.800733
CUFF.10166.1	Novel00257	0.826946
CUFF.10166.1	ENSBTAG00000016813	0.79936
CUFF.10166.1	Novel05918	0.774209
CUFF.10166.1	ENSBTAG00000026085	0.860747
CUFF.10166.1	Novel08846	0.877395
CUFF.10166.1	Novel06280	0.843841
CUFF.10166.1	Novel00350	0.753607
CUFF.10166.1	ENSBTAG00000005581	0.83753
CUFF.10166.1	ENSBTAG00000044159	0.946831
CUFF.10166.1	Novel09423	0.924619
CUFF.10166.1	Novel02189	0.913337
CUFF.10166.1	Novel07374	0.852785
CUFF.10166.1	Novel08488	0.95078
CUFF.10166.1	Novel04549	0.82647
CUFF.10166.1	ENSBTAG00000032178	0.944834
CUFF.10166.1	Novel06310	0.903731
CUFF.10166.1	Novel02449	0.854497
CUFF.10166.1	Novel04281	0.718505
CUFF.10166.1	Novel02288	0.798181
CUFF.10166.1	ENSBTAG00000045696	0.958786
CUFF.10166.1	Novel08310	0.943358
CUFF.10166.1	ENSBTAG00000034346	0.878933
CUFF.10166.1	ENSBTAG00000018277	0.973521
CUFF.10166.1	ENSBTAG00000017024	0.920831
CUFF.10166.1	ENSBTAG00000026384	0.854272
CUFF.10166.1	ENSBTAG00000020214	0.758549
CUFF.10166.1	ENSBTAG00000020193	0.849502
CUFF.10166.1	ENSBTAG00000012012	0.785847
CUFF.10166.1	ENSBTAG00000021876	0.716528
CUFF.10166.1	ENSBTAG00000047076	0.713578
CUFF.10166.1	Novel00611	0.755923
CUFF.10166.1	ENSBTAG00000005365	0.887476
CUFF.10166.1	Novel01987	0.951691
CUFF.10166.1	Novel06278	0.881477
CUFF.10166.1	ENSBTAG00000010947	0.842896
CUFF.10166.1	ENSBTAG00000022917	0.735755
CUFF.10166.1	ENSBTAG00000026836	0.779402
CUFF.10166.1	Novel07953	0.879156
CUFF.10166.1	ENSBTAG00000011602	0.785475
CUFF.10166.1	ENSBTAG00000002224	0.791582
CUFF.10166.1	ENSBTAG00000045782	0.8565
CUFF.10166.1	ENSBTAG00000015444	0.794899
CUFF.10166.1	Novel10015	0.803272
CUFF.10166.1	Novel09858	0.739962
CUFF.10166.1	ENSBTAG00000002478	0.920689
CUFF.10166.1	Novel08447	0.880664
CUFF.10166.1	Novel02602	0.836107
CUFF.10166.1	Novel00652	0.881076
CUFF.10166.1	Novel02068	0.877937
CUFF.10166.1	Novel02107	0.807298
CUFF.10166.1	Novel08205	0.926092
CUFF.10166.1	ENSBTAG00000018753	0.947448
CUFF.10166.1	Novel00414	0.824905
CUFF.10166.1	Novel06757	0.802962
CUFF.10166.1	ENSBTAG00000017735	0.896727
CUFF.10166.1	ENSBTAG00000000502	0.832935
CUFF.10166.1	Novel02618	0.92389
CUFF.10166.1	Novel08171	0.836335
CUFF.10166.1	Novel01243	0.896801
CUFF.10166.1	ENSBTAG00000012053	0.876964
CUFF.10166.1	Novel02968	0.818592
CUFF.10166.1	Novel08334	0.783326
CUFF.10166.1	Novel00419	0.738097
CUFF.10166.1	Novel02394	0.911884
CUFF.10166.1	ENSBTAG00000046071	0.892146
CUFF.10166.1	ENSBTAG00000014758	0.853383
CUFF.10166.1	Novel01127	0.709591
CUFF.10166.1	Novel00641	0.948548
CUFF.10166.1	Novel09239	0.81663
CUFF.10166.1	Novel06477	0.896638
CUFF.10166.1	Novel09693	0.841742
CUFF.10166.1	Novel03209	0.928116
CUFF.10166.1	Novel00215	0.777206
CUFF.10166.1	Novel04893	0.789654
CUFF.10166.1	Novel00547	0.910866
CUFF.10166.1	Novel00541	0.78745
CUFF.10166.1	Novel07007	0.867208
CUFF.10166.1	Novel02305	0.935187
CUFF.10166.1	Novel09796	0.813376
CUFF.10166.1	ENSBTAG00000002845	0.779898
CUFF.10166.1	Novel02732	0.963833
CUFF.10166.1	ENSBTAG00000013013	0.878705
CUFF.10166.1	ENSBTAG00000016293	0.910785
CUFF.10166.1	Novel09933	0.858005
CUFF.10166.1	ENSBTAG00000034366	0.896227
CUFF.10166.1	Novel00965	0.910532
CUFF.10166.1	Novel09450	0.816997
CUFF.10166.1	Novel01615	0.804559
CUFF.10166.1	Novel03560	0.845259
CUFF.10166.1	Novel08418	0.773574
CUFF.10166.1	Novel00405	0.714287
CUFF.10166.1	ENSBTAG00000047860	0.898107
CUFF.10166.1	ENSBTAG00000046943	0.827087
CUFF.10166.1	Novel07092	0.945202
CUFF.10166.1	Novel04265	0.818522
CUFF.10166.1	ENSBTAG00000009256	0.832334
CUFF.10166.1	Novel09430	0.842446
CUFF.10166.1	Novel08472	0.888784
CUFF.10166.1	ENSBTAG00000037881	0.971628
CUFF.10166.1	Novel09453	0.732723
CUFF.10166.1	Novel00312	0.959439
CUFF.10166.1	Novel03392	0.950284
CUFF.10166.1	Novel07120	0.943734
CUFF.10166.1	Novel00666	0.99059
CUFF.10166.1	Novel04293	0.88731
CUFF.10166.1	ENSBTAG00000001080	0.890471
CUFF.10166.1	Novel00290	0.776263
CUFF.10166.1	Novel09618	0.858526
CUFF.10166.1	Novel02111	0.963816
CUFF.10166.1	Novel06978	0.79896
CUFF.10166.1	ENSBTAG00000038000	0.87449
CUFF.10166.1	Novel03492	0.928538
CUFF.10166.1	ENSBTAG00000010977	0.937401
CUFF.10166.1	Novel01019	0.726424
CUFF.10166.1	ENSBTAG00000007403	0.945921
CUFF.10166.1	Novel05989	0.959675
CUFF.10166.1	Novel07670	0.917497
CUFF.10166.1	Novel01677	0.880071
CUFF.10166.1	Novel03573	0.904346
CUFF.10166.1	Novel00457	0.901758
CUFF.10166.1	ENSBTAG00000007584	0.960989
CUFF.10166.1	Novel00743	0.781147
CUFF.10166.1	Novel08242	0.829618
CUFF.10166.1	Novel04725	0.868022
CUFF.10166.1	Novel09813	0.870932
CUFF.10166.1	ENSBTAG00000006343	0.936677
CUFF.10166.1	ENSBTAG00000017741	0.890608
CUFF.10166.1	Novel02603	0.913992
CUFF.10166.1	ENSBTAG00000019892	0.828564
CUFF.10166.1	ENSBTAG00000004705	0.887582
CUFF.10166.1	Novel02333	0.749577
CUFF.10166.1	Novel04272	0.795466
CUFF.10166.1	Novel05544	0.814797
CUFF.10166.1	Novel01928	0.7695
CUFF.10166.1	Novel07510	0.742997
CUFF.10166.1	Novel09564	0.94781
CUFF.10166.1	Novel00075	0.840676
CUFF.10166.1	ENSBTAG00000043996	0.903518
CUFF.10166.1	Novel07669	0.848499
CUFF.10166.1	Novel03739	0.718322
CUFF.10166.1	Novel00922	0.843144
CUFF.10166.1	Novel05356	0.916966
CUFF.10166.1	ENSBTAG00000023666	0.921208
CUFF.10166.1	ENSBTAG00000021747	0.82521
CUFF.10166.1	Novel04448	0.871013
CUFF.10166.1	Novel00267	0.700024
CUFF.10166.1	ENSBTAG00000010119	0.827945
CUFF.10166.1	ENSBTAG00000020426	0.882316
CUFF.10166.1	ENSBTAG00000026383	0.899133
CUFF.10166.1	Novel03394	0.944276
CUFF.10166.1	Novel08716	0.838863
CUFF.10166.1	Novel03400	0.76278
CUFF.10166.1	Novel06102	0.925131
CUFF.10166.1	ENSBTAG00000027182	0.893147
CUFF.10166.1	ENSBTAG00000016805	0.900091
CUFF.10166.1	Novel02149	0.843481
CUFF.10166.1	ENSBTAG00000009587	0.831187
CUFF.10166.1	ENSBTAG00000001729	0.905966
CUFF.10166.1	Novel06699	0.810811
CUFF.10166.1	ENSBTAG00000008600	0.902354
CUFF.10166.1	ENSBTAG00000047452	0.865949
CUFF.10166.1	Novel01232	0.945212
CUFF.10166.1	Novel08135	0.881344
CUFF.10166.1	Novel05825	0.821643
CUFF.10166.1	Novel00775	0.886316
CUFF.10166.1	Novel00006	0.79482
CUFF.10166.1	Novel06133	0.722745
CUFF.10166.1	ENSBTAG00000048053	0.868528
CUFF.10166.1	ENSBTAG00000048279	0.843023
CUFF.10166.1	ENSBTAG00000008004	0.887522
CUFF.10166.1	Novel00612	0.858347
CUFF.10166.1	ENSBTAG00000023941	0.906916
CUFF.10166.1	Novel00846	0.731284
CUFF.10166.1	ENSBTAG00000001326	0.893823
CUFF.10166.1	Novel01923	0.752808
CUFF.10166.1	Novel07130	0.790578
CUFF.10166.1	Novel09056	0.724569
CUFF.10166.1	ENSBTAG00000008683	0.861149
CUFF.10166.1	Novel08178	0.871041
CUFF.10166.1	ENSBTAG00000004694	0.904368
CUFF.10166.1	Novel05723	0.886027
CUFF.10166.1	ENSBTAG00000016920	0.899572
CUFF.10166.1	Novel07068	0.926806
CUFF.10166.1	Novel02872	0.974111
CUFF.10166.1	Novel08808	0.754294
CUFF.10166.1	Novel05738	0.864928
CUFF.10166.1	Novel01220	0.773953
CUFF.10166.1	Novel08756	0.798182
CUFF.10166.1	ENSBTAG00000034069	0.935203
CUFF.10166.1	Novel02530	0.70235
CUFF.10166.1	Novel06924	0.814488
CUFF.10166.1	ENSBTAG00000046918	0.890974
CUFF.10166.1	Novel01704	0.771425
CUFF.10166.1	Novel05603	0.720236
CUFF.10166.1	Novel05281	0.956857
CUFF.10166.1	Novel00731	0.830843
CUFF.10166.1	ENSBTAG00000009833	0.944981
CUFF.10166.1	Novel07401	0.806417
CUFF.10166.1	ENSBTAG00000047600	0.950184
CUFF.10166.1	Novel07141	0.785592
CUFF.10166.1	ENSBTAG00000046032	0.97042
CUFF.10166.1	ENSBTAG00000039477	0.725447
CUFF.10166.1	Novel04680	0.794237
CUFF.10166.1	ENSBTAG00000040268	0.91378
CUFF.102243.3	Novel01319	0.839782
CUFF.102243.3	ENSBTAG00000025183	0.880198
CUFF.102243.3	ENSBTAG00000019009	0.828151
CUFF.102243.3	Novel06588	0.812957
CUFF.102243.3	Novel05692	0.936346
CUFF.102243.3	ENSBTAG00000023283	0.892856
CUFF.102243.3	Novel03230	0.879758
CUFF.102243.3	Novel01981	0.93857
CUFF.102243.3	Novel08019	0.791726
CUFF.102243.3	ENSBTAG00000004658	0.869108
CUFF.102243.3	ENSBTAG00000003137	0.736862
CUFF.102243.3	Novel01654	0.921727
CUFF.102243.3	Novel00352	0.933447
CUFF.102243.3	Novel09059	0.898723
CUFF.102243.3	ENSBTAG00000020201	0.742256
CUFF.102243.3	Novel04070	0.911298
CUFF.102243.3	Novel07182	0.807178
CUFF.102243.3	ENSBTAG00000011379	0.82111
CUFF.102243.3	Novel06761	0.930767
CUFF.102243.3	ENSBTAG00000020376	0.913251
CUFF.102243.3	Novel08826	0.81792
CUFF.102243.3	Novel07240	0.809103
CUFF.102243.3	Novel02352	0.783848
CUFF.102243.3	Novel09755	0.871094
CUFF.102243.3	Novel01926	0.87797
CUFF.102243.3	ENSBTAG00000015737	0.762721
CUFF.102243.3	Novel08827	0.872074
CUFF.102243.3	ENSBTAG00000006528	0.739761
CUFF.102243.3	Novel02972	0.890105
CUFF.102243.3	ENSBTAG00000002408	0.874368
CUFF.102243.3	ENSBTAG00000011733	0.909908
CUFF.102243.3	ENSBTAG00000007073	0.733027
CUFF.102243.3	Novel07333	0.769879
CUFF.102243.3	Novel09140	0.789225
CUFF.102243.3	Novel06469	0.902687
CUFF.102243.3	ENSBTAG00000013274	0.877744
CUFF.102243.3	Novel06359	0.784081
CUFF.102243.3	ENSBTAG00000000561	0.882824
CUFF.102243.3	ENSBTAG00000027348	0.930225
CUFF.102243.3	Novel02413	0.916354
CUFF.102243.3	Novel00727	0.835925
CUFF.102243.3	ENSBTAG00000006965	0.823362
CUFF.102243.3	Novel04997	0.912939
CUFF.102243.3	Novel05396	0.837104
CUFF.102243.3	Novel00192	0.903955
CUFF.102243.3	Novel04427	0.801209
CUFF.102243.3	ENSBTAG00000002822	0.82646
CUFF.102243.3	Novel04743	0.864752
CUFF.102243.3	Novel04738	0.859872
CUFF.102243.3	Novel08357	0.876875
CUFF.102243.3	Novel05856	0.88449
CUFF.102243.3	Novel01057	0.925132
CUFF.102243.3	Novel07507	0.701054
CUFF.102243.3	ENSBTAG00000010681	0.707222
CUFF.102243.3	ENSBTAG00000047205	0.952463
CUFF.102243.3	ENSBTAG00000009675	0.877529
CUFF.102243.3	Novel08397	0.861284
CUFF.102243.3	Novel00605	0.762588
CUFF.102243.3	Novel05597	0.823654
CUFF.102243.3	ENSBTAG00000021844	0.737477
CUFF.102243.3	Novel08092	0.803945
CUFF.102243.3	Novel04001	0.845799
CUFF.102243.3	Novel09308	0.772681
CUFF.102243.3	Novel03761	0.873904
CUFF.102243.3	Novel00932	0.773266
CUFF.102243.3	Novel08446	0.799107
CUFF.102243.3	Novel00651	0.754935
CUFF.102243.3	ENSBTAG00000000782	0.880445
CUFF.102243.3	ENSBTAG00000002289	0.847573
CUFF.102243.3	ENSBTAG00000039720	0.811678
CUFF.102243.3	Novel06475	0.712917
CUFF.102243.3	ENSBTAG00000018041	0.780713
CUFF.102243.3	Novel10039	0.894069
CUFF.102243.3	Novel01639	0.820907
CUFF.102243.3	Novel08892	0.884269
CUFF.102243.3	ENSBTAG00000040202	0.928343
CUFF.102243.3	Novel09506	0.72673
CUFF.102243.3	ENSBTAG00000047473	0.865747
CUFF.102243.3	Novel08709	0.865217
CUFF.102243.3	ENSBTAG00000004167	0.941077
CUFF.102243.3	Novel01488	0.768687
CUFF.102243.3	ENSBTAG00000001210	0.722695
CUFF.102243.3	Novel08765	0.823522
CUFF.102243.3	Novel07995	0.803235
CUFF.102243.3	Novel06417	0.924774
CUFF.102243.3	ENSBTAG00000000189	0.895103
CUFF.102243.3	ENSBTAG00000012139	0.909942
CUFF.102243.3	Novel05824	0.804566
CUFF.102243.3	Novel00912	0.868393
CUFF.102243.3	Novel06684	0.829876
CUFF.102243.3	Novel04113	0.836652
CUFF.102243.3	Novel06879	0.812721
CUFF.102243.3	Novel05644	0.833676
CUFF.102243.3	ENSBTAG00000034332	0.944608
CUFF.102243.3	Novel08372	0.855614
CUFF.102243.3	Novel01512	0.975181
CUFF.102243.3	Novel09942	0.817449
CUFF.102243.3	Novel02827	0.787416
CUFF.102243.3	ENSBTAG00000004725	0.889198
CUFF.102243.3	Novel07603	0.86467
CUFF.102243.3	Novel08161	0.913957
CUFF.102243.3	ENSBTAG00000004795	0.790815
CUFF.102243.3	Novel04490	0.79304
CUFF.102243.3	Novel00246	0.836555
CUFF.102243.3	Novel07220	0.777966
CUFF.102243.3	Novel04251	0.818698
CUFF.102243.3	ENSBTAG00000044046	0.872969
CUFF.102243.3	Novel06175	0.971266
CUFF.102243.3	Novel03123	0.830332
CUFF.102243.3	ENSBTAG00000008005	0.833711
CUFF.102243.3	Novel03800	0.96153
CUFF.102243.3	ENSBTAG00000033384	0.826029
CUFF.102243.3	Novel00353	0.783756
CUFF.102243.3	Novel08470	0.892004
CUFF.102243.3	Novel08210	0.815515
CUFF.102243.3	Novel00609	0.831041
CUFF.102243.3	Novel00172	0.716799
CUFF.102243.3	ENSBTAG00000021565	0.917725
CUFF.102243.3	Novel02235	0.954766
CUFF.102243.3	Novel02465	0.897291
CUFF.102243.3	Novel06566	0.932846
CUFF.102243.3	Novel04439	0.74478
CUFF.102243.3	Novel00396	0.793925
CUFF.102243.3	Novel09316	0.848974
CUFF.102243.3	Novel08146	0.913688
CUFF.102243.3	ENSBTAG00000027126	0.777642
CUFF.102243.3	Novel00412	0.966479
CUFF.102243.3	Novel06070	0.981572
CUFF.102243.3	Novel06474	0.759872
CUFF.102243.3	ENSBTAG00000013499	0.849184
CUFF.102243.3	Novel06140	0.750717
CUFF.102243.3	ENSBTAG00000045556	0.903265
CUFF.102243.3	Novel06131	0.740233
CUFF.102243.3	Novel02041	0.926996
CUFF.102243.3	Novel03640	0.921144
CUFF.102243.3	Novel02772	0.79572
CUFF.102243.3	Novel08784	0.808639
CUFF.102243.3	Novel02647	0.725835
CUFF.102243.3	ENSBTAG00000009478	0.797215
CUFF.102243.3	Novel07533	0.862189
CUFF.102243.3	ENSBTAG00000047612	0.931688
CUFF.102243.3	Novel09762	0.851207
CUFF.102243.3	Novel02249	0.703207
CUFF.102243.3	Novel09682	0.85948
CUFF.102243.3	Novel05822	0.941301
CUFF.102243.3	Novel02906	0.849202
CUFF.102243.3	Novel05388	0.954763
CUFF.102243.3	Novel03859	0.92299
CUFF.102243.3	Novel01053	0.873985
CUFF.102243.3	ENSBTAG00000032451	0.736403
CUFF.102243.3	Novel01635	0.886278
CUFF.102243.3	Novel04960	0.838687
CUFF.102243.3	Novel03295	0.825005
CUFF.102243.3	ENSBTAG00000007859	0.874244
CUFF.102243.3	ENSBTAG00000027930	0.713368
CUFF.102243.3	Novel09605	0.846712
CUFF.102243.3	Novel05940	0.88788
CUFF.102243.3	Novel07348	0.80341
CUFF.102243.3	Novel03134	0.93955
CUFF.102243.3	Novel02341	0.752488
CUFF.102243.3	ENSBTAG00000020406	0.836736
CUFF.102243.3	Novel00941	0.965671
CUFF.102243.3	Novel04554	0.78301
CUFF.102243.3	Novel00897	0.730029
CUFF.102243.3	Novel02385	0.827114
CUFF.102243.3	Novel01943	0.934771
CUFF.102243.3	ENSBTAG00000011504	0.899408
CUFF.102243.3	ENSBTAG00000000183	0.828385
CUFF.102243.3	Novel08915	0.909235
CUFF.102243.3	ENSBTAG00000023976	0.714023
CUFF.102243.3	Novel03014	0.891533
CUFF.102243.3	ENSBTAG00000016645	0.940215
CUFF.102243.3	Novel09893	0.885233
CUFF.102243.3	Novel06282	0.862077
CUFF.102243.3	Novel04422	0.821586
CUFF.102243.3	Novel08672	0.77213
CUFF.102243.3	Novel00393	0.834721
CUFF.102243.3	Novel08452	0.851154
CUFF.102243.3	Novel01442	0.790084
CUFF.102243.3	Novel04117	0.885229
CUFF.102243.3	Novel09346	0.932463
CUFF.102243.3	ENSBTAG00000024021	0.724641
CUFF.102243.3	Novel04762	0.903584
CUFF.102243.3	Novel09518	0.71461
CUFF.102243.3	Novel01940	0.893307
CUFF.102243.3	Novel08167	0.855834
CUFF.102243.3	Novel09708	0.802829
CUFF.102243.3	Novel02758	0.748865
CUFF.102243.3	Novel04882	0.795401
CUFF.102243.3	ENSBTAG00000020701	0.761359
CUFF.102243.3	Novel08304	0.919636
CUFF.102243.3	ENSBTAG00000019672	0.820371
CUFF.102243.3	Novel08152	0.854155
CUFF.102243.3	Novel06299	0.851207
CUFF.102243.3	Novel09037	0.811839
CUFF.102243.3	Novel07215	0.758858
CUFF.102243.3	Novel04528	0.815154
CUFF.102243.3	Novel09601	0.80777
CUFF.102243.3	Novel01125	0.839408
CUFF.102243.3	Novel01120	0.710977
CUFF.102243.3	Novel00373	0.92487
CUFF.102243.3	Novel08825	0.896037
CUFF.102243.3	ENSBTAG00000031719	0.807269
CUFF.102243.3	Novel01239	0.911499
CUFF.102243.3	Novel00529	0.834037
CUFF.102243.3	ENSBTAG00000014523	0.876385
CUFF.102243.3	Novel09782	0.89169
CUFF.102243.3	Novel07866	0.834333
CUFF.102243.3	Novel08360	0.898354
CUFF.102243.3	Novel08631	0.943454
CUFF.102243.3	ENSBTAG00000026637	0.88806
CUFF.102243.3	Novel06532	0.723035
CUFF.102243.3	Novel07421	0.975938
CUFF.102243.3	Novel05103	0.839068
CUFF.102243.3	Novel08240	0.905871
CUFF.102243.3	Novel04601	0.87367
CUFF.102243.3	Novel07519	0.865078
CUFF.102243.3	ENSBTAG00000000706	0.88235
CUFF.102243.3	Novel09737	0.746377
CUFF.102243.3	ENSBTAG00000046425	0.899198
CUFF.102243.3	Novel08008	0.78225
CUFF.102243.3	Novel07928	0.86047
CUFF.102243.3	Novel07723	0.713062
CUFF.102243.3	Novel07283	0.725219
CUFF.102243.3	Novel08651	0.722517
CUFF.102243.3	Novel04765	0.909821
CUFF.102243.3	Novel08963	0.722729
CUFF.102243.3	Novel05528	0.799848
CUFF.102243.3	Novel00622	0.913767
CUFF.102243.3	Novel07207	0.90021
CUFF.102243.3	ENSBTAG00000010248	0.732772
CUFF.102243.3	Novel05937	0.922867
CUFF.102243.3	Novel08592	0.876154
CUFF.102243.3	Novel02367	0.845081
CUFF.102243.3	Novel08381	0.832728
CUFF.102243.3	Novel04850	0.917632
CUFF.102243.3	Novel01619	0.819413
CUFF.102243.3	ENSBTAG00000047203	0.899029
CUFF.102243.3	ENSBTAG00000011864	0.720222
CUFF.102243.3	Novel01985	0.80206
CUFF.102243.3	Novel07859	0.912613
CUFF.102243.3	Novel10030	0.892641
CUFF.102243.3	ENSBTAG00000013541	0.879968
CUFF.102243.3	Novel04343	0.900347
CUFF.102243.3	ENSBTAG00000047595	0.842995
CUFF.102243.3	Novel07581	0.798536
CUFF.102243.3	Novel05122	0.885601
CUFF.102243.3	Novel05917	0.858023
CUFF.102243.3	Novel00495	0.791138
CUFF.102243.3	Novel06944	0.797586
CUFF.102243.3	Novel00257	0.823672
CUFF.102243.3	ENSBTAG00000016813	0.796016
CUFF.102243.3	Novel05918	0.77049
CUFF.102243.3	ENSBTAG00000026085	0.857802
CUFF.102243.3	Novel08846	0.874637
CUFF.102243.3	Novel06280	0.840723
CUFF.102243.3	Novel00350	0.749975
CUFF.102243.3	ENSBTAG00000005581	0.834292
CUFF.102243.3	ENSBTAG00000044159	0.945195
CUFF.102243.3	Novel09423	0.922447
CUFF.102243.3	Novel02189	0.910929
CUFF.102243.3	Novel07374	0.849785
CUFF.102243.3	Novel08488	0.949013
CUFF.102243.3	Novel04549	0.823242
CUFF.102243.3	ENSBTAG00000032178	0.943085
CUFF.102243.3	Novel06310	0.901338
CUFF.102243.3	Novel02449	0.851477
CUFF.102243.3	Novel04281	0.714472
CUFF.102243.3	Novel02288	0.794894
CUFF.102243.3	ENSBTAG00000045696	0.957115
CUFF.102243.3	Novel08310	0.941457
CUFF.102243.3	ENSBTAG00000034346	0.876152
CUFF.102243.3	ENSBTAG00000018277	0.972204
CUFF.102243.3	ENSBTAG00000017024	0.918584
CUFF.102243.3	ENSBTAG00000026384	0.851181
CUFF.102243.3	ENSBTAG00000020214	0.754666
CUFF.102243.3	ENSBTAG00000020193	0.846622
CUFF.102243.3	ENSBTAG00000012012	0.782424
CUFF.102243.3	ENSBTAG00000021876	0.712603
CUFF.102243.3	ENSBTAG00000047076	0.709516
CUFF.102243.3	Novel00611	0.752164
CUFF.102243.3	ENSBTAG00000005365	0.885231
CUFF.102243.3	Novel01987	0.949911
CUFF.102243.3	Novel06278	0.878683
CUFF.102243.3	ENSBTAG00000010947	0.83984
CUFF.102243.3	ENSBTAG00000022917	0.731822
CUFF.102243.3	ENSBTAG00000026836	0.775812
CUFF.102243.3	Novel07953	0.876388
CUFF.102243.3	ENSBTAG00000011602	0.781888
CUFF.102243.3	ENSBTAG00000002224	0.788283
CUFF.102243.3	ENSBTAG00000045782	0.853494
CUFF.102243.3	ENSBTAG00000015444	0.791533
CUFF.102243.3	Novel10015	0.799803
CUFF.102243.3	Novel09858	0.736062
CUFF.102243.3	ENSBTAG00000002478	0.918471
CUFF.102243.3	Novel08447	0.87782
CUFF.102243.3	Novel02602	0.832929
CUFF.102243.3	Novel00652	0.878338
CUFF.102243.3	Novel02068	0.875165
CUFF.102243.3	Novel02107	0.803933
CUFF.102243.3	Novel08205	0.923911
CUFF.102243.3	ENSBTAG00000018753	0.945617
CUFF.102243.3	Novel00414	0.821709
CUFF.102243.3	Novel06757	0.799508
CUFF.102243.3	ENSBTAG00000017735	0.894187
CUFF.102243.3	ENSBTAG00000000502	0.829802
CUFF.102243.3	Novel02618	0.921576
CUFF.102243.3	Novel08171	0.833019
CUFF.102243.3	Novel01243	0.894293
CUFF.102243.3	ENSBTAG00000012053	0.874216
CUFF.102243.3	Novel02968	0.815273
CUFF.102243.3	Novel08334	0.779734
CUFF.102243.3	Novel00419	0.734299
CUFF.102243.3	Novel02394	0.909539
CUFF.102243.3	ENSBTAG00000046071	0.889592
CUFF.102243.3	ENSBTAG00000014758	0.850366
CUFF.102243.3	Novel01127	0.705505
CUFF.102243.3	Novel00641	0.946719
CUFF.102243.3	Novel09239	0.813278
CUFF.102243.3	Novel06477	0.894067
CUFF.102243.3	Novel09693	0.838518
CUFF.102243.3	Novel03209	0.925964
CUFF.102243.3	Novel00215	0.773558
CUFF.102243.3	Novel04893	0.786098
CUFF.102243.3	Novel00547	0.908479
CUFF.102243.3	Novel00541	0.783859
CUFF.102243.3	Novel07007	0.864214
CUFF.102243.3	Novel02305	0.933188
CUFF.102243.3	Novel09796	0.809904
CUFF.102243.3	ENSBTAG00000002845	0.776563
CUFF.102243.3	Novel02732	0.962348
CUFF.102243.3	ENSBTAG00000013013	0.87629
CUFF.102243.3	ENSBTAG00000016293	0.90849
CUFF.102243.3	Novel09933	0.855115
CUFF.102243.3	ENSBTAG00000034366	0.893634
CUFF.102243.3	Novel00965	0.908143
CUFF.102243.3	Novel09450	0.813836
CUFF.102243.3	Novel01615	0.801126
CUFF.102243.3	Novel03560	0.842181
CUFF.102243.3	Novel08418	0.769696
CUFF.102243.3	Novel00405	0.710228
CUFF.102243.3	ENSBTAG00000047860	0.895562
CUFF.102243.3	ENSBTAG00000046943	0.82383
CUFF.102243.3	Novel07092	0.943425
CUFF.102243.3	Novel04265	0.815272
CUFF.102243.3	ENSBTAG00000009256	0.829669
CUFF.102243.3	Novel09430	0.839325
CUFF.102243.3	Novel08472	0.886131
CUFF.102243.3	ENSBTAG00000037881	0.970319
CUFF.102243.3	Novel09453	0.728777
CUFF.102243.3	Novel00312	0.957812
CUFF.102243.3	Novel03392	0.948485
CUFF.102243.3	Novel07120	0.941833
CUFF.102243.3	Novel00666	0.989792
CUFF.102243.3	Novel04293	0.884934
CUFF.102243.3	ENSBTAG00000001080	0.88792
CUFF.102243.3	Novel00290	0.772608
CUFF.102243.3	Novel09618	0.855556
CUFF.102243.3	Novel02111	0.962312
CUFF.102243.3	Novel06978	0.795476
CUFF.102243.3	ENSBTAG00000038000	0.871667
CUFF.102243.3	Novel03492	0.92651
CUFF.102243.3	ENSBTAG00000010977	0.935349
CUFF.102243.3	Novel01019	0.722394
CUFF.102243.3	ENSBTAG00000007403	0.944087
CUFF.102243.3	Novel05989	0.958307
CUFF.102243.3	Novel07670	0.915184
CUFF.102243.3	Novel01677	0.877314
CUFF.102243.3	Novel03573	0.901803
CUFF.102243.3	Novel00457	0.899149
CUFF.102243.3	ENSBTAG00000007584	0.959427
CUFF.102243.3	Novel00743	0.777435
CUFF.102243.3	Novel08242	0.826383
CUFF.102243.3	Novel04725	0.865117
CUFF.102243.3	Novel09813	0.868129
CUFF.102243.3	ENSBTAG00000006343	0.934653
CUFF.102243.3	ENSBTAG00000017741	0.888089
CUFF.102243.3	Novel02603	0.911603
CUFF.102243.3	ENSBTAG00000019892	0.825312
CUFF.102243.3	ENSBTAG00000004705	0.88521
CUFF.102243.3	Novel02333	0.745739
CUFF.102243.3	Novel04272	0.791954
CUFF.102243.3	Novel05544	0.811459
CUFF.102243.3	Novel01928	0.765633
CUFF.102243.3	Novel07510	0.739116
CUFF.102243.3	Novel09564	0.945934
CUFF.102243.3	Novel00075	0.837482
CUFF.102243.3	ENSBTAG00000043996	0.901038
CUFF.102243.3	Novel07669	0.845407
CUFF.102243.3	Novel03739	0.71429
CUFF.102243.3	Novel00922	0.84021
CUFF.102243.3	Novel05356	0.914875
CUFF.102243.3	ENSBTAG00000023666	0.918955
CUFF.102243.3	ENSBTAG00000021747	0.821991
CUFF.102243.3	Novel04448	0.868094
CUFF.102243.3	ENSBTAG00000010119	0.824604
CUFF.102243.3	ENSBTAG00000020426	0.879629
CUFF.102243.3	ENSBTAG00000026383	0.8966
CUFF.102243.3	Novel03394	0.942374
CUFF.102243.3	Novel08716	0.835713
CUFF.102243.3	Novel03400	0.759058
CUFF.102243.3	Novel06102	0.923107
CUFF.102243.3	ENSBTAG00000027182	0.890844
CUFF.102243.3	ENSBTAG00000016805	0.897626
CUFF.102243.3	Novel02149	0.840439
CUFF.102243.3	ENSBTAG00000009587	0.827983
CUFF.102243.3	ENSBTAG00000001729	0.903579
CUFF.102243.3	Novel06699	0.807433
CUFF.102243.3	ENSBTAG00000008600	0.89986
CUFF.102243.3	ENSBTAG00000047452	0.86306
CUFF.102243.3	Novel01232	0.943181
CUFF.102243.3	Novel08135	0.878595
CUFF.102243.3	Novel05825	0.818374
CUFF.102243.3	Novel00775	0.883679
CUFF.102243.3	Novel00006	0.791133
CUFF.102243.3	Novel06133	0.719325
CUFF.102243.3	ENSBTAG00000048053	0.865705
CUFF.102243.3	ENSBTAG00000048279	0.839903
CUFF.102243.3	ENSBTAG00000008004	0.884797
CUFF.102243.3	Novel00612	0.855281
CUFF.102243.3	ENSBTAG00000023941	0.904447
CUFF.102243.3	Novel00846	0.727274
CUFF.102243.3	ENSBTAG00000001326	0.891206
CUFF.102243.3	Novel01923	0.748981
CUFF.102243.3	Novel07130	0.787096
CUFF.102243.3	Novel09056	0.72066
CUFF.102243.3	ENSBTAG00000008683	0.858289
CUFF.102243.3	Novel08178	0.8682
CUFF.102243.3	ENSBTAG00000004694	0.901932
CUFF.102243.3	Novel05723	0.883343
CUFF.102243.3	ENSBTAG00000016920	0.896995
CUFF.102243.3	Novel07068	0.92496
CUFF.102243.3	Novel02872	0.972823
CUFF.102243.3	Novel08808	0.75049
CUFF.102243.3	Novel05738	0.862121
CUFF.102243.3	Novel01220	0.770259
CUFF.102243.3	Novel08756	0.794616
CUFF.102243.3	ENSBTAG00000034069	0.933294
CUFF.102243.3	Novel06924	0.811137
CUFF.102243.3	ENSBTAG00000046918	0.888366
CUFF.102243.3	Novel01704	0.767736
CUFF.102243.3	Novel05603	0.71602
CUFF.102243.3	Novel05281	0.955524
CUFF.102243.3	Novel00731	0.827646
CUFF.102243.3	ENSBTAG00000009833	0.943091
CUFF.102243.3	Novel07401	0.80295
CUFF.102243.3	ENSBTAG00000047600	0.948461
CUFF.102243.3	Novel07141	0.782006
CUFF.102243.3	ENSBTAG00000046032	0.969015
CUFF.102243.3	ENSBTAG00000039477	0.72176
CUFF.102243.3	Novel04680	0.790715
CUFF.102243.3	ENSBTAG00000040268	0.911417
CUFF.120042.2	ENSBTAG00000038067	-0.76342
CUFF.120042.2	ENSBTAG00000016913	-0.701438
CUFF.120042.2	ENSBTAG00000001595	-0.713329
CUFF.120042.2	Novel06644	-0.712578
CUFF.120042.2	Novel04656	-0.708402
CUFF.120042.2	Novel03853	-0.750068
CUFF.120042.2	ENSBTAG00000014332	-0.739029
CUFF.120042.2	Novel03151	-0.725757
CUFF.120042.2	Novel08773	-0.708871
CUFF.120042.2	ENSBTAG00000037644	-0.727023
CUFF.120042.2	ENSBTAG00000016045	-0.733516
CUFF.120042.2	ENSBTAG00000019665	-0.712043
CUFF.120042.2	Novel08271	-0.711717
CUFF.120042.2	ENSBTAG00000033304	-0.735019
CUFF.120042.2	ENSBTAG00000015193	-0.726322
CUFF.120042.2	ENSBTAG00000014423	-0.738638
CUFF.120042.2	ENSBTAG00000004222	-0.719307
CUFF.123356.2	Novel01319	0.817822
CUFF.123356.2	ENSBTAG00000025183	0.860096
CUFF.123356.2	ENSBTAG00000019009	0.807202
CUFF.123356.2	Novel06588	0.788149
CUFF.123356.2	Novel05692	0.92085
CUFF.123356.2	ENSBTAG00000023283	0.872536
CUFF.123356.2	Novel03230	0.858528
CUFF.123356.2	Novel01981	0.923618
CUFF.123356.2	Novel08019	0.76761
CUFF.123356.2	ENSBTAG00000004658	0.849444
CUFF.123356.2	ENSBTAG00000003137	0.711028
CUFF.123356.2	Novel01654	0.904344
CUFF.123356.2	Novel00352	0.917299
CUFF.123356.2	Novel09059	0.880237
CUFF.123356.2	ENSBTAG00000020201	0.715715
CUFF.123356.2	Novel04070	0.893977
CUFF.123356.2	Novel07182	0.783798
CUFF.123356.2	ENSBTAG00000011379	0.798233
CUFF.123356.2	Novel06761	0.914925
CUFF.123356.2	ENSBTAG00000020376	0.896121
CUFF.123356.2	Novel08826	0.794894
CUFF.123356.2	Novel07240	0.785765
CUFF.123356.2	Novel02352	0.760166
CUFF.123356.2	Novel09755	0.850851
CUFF.123356.2	Novel01926	0.856192
CUFF.123356.2	ENSBTAG00000015737	0.737242
CUFF.123356.2	Novel08827	0.85077
CUFF.123356.2	ENSBTAG00000006528	0.712298
CUFF.123356.2	Novel02972	0.871599
CUFF.123356.2	ENSBTAG00000002408	0.853659
CUFF.123356.2	ENSBTAG00000011733	0.89353
CUFF.123356.2	ENSBTAG00000007073	0.704999
CUFF.123356.2	Novel07333	0.746484
CUFF.123356.2	Novel09140	0.764931
CUFF.123356.2	Novel06469	0.882978
CUFF.123356.2	ENSBTAG00000013274	0.85795
CUFF.123356.2	Novel06359	0.759575
CUFF.123356.2	ENSBTAG00000000561	0.863825
CUFF.123356.2	ENSBTAG00000027348	0.9144
CUFF.123356.2	Novel02413	0.900434
CUFF.123356.2	Novel00727	0.811597
CUFF.123356.2	ENSBTAG00000006965	0.799675
CUFF.123356.2	Novel04997	0.893394
CUFF.123356.2	Novel05396	0.814941
CUFF.123356.2	Novel00192	0.883575
CUFF.123356.2	Novel04427	0.777428
CUFF.123356.2	ENSBTAG00000002822	0.801223
CUFF.123356.2	Novel04743	0.842585
CUFF.123356.2	Novel04738	0.836533
CUFF.123356.2	Novel08357	0.856958
CUFF.123356.2	Novel05856	0.86396
CUFF.123356.2	Novel01057	0.908627
CUFF.123356.2	ENSBTAG00000047205	0.938505
CUFF.123356.2	ENSBTAG00000009675	0.856809
CUFF.123356.2	Novel08397	0.840465
CUFF.123356.2	Novel00605	0.737551
CUFF.123356.2	Novel05597	0.799621
CUFF.123356.2	ENSBTAG00000021844	0.701961
CUFF.123356.2	Novel08092	0.780269
CUFF.123356.2	Novel04001	0.824374
CUFF.123356.2	Novel09308	0.74541
CUFF.123356.2	Novel03761	0.854129
CUFF.123356.2	Novel00932	0.748249
CUFF.123356.2	Novel08446	0.778091
CUFF.123356.2	Novel00651	0.729008
CUFF.123356.2	ENSBTAG00000000782	0.858766
CUFF.123356.2	ENSBTAG00000002289	0.828201
CUFF.123356.2	ENSBTAG00000039720	0.789636
CUFF.123356.2	ENSBTAG00000018041	0.755038
CUFF.123356.2	Novel10039	0.875558
CUFF.123356.2	Novel01639	0.797999
CUFF.123356.2	Novel08892	0.862919
CUFF.123356.2	ENSBTAG00000040202	0.912251
CUFF.123356.2	Novel09506	0.700288
CUFF.123356.2	ENSBTAG00000047473	0.844884
CUFF.123356.2	Novel08709	0.846335
CUFF.123356.2	ENSBTAG00000004167	0.925374
CUFF.123356.2	Novel01488	0.743495
CUFF.123356.2	Novel08765	0.80052
CUFF.123356.2	Novel07995	0.77947
CUFF.123356.2	Novel06417	0.908379
CUFF.123356.2	ENSBTAG00000000189	0.876962
CUFF.123356.2	ENSBTAG00000012139	0.891238
CUFF.123356.2	Novel05824	0.780887
CUFF.123356.2	Novel00912	0.847486
CUFF.123356.2	Novel06684	0.808995
CUFF.123356.2	Novel04113	0.81482
CUFF.123356.2	Novel06879	0.789455
CUFF.123356.2	Novel05644	0.81181
CUFF.123356.2	ENSBTAG00000034332	0.929816
CUFF.123356.2	Novel08372	0.834654
CUFF.123356.2	Novel01512	0.964075
CUFF.123356.2	Novel09942	0.794385
CUFF.123356.2	Novel02827	0.762819
CUFF.123356.2	ENSBTAG00000004725	0.870924
CUFF.123356.2	Novel07603	0.843735
CUFF.123356.2	Novel08161	0.896443
CUFF.123356.2	ENSBTAG00000004795	0.765819
CUFF.123356.2	Novel04490	0.769063
CUFF.123356.2	Novel00246	0.815079
CUFF.123356.2	Novel07220	0.75289
CUFF.123356.2	Novel04251	0.794681
CUFF.123356.2	ENSBTAG00000044046	0.853461
CUFF.123356.2	Novel06175	0.95959
CUFF.123356.2	Novel03123	0.808579
CUFF.123356.2	ENSBTAG00000008005	0.812145
CUFF.123356.2	Novel03800	0.947844
CUFF.123356.2	ENSBTAG00000033384	0.803053
CUFF.123356.2	Novel00353	0.759429
CUFF.123356.2	Novel08470	0.873366
CUFF.123356.2	Novel08210	0.792259
CUFF.123356.2	Novel00609	0.801341
CUFF.123356.2	ENSBTAG00000021565	0.900203
CUFF.123356.2	Novel02235	0.940193
CUFF.123356.2	Novel02465	0.878337
CUFF.123356.2	Novel06566	0.916744
CUFF.123356.2	Novel04439	0.71827
CUFF.123356.2	Novel00396	0.76789
CUFF.123356.2	Novel09316	0.823997
CUFF.123356.2	Novel08146	0.896661
CUFF.123356.2	ENSBTAG00000027126	0.753134
CUFF.123356.2	Novel00412	0.954463
CUFF.123356.2	Novel06070	0.971498
CUFF.123356.2	Novel06474	0.734463
CUFF.123356.2	ENSBTAG00000013499	0.827657
CUFF.123356.2	Novel06140	0.724917
CUFF.123356.2	ENSBTAG00000045556	0.8852
CUFF.123356.2	Novel06131	0.713689
CUFF.123356.2	Novel02041	0.910889
CUFF.123356.2	Novel03640	0.90621
CUFF.123356.2	Novel02772	0.771694
CUFF.123356.2	Novel08784	0.784929
CUFF.123356.2	ENSBTAG00000009478	0.771987
CUFF.123356.2	Novel07533	0.84155
CUFF.123356.2	ENSBTAG00000047612	0.915679
CUFF.123356.2	Novel09762	0.830292
CUFF.123356.2	Novel09682	0.839021
CUFF.123356.2	Novel05822	0.926116
CUFF.123356.2	Novel02906	0.828114
CUFF.123356.2	Novel05388	0.941054
CUFF.123356.2	Novel03859	0.906036
CUFF.123356.2	Novel01053	0.854091
CUFF.123356.2	ENSBTAG00000032451	0.71366
CUFF.123356.2	Novel01635	0.869439
CUFF.123356.2	Novel04960	0.815762
CUFF.123356.2	Novel03295	0.802455
CUFF.123356.2	ENSBTAG00000007859	0.854187
CUFF.123356.2	Novel09605	0.827269
CUFF.123356.2	Novel05940	0.869098
CUFF.123356.2	Novel07348	0.779726
CUFF.123356.2	Novel03134	0.924307
CUFF.123356.2	Novel02341	0.719077
CUFF.123356.2	ENSBTAG00000020406	0.814418
CUFF.123356.2	Novel00941	0.952986
CUFF.123356.2	Novel04554	0.758459
CUFF.123356.2	Novel00897	0.705209
CUFF.123356.2	Novel02385	0.804524
CUFF.123356.2	Novel01943	0.919197
CUFF.123356.2	ENSBTAG00000011504	0.880636
CUFF.123356.2	ENSBTAG00000000183	0.803911
CUFF.123356.2	Novel08915	0.891679
CUFF.123356.2	Novel03014	0.873093
CUFF.123356.2	ENSBTAG00000016645	0.925671
CUFF.123356.2	Novel09893	0.866158
CUFF.123356.2	Novel06282	0.842371
CUFF.123356.2	Novel04422	0.798632
CUFF.123356.2	Novel08672	0.746077
CUFF.123356.2	Novel00393	0.813137
CUFF.123356.2	Novel08452	0.834043
CUFF.123356.2	Novel01442	0.766069
CUFF.123356.2	Novel04117	0.865651
CUFF.123356.2	Novel09346	0.913368
CUFF.123356.2	Novel04762	0.885437
CUFF.123356.2	Novel01940	0.874959
CUFF.123356.2	Novel08167	0.834545
CUFF.123356.2	Novel09708	0.777668
CUFF.123356.2	Novel02758	0.723614
CUFF.123356.2	Novel04882	0.771368
CUFF.123356.2	ENSBTAG00000020701	0.735946
CUFF.123356.2	Novel08304	0.902689
CUFF.123356.2	ENSBTAG00000019672	0.791915
CUFF.123356.2	Novel08152	0.833394
CUFF.123356.2	Novel06299	0.827708
CUFF.123356.2	Novel09037	0.789973
CUFF.123356.2	Novel07215	0.733361
CUFF.123356.2	Novel04528	0.791999
CUFF.123356.2	Novel09601	0.784279
CUFF.123356.2	Novel01125	0.817518
CUFF.123356.2	Novel00373	0.904554
CUFF.123356.2	Novel08825	0.877368
CUFF.123356.2	ENSBTAG00000031719	0.782264
CUFF.123356.2	Novel01239	0.89362
CUFF.123356.2	Novel00529	0.811787
CUFF.123356.2	ENSBTAG00000014523	0.857126
CUFF.123356.2	Novel09782	0.872081
CUFF.123356.2	Novel07866	0.80444
CUFF.123356.2	Novel08360	0.879842
CUFF.123356.2	Novel08631	0.928582
CUFF.123356.2	ENSBTAG00000026637	0.869356
CUFF.123356.2	Novel07421	0.96502
CUFF.123356.2	Novel05103	0.815991
CUFF.123356.2	Novel08240	0.888051
CUFF.123356.2	Novel04601	0.85358
CUFF.123356.2	Novel07519	0.843679
CUFF.123356.2	ENSBTAG00000000706	0.863056
CUFF.123356.2	Novel09737	0.720419
CUFF.123356.2	ENSBTAG00000046425	0.880537
CUFF.123356.2	Novel08008	0.746443
CUFF.123356.2	Novel07928	0.838418
CUFF.123356.2	Novel04765	0.892212
CUFF.123356.2	Novel05528	0.776198
CUFF.123356.2	Novel00622	0.895926
CUFF.123356.2	Novel07207	0.881813
CUFF.123356.2	ENSBTAG00000010248	0.704587
CUFF.123356.2	Novel05937	0.906441
CUFF.123356.2	Novel08592	0.856213
CUFF.123356.2	Novel02367	0.823993
CUFF.123356.2	Novel08381	0.810397
CUFF.123356.2	Novel04850	0.900338
CUFF.123356.2	Novel01619	0.796456
CUFF.123356.2	ENSBTAG00000047203	0.880644
CUFF.123356.2	Novel01985	0.778317
CUFF.123356.2	Novel07859	0.893793
CUFF.123356.2	Novel10030	0.871603
CUFF.123356.2	ENSBTAG00000013541	0.859859
CUFF.123356.2	Novel04343	0.881788
CUFF.123356.2	ENSBTAG00000047595	0.821199
CUFF.123356.2	Novel07581	0.774639
CUFF.123356.2	Novel05122	0.866104
CUFF.123356.2	Novel05917	0.837032
CUFF.123356.2	Novel00495	0.766925
CUFF.123356.2	Novel06944	0.77011
CUFF.123356.2	Novel00257	0.801102
CUFF.123356.2	ENSBTAG00000016813	0.770453
CUFF.123356.2	Novel05918	0.746023
CUFF.123356.2	ENSBTAG00000026085	0.836762
CUFF.123356.2	Novel08846	0.854388
CUFF.123356.2	Novel06280	0.818929
CUFF.123356.2	Novel00350	0.722136
CUFF.123356.2	ENSBTAG00000005581	0.812907
CUFF.123356.2	ENSBTAG00000044159	0.928133
CUFF.123356.2	Novel09423	0.905376
CUFF.123356.2	Novel02189	0.893934
CUFF.123356.2	Novel07374	0.828068
CUFF.123356.2	Novel08488	0.934445
CUFF.123356.2	Novel04549	0.800077
CUFF.123356.2	ENSBTAG00000032178	0.926618
CUFF.123356.2	Novel06310	0.882084
CUFF.123356.2	Novel02449	0.83026
CUFF.123356.2	Novel02288	0.768562
CUFF.123356.2	ENSBTAG00000045696	0.944034
CUFF.123356.2	Novel08310	0.926216
CUFF.123356.2	ENSBTAG00000034346	0.856438
CUFF.123356.2	ENSBTAG00000018277	0.96066
CUFF.123356.2	ENSBTAG00000017024	0.901454
CUFF.123356.2	ENSBTAG00000026384	0.830751
CUFF.123356.2	ENSBTAG00000020214	0.730255
CUFF.123356.2	ENSBTAG00000020193	0.823069
CUFF.123356.2	ENSBTAG00000012012	0.756034
CUFF.123356.2	Novel00611	0.725998
CUFF.123356.2	ENSBTAG00000005365	0.861425
CUFF.123356.2	Novel01987	0.935762
CUFF.123356.2	Novel06278	0.859601
CUFF.123356.2	ENSBTAG00000010947	0.817192
CUFF.123356.2	ENSBTAG00000022917	0.705428
CUFF.123356.2	ENSBTAG00000026836	0.750492
CUFF.123356.2	Novel07953	0.856573
CUFF.123356.2	ENSBTAG00000011602	0.757291
CUFF.123356.2	ENSBTAG00000002224	0.761268
CUFF.123356.2	ENSBTAG00000045782	0.832438
CUFF.123356.2	ENSBTAG00000015444	0.765641
CUFF.123356.2	Novel10015	0.776157
CUFF.123356.2	Novel09858	0.709739
CUFF.123356.2	ENSBTAG00000002478	0.900995
CUFF.123356.2	Novel08447	0.859167
CUFF.123356.2	Novel02602	0.810624
CUFF.123356.2	Novel00652	0.85853
CUFF.123356.2	Novel02068	0.855164
CUFF.123356.2	Novel02107	0.779642
CUFF.123356.2	Novel08205	0.907306
CUFF.123356.2	ENSBTAG00000018753	0.930757
CUFF.123356.2	Novel00414	0.797958
CUFF.123356.2	Novel06757	0.775653
CUFF.123356.2	ENSBTAG00000017735	0.875149
CUFF.123356.2	ENSBTAG00000000502	0.806512
CUFF.123356.2	Novel02618	0.905977
CUFF.123356.2	Novel08171	0.812384
CUFF.123356.2	Novel01243	0.874909
CUFF.123356.2	ENSBTAG00000012053	0.853769
CUFF.123356.2	Novel02968	0.792019
CUFF.123356.2	Novel08334	0.754919
CUFF.123356.2	Novel00419	0.706618
CUFF.123356.2	Novel02394	0.891477
CUFF.123356.2	ENSBTAG00000046071	0.86981
CUFF.123356.2	ENSBTAG00000014758	0.828931
CUFF.123356.2	Novel00641	0.932168
CUFF.123356.2	Novel09239	0.790115
CUFF.123356.2	Novel06477	0.875363
CUFF.123356.2	Novel09693	0.817625
CUFF.123356.2	Novel03209	0.909528
CUFF.123356.2	Novel00215	0.748628
CUFF.123356.2	Novel04893	0.761674
CUFF.123356.2	Novel00547	0.890684
CUFF.123356.2	Novel00541	0.759557
CUFF.123356.2	Novel07007	0.844879
CUFF.123356.2	Novel02305	0.916829
CUFF.123356.2	Novel09796	0.787691
CUFF.123356.2	ENSBTAG00000002845	0.74853
CUFF.123356.2	Novel02732	0.948937
CUFF.123356.2	ENSBTAG00000013013	0.852638
CUFF.123356.2	ENSBTAG00000016293	0.889655
CUFF.123356.2	Novel09933	0.833015
CUFF.123356.2	ENSBTAG00000034366	0.875106
CUFF.123356.2	Novel00965	0.89029
CUFF.123356.2	Novel09450	0.788608
CUFF.123356.2	Novel01615	0.777232
CUFF.123356.2	Novel03560	0.820151
CUFF.123356.2	Novel08418	0.747062
CUFF.123356.2	ENSBTAG00000047860	0.876861
CUFF.123356.2	ENSBTAG00000046943	0.801082
CUFF.123356.2	Novel07092	0.92735
CUFF.123356.2	Novel04265	0.791227
CUFF.123356.2	ENSBTAG00000009256	0.801505
CUFF.123356.2	Novel09430	0.817341
CUFF.123356.2	Novel08472	0.866811
CUFF.123356.2	ENSBTAG00000037881	0.957917
CUFF.123356.2	Novel09453	0.702203
CUFF.123356.2	Novel00312	0.944443
CUFF.123356.2	Novel03392	0.934113
CUFF.123356.2	Novel07120	0.926694
CUFF.123356.2	Novel00666	0.981578
CUFF.123356.2	Novel04293	0.862379
CUFF.123356.2	ENSBTAG00000001080	0.867778
CUFF.123356.2	Novel00290	0.74764
CUFF.123356.2	Novel09618	0.83443
CUFF.123356.2	Novel02111	0.9491
CUFF.123356.2	Novel06978	0.771421
CUFF.123356.2	ENSBTAG00000038000	0.851625
CUFF.123356.2	Novel03492	0.908811
CUFF.123356.2	ENSBTAG00000010977	0.920173
CUFF.123356.2	ENSBTAG00000007403	0.928829
CUFF.123356.2	Novel05989	0.942354
CUFF.123356.2	Novel07670	0.898036
CUFF.123356.2	Novel01677	0.857544
CUFF.123356.2	Novel03573	0.884382
CUFF.123356.2	Novel00457	0.881969
CUFF.123356.2	ENSBTAG00000007584	0.945867
CUFF.123356.2	Novel00743	0.753744
CUFF.123356.2	Novel08242	0.803758
CUFF.123356.2	Novel04725	0.84487
CUFF.123356.2	Novel09813	0.847221
CUFF.123356.2	ENSBTAG00000006343	0.918964
CUFF.123356.2	ENSBTAG00000017741	0.867632
CUFF.123356.2	Novel02603	0.894526
CUFF.123356.2	ENSBTAG00000019892	0.802726
CUFF.123356.2	ENSBTAG00000004705	0.862664
CUFF.123356.2	Novel02333	0.719759
CUFF.123356.2	Novel04272	0.767775
CUFF.123356.2	Novel05544	0.787893
CUFF.123356.2	Novel01928	0.742353
CUFF.123356.2	Novel07510	0.7129
CUFF.123356.2	Novel09564	0.931707
CUFF.123356.2	Novel00075	0.816065
CUFF.123356.2	ENSBTAG00000043996	0.882718
CUFF.123356.2	Novel07669	0.824048
CUFF.123356.2	Novel00922	0.816265
CUFF.123356.2	Novel05356	0.895217
CUFF.123356.2	ENSBTAG00000023666	0.901991
CUFF.123356.2	ENSBTAG00000021747	0.798548
CUFF.123356.2	Novel04448	0.848549
CUFF.123356.2	ENSBTAG00000010119	0.802967
CUFF.123356.2	ENSBTAG00000020426	0.859473
CUFF.123356.2	ENSBTAG00000026383	0.877969
CUFF.123356.2	Novel03394	0.927398
CUFF.123356.2	Novel08716	0.813515
CUFF.123356.2	Novel03400	0.733263
CUFF.123356.2	Novel06102	0.904567
CUFF.123356.2	ENSBTAG00000027182	0.868611
CUFF.123356.2	ENSBTAG00000016805	0.878428
CUFF.123356.2	Novel02149	0.817721
CUFF.123356.2	ENSBTAG00000009587	0.805235
CUFF.123356.2	ENSBTAG00000001729	0.884731
CUFF.123356.2	Novel06699	0.783769
CUFF.123356.2	ENSBTAG00000008600	0.881452
CUFF.123356.2	ENSBTAG00000047452	0.84227
CUFF.123356.2	Novel01232	0.930021
CUFF.123356.2	Novel08135	0.858953
CUFF.123356.2	Novel05825	0.794984
CUFF.123356.2	Novel00775	0.863713
CUFF.123356.2	Novel00006	0.768944
CUFF.123356.2	ENSBTAG00000048053	0.844609
CUFF.123356.2	ENSBTAG00000048279	0.817997
CUFF.123356.2	ENSBTAG00000008004	0.86606
CUFF.123356.2	Novel00612	0.835252
CUFF.123356.2	ENSBTAG00000023941	0.886724
CUFF.123356.2	Novel00846	0.701296
CUFF.123356.2	ENSBTAG00000001326	0.872467
CUFF.123356.2	Novel01923	0.723241
CUFF.123356.2	Novel07130	0.761946
CUFF.123356.2	ENSBTAG00000008683	0.836363
CUFF.123356.2	Novel08178	0.847749
CUFF.123356.2	ENSBTAG00000004694	0.883291
CUFF.123356.2	Novel05723	0.863846
CUFF.123356.2	ENSBTAG00000016920	0.878969
CUFF.123356.2	Novel07068	0.905031
CUFF.123356.2	Novel02872	0.961211
CUFF.123356.2	Novel08808	0.724658
CUFF.123356.2	Novel05738	0.840241
CUFF.123356.2	Novel01220	0.745468
CUFF.123356.2	Novel08756	0.771419
CUFF.123356.2	ENSBTAG00000034069	0.915974
CUFF.123356.2	Novel06924	0.787672
CUFF.123356.2	ENSBTAG00000046918	0.868955
CUFF.123356.2	Novel01704	0.742578
CUFF.123356.2	Novel05281	0.938418
CUFF.123356.2	Novel00731	0.804773
CUFF.123356.2	ENSBTAG00000009833	0.928184
CUFF.123356.2	Novel07401	0.77971
CUFF.123356.2	ENSBTAG00000047600	0.933226
CUFF.123356.2	Novel07141	0.757414
CUFF.123356.2	ENSBTAG00000046032	0.957187
CUFF.123356.2	Novel04680	0.766484
CUFF.123356.2	ENSBTAG00000040268	0.893997
CUFF.164485.3	Novel01319	0.823779
CUFF.164485.3	ENSBTAG00000025183	0.865581
CUFF.164485.3	ENSBTAG00000019009	0.812964
CUFF.164485.3	Novel06588	0.794751
CUFF.164485.3	Novel05692	0.925209
CUFF.164485.3	ENSBTAG00000023283	0.878038
CUFF.164485.3	Novel03230	0.864252
CUFF.164485.3	Novel01981	0.927855
CUFF.164485.3	Novel08019	0.774096
CUFF.164485.3	ENSBTAG00000004658	0.85486
CUFF.164485.3	ENSBTAG00000003137	0.717943
CUFF.164485.3	Novel01654	0.909149
CUFF.164485.3	Novel00352	0.921806
CUFF.164485.3	Novel09059	0.885338
CUFF.164485.3	ENSBTAG00000020201	0.722774
CUFF.164485.3	Novel04070	0.898798
CUFF.164485.3	Novel07182	0.790107
CUFF.164485.3	ENSBTAG00000011379	0.804415
CUFF.164485.3	Novel06761	0.919376
CUFF.164485.3	ENSBTAG00000020376	0.900896
CUFF.164485.3	Novel08826	0.801112
CUFF.164485.3	Novel07240	0.792062
CUFF.164485.3	Novel02352	0.766571
CUFF.164485.3	Novel09755	0.856385
CUFF.164485.3	Novel01926	0.862036
CUFF.164485.3	ENSBTAG00000015737	0.744053
CUFF.164485.3	Novel08827	0.856527
CUFF.164485.3	ENSBTAG00000006528	0.719554
CUFF.164485.3	Novel02972	0.876725
CUFF.164485.3	ENSBTAG00000002408	0.859285
CUFF.164485.3	ENSBTAG00000011733	0.898155
CUFF.164485.3	ENSBTAG00000007073	0.712382
CUFF.164485.3	Novel07333	0.752845
CUFF.164485.3	Novel09140	0.771459
CUFF.164485.3	Novel06469	0.888326
CUFF.164485.3	ENSBTAG00000013274	0.863375
CUFF.164485.3	Novel06359	0.766154
CUFF.164485.3	ENSBTAG00000000561	0.869072
CUFF.164485.3	ENSBTAG00000027348	0.918849
CUFF.164485.3	Novel02413	0.904944
CUFF.164485.3	Novel00727	0.818061
CUFF.164485.3	ENSBTAG00000006965	0.806024
CUFF.164485.3	Novel04997	0.89868
CUFF.164485.3	Novel05396	0.820946
CUFF.164485.3	Novel00192	0.889061
CUFF.164485.3	Novel04427	0.783831
CUFF.164485.3	ENSBTAG00000002822	0.807894
CUFF.164485.3	Novel04743	0.848539
CUFF.164485.3	Novel04738	0.842743
CUFF.164485.3	Novel08357	0.862411
CUFF.164485.3	Novel05856	0.869526
CUFF.164485.3	Novel01057	0.913236
CUFF.164485.3	ENSBTAG00000047205	0.942479
CUFF.164485.3	ENSBTAG00000009675	0.862431
CUFF.164485.3	Novel08397	0.846141
CUFF.164485.3	Novel00605	0.744269
CUFF.164485.3	Novel05597	0.806043
CUFF.164485.3	ENSBTAG00000021844	0.710905
CUFF.164485.3	Novel08092	0.786645
CUFF.164485.3	Novel04001	0.830207
CUFF.164485.3	Novel09308	0.752587
CUFF.164485.3	Novel03761	0.859559
CUFF.164485.3	Novel00932	0.75495
CUFF.164485.3	Novel08446	0.78391
CUFF.164485.3	Novel00651	0.735923
CUFF.164485.3	ENSBTAG00000000782	0.864583
CUFF.164485.3	ENSBTAG00000002289	0.833596
CUFF.164485.3	ENSBTAG00000039720	0.795655
CUFF.164485.3	ENSBTAG00000018041	0.761869
CUFF.164485.3	Novel10039	0.880675
CUFF.164485.3	Novel01639	0.804188
CUFF.164485.3	Novel08892	0.868658
CUFF.164485.3	ENSBTAG00000040202	0.916763
CUFF.164485.3	Novel09506	0.707342
CUFF.164485.3	ENSBTAG00000047473	0.850561
CUFF.164485.3	Novel08709	0.851593
CUFF.164485.3	ENSBTAG00000004167	0.92976
CUFF.164485.3	Novel01488	0.750238
CUFF.164485.3	ENSBTAG00000001210	0.703025
CUFF.164485.3	Novel08765	0.806724
CUFF.164485.3	Novel07995	0.785866
CUFF.164485.3	Novel06417	0.912966
CUFF.164485.3	ENSBTAG00000000189	0.881998
CUFF.164485.3	ENSBTAG00000012139	0.896355
CUFF.164485.3	Novel05824	0.787264
CUFF.164485.3	Novel00912	0.853167
CUFF.164485.3	Novel06684	0.81474
CUFF.164485.3	Novel04113	0.820755
CUFF.164485.3	Novel06879	0.795732
CUFF.164485.3	Novel05644	0.817757
CUFF.164485.3	ENSBTAG00000034332	0.933997
CUFF.164485.3	Novel08372	0.84037
CUFF.164485.3	Novel01512	0.967334
CUFF.164485.3	Novel09942	0.800612
CUFF.164485.3	Novel02827	0.769413
CUFF.164485.3	ENSBTAG00000004725	0.876002
CUFF.164485.3	Novel07603	0.849429
CUFF.164485.3	Novel08161	0.901298
CUFF.164485.3	ENSBTAG00000004795	0.772493
CUFF.164485.3	Novel04490	0.775518
CUFF.164485.3	Novel00246	0.820939
CUFF.164485.3	Novel07220	0.759598
CUFF.164485.3	Novel04251	0.801107
CUFF.164485.3	ENSBTAG00000044046	0.858836
CUFF.164485.3	Novel06175	0.962992
CUFF.164485.3	Novel03123	0.814508
CUFF.164485.3	ENSBTAG00000008005	0.818029
CUFF.164485.3	Novel03800	0.95172
CUFF.164485.3	ENSBTAG00000033384	0.809248
CUFF.164485.3	Novel00353	0.765971
CUFF.164485.3	Novel08470	0.878515
CUFF.164485.3	Novel08210	0.79853
CUFF.164485.3	Novel00609	0.808935
CUFF.164485.3	ENSBTAG00000021565	0.905049
CUFF.164485.3	Novel02235	0.944287
CUFF.164485.3	Novel02465	0.88354
CUFF.164485.3	Novel06566	0.921243
CUFF.164485.3	Novel04439	0.72532
CUFF.164485.3	Novel00396	0.774779
CUFF.164485.3	Novel09316	0.830573
CUFF.164485.3	Novel08146	0.901414
CUFF.164485.3	ENSBTAG00000027126	0.759722
CUFF.164485.3	Novel00412	0.957962
CUFF.164485.3	Novel06070	0.974497
CUFF.164485.3	Novel06474	0.741263
CUFF.164485.3	ENSBTAG00000013499	0.833506
CUFF.164485.3	Novel06140	0.73181
CUFF.164485.3	ENSBTAG00000045556	0.8902
CUFF.164485.3	Novel06131	0.720751
CUFF.164485.3	Novel02041	0.915407
CUFF.164485.3	Novel03640	0.910497
CUFF.164485.3	Novel02772	0.778156
CUFF.164485.3	Novel08784	0.791306
CUFF.164485.3	Novel02647	0.706265
CUFF.164485.3	ENSBTAG00000009478	0.778701
CUFF.164485.3	Novel07533	0.847186
CUFF.164485.3	ENSBTAG00000047612	0.920162
CUFF.164485.3	Novel09762	0.836008
CUFF.164485.3	Novel09682	0.844624
CUFF.164485.3	Novel05822	0.930392
CUFF.164485.3	Novel02906	0.83387
CUFF.164485.3	Novel05388	0.944965
CUFF.164485.3	Novel03859	0.910746
CUFF.164485.3	Novel01053	0.859546
CUFF.164485.3	ENSBTAG00000032451	0.719919
CUFF.164485.3	Novel01635	0.874219
CUFF.164485.3	Novel04960	0.821925
CUFF.164485.3	Novel03295	0.808561
CUFF.164485.3	ENSBTAG00000007859	0.859676
CUFF.164485.3	Novel09605	0.83268
CUFF.164485.3	Novel05940	0.874287
CUFF.164485.3	Novel07348	0.786105
CUFF.164485.3	Novel03134	0.928602
CUFF.164485.3	Novel02341	0.727565
CUFF.164485.3	ENSBTAG00000020406	0.820456
CUFF.164485.3	Novel00941	0.956631
CUFF.164485.3	Novel04554	0.765049
CUFF.164485.3	Novel00897	0.711916
CUFF.164485.3	Novel02385	0.810636
CUFF.164485.3	Novel01943	0.923578
CUFF.164485.3	ENSBTAG00000011504	0.885795
CUFF.164485.3	ENSBTAG00000000183	0.810418
CUFF.164485.3	Novel08915	0.896556
CUFF.164485.3	Novel03014	0.878201
CUFF.164485.3	ENSBTAG00000016645	0.929815
CUFF.164485.3	Novel09893	0.871415
CUFF.164485.3	Novel06282	0.84781
CUFF.164485.3	Novel04422	0.804829
CUFF.164485.3	Novel08672	0.752999
CUFF.164485.3	Novel00393	0.819023
CUFF.164485.3	Novel08452	0.838949
CUFF.164485.3	Novel01442	0.772537
CUFF.164485.3	Novel04117	0.871014
CUFF.164485.3	Novel09346	0.918497
CUFF.164485.3	ENSBTAG00000024021	0.704819
CUFF.164485.3	Novel04762	0.890454
CUFF.164485.3	Novel01940	0.880043
CUFF.164485.3	Novel08167	0.840331
CUFF.164485.3	Novel09708	0.78436
CUFF.164485.3	Novel02758	0.730393
CUFF.164485.3	Novel04882	0.777832
CUFF.164485.3	ENSBTAG00000020701	0.742745
CUFF.164485.3	Novel08304	0.907408
CUFF.164485.3	ENSBTAG00000019672	0.799271
CUFF.164485.3	Novel08152	0.839071
CUFF.164485.3	Novel06299	0.833969
CUFF.164485.3	Novel09037	0.795954
CUFF.164485.3	Novel07215	0.740181
CUFF.164485.3	Novel04528	0.798249
CUFF.164485.3	Novel09601	0.790611
CUFF.164485.3	Novel01125	0.823461
CUFF.164485.3	Novel00373	0.909964
CUFF.164485.3	Novel08825	0.882514
CUFF.164485.3	ENSBTAG00000031719	0.788916
CUFF.164485.3	Novel01239	0.898559
CUFF.164485.3	Novel00529	0.817815
CUFF.164485.3	ENSBTAG00000014523	0.862442
CUFF.164485.3	Novel09782	0.877436
CUFF.164485.3	Novel07866	0.812069
CUFF.164485.3	Novel08360	0.884949
CUFF.164485.3	Novel08631	0.932784
CUFF.164485.3	ENSBTAG00000026637	0.874528
CUFF.164485.3	Novel06532	0.703969
CUFF.164485.3	Novel07421	0.968235
CUFF.164485.3	Novel05103	0.822185
CUFF.164485.3	Novel08240	0.892992
CUFF.164485.3	Novel04601	0.859077
CUFF.164485.3	Novel07519	0.849471
CUFF.164485.3	ENSBTAG00000000706	0.868366
CUFF.164485.3	Novel09737	0.727351
CUFF.164485.3	ENSBTAG00000046425	0.885673
CUFF.164485.3	Novel08008	0.755383
CUFF.164485.3	Novel07928	0.844356
CUFF.164485.3	Novel07283	0.702833
CUFF.164485.3	Novel08651	0.702846
CUFF.164485.3	Novel04765	0.897098
CUFF.164485.3	Novel08963	0.702247
CUFF.164485.3	Novel05528	0.782575
CUFF.164485.3	Novel00622	0.90085
CUFF.164485.3	Novel07207	0.886891
CUFF.164485.3	ENSBTAG00000010248	0.712003
CUFF.164485.3	Novel05937	0.91104
CUFF.164485.3	Novel08592	0.861673
CUFF.164485.3	Novel02367	0.829756
CUFF.164485.3	Novel08381	0.816445
CUFF.164485.3	Novel04850	0.905136
CUFF.164485.3	Novel01619	0.802657
CUFF.164485.3	ENSBTAG00000047203	0.885722
CUFF.164485.3	Novel01985	0.78471
CUFF.164485.3	Novel07859	0.898928
CUFF.164485.3	Novel10030	0.877257
CUFF.164485.3	ENSBTAG00000013541	0.865346
CUFF.164485.3	Novel04343	0.8869
CUFF.164485.3	ENSBTAG00000047595	0.827116
CUFF.164485.3	Novel07581	0.78107
CUFF.164485.3	Novel05122	0.871449
CUFF.164485.3	Novel05917	0.842751
CUFF.164485.3	Novel00495	0.773433
CUFF.164485.3	Novel06944	0.777296
CUFF.164485.3	Novel00257	0.807215
CUFF.164485.3	ENSBTAG00000016813	0.777239
CUFF.164485.3	Novel05918	0.752611
CUFF.164485.3	ENSBTAG00000026085	0.842491
CUFF.164485.3	Novel08846	0.859916
CUFF.164485.3	Novel06280	0.824849
CUFF.164485.3	Novel00350	0.72946
CUFF.164485.3	ENSBTAG00000005581	0.818752
CUFF.164485.3	ENSBTAG00000044159	0.932789
CUFF.164485.3	Novel09423	0.910112
CUFF.164485.3	Novel02189	0.898687
CUFF.164485.3	Novel07374	0.833956
CUFF.164485.3	Novel08488	0.938561
CUFF.164485.3	Novel04549	0.806316
CUFF.164485.3	ENSBTAG00000032178	0.931158
CUFF.164485.3	Novel06310	0.88734
CUFF.164485.3	Novel02449	0.836039
CUFF.164485.3	Novel02288	0.775512
CUFF.164485.3	ENSBTAG00000045696	0.947803
CUFF.164485.3	Novel08310	0.930503
CUFF.164485.3	ENSBTAG00000034346	0.86185
CUFF.164485.3	ENSBTAG00000018277	0.964029
CUFF.164485.3	ENSBTAG00000017024	0.906215
CUFF.164485.3	ENSBTAG00000026384	0.836364
CUFF.164485.3	ENSBTAG00000020214	0.736849
CUFF.164485.3	ENSBTAG00000020193	0.82935
CUFF.164485.3	ENSBTAG00000012012	0.763014
CUFF.164485.3	Novel00611	0.732967
CUFF.164485.3	ENSBTAG00000005365	0.867676
CUFF.164485.3	Novel01987	0.939786
CUFF.164485.3	Novel06278	0.864874
CUFF.164485.3	ENSBTAG00000010947	0.823294
CUFF.164485.3	ENSBTAG00000022917	0.712467
CUFF.164485.3	ENSBTAG00000026836	0.757254
CUFF.164485.3	Novel07953	0.862006
CUFF.164485.3	ENSBTAG00000011602	0.763892
CUFF.164485.3	ENSBTAG00000002224	0.768371
CUFF.164485.3	ENSBTAG00000045782	0.838179
CUFF.164485.3	ENSBTAG00000015444	0.772503
CUFF.164485.3	Novel10015	0.782533
CUFF.164485.3	Novel09858	0.716758
CUFF.164485.3	ENSBTAG00000002478	0.905829
CUFF.164485.3	Novel08447	0.864351
CUFF.164485.3	Novel02602	0.816666
CUFF.164485.3	Novel00652	0.863958
CUFF.164485.3	Novel02068	0.860639
CUFF.164485.3	Novel02107	0.786149
CUFF.164485.3	Novel08205	0.91194
CUFF.164485.3	ENSBTAG00000018753	0.934948
CUFF.164485.3	Novel00414	0.804324
CUFF.164485.3	Novel06757	0.782074
CUFF.164485.3	ENSBTAG00000017735	0.880378
CUFF.164485.3	ENSBTAG00000000502	0.812767
CUFF.164485.3	Novel02618	0.910405
CUFF.164485.3	Novel08171	0.818071
CUFF.164485.3	Novel01243	0.880211
CUFF.164485.3	ENSBTAG00000012053	0.85934
CUFF.164485.3	Novel02968	0.798289
CUFF.164485.3	Novel08334	0.761569
CUFF.164485.3	Novel00419	0.713926
CUFF.164485.3	Novel02394	0.89646
CUFF.164485.3	ENSBTAG00000046071	0.875207
CUFF.164485.3	ENSBTAG00000014758	0.834758
CUFF.164485.3	Novel00641	0.93629
CUFF.164485.3	Novel09239	0.796369
CUFF.164485.3	Novel06477	0.880521
CUFF.164485.3	Novel09693	0.823358
CUFF.164485.3	Novel03209	0.91412
CUFF.164485.3	Novel00215	0.75531
CUFF.164485.3	Novel04893	0.768233
CUFF.164485.3	Novel00547	0.895613
CUFF.164485.3	Novel00541	0.766093
CUFF.164485.3	Novel07007	0.850235
CUFF.164485.3	Novel02305	0.921381
CUFF.164485.3	Novel09796	0.793749
CUFF.164485.3	ENSBTAG00000002845	0.755863
CUFF.164485.3	Novel02732	0.952752
CUFF.164485.3	ENSBTAG00000013013	0.858879
CUFF.164485.3	ENSBTAG00000016293	0.894804
CUFF.164485.3	Novel09933	0.838974
CUFF.164485.3	ENSBTAG00000034366	0.880227
CUFF.164485.3	Novel00965	0.895233
CUFF.164485.3	Novel09450	0.795297
CUFF.164485.3	Novel01615	0.783659
CUFF.164485.3	Novel03560	0.826119
CUFF.164485.3	Novel08418	0.753262
CUFF.164485.3	ENSBTAG00000047860	0.882014
CUFF.164485.3	ENSBTAG00000046943	0.807233
CUFF.164485.3	Novel07092	0.931806
CUFF.164485.3	Novel04265	0.797664
CUFF.164485.3	ENSBTAG00000009256	0.808783
CUFF.164485.3	Novel09430	0.823304
CUFF.164485.3	Novel08472	0.872118
CUFF.164485.3	ENSBTAG00000037881	0.961478
CUFF.164485.3	Novel09453	0.709283
CUFF.164485.3	Novel00312	0.948269
CUFF.164485.3	Novel03392	0.93819
CUFF.164485.3	Novel07120	0.930958
CUFF.164485.3	Novel00666	0.984115
CUFF.164485.3	Novel04293	0.86837
CUFF.164485.3	ENSBTAG00000001080	0.873255
CUFF.164485.3	Novel00290	0.754332
CUFF.164485.3	Novel09618	0.840182
CUFF.164485.3	Novel02111	0.952872
CUFF.164485.3	Novel06978	0.77789
CUFF.164485.3	ENSBTAG00000038000	0.857116
CUFF.164485.3	Novel03492	0.913668
CUFF.164485.3	ENSBTAG00000010977	0.924468
CUFF.164485.3	Novel01019	0.703144
CUFF.164485.3	ENSBTAG00000007403	0.93311
CUFF.164485.3	Novel05989	0.946722
CUFF.164485.3	Novel07670	0.90281
CUFF.164485.3	Novel01677	0.862965
CUFF.164485.3	Novel03573	0.889249
CUFF.164485.3	Novel00457	0.886791
CUFF.164485.3	ENSBTAG00000007584	0.949727
CUFF.164485.3	Novel00743	0.760159
CUFF.164485.3	Novel08242	0.809878
CUFF.164485.3	Novel04725	0.850417
CUFF.164485.3	Novel09813	0.852902
CUFF.164485.3	ENSBTAG00000006343	0.92337
CUFF.164485.3	ENSBTAG00000017741	0.873174
CUFF.164485.3	Novel02603	0.899295
CUFF.164485.3	ENSBTAG00000019892	0.80884
CUFF.164485.3	ENSBTAG00000004705	0.868652
CUFF.164485.3	Novel02333	0.726695
CUFF.164485.3	Novel04272	0.774275
CUFF.164485.3	Novel05544	0.794235
CUFF.164485.3	Novel01928	0.748695
CUFF.164485.3	Novel07510	0.719894
CUFF.164485.3	Novel09564	0.935763
CUFF.164485.3	Novel00075	0.821911
CUFF.164485.3	ENSBTAG00000043996	0.887778
CUFF.164485.3	Novel07669	0.829868
CUFF.164485.3	Novel00922	0.82264
CUFF.164485.3	Novel05356	0.900521
CUFF.164485.3	ENSBTAG00000023666	0.906715
CUFF.164485.3	ENSBTAG00000021747	0.804848
CUFF.164485.3	Novel04448	0.853942
CUFF.164485.3	ENSBTAG00000010119	0.808881
CUFF.164485.3	ENSBTAG00000020426	0.864971
CUFF.164485.3	ENSBTAG00000026383	0.883106
CUFF.164485.3	Novel03394	0.931626
CUFF.164485.3	Novel08716	0.819529
CUFF.164485.3	Novel03400	0.740145
CUFF.164485.3	Novel06102	0.909611
CUFF.164485.3	ENSBTAG00000027182	0.87452
CUFF.164485.3	ENSBTAG00000016805	0.883682
CUFF.164485.3	Novel02149	0.823837
CUFF.164485.3	ENSBTAG00000009587	0.811379
CUFF.164485.3	ENSBTAG00000001729	0.889896
CUFF.164485.3	Novel06699	0.790138
CUFF.164485.3	ENSBTAG00000008600	0.886533
CUFF.164485.3	ENSBTAG00000047452	0.847937
CUFF.164485.3	Novel01232	0.93386
CUFF.164485.3	Novel08135	0.864345
CUFF.164485.3	Novel05825	0.801279
CUFF.164485.3	Novel00775	0.869162
CUFF.164485.3	Novel00006	0.775023
CUFF.164485.3	ENSBTAG00000048053	0.850335
CUFF.164485.3	ENSBTAG00000048279	0.823943
CUFF.164485.3	ENSBTAG00000008004	0.871247
CUFF.164485.3	Novel00612	0.840772
CUFF.164485.3	ENSBTAG00000023941	0.891649
CUFF.164485.3	Novel00846	0.708252
CUFF.164485.3	ENSBTAG00000001326	0.877639
CUFF.164485.3	Novel01923	0.730123
CUFF.164485.3	Novel07130	0.768657
CUFF.164485.3	Novel09056	0.700177
CUFF.164485.3	ENSBTAG00000008683	0.842279
CUFF.164485.3	Novel08178	0.853333
CUFF.164485.3	ENSBTAG00000004694	0.888416
CUFF.164485.3	Novel05723	0.869196
CUFF.164485.3	ENSBTAG00000016920	0.883976
CUFF.164485.3	Novel07068	0.91036
CUFF.164485.3	Novel02872	0.964591
CUFF.164485.3	Novel08808	0.731558
CUFF.164485.3	Novel05738	0.84614
CUFF.164485.3	Novel01220	0.752125
CUFF.164485.3	Novel08756	0.777707
CUFF.164485.3	ENSBTAG00000034069	0.920728
CUFF.164485.3	Novel06924	0.793994
CUFF.164485.3	ENSBTAG00000046918	0.874276
CUFF.164485.3	Novel01704	0.749315
CUFF.164485.3	Novel05281	0.943039
CUFF.164485.3	Novel00731	0.810943
CUFF.164485.3	ENSBTAG00000009833	0.932395
CUFF.164485.3	Novel07401	0.785995
CUFF.164485.3	ENSBTAG00000047600	0.937485
CUFF.164485.3	Novel07141	0.764014
CUFF.164485.3	ENSBTAG00000046032	0.960634
CUFF.164485.3	Novel04680	0.772996
CUFF.164485.3	ENSBTAG00000040268	0.898839
CUFF.22131.4	Novel01319	0.822982
CUFF.22131.4	ENSBTAG00000025183	0.864849
CUFF.22131.4	ENSBTAG00000019009	0.812194
CUFF.22131.4	Novel06588	0.793866
CUFF.22131.4	Novel05692	0.924632
CUFF.22131.4	ENSBTAG00000023283	0.877304
CUFF.22131.4	Novel03230	0.863488
CUFF.22131.4	Novel01981	0.927294
CUFF.22131.4	Novel08019	0.773226
CUFF.22131.4	ENSBTAG00000004658	0.854137
CUFF.22131.4	ENSBTAG00000003137	0.717013
CUFF.22131.4	Novel01654	0.90851
CUFF.22131.4	Novel00352	0.921208
CUFF.22131.4	Novel09059	0.884659
CUFF.22131.4	ENSBTAG00000020201	0.721825
CUFF.22131.4	Novel04070	0.898158
CUFF.22131.4	Novel07182	0.789262
CUFF.22131.4	ENSBTAG00000011379	0.803587
CUFF.22131.4	Novel06761	0.918786
CUFF.22131.4	ENSBTAG00000020376	0.900262
CUFF.22131.4	Novel08826	0.800279
CUFF.22131.4	Novel07240	0.791218
CUFF.22131.4	Novel02352	0.765712
CUFF.22131.4	Novel09755	0.855647
CUFF.22131.4	Novel01926	0.861255
CUFF.22131.4	ENSBTAG00000015737	0.743138
CUFF.22131.4	Novel08827	0.855758
CUFF.22131.4	ENSBTAG00000006528	0.718578
CUFF.22131.4	Novel02972	0.876042
CUFF.22131.4	ENSBTAG00000002408	0.858534
CUFF.22131.4	ENSBTAG00000011733	0.897541
CUFF.22131.4	ENSBTAG00000007073	0.711388
CUFF.22131.4	Novel07333	0.751992
CUFF.22131.4	Novel09140	0.770583
CUFF.22131.4	Novel06469	0.887614
CUFF.22131.4	ENSBTAG00000013274	0.862651
CUFF.22131.4	Novel06359	0.765271
CUFF.22131.4	ENSBTAG00000000561	0.868372
CUFF.22131.4	ENSBTAG00000027348	0.918259
CUFF.22131.4	Novel02413	0.904346
CUFF.22131.4	Novel00727	0.817195
CUFF.22131.4	ENSBTAG00000006965	0.805174
CUFF.22131.4	Novel04997	0.897976
CUFF.22131.4	Novel05396	0.820142
CUFF.22131.4	Novel00192	0.88833
CUFF.22131.4	Novel04427	0.782972
CUFF.22131.4	ENSBTAG00000002822	0.806999
CUFF.22131.4	Novel04743	0.847743
CUFF.22131.4	Novel04738	0.841912
CUFF.22131.4	Novel08357	0.861684
CUFF.22131.4	Novel05856	0.868783
CUFF.22131.4	Novel01057	0.912625
CUFF.22131.4	ENSBTAG00000047205	0.941955
CUFF.22131.4	ENSBTAG00000009675	0.861681
CUFF.22131.4	Novel08397	0.845383
CUFF.22131.4	Novel00605	0.743367
CUFF.22131.4	Novel05597	0.805182
CUFF.22131.4	ENSBTAG00000021844	0.709698
CUFF.22131.4	Novel08092	0.78579
CUFF.22131.4	Novel04001	0.829427
CUFF.22131.4	Novel09308	0.751623
CUFF.22131.4	Novel03761	0.858835
CUFF.22131.4	Novel00932	0.75405
CUFF.22131.4	Novel08446	0.783131
CUFF.22131.4	Novel00651	0.734994
CUFF.22131.4	ENSBTAG00000000782	0.863806
CUFF.22131.4	ENSBTAG00000002289	0.832876
CUFF.22131.4	ENSBTAG00000039720	0.794849
CUFF.22131.4	ENSBTAG00000018041	0.760952
CUFF.22131.4	Novel10039	0.879994
CUFF.22131.4	Novel01639	0.803359
CUFF.22131.4	Novel08892	0.867892
CUFF.22131.4	ENSBTAG00000040202	0.916165
CUFF.22131.4	Novel09506	0.706394
CUFF.22131.4	ENSBTAG00000047473	0.849803
CUFF.22131.4	Novel08709	0.850892
CUFF.22131.4	ENSBTAG00000004167	0.92918
CUFF.22131.4	Novel01488	0.749333
CUFF.22131.4	ENSBTAG00000001210	0.702065
CUFF.22131.4	Novel08765	0.805893
CUFF.22131.4	Novel07995	0.785009
CUFF.22131.4	Novel06417	0.912358
CUFF.22131.4	ENSBTAG00000000189	0.881328
CUFF.22131.4	ENSBTAG00000012139	0.895674
CUFF.22131.4	Novel05824	0.786409
CUFF.22131.4	Novel00912	0.852408
CUFF.22131.4	Novel06684	0.813972
CUFF.22131.4	Novel04113	0.819961
CUFF.22131.4	Novel06879	0.794891
CUFF.22131.4	Novel05644	0.816961
CUFF.22131.4	ENSBTAG00000034332	0.933445
CUFF.22131.4	Novel08372	0.839607
CUFF.22131.4	Novel01512	0.966907
CUFF.22131.4	Novel09942	0.799778
CUFF.22131.4	Novel02827	0.768528
CUFF.22131.4	ENSBTAG00000004725	0.875326
CUFF.22131.4	Novel07603	0.848668
CUFF.22131.4	Novel08161	0.900653
CUFF.22131.4	ENSBTAG00000004795	0.771597
CUFF.22131.4	Novel04490	0.774653
CUFF.22131.4	Novel00246	0.820155
CUFF.22131.4	Novel07220	0.758697
CUFF.22131.4	Novel04251	0.800246
CUFF.22131.4	ENSBTAG00000044046	0.858119
CUFF.22131.4	Novel06175	0.962546
CUFF.22131.4	Novel03123	0.813715
CUFF.22131.4	ENSBTAG00000008005	0.817242
CUFF.22131.4	Novel03800	0.95121
CUFF.22131.4	ENSBTAG00000033384	0.808418
CUFF.22131.4	Novel00353	0.765093
CUFF.22131.4	Novel08470	0.877829
CUFF.22131.4	Novel08210	0.79769
CUFF.22131.4	Novel00609	0.807915
CUFF.22131.4	ENSBTAG00000021565	0.904405
CUFF.22131.4	Novel02235	0.943747
CUFF.22131.4	Novel02465	0.882847
CUFF.22131.4	Novel06566	0.920647
CUFF.22131.4	Novel04439	0.724372
CUFF.22131.4	Novel00396	0.773854
CUFF.22131.4	Novel09316	0.829692
CUFF.22131.4	Novel08146	0.900782
CUFF.22131.4	ENSBTAG00000027126	0.758838
CUFF.22131.4	Novel00412	0.957503
CUFF.22131.4	Novel06070	0.974107
CUFF.22131.4	Novel06474	0.74035
CUFF.22131.4	ENSBTAG00000013499	0.832724
CUFF.22131.4	Novel06140	0.730884
CUFF.22131.4	ENSBTAG00000045556	0.889535
CUFF.22131.4	Novel06131	0.719801
CUFF.22131.4	Novel02041	0.914808
CUFF.22131.4	Novel03640	0.90993
CUFF.22131.4	Novel02772	0.777289
CUFF.22131.4	Novel08784	0.790451
CUFF.22131.4	Novel02647	0.705309
CUFF.22131.4	ENSBTAG00000009478	0.7778
CUFF.22131.4	Novel07533	0.846433
CUFF.22131.4	ENSBTAG00000047612	0.919568
CUFF.22131.4	Novel09762	0.835244
CUFF.22131.4	Novel09682	0.843876
CUFF.22131.4	Novel05822	0.929826
CUFF.22131.4	Novel02906	0.833101
CUFF.22131.4	Novel05388	0.94445
CUFF.22131.4	Novel03859	0.910121
CUFF.22131.4	Novel01053	0.858818
CUFF.22131.4	ENSBTAG00000032451	0.719079
CUFF.22131.4	Novel01635	0.873583
CUFF.22131.4	Novel04960	0.821099
CUFF.22131.4	Novel03295	0.807743
CUFF.22131.4	ENSBTAG00000007859	0.858944
CUFF.22131.4	Novel09605	0.831958
CUFF.22131.4	Novel05940	0.873596
CUFF.22131.4	Novel07348	0.785249
CUFF.22131.4	Novel03134	0.928033
CUFF.22131.4	Novel02341	0.726421
CUFF.22131.4	ENSBTAG00000020406	0.819648
CUFF.22131.4	Novel00941	0.956152
CUFF.22131.4	Novel04554	0.764165
CUFF.22131.4	Novel00897	0.711015
CUFF.22131.4	Novel02385	0.809817
CUFF.22131.4	Novel01943	0.922998
CUFF.22131.4	ENSBTAG00000011504	0.885108
CUFF.22131.4	ENSBTAG00000000183	0.809546
CUFF.22131.4	Novel08915	0.895908
CUFF.22131.4	Novel03014	0.877521
CUFF.22131.4	ENSBTAG00000016645	0.929268
CUFF.22131.4	Novel09893	0.870715
CUFF.22131.4	Novel06282	0.847084
CUFF.22131.4	Novel04422	0.803999
CUFF.22131.4	Novel08672	0.752069
CUFF.22131.4	Novel00393	0.818235
CUFF.22131.4	Novel08452	0.838295
CUFF.22131.4	Novel01442	0.771669
CUFF.22131.4	Novel04117	0.870299
CUFF.22131.4	Novel09346	0.917815
CUFF.22131.4	ENSBTAG00000024021	0.703854
CUFF.22131.4	Novel04762	0.889786
CUFF.22131.4	Novel01940	0.879366
CUFF.22131.4	Novel08167	0.839558
CUFF.22131.4	Novel09708	0.783462
CUFF.22131.4	Novel02758	0.729482
CUFF.22131.4	Novel04882	0.776965
CUFF.22131.4	ENSBTAG00000020701	0.741832
CUFF.22131.4	Novel08304	0.906781
CUFF.22131.4	ENSBTAG00000019672	0.798282
CUFF.22131.4	Novel08152	0.838313
CUFF.22131.4	Novel06299	0.833131
CUFF.22131.4	Novel09037	0.795153
CUFF.22131.4	Novel07215	0.739264
CUFF.22131.4	Novel04528	0.797411
CUFF.22131.4	Novel09601	0.789762
CUFF.22131.4	Novel01125	0.822666
CUFF.22131.4	Novel00373	0.909244
CUFF.22131.4	Novel08825	0.881829
CUFF.22131.4	ENSBTAG00000031719	0.788024
CUFF.22131.4	Novel01239	0.897902
CUFF.22131.4	Novel00529	0.817008
CUFF.22131.4	ENSBTAG00000014523	0.861733
CUFF.22131.4	Novel09782	0.876722
CUFF.22131.4	Novel07866	0.811044
CUFF.22131.4	Novel08360	0.884269
CUFF.22131.4	Novel08631	0.932229
CUFF.22131.4	ENSBTAG00000026637	0.873839
CUFF.22131.4	Novel06532	0.703031
CUFF.22131.4	Novel07421	0.967815
CUFF.22131.4	Novel05103	0.821356
CUFF.22131.4	Novel08240	0.892335
CUFF.22131.4	Novel04601	0.858343
CUFF.22131.4	Novel07519	0.848697
CUFF.22131.4	ENSBTAG00000000706	0.867658
CUFF.22131.4	Novel09737	0.726419
CUFF.22131.4	ENSBTAG00000046425	0.884989
CUFF.22131.4	Novel08008	0.754178
CUFF.22131.4	Novel07928	0.843562
CUFF.22131.4	Novel07283	0.701775
CUFF.22131.4	Novel08651	0.701886
[truncated: 2,513 more rows]

## Sheet: GO
Table S9. Co-expressed differentially expressed genes with 23 lncRNAs in untreated embryos.
Spreadsheet 2. GO analysis of all co-expressed differentially expressed genes .
GO.ID	Term	Term_Type	P Value	Genes
GO:0022900	electron transport chain	biological_process	4.71107e-06	ENSBTAG00000005465, ENSBTAG00000003279, ENSBTAG00000009914, ENSBTAG00000012012, ENSBTAG00000009534, ENSBTAG00000017024, ENSBTAG00000003728, ENSBTAG00000021651, ENSBTAG00000012232
GO:0006091	generation of precursor metabolites and energy	biological_process	1.92544e-05	ENSBTAG00000008683, ENSBTAG00000012146, ENSBTAG00000005465, ENSBTAG00000003279, ENSBTAG00000009914, ENSBTAG00000012012, ENSBTAG00000009534, ENSBTAG00000017024, ENSBTAG00000003728, ENSBTAG00000018278, ENSBTAG00000021651, ENSBTAG00000012232
GO:0070469	respiratory chain	cellular_component	8.64582e-05	ENSBTAG00000005465, ENSBTAG00000003279, ENSBTAG00000009914, ENSBTAG00000009534, ENSBTAG00000003728, ENSBTAG00000021651, ENSBTAG00000012232
GO:0055114	oxidation reduction	biological_process	0.000462731	ENSBTAG00000005465, ENSBTAG00000009914, ENSBTAG00000018937, ENSBTAG00000009534, ENSBTAG00000012232, ENSBTAG00000021651, ENSBTAG00000008648, ENSBTAG00000008683, ENSBTAG00000018041, ENSBTAG00000003279, ENSBTAG00000012012, ENSBTAG00000004557, ENSBTAG00000017024, ENSBTAG00000011720, ENSBTAG00000003728, ENSBTAG00000010119
GO:0044421	extracellular region part	cellular_component	0.00259794	ENSBTAG00000021565, ENSBTAG00000019665, ENSBTAG00000026085, ENSBTAG00000005581, ENSBTAG00000021844, ENSBTAG00000023941, ENSBTAG00000026836, ENSBTAG00000011504, ENSBTAG00000020406, ENSBTAG00000005043, ENSBTAG00000009478, ENSBTAG00000014921, ENSBTAG00000000706
GO:0048754	branching morphogenesis of a tube	biological_process	0.00426843	ENSBTAG00000012146, ENSBTAG00000000782, ENSBTAG00000012139, ENSBTAG00000020406
GO:0001763	morphogenesis of a branching structure	biological_process	0.00661282	ENSBTAG00000012146, ENSBTAG00000000782, ENSBTAG00000012139, ENSBTAG00000020406
GO:0001822	kidney development	biological_process	0.0157665	ENSBTAG00000012139, ENSBTAG00000020426, ENSBTAG00000020406, ENSBTAG00000000706
GO:0005743	mitochondrial inner membrane	cellular_component	0.0160694	ENSBTAG00000005465, ENSBTAG00000009914, ENSBTAG00000009534, ENSBTAG00000003728, ENSBTAG00000018278, ENSBTAG00000021651, ENSBTAG00000012232, ENSBTAG00000010157
GO:0019866	organelle inner membrane	cellular_component	0.0178372	ENSBTAG00000005465, ENSBTAG00000009914, ENSBTAG00000009534, ENSBTAG00000003728, ENSBTAG00000018278, ENSBTAG00000021651, ENSBTAG00000012232, ENSBTAG00000010157
GO:0005576	extracellular region	cellular_component	0.0180454	ENSBTAG00000019665, ENSBTAG00000011504, ENSBTAG00000020406, ENSBTAG00000010977, ENSBTAG00000027348, ENSBTAG00000021565, ENSBTAG00000026085, ENSBTAG00000005581, ENSBTAG00000021844, ENSBTAG00000023941, ENSBTAG00000027126, ENSBTAG00000026836, ENSBTAG00000008793, ENSBTAG00000007073, ENSBTAG00000009478, ENSBTAG00000005043, ENSBTAG00000014921, ENSBTAG00000000706
GO:0001655	urogenital system development	biological_process	0.0195205	ENSBTAG00000012139, ENSBTAG00000020426, ENSBTAG00000020406, ENSBTAG00000000706
GO:0003730	mRNA 3'-UTR binding	molecular_function	0.0212943	ENSBTAG00000008355, ENSBTAG00000000502
GO:0035239	tube morphogenesis	biological_process	0.0215668	ENSBTAG00000012146, ENSBTAG00000000782, ENSBTAG00000012139, ENSBTAG00000020406
GO:0019953	sexual reproduction	biological_process	0.0249567	ENSBTAG00000026085, ENSBTAG00000034366, ENSBTAG00000011504, ENSBTAG00000000502, ENSBTAG00000009478, ENSBTAG00000000706
GO:0044429	mitochondrial part	cellular_component	0.0261201	ENSBTAG00000005465, ENSBTAG00000018041, ENSBTAG00000003279, ENSBTAG00000009914, ENSBTAG00000009534, ENSBTAG00000003728, ENSBTAG00000018278, ENSBTAG00000021651, ENSBTAG00000012232, ENSBTAG00000010157
GO:0004180	carboxypeptidase activity	molecular_function	0.028998	ENSBTAG00000023941, ENSBTAG00000007073, ENSBTAG00000027337
GO:0005739	mitochondrion	cellular_component	0.0307314	ENSBTAG00000005465, ENSBTAG00000009914, ENSBTAG00000009534, ENSBTAG00000018278, ENSBTAG00000001782, ENSBTAG00000012232, ENSBTAG00000021651, ENSBTAG00000008648, ENSBTAG00000010157, ENSBTAG00000018041, ENSBTAG00000000141, ENSBTAG00000003279, ENSBTAG00000012012, ENSBTAG00000003728, ENSBTAG00000027337
GO:0031966	mitochondrial membrane	cellular_component	0.0342125	ENSBTAG00000005465, ENSBTAG00000009914, ENSBTAG00000009534, ENSBTAG00000003728, ENSBTAG00000018278, ENSBTAG00000021651, ENSBTAG00000012232, ENSBTAG00000010157
GO:0005578	proteinaceous extracellular matrix	cellular_component	0.0354507	ENSBTAG00000026085, ENSBTAG00000026836, ENSBTAG00000011504, ENSBTAG00000020406, ENSBTAG00000005043, ENSBTAG00000000706
GO:0016477	cell migration	biological_process	0.0371135	ENSBTAG00000009256, ENSBTAG00000013745, ENSBTAG00000005581, ENSBTAG00000000782, ENSBTAG00000012139
GO:0005740	mitochondrial envelope	cellular_component	0.0422559	ENSBTAG00000005465, ENSBTAG00000009914, ENSBTAG00000009534, ENSBTAG00000003728, ENSBTAG00000018278, ENSBTAG00000021651, ENSBTAG00000012232, ENSBTAG00000010157
GO:0048870	cell motility	biological_process	0.0480664	ENSBTAG00000009256, ENSBTAG00000013745, ENSBTAG00000005581, ENSBTAG00000000782, ENSBTAG00000012139
GO:0051674	localization of cell	biological_process	0.0480664	ENSBTAG00000009256, ENSBTAG00000013745, ENSBTAG00000005581, ENSBTAG00000000782, ENSBTAG00000012139
GO:0031012	extracellular matrix	cellular_component	0.0487096	ENSBTAG00000026085, ENSBTAG00000026836, ENSBTAG00000011504, ENSBTAG00000020406, ENSBTAG00000005043, ENSBTAG00000000706

## Sheet: KEGG
Table S9. Co-expressed differentially expressed genes with 23 lncRNAs in untreated embryos.
Spreadsheet 3. KEGG analysis of all co-expressed differentially expressed genes.
Term	Database	ID	P Value	Genes
Huntington's disease	KEGG PATHWAY	bta05016	0.000118753	ENSBTAG00000005465, ENSBTAG00000003279, ENSBTAG00000009914, ENSBTAG00000009534, ENSBTAG00000017024, ENSBTAG00000003728, ENSBTAG00000018278, ENSBTAG00000018277, ENSBTAG00000021651, ENSBTAG00000012232
Parkinson's disease	KEGG PATHWAY	bta05012	0.000570927	ENSBTAG00000005465, ENSBTAG00000003279, ENSBTAG00000009914, ENSBTAG00000009534, ENSBTAG00000003728, ENSBTAG00000018278, ENSBTAG00000021651, ENSBTAG00000012232
Oxidative phosphorylation	KEGG PATHWAY	bta00190	0.000657114	ENSBTAG00000005465, ENSBTAG00000003279, ENSBTAG00000009914, ENSBTAG00000009534, ENSBTAG00000003728, ENSBTAG00000018278, ENSBTAG00000021651, ENSBTAG00000012232
Alzheimer's disease	KEGG PATHWAY	bta05010	0.00199113	ENSBTAG00000005465, ENSBTAG00000003279, ENSBTAG00000009914, ENSBTAG00000009534, ENSBTAG00000003728, ENSBTAG00000018278, ENSBTAG00000021651, ENSBTAG00000012232
Hypertrophic cardiomyopathy (HCM)	KEGG PATHWAY	bta05410	0.0496319	ENSBTAG00000009256, ENSBTAG00000013745, ENSBTAG00000014921, ENSBTAG00000044046
Hematopoietic cell lineage	KEGG PATHWAY	bta04640	0.0603512	ENSBTAG00000009256, ENSBTAG00000013745, ENSBTAG00000014921, ENSBTAG00000006343
